# Supplementary material for: A new perspective on how humans assess their surroundings; derivation of head orientation and its role in ‘framing’ the environment
Source: PeerJ. 2015 Jun 18;3:e908. doi: 10.7717/peerj.908 (PMC4476166; doi:10.7717/peerj.908)
Supplement: Supplemental Information 14 [file peerj-03-908-s014.zip › P27DD.txt]

Counter	Event no.	Type 1	Type 2	Type 3	Type 4	Type 5	Acc_x	Acc_y	Acc_z	Mag_x	Mag_y	Mag_z	Temp, C	Press, hbar	Time dd:hh:mm:ss	Total secs	Anlg	Light	Battery V	Acc_x sm	Acc_y sm	Acc_z sm	VeDBA	Vel m/s	Vel/VEDBA	FFT cleaned	FFT stuff	FFT stuff	FFT stuff	VeSPA	Dyn AccX	Dyn AccY	Dyn AccZ	Smth Press	Altitude smth	Pressure change	Alitutde change
0	0	1	1	1	1	1	0.0742188	1.00391	0.433594	0.506348	-0.115234	0.434082	29.7	1007.58	0:0:0:11	11	383	0	0	0	0	0	0	0	0	0	0	0	0	0	0	0	0	0	0	0	0
0	1	1	1	1	1	1	0.0976563	0.972656	0.421875	0.501953	-0.115234	0.424805	29.7	1007.54	0:0:0:11	11	605	0	0	0	0	0	0	0	0	0	0	0	0	0	0	0	0	0	0	0	0
0	2	1	1	1	1	1	0.152344	0.980469	0.304688	0.481689	-0.118164	0.42041	29.7	1007.58	0:0:0:11	11	668	0	0	0	0	0	0	0	0	0	0	0	0	0	0	0	0	0	0	0	0
0	3	1	1	1	1	1	0.171875	1.00391	0.460938	0.488281	-0.113037	0.42627	29.7	1007.66	0:0:0:11	11	671	0	0	0	0	0	0	0	0	0	0	0	0	0	0	0	0	0	0	0	0
0	4	1	1	1	1	1	0.125	1.04297	0.453125	0.500488	-0.115234	0.427002	29.7	1007.48	0:0:0:11	11	708	0	0	0	0	0	0	0	0	0	0	0	0	0	0	0	0	0	0	0	0
0	5	1	1	1	1	1	0.0898438	0.957031	0.472656	0.504883	-0.118164	0.431885	29.7	1007.58	0:0:0:11	11	681	0	0	0	0	0	0	0	0	0	0	0	0	0	0	0	0	0	0	0	0
0	6	1	1	1	1	1	0.121094	1.00781	0.460938	0.483887	-0.117432	0.427734	29.7	1007.66	0:0:0:11	11	681	0	0	0	0	0	0	0	0	0	0	0	0	0	0	0	0	0	0	0	0
0	7	1	1	1	1	1	0.121094	0.984375	0.417969	0.498535	-0.115234	0.422607	29.7	1007.7	0:0:0:11	11	692	0	0	0	0	0	0	0	0	0	0	0	0	0	0	0	0	0	0	0	0
0	8	1	1	1	1	1	0.109375	1.01953	0.449219	0.504883	-0.113037	0.428955	29.7	1007.6	0:0:0:11	11	681	0	0	0	0	0	0	0	0	0	0	0	0	0	0	0	0	0	0	0	0
0	9	1	1	1	1	1	0.167969	0.984375	0.335938	0.498535	-0.115967	0.42334	29.7	1007.58	0:0:0:11	11	710	0	0	0	0	0	0	0	0	0	0	0	0	0	0	0	0	0	0	0	0
0	10	1	1	1	1	1	0.0703125	1.07031	0.523438	0.483154	-0.115967	0.431885	29.7	1007.66	0:0:0:11	11	689	0	0	0	0	0	0	0	0	0	0	0	0	0	0	0	0	0	0	0	0
0	11	1	1	1	1	1	0.0664063	0.96875	0.457031	0.506348	-0.111572	0.427002	29.7	1007.52	0:0:0:11	11	695	0	0	0	0	0	0	0	0	0	0	0	0	0	0	0	0	0	0	0	0
0	12	1	1	1	1	1	0.148438	1.01563	0.449219	0.495605	-0.112305	0.424805	29.7	1007.6	0:0:0:11	11	696	0	0	0	0	0	0	0	0	0	0	0	0	0	0	0	0	0	0	0	0
0	13	1	1	1	1	1	0.15625	1.02344	0.457031	0.489746	-0.115234	0.427002	29.7	1007.6	0:0:0:11	11	711	0	0	0	0	0	0	0	0	0	0	0	0	0	0	0	0	0	0	0	0
0	14	1	1	1	1	1	0.183594	0.988281	0.457031	0.492676	-0.116699	0.431152	29.7	1007.52	0:0:0:11	11	721	0	0	0	0	0	0	0	0	0	0	0	0	0	0	0	0	0	0	0	0
0	15	1	1	1	1	1	0.0390625	0.9375	0.492188	0.489014	-0.115234	0.425537	29.7	1007.54	0:0:0:11	11	710	0	0	0	0	0	0	0	0	0	0	0	0	0	0	0	0	0	0	0	0
0	16	1	1	1	1	1	0.125	1.01953	0.433594	0.495605	-0.115234	0.431152	29.7	1007.54	0:0:0:11	11	704	0	0	0	0	0	0	0	0	0	0	0	0	0	0	0	0	0	0	0	0
0	17	1	1	1	1	1	0.128906	0.980469	0.5	0.5	-0.116699	0.428467	29.7	1007.54	0:0:0:11	11	723	0	0	0	0	0	0	0	0	0	0	0	0	0	0	0	0	0	0	0	0
0	18	1	1	1	1	1	0.152344	1.01563	0.449219	0.512207	-0.113037	0.438477	29.7	1007.46	0:0:0:11	11	690	0	0	0	0	0	0	0	0	0	0	0	0	0	0	0	0	0	0	0	0
0	19	1	1	1	1	1	0.121094	0.996094	0.457031	0.490479	-0.112305	0.424805	29.7	1007.46	0:0:0:11	11	721	0	0	0	0	0	0	0	0	0	0	0	0	0	0	0	0	0	0	0	0
0	20	1	1	1	1	1	0.15625	0.976563	0.488281	0.512939	-0.119629	0.424805	29.7	1007.54	0:0:0:11	11	639	0	0	0	0	0	0	0	0	0	0	0	0	0	0	0	0	0	0	0	0
0	21	1	1	1	1	1	0.09375	0.960938	0.398438	0.495605	-0.115967	0.421143	29.7	1007.54	0:0:0:11	11	707	0	0	0	0	0	0	0	0	0	0	0	0	0	0	0	0	0	0	0	0
0	22	1	1	1	1	1	0.105469	0.957031	0.449219	0.493408	-0.115967	0.42334	29.7	1007.48	0:0:0:11	11	692	0	0	0	0	0	0	0	0	0	0	0	0	0	0	0	0	0	0	0	0
0	23	1	1	1	1	1	0.0703125	0.972656	0.402344	0.50415	-0.116699	0.419678	29.7	1007.52	0:0:0:11	11	719	0	0	0	0	0	0	0	0	0	0	0	0	0	0	0	0	0	0	0	0
0	24	1	1	1	1	1	0.078125	0.972656	0.457031	0.491211	-0.114502	0.421875	29.7	1007.54	0:0:0:11	11	703	0	0	0	0	0	0	0	0	0	0	0	0	0	0	0	0	0	0	0	0
0	25	1	1	1	1	1	0.0625	0.964844	0.449219	0.496338	-0.115234	0.42041	29.7	1007.6	0:0:0:11	11	700	0	0	0	0	0	0	0	0	0	0	0	0	0	0	0	0	0	0	0	0
0	26	1	1	1	1	1	0.105469	0.9375	0.449219	0.488281	-0.115234	0.427734	29.7	1007.48	0:0:0:11	11	696	0	0	0	0	0	0	0	0	0	0	0	0	0	0	0	0	0	0	0	0
0	27	1	1	1	1	1	0.0976563	0.96875	0.476563	0.494141	-0.115234	0.425537	29.7	1007.52	0:0:0:11	11	724	0	0	0	0	0	0	0	0	0	0	0	0	0	0	0	0	0	0	0	0
0	28	1	1	1	1	1	0.0976563	1.00391	0.445313	0.491211	-0.116699	0.431152	29.7	1007.58	0:0:0:11	11	702	0	0	0	0	0	0	0	0	0	0	0	0	0	0	0	0	0	0	0	0
0	29	1	1	1	1	1	0.101563	0.996094	0.433594	0.494873	-0.115234	0.42041	29.7	1007.58	0:0:0:11	11	715	0	0	0	0	0	0	0	0	0	0	0	0	0	0	0	0	0	0	0	0
0	30	1	1	1	1	1	0.0820313	0.984375	0.445313	0.495605	-0.11377	0.425537	29.7	1007.48	0:0:0:11	11	700	0	0	0	0	0	0	0	0	0	0	0	0	0	0	0	0	0	0	0	0
0	31	1	1	1	1	1	0.0898438	0.988281	0.414063	0.501221	-0.115967	0.419678	29.7	1007.6	0:0:0:11	11	736	0	0	0	0	0	0	0	0	0	0	0	0	0	0	0	0	0	0	0	0
0	32	1	1	1	1	1	0.105469	0.941406	0.445313	0.50415	-0.115234	0.421875	29.7	1007.58	0:0:0:11	11	700	0	0	0	0	0	0	0	0	0	0	0	0	0	0	0	0	0	0	0	0
0	33	1	1	1	1	1	0.09375	0.960938	0.410156	0.51001	-0.115234	0.424805	29.7	1007.42	0:0:0:11	11	719	0	0	0	0	0	0	0	0	0	0	0	0	0	0	0	0	0	0	0	0
0	34	1	1	1	1	1	0.105469	0.980469	0.425781	0.50415	-0.117432	0.424072	29.7	1007.52	0:0:0:12	12	687	0	0	0	0	0	0	0	0	0	0	0	0	0	0	0	0	0	0	0	0
0	35	1	1	1	1	1	0.09375	0.996094	0.453125	0.495605	-0.115234	0.424805	29.7	1007.52	0:0:0:12	12	702	0	0	0	0	0	0	0	0	0	0	0	0	0	0	0	0	0	0	0	0
0	36	1	1	1	1	1	0.101563	0.984375	0.449219	0.490479	-0.114502	0.42627	29.7	1007.54	0:0:0:12	12	719	0	0	0	0	0	0	0	0	0	0	0	0	0	0	0	0	0	0	0	0
0	37	1	1	1	1	1	0.105469	0.984375	0.453125	0.498535	-0.115234	0.421875	29.7	1007.52	0:0:0:12	12	719	0	0	0	0	0	0	0	0	0	0	0	0	0	0	0	0	0	0	0	0
0	38	1	1	1	1	1	0.105469	0.988281	0.390625	0.503418	-0.114502	0.427002	29.7	1007.6	0:0:0:12	12	711	0	0	0	0	0	0	0	0	0	0	0	0	0	0	0	0	0	0	0	0
0	39	1	1	1	1	1	0.0859375	0.964844	0.429688	0.491943	-0.11377	0.427002	29.7	1007.54	0:0:0:12	12	700	0	0	0	0	0	0	0	0	0	0	0	0	0	0	0	0	0	0	0	0
0	40	1	1	1	1	1	0.179688	0.859375	0.683594	0.5	-0.113037	0.432617	29.7	1007.58	0:0:0:12	12	640	0	0	0.109131	0.981201	0.445068	0.276611	0	0	0	0	0	0	1.08301	0.0703125	-0.121826	0.238281	0	0	0	0
0	41	1	1	1	1	1	0.160156	0.839844	0.410156	0.496338	-0.116699	0.427002	29.7	1007.58	0:0:0:12	12	706	0	0	0.109131	0.980957	0.444092	0.153809	0	0	0	0	0	0	1.08228	0.0510254	-0.141113	-0.0339355	0	0	0	0
0	42	1	1	1	1	1	0.167969	1.07422	0.460938	0.508545	-0.115967	0.429688	29.7	1007.6	0:0:0:12	12	696	0	0	0.109131	0.981445	0.443848	0.11084	0	0	0	0	0	0	1.08276	0.0585938	0.0925293	0.0168457	0	0	0	0
0	43	1	1	1	1	1	0.117188	0.976563	0.429688	0.483154	-0.116699	0.437012	29.7	1007.52	0:0:0:12	12	720	0	0	0.108398	0.981201	0.443604	0.0168457	0	0	0	0	0	0	1.08228	0.00854492	-0.00463867	-0.013916	0	0	0	0
0	44	1	1	1	1	1	0.0664063	0.945313	0.453125	0.498535	-0.114502	0.437744	29.7	1007.64	0:0:0:12	12	687	0	0	0.108643	0.980713	0.443359	0.0559082	0	0	0	0	0	0	1.08179	-0.0422363	-0.0354004	0.00952148	0	0	0	0
0	45	1	1	1	1	1	0.0703125	0.988281	0.46875	0.49707	-0.113037	0.437012	29.7	1007.52	0:0:0:12	12	697	0	0	0.109619	0.980469	0.443359	0.0473633	0	0	0	0	0	0	1.08179	-0.0393066	0.00756836	0.0251465	0	0	0	0
0	46	1	1	1	1	1	0.132813	0.910156	0.449219	0.490479	-0.113037	0.427002	29.7	1007.54	0:0:0:12	12	691	0	0	0.109131	0.979248	0.442871	0.0732422	0	0	0	0	0	0	1.08032	0.0234375	-0.0690918	0.00634766	0	0	0	0
0	47	1	1	1	1	1	0.078125	1.05078	0.355469	0.495605	-0.11377	0.436279	29.7	1007.58	0:0:0:12	12	727	0	0	0.109131	0.979248	0.440918	0.115479	0	0	0	0	0	0	1.07935	-0.0310059	0.0712891	-0.0854492	0	0	0	0
0	48	1	1	1	1	1	0.132813	0.984375	0.449219	0.501953	-0.112305	0.425537	29.7	1007.54	0:0:0:12	12	712	0	0	0.109375	0.978516	0.439697	0.0258789	0	0	0	0	0	0	1.07837	0.0234375	0.00561523	0.00952148	0	0	0	0
0	49	1	1	1	1	1	0.167969	1.00391	0.457031	0.499268	-0.11377	0.429688	29.7	1007.58	0:0:0:12	12	727	0	0	0.108887	0.97876	0.441406	0.0656738	0	0	0	0	0	0	1.07935	0.0588379	0.0249023	0.0153809	0	0	0	0
0	50	1	1	1	1	1	0.140625	1.03906	0.46875	0.501953	-0.118164	0.428467	29.7	1007.58	0:0:0:12	12	708	0	0	0.109131	0.977783	0.440918	0.0739746	0	0	0	0	0	0	1.07837	0.0314941	0.0610352	0.0275879	0	0	0	0
0	51	1	1	1	1	1	0.113281	1	0.414063	0.507813	-0.117432	0.43042	29.7	1007.46	0:0:0:12	12	713	0	0	0.109375	0.977539	0.440186	0.034668	0	0	0	0	0	0	1.07764	0.00366211	0.0222168	-0.026123	0	0	0	0
0	52	1	1	1	1	1	0.117188	0.96875	0.472656	0.483154	-0.113037	0.43042	29.8	1007.64	0:0:0:12	12	714	0	0	0.109131	0.977783	0.438721	0.0358887	0	0	0	0	0	0	1.07739	0.0078125	-0.0090332	0.0336914	0	0	0	0
0	53	1	1	1	1	1	0.0703125	0.980469	0.355469	0.492676	-0.115234	0.42627	29.8	1007.6	0:0:0:12	12	696	0	0	0.108643	0.977783	0.438232	0.0910645	0	0	0	0	0	0	1.0769	-0.0383301	0.00244141	-0.0827637	0	0	0	0
0	54	1	1	1	1	1	0.113281	1.00391	0.46875	0.494141	-0.111572	0.440674	29.7	1007.54	0:0:0:12	12	727	0	0	0.107422	0.977051	0.437256	0.041748	0	0	0	0	0	0	1.07568	0.00561523	0.0266113	0.0314941	0	0	0	0
0	55	1	1	1	1	1	0.117188	0.933594	0.507813	0.506348	-0.115234	0.434814	29.8	1007.52	0:0:0:12	12	727	0	0	0.10791	0.977051	0.435791	0.0844727	0	0	0	0	0	0	1.0752	0.0090332	-0.043457	0.0717773	0	0	0	0
0	56	1	1	1	1	1	0.121094	0.933594	0.429688	0.500488	-0.112305	0.424805	29.7	1007.54	0:0:0:12	12	718	0	0	0.10791	0.977295	0.435791	0.0458984	0	0	0	0	0	0	1.07544	0.0129395	-0.0437012	-0.00610352	0	0	0	0
0	57	1	1	1	1	1	0.144531	0.945313	0.503906	0.498535	-0.115234	0.427734	29.8	1007.54	0:0:0:12	12	708	0	0	0.108398	0.977783	0.43457	0.0844727	0	0	0	0	0	0	1.07544	0.0358887	-0.0324707	0.0690918	0	0	0	0
0	58	1	1	1	1	1	0.101563	1	0.425781	0.510742	-0.118164	0.431885	29.8	1007.66	0:0:0:12	12	699	0	0	0.106934	0.976318	0.433594	0.0251465	0	0	0	0	0	0	1.07373	-0.00537109	0.0234375	-0.0078125	0	0	0	0
0	59	1	1	1	1	1	0.132813	1.02344	0.511719	0.490479	-0.11084	0.42627	29.8	1007.54	0:0:0:12	12	708	0	0	0.106201	0.976318	0.432861	0.0952148	0	0	0	0	0	0	1.07324	0.0263672	0.0471191	0.0786133	0	0	0	0
0	60	1	1	1	1	1	0.0546875	1.00391	0.539063	0.502686	-0.118896	0.427002	29.8	1007.52	0:0:0:12	12	638	0	0	0.105469	0.976074	0.429932	0.123291	0	0	0	0	0	0	1.07202	-0.0507813	0.0275879	0.108887	0	0	0	0
0	61	1	1	1	1	1	0.105469	0.980469	0.429688	0.49707	-0.115234	0.421143	29.8	1007.58	0:0:0:12	12	688	0	0	0.105713	0.976807	0.429443	0.00366211	0	0	0	0	0	0	1.07227	-0.000244141	0.00366211	0.000244141	0	0	0	0
0	62	1	1	1	1	1	0.101563	1	0.433594	0.507813	-0.112305	0.42041	29.8	1007.54	0:0:0:12	12	715	0	0	0.105713	0.976563	0.428955	0.0241699	0	0	0	0	0	0	1.07178	-0.00415039	0.0234375	0.00439453	0	0	0	0
0	63	1	1	1	1	1	0.078125	0.980469	0.441406	0.496338	-0.117432	0.419678	29.8	1007.54	0:0:0:12	12	710	0	0	0.105713	0.974609	0.429443	0.0305176	0	0	0	0	0	0	1.07031	-0.0275879	0.00561523	0.0117188	0	0	0	0
0	64	1	1	1	1	1	0.113281	0.964844	0.441406	0.504883	-0.11377	0.421875	29.8	1007.6	0:0:0:12	12	696	0	0	0.10498	0.974121	0.429688	0.0168457	0	0	0	0	0	0	1.06982	0.00805664	-0.00927734	0.0114746	0	0	0	0
0	65	1	1	1	1	1	0.101563	0.980469	0.457031	0.494873	-0.116699	0.42041	29.8	1007.6	0:0:0:12	12	719	0	0	0.105957	0.973633	0.427002	0.0310059	0	0	0	0	0	0	1.06836	-0.00439453	0.0065918	0.0297852	0	0	0	0
0	66	1	1	1	1	1	0.105469	0.972656	0.402344	0.495605	-0.111572	0.42627	29.8	1007.54	0:0:0:12	12	703	0	0	0.105225	0.974365	0.424805	0.0224609	0	0	0	0	0	0	1.06812	0	-0.00170898	-0.0224609	0	0	0	0
0	67	1	1	1	1	1	0.0898438	0.964844	0.417969	0.493408	-0.118896	0.421143	29.8	1007.54	0:0:0:12	12	734	0	0	0.105225	0.974609	0.422363	0.0187988	0	0	0	0	0	0	1.06738	-0.0153809	-0.00976563	-0.00439453	0	0	0	0
0	68	1	1	1	1	1	0.101563	0.960938	0.425781	0.509277	-0.112305	0.419678	29.8	1007.66	0:0:0:12	12	715	0	0	0.105713	0.974365	0.421143	0.0148926	0	0	0	0	0	0	1.06689	-0.00415039	-0.0134277	0.00439453	0	0	0	0
0	69	1	1	1	1	1	0.105469	0.988281	0.457031	0.499268	-0.113037	0.419678	29.8	1007.48	0:0:0:12	12	719	0	0	0.10498	0.974121	0.419922	0.0393066	0	0	0	0	0	0	1.06616	0.000244141	0.013916	0.0368652	0	0	0	0
0	70	1	1	1	1	1	0.0820313	0.992188	0.476563	0.493408	-0.11377	0.421143	29.8	1007.48	0:0:0:12	12	719	0	0	0.105225	0.973877	0.417969	0.0651855	0	0	0	0	0	0	1.06494	-0.0231934	0.0180664	0.0583496	0	0	0	0
0	71	1	1	1	1	1	0.113281	0.996094	0.445313	0.494873	-0.114502	0.428955	29.8	1007.52	0:0:0:12	12	696	0	0	0.104736	0.973389	0.416992	0.0371094	0	0	0	0	0	0	1.06421	0.00830078	0.0224609	0.0280762	0	0	0	0
0	72	1	1	1	1	1	0.105469	0.980469	0.480469	0.501953	-0.114502	0.419678	29.8	1007.54	0:0:0:12	12	702	0	0	0.104736	0.973633	0.415771	0.0646973	0	0	0	0	0	0	1.06372	0.000732422	0.00683594	0.0644531	0	0	0	0
0	73	1	1	1	1	1	0.0976563	0.988281	0.464844	0.501953	-0.111572	0.42627	29.8	1007.54	0:0:0:12	12	723	0	0	0.104248	0.973389	0.415283	0.0517578	0	0	0	0	0	0	1.06348	-0.0065918	0.0146484	0.0493164	0	0	0	0
0	74	1	1	1	1	1	0.113281	0.949219	0.417969	0.498535	-0.113037	0.437744	29.8	1007.52	0:0:0:13	13	707	0	0	0.103271	0.971191	0.414307	0.0244141	0	0	0	0	0	0	1.06079	0.0100098	-0.0219727	0.00341797	0	0	0	0
0	75	1	1	1	1	1	0.121094	0.933594	0.421875	0.507813	-0.11377	0.419678	29.8	1007.46	0:0:0:13	13	711	0	0	0.103271	0.969971	0.413086	0.0415039	0	0	0	0	0	0	1.05933	0.0175781	-0.036377	0.00854492	0	0	0	0
0	76	1	1	1	1	1	0.117188	0.96875	0.347656	0.491943	-0.114502	0.419678	29.8	1007.58	0:0:0:13	13	696	0	0	0.102783	0.969482	0.412842	0.0666504	0	0	0	0	0	0	1.05884	0.0141602	-0.000732422	-0.0651855	0	0	0	0
0	77	1	1	1	1	1	0.109375	0.964844	0.441406	0.503418	-0.11377	0.42334	29.9	1007.68	0:0:0:13	13	711	0	0	0.102295	0.968994	0.411621	0.0305176	0	0	0	0	0	0	1.05762	0.00683594	-0.00415039	0.029541	0	0	0	0
0	78	1	1	1	1	1	0.109375	0.96875	0.433594	0.498535	-0.113037	0.425537	29.9	1007.82	0:0:0:13	13	702	0	0	0.102295	0.96875	0.411133	0.0231934	0	0	0	0	0	0	1.05737	0.00683594	0	0.0222168	0	0	0	0
0	79	1	1	1	1	1	0.0742188	0.957031	0.445313	0.494873	-0.114502	0.421875	30	1008.01	0:0:0:13	13	711	0	0	0.102539	0.968994	0.4104	0.0466309	0	0	0	0	0	0	1.05737	-0.0283203	-0.0119629	0.0349121	0	0	0	0
0	80	1	1	1	1	1	0.0117188	1.08594	0.40625	0.494141	-0.114502	0.428955	30	1007.86	0:0:0:13	13	654	0	0	0.100098	0.974854	0.398682	0.14209	0	0	0	0	0	0	1.05786	-0.0883789	0.111084	0.00732422	0	0	0	0
0	81	1	1	1	1	1	0.0859375	0.960938	0.332031	0.492676	-0.113037	0.425537	30	1008.03	0:0:0:13	13	702	0	0	0.0996094	0.976074	0.398682	0.0698242	0	0	0	0	0	0	1.05908	-0.0136719	-0.0151367	-0.0666504	0	0	0	0
0	82	1	1	1	1	1	0.164063	1.02734	0.285156	0.494141	-0.116699	0.429688	30	1008.09	0:0:0:13	13	691	0	0	0.098877	0.974365	0.396973	0.139648	0	0	0	0	0	0	1.05688	0.0651855	0.0527344	-0.111816	0	0	0	0
0	83	1	1	1	1	1	0.117188	0.980469	0.441406	0.501221	-0.11377	0.427002	30	1008.09	0:0:0:13	13	732	0	0	0.098877	0.975098	0.395752	0.0493164	0	0	0	0	0	0	1.05713	0.0180664	0.00512695	0.0456543	0	0	0	0
0	84	1	1	1	1	1	0.128906	1.00391	0.441406	0.507813	-0.115967	0.428955	30	1008.15	0:0:0:13	13	727	0	0	0.0993652	0.975342	0.393799	0.0625	0	0	0	0	0	0	1.05664	0.0292969	0.0283203	0.0473633	0	0	0	0
0	85	1	1	1	1	1	0.179688	0.941406	0.46875	0.490479	-0.115967	0.43042	30	1008.21	0:0:0:13	13	699	0	0	0.0996094	0.975098	0.392334	0.115479	0	0	0	0	0	0	1.05566	0.0800781	-0.0336914	0.0761719	0	0	0	0
0	86	1	1	1	1	1	0.0820313	0.90625	0.414063	0.492676	-0.11377	0.435547	30	1008.09	0:0:0:13	13	697	0	0	0.0991211	0.975098	0.391113	0.0744629	0	0	0	0	0	0	1.05542	-0.0170898	-0.0688477	0.0227051	0	0	0	0
0	87	1	1	1	1	1	0.109375	0.980469	0.261719	0.5	-0.115967	0.421143	30	1008.03	0:0:0:13	13	718	0	0	0.0996094	0.973389	0.391113	0.130127	0	0	0	0	0	0	1.05371	0.00952148	0.00708008	-0.129395	0	0	0	0
0	88	1	1	1	1	1	0.128906	0.957031	0.351563	0.491943	-0.115967	0.428955	30.1	1008.19	0:0:0:13	13	695	0	0	0.0998535	0.973389	0.390137	0.0507813	0	0	0	0	0	0	1.05347	0.0288086	-0.0163574	-0.0385742	0	0	0	0
0	89	1	1	1	1	1	0.136719	1.01172	0.484375	0.49707	-0.115967	0.434814	30	1008.21	0:0:0:13	13	695	0	0	0.0991211	0.9729	0.388184	0.110107	0	0	0	0	0	0	1.05225	0.0373535	0.0385742	0.0959473	0	0	0	0
0	90	1	1	1	1	1	0.0820313	0.996094	0.484375	0.502686	-0.111572	0.435547	30.1	1008.27	0:0:0:13	13	737	0	0	0.0986328	0.972168	0.387451	0.101074	0	0	0	0	0	0	1.05127	-0.0166016	0.0236816	0.0966797	0	0	0	0
0	91	1	1	1	1	1	0.101563	0.941406	0.402344	0.50708	-0.112305	0.431885	30.1	1008.27	0:0:0:13	13	708	0	0	0.0993652	0.970947	0.386963	0.0332031	0	0	0	0	0	0	1.0498	0.00219727	-0.029541	0.0153809	0	0	0	0
0	92	1	1	1	1	1	0.125	1.03906	0.324219	0.49707	-0.115967	0.424072	30.1	1008.15	0:0:0:13	13	697	0	0	0.0993652	0.969971	0.384766	0.0952148	0	0	0	0	0	0	1.04834	0.0253906	0.0688477	-0.0605469	0	0	0	0
0	93	1	1	1	1	1	0.113281	1.01563	0.410156	0.481689	-0.11377	0.439209	30.1	1008.27	0:0:0:13	13	716	0	0	0.100586	0.970459	0.384521	0.0532227	0	0	0	0	0	0	1.04858	0.0124512	0.0449219	0.0253906	0	0	0	0
0	94	1	1	1	1	1	0.0898438	0.929688	0.378906	0.486816	-0.114502	0.436279	30.1	1008.27	0:0:0:13	13	716	0	0	0.100586	0.970459	0.384766	0.0424805	0	0	0	0	0	0	1.04858	-0.0107422	-0.0407715	-0.00585938	0	0	0	0
0	95	1	1	1	1	1	0.078125	0.9375	0.382813	0.49707	-0.115967	0.431885	30.1	1008.27	0:0:0:13	13	721	0	0	0.101074	0.970947	0.382568	0.0405273	0	0	0	0	0	0	1.04858	-0.0229492	-0.0334473	0	0	0	0	0
0	96	1	1	1	1	1	0.125	1.03516	0.433594	0.493408	-0.116699	0.43335	30.1	1008.44	0:0:0:13	13	699	0	0	0.101563	0.971924	0.381348	0.0849609	0	0	0	0	0	0	1.04907	0.0234375	0.0629883	0.052002	0	0	0	0
0	97	1	1	1	1	1	0.167969	1.01953	0.402344	0.501221	-0.115234	0.432617	30.1	1008.35	0:0:0:13	13	710	0	0	0.100342	0.97168	0.379395	0.0856934	0	0	0	0	0	0	1.0481	0.0673828	0.0476074	0.0227051	0	0	0	0
0	98	1	1	1	1	1	0.0234375	0.914063	0.371094	0.490479	-0.112305	0.428955	30.1	1008.35	0:0:0:13	13	718	0	0	0.100342	0.968018	0.379639	0.0942383	0	0	0	0	0	0	1.04468	-0.0769043	-0.0539551	-0.00854492	0	0	0	0
0	99	1	1	1	1	1	0.0742188	0.980469	0.40625	0.486816	-0.109375	0.428955	30.1	1008.35	0:0:0:13	13	710	0	0	0.100586	0.965576	0.376709	0.0422363	0	0	0	0	0	0	1.04126	-0.0263672	0.0146484	0.0292969	0	0	0	0
0	100	1	1	1	1	1	0.0898438	0.972656	0.253906	0.490479	-0.108643	0.434082	30.1	1008.37	0:0:0:13	13	644	0	0	0.100098	0.966309	0.372559	0.119141	0	0	0	0	0	0	1.04053	-0.0102539	0.00610352	-0.118652	0	0	0	0
0	101	1	1	1	1	1	0.113281	1.00391	0.34375	0.5	-0.111572	0.428955	30.1	1008.21	0:0:0:13	13	707	0	0	0.0974121	0.965576	0.369141	0.0483398	0	0	0	0	0	0	1.03857	0.015625	0.0380859	-0.0253906	0	0	0	0
0	102	1	1	1	1	1	0.101563	0.9375	0.414063	0.495605	-0.112305	0.437012	30.1	1008.35	0:0:0:13	13	700	0	0	0.098877	0.966064	0.366455	0.0554199	0	0	0	0	0	0	1.03784	0.00244141	-0.0285645	0.0473633	0	0	0	0
0	103	1	1	1	1	1	0.0859375	0.820313	0.453125	0.491211	-0.114502	0.419678	30.1	1008.31	0:0:0:13	13	715	0	0	0.0979004	0.9646	0.366455	0.168701	0	0	0	0	0	0	1.03662	-0.0119629	-0.144287	0.0864258	0	0	0	0
0	104	1	1	1	1	1	0.0117188	0.929688	0.464844	0.5	-0.107178	0.421875	30.1	1008.31	0:0:0:13	13	715	0	0	0.0974121	0.9646	0.367432	0.134277	0	0	0	0	0	0	1.03662	-0.0856934	-0.0349121	0.097168	0	0	0	0
0	105	1	1	1	1	1	0.140625	0.933594	0.234375	0.492676	-0.10498	0.437012	30.1	1008.31	0:0:0:13	13	719	0	0	0.0979004	0.964355	0.366943	0.142578	0	0	0	0	0	0	1.03638	0.0424805	-0.0307617	-0.132568	0	0	0	0
0	106	1	1	1	1	1	0.0507813	1	0.269531	0.498535	-0.103516	0.435547	30.1	1008.25	0:0:0:13	13	704	0	0	0.097168	0.964111	0.366211	0.113037	0	0	0	0	0	0	1.03589	-0.0463867	0.0356445	-0.0966797	0	0	0	0
0	107	1	1	1	1	1	0.101563	0.988281	0.285156	0.495605	-0.102783	0.434814	30.1	1008.37	0:0:0:13	13	711	0	0	0.0969238	0.9646	0.364746	0.0830078	0	0	0	0	0	0	1.03589	0.00439453	0.0234375	-0.0795898	0	0	0	0
0	108	1	1	1	1	1	0.125	0.984375	0.355469	0.503418	-0.101318	0.428955	30.1	1008.35	0:0:0:13	13	707	0	0	0.0966797	0.964844	0.36377	0.0351563	0	0	0	0	0	0	1.03589	0.0280762	0.0192871	-0.00830078	0	0	0	0
0	109	1	1	1	1	1	0.0546875	0.976563	0.339844	0.518799	-0.103516	0.429688	30.1	1008.44	0:0:0:13	13	696	0	0	0.0966797	0.965088	0.363037	0.0493164	0	0	0	0	0	0	1.03564	-0.0419922	0.0112305	-0.0231934	0	0	0	0
0	110	1	1	1	1	1	0.0859375	0.960938	0.289063	0.50708	-0.0991211	0.42627	30.1	1008.31	0:0:0:13	13	736	0	0	0.0964355	0.964844	0.362061	0.0739746	0	0	0	0	0	0	1.03516	-0.010498	-0.00390625	-0.072998	0	0	0	0
0	111	1	1	1	1	1	0.0664063	0.949219	0.328125	0.508545	-0.0991211	0.425537	30.1	1008.31	0:0:0:13	13	719	0	0	0.0959473	0.964844	0.361084	0.046875	0	0	0	0	0	0	1.03467	-0.029541	-0.015625	-0.032959	0	0	0	0
0	112	1	1	1	1	1	0.0898438	0.953125	0.355469	0.511475	-0.101318	0.434814	30.1	1008.27	0:0:0:13	13	700	0	0	0.0957031	0.964355	0.359375	0.0134277	0	0	0	0	0	0	1.03369	-0.00585938	-0.0112305	-0.00390625	0	0	0	0
0	113	1	1	1	1	1	0.0664063	0.949219	0.371094	0.50708	-0.100586	0.431152	30.1	1008.35	0:0:0:14	14	720	0	0	0.095459	0.964111	0.358643	0.0349121	0	0	0	0	0	0	1.0332	-0.0290527	-0.0148926	0.0124512	0	0	0	0
0	114	1	1	1	1	1	0.015625	0.796875	0.335938	0.50708	-0.102051	0.434082	30.1	1008.37	0:0:0:14	14	719	0	0	0.0952148	0.964111	0.358887	0.186523	0	0	0	0	0	0	1.0332	-0.0795898	-0.167236	-0.0229492	0	0	0	0
0	115	1	1	1	1	1	0.0976563	0.914063	0.359375	0.51001	-0.103516	0.431885	30.1	1008.37	0:0:0:14	14	719	0	0	0.0944824	0.9646	0.358887	0.0505371	0	0	0	0	0	0	1.03345	0.00292969	-0.0505371	0.000244141	0	0	0	0
0	116	1	1	1	1	1	0.0625	0.941406	0.425781	0.5	-0.0983887	0.431885	30.1	1008.25	0:0:0:14	14	719	0	0	0.0942383	0.965088	0.359375	0.0771484	0	0	0	0	0	0	1.03418	-0.0317383	-0.0236816	0.0661621	0	0	0	0
0	117	1	1	1	1	1	0.0703125	0.933594	0.367188	0.512939	-0.0961914	0.431152	30.1	1008.35	0:0:0:14	14	712	0	0	0.0944824	0.9646	0.358154	0.0402832	0	0	0	0	0	0	1.0332	-0.0241699	-0.0310059	0.00878906	0	0	0	0
0	118	1	1	1	1	1	0.105469	0.96875	0.351563	0.510742	-0.0939941	0.432617	30.1	1008.35	0:0:0:14	14	719	0	0	0.09375	0.965088	0.358398	0.013916	0	0	0	0	0	0	1.03369	0.0114746	0.00341797	-0.00683594	0	0	0	0
0	119	1	1	1	1	1	0.109375	0.992188	0.355469	0.523926	-0.0947266	0.429688	30.1	1008.31	0:0:0:14	14	719	0	0	0.0930176	0.964111	0.351318	0.0324707	0	0	0	0	0	0	1.03027	0.0161133	0.027832	0.00390625	0	0	0	0
0	120	1	1	1	1	1	-0.0273438	1.32031	-0.238281	0.519531	-0.0961914	0.436279	30.1	1008.35	0:0:0:14	14	652	0	0	0.0935059	0.960693	0.356201	0.705078	0	0	0	0	0	0	1.02881	-0.12085	0.359375	-0.594482	0	0	0	0
0	121	1	1	1	1	1	0.121094	0.953125	0.410156	0.511475	-0.0961914	0.435547	30.1	1008.44	0:0:0:14	14	696	0	0	0.0947266	0.96167	0.35376	0.0625	0	0	0	0	0	0	1.02905	0.026123	-0.00854492	0.0561523	0	0	0	0
0	122	1	1	1	1	1	0.109375	0.933594	0.316406	0.519531	-0.095459	0.443604	30.1	1008.21	0:0:0:14	14	719	0	0	0.0942383	0.958984	0.358643	0.0515137	0	0	0	0	0	0	1.02808	0.0148926	-0.0253906	-0.0422363	0	0	0	0
0	123	1	1	1	1	1	0.121094	1.03906	0.324219	0.512207	-0.0917969	0.439941	30.1	1008.31	0:0:0:14	14	724	0	0	0.0927734	0.956543	0.358643	0.09375	0	0	0	0	0	0	1.02588	0.0280762	0.0822754	-0.0344238	0	0	0	0
0	124	1	1	1	1	1	0.105469	0.960938	0.3125	0.526855	-0.0976563	0.436279	30.1	1008.31	0:0:0:14	14	696	0	0	0.0917969	0.957031	0.359863	0.0495605	0	0	0	0	0	0	1.02661	0.0134277	0.00366211	-0.0473633	0	0	0	0
0	125	1	1	1	1	1	0.0859375	0.960938	0.339844	0.520264	-0.0910645	0.437744	30.1	1008.37	0:0:0:14	14	691	0	0	0.0891113	0.949951	0.36377	0.0266113	0	0	0	0	0	0	1.02124	-0.00317383	0.0107422	-0.0239258	0	0	0	0
0	126	1	1	1	1	1	0.0976563	0.917969	0.359375	0.514404	-0.0939941	0.435547	30.1	1008.44	0:0:0:14	14	703	0	0	0.0898438	0.950439	0.363281	0.0334473	0	0	0	0	0	0	1.02148	0.00756836	-0.0324707	-0.00390625	0	0	0	0
0	127	1	1	1	1	1	0.128906	0.902344	0.359375	0.520264	-0.095459	0.438477	30.1	1008.35	0:0:0:14	14	717	0	0	0.0910645	0.94751	0.372803	0.0603027	0	0	0	0	0	0	1.02222	0.0375977	-0.045166	-0.0134277	0	0	0	0
0	128	1	1	1	1	1	0.152344	0.992188	0.359375	0.516602	-0.0910645	0.439209	30.1	1008.27	0:0:0:14	14	708	0	0	0.0913086	0.944092	0.37915	0.0800781	0	0	0	0	0	0	1.02148	0.0610352	0.0478516	-0.0197754	0	0	0	0
0	129	1	1	1	1	1	0.109375	0.96875	0.300781	0.509277	-0.0910645	0.439941	30.1	1008.25	0:0:0:14	14	718	0	0	0.0927734	0.939209	0.383789	0.0895996	0	0	0	0	0	0	1.0188	0.0163574	0.0292969	-0.0830078	0	0	0	0
0	130	1	1	1	1	1	0.101563	0.976563	0.414063	0.519531	-0.0925293	0.439941	30.1	1008.31	0:0:0:14	14	716	0	0	0.0952148	0.934326	0.386475	0.0505371	0	0	0	0	0	0	1.01563	0.00610352	0.0419922	0.0273438	0	0	0	0
0	131	1	1	1	1	1	0.15625	0.894531	0.367188	0.526855	-0.0939941	0.43335	30.1	1008.44	0:0:0:14	14	697	0	0	0.097168	0.931152	0.390869	0.0732422	0	0	0	0	0	0	1.0144	0.0588379	-0.0366211	-0.0236816	0	0	0	0
0	132	1	1	1	1	1	0.121094	0.90625	0.308594	0.511475	-0.0881348	0.439941	30.1	1008.21	0:0:0:14	14	699	0	0	0.101074	0.923828	0.399902	0.0952148	0	0	0	0	0	0	1.01172	0.0197754	-0.0175781	-0.0913086	0	0	0	0
0	133	1	1	1	1	1	0.167969	1.00781	0.335938	0.510742	-0.0874023	0.435547	30.1	1008.31	0:0:0:14	14	726	0	0	0.105225	0.91748	0.406738	0.130615	0	0	0	0	0	0	1.00903	0.0625	0.0900879	-0.0708008	0	0	0	0
0	134	1	1	1	1	1	0.125	1	0.480469	0.520996	-0.0874023	0.434082	30.1	1008.44	0:0:0:14	14	726	0	0	0.109131	0.91333	0.411133	0.111816	0	0	0	0	0	0	1.00757	0.015625	0.0864258	0.0690918	0	0	0	0
0	135	1	1	1	1	1	0.15625	0.980469	0.335938	0.520996	-0.0947266	0.436279	30.1	1008.31	0:0:0:14	14	703	0	0	0.11084	0.908447	0.416748	0.117188	0	0	0	0	0	0	1.00586	0.045166	0.0717773	-0.0808105	0	0	0	0
0	136	1	1	1	1	1	0.144531	1.01953	0.332031	0.511475	-0.0925293	0.443604	30.1	1008.31	0:0:0:14	14	716	0	0	0.11499	0.904297	0.419922	0.147705	0	0	0	0	0	0	1.00366	0.0292969	0.11499	-0.0878906	0	0	0	0
0	137	1	1	1	1	1	0.0546875	0.925781	0.34375	0.508545	-0.0939941	0.431152	30.1	1008.35	0:0:0:14	14	694	0	0	0.120361	0.898193	0.424805	0.10791	0	0	0	0	0	0	1.00098	-0.0656738	0.0273438	-0.0810547	0	0	0	0
0	138	1	1	1	1	1	0.09375	0.703125	0.445313	0.51001	-0.103516	0.422607	30.1	1008.37	0:0:0:14	14	716	0	0	0.126709	0.893555	0.429199	0.194092	0	0	0	0	0	0	0.999512	-0.032959	-0.19043	0.0158691	0	0	0	0
0	139	1	1	1	1	1	0.164063	0.824219	0.277344	0.498535	-0.102051	0.432617	30.1	1008.35	0:0:0:14	14	716	0	0	0.132324	0.889648	0.430908	0.169922	0	0	0	0	0	0	0.997314	0.0317383	-0.0654297	-0.153564	0	0	0	0
0	140	1	1	1	1	1	0.0195313	1.05859	0.210938	0.514404	-0.0991211	0.439209	30	1008.25	0:0:0:14	14	632	0	0	0.137207	0.884521	0.432373	0.305176	0	0	0	0	0	0	0.994141	-0.117676	0.173828	-0.221436	0	0	0	0
0	141	1	1	1	1	1	-0.109375	0.933594	0.164063	0.492676	-0.0961914	0.437744	30	1008.25	0:0:0:14	14	711	0	0	0.144043	0.876709	0.435303	0.375732	0	0	0	0	0	0	0.989502	-0.253418	0.0566406	-0.27124	0	0	0	0
0	142	1	1	1	1	1	0.214844	1.02734	0.207031	0.494141	-0.102051	0.431152	30	1008.19	0:0:0:14	14	719	0	0	0.151367	0.872559	0.434082	0.281738	0	0	0	0	0	0	0.986328	0.0632324	0.154541	-0.227051	0	0	0	0
0	143	1	1	1	1	1	0.00390625	0.871094	0.441406	0.497803	-0.106445	0.437744	30	1008.07	0:0:0:14	14	711	0	0	0.158203	0.870361	0.429688	0.154541	0	0	0	0	0	0	0.983643	-0.154297	0.000488281	0.0114746	0	0	0	0
0	144	1	1	1	1	1	0.0742188	0.953125	0.519531	0.501221	-0.106445	0.42334	29.9	1007.94	0:0:0:14	14	727	0	0	0.168945	0.863281	0.428955	0.158691	0	0	0	0	0	0	0.97876	-0.0947266	0.0895996	0.090332	0	0	0	0
0	145	1	1	1	1	1	0.136719	0.960938	0.425781	0.508545	-0.101318	0.435547	29.9	1007.8	0:0:0:14	14	696	0	0	0.17627	0.859375	0.429443	0.108887	0	0	0	0	0	0	0.976563	-0.0395508	0.101563	-0.00366211	0	0	0	0
0	146	1	1	1	1	1	0.046875	0.964844	0.339844	0.512939	-0.102783	0.43042	29.9	1007.68	0:0:0:14	14	713	0	0	0.187744	0.853516	0.429688	0.200684	0	0	0	0	0	0	0.973877	-0.140869	0.111084	-0.0898438	0	0	0	0
0	147	1	1	1	1	1	0.0742188	1.00781	0.300781	0.493408	-0.102051	0.434082	29.9	1007.88	0:0:0:14	14	705	0	0	0.199463	0.8479	0.428711	0.23999	0	0	0	0	0	0	0.970947	-0.125244	0.159668	-0.12793	0	0	0	0
0	148	1	1	1	1	1	0.078125	0.980469	0.355469	0.50415	-0.102051	0.435547	29.8	1007.74	0:0:0:14	14	700	0	0	0.209961	0.840332	0.428955	0.205811	0	0	0	0	0	0	0.966553	-0.131836	0.139893	-0.0734863	0	0	0	0
0	149	1	1	1	1	1	0.09375	1.00391	0.398438	0.493408	-0.106445	0.429688	29.8	1007.74	0:0:0:14	14	719	0	0	0.220215	0.832275	0.428955	0.215088	0	0	0	0	0	0	0.961914	-0.126465	0.171387	-0.0305176	0	0	0	0
0	150	1	1	1	1	1	0.0625	0.976563	0.398438	0.500488	-0.10498	0.436279	29.8	1007.76	0:0:0:14	14	712	0	0	0.231689	0.825439	0.426758	0.228516	0	0	0	0	0	0	0.95752	-0.169189	0.151123	-0.0283203	0	0	0	0
0	151	1	1	1	1	1	0.078125	0.984375	0.355469	0.5	-0.10498	0.43042	29.8	1007.58	0:0:0:14	14	736	0	0	0.242432	0.819336	0.424561	0.24292	0	0	0	0	0	0	0.954102	-0.164307	0.164795	-0.0690918	0	0	0	0
0	152	1	1	1	1	1	0.0898438	0.953125	0.34375	0.49707	-0.105713	0.435547	29.8	1007.74	0:0:0:15	15	715	0	0	0.253418	0.812012	0.422607	0.22998	0	0	0	0	0	0	0.949951	-0.163574	0.140869	-0.0788574	0	0	0	0
0	153	1	1	1	1	1	0.0742188	0.964844	0.402344	0.50415	-0.104248	0.434814	29.8	1007.64	0:0:0:15	15	728	0	0	0.264404	0.803955	0.418701	0.249512	0	0	0	0	0	0	0.944336	-0.190186	0.160889	-0.0163574	0	0	0	0
0	154	1	1	1	1	1	0.0898438	0.945313	0.453125	0.498535	-0.106445	0.437744	29.8	1007.7	0:0:0:15	15	736	0	0	0.275635	0.797852	0.415283	0.23999	0	0	0	0	0	0	0.940918	-0.185791	0.147217	0.0375977	0	0	0	0
0	155	1	1	1	1	1	0.078125	0.972656	0.414063	0.507813	-0.103516	0.428467	29.8	1007.64	0:0:0:15	15	702	0	0	0.288818	0.790527	0.410889	0.27832	0	0	0	0	0	0	0.936523	-0.210693	0.181885	0.00292969	0	0	0	0
0	156	1	1	1	1	1	0.09375	1	0.394531	0.493408	-0.107178	0.43042	29.8	1007.7	0:0:0:15	15	719	0	0	0.300781	0.782227	0.40625	0.300537	0	0	0	0	0	0	0.931152	-0.207031	0.217773	-0.0117188	0	0	0	0
0	157	1	1	1	1	1	0.121094	0.9375	0.332031	0.49707	-0.10498	0.431152	29.8	1007.6	0:0:0:15	15	719	0	0	0.312256	0.773926	0.401855	0.260986	0	0	0	0	0	0	0.92627	-0.191162	0.163574	-0.0698242	0	0	0	0
0	158	1	1	1	1	1	0.0625	1	0.464844	0.501953	-0.10498	0.429688	29.8	1007.7	0:0:0:15	15	727	0	0	0.323975	0.764893	0.398682	0.35791	0	0	0	0	0	0	0.921387	-0.261475	0.235107	0.065918	0	0	0	0
0	159	1	1	1	1	1	0.00390625	0.886719	-0.132813	0.499268	-0.0852051	0.443604	29.8	1007.64	0:0:0:15	15	727	0	0	0.33667	0.755127	0.394531	0.637207	0	0	0	0	0	0	0.916016	-0.332764	0.131348	-0.527344	0	0	0	0
0	160	1	1	1	1	1	0.046875	0.8125	0.796875	0.497803	-0.0932617	0.447266	29.8	1007.64	0:0:0:15	15	651	0	0	0.347656	0.741943	0.395996	0.506104	0	0	0	0	0	0	0.910156	-0.300781	0.0703125	0.400635	0	0	1008.14	-68.45
0	161	1	1	1	1	1	0.195313	1.02734	0.144531	0.50708	-0.102051	0.431885	29.8	1007.7	0:0:0:15	15	710	0	0	0.358643	0.734131	0.391357	0.416748	0	0	0	0	0	0	0.906006	-0.16333	0.292969	-0.246826	0	0	1008.14	-68.47
0	162	1	1	1	1	1	0.125	0.820313	0.664063	0.519531	-0.113037	0.419678	29.8	1007.94	0:0:0:15	15	699	0	0	0.370361	0.726318	0.385742	0.382568	0	0	0	0	0	0	0.9021	-0.245361	0.09375	0.278076	0	0	1008.15	-68.49
0	163	1	1	1	1	1	-0.0078125	0.785156	0.457031	0.515137	-0.124756	0.424072	29.8	1007.8	0:0:0:15	15	713	0	0	0.381836	0.717041	0.382324	0.402588	0	0	0	0	0	0	0.897949	-0.389648	0.0678711	0.0744629	0	0	1008.15	-68.5
0	164	1	1	1	1	1	0.0625	1.04688	0.539063	0.50708	-0.134277	0.399902	29.8	1007.74	0:0:0:15	15	716	0	0	0.394287	0.710205	0.378418	0.499023	0	0	0	0	0	0	0.89624	-0.331787	0.336426	0.1604	0	0	1008.15	-68.51
0	165	1	1	1	1	1	-0.0351563	0.371094	0.78125	0.522461	-0.168457	0.348877	29.8	1007.66	0:0:0:15	15	718	0	0	0.406494	0.702881	0.373535	0.686279	0	0	0	0	0	0	0.893799	-0.44165	-0.331787	0.407471	0	0	1008.15	-68.54
0	166	1	1	1	1	1	0.136719	0.9375	0.371094	0.514404	-0.203613	0.290283	29.8	1007.7	0:0:0:15	15	699	0	0	0.405762	0.677002	0.376953	0.374512	0	0	0	0	0	0	0.874756	-0.269043	0.260254	-0.00585938	0	0	1008.15	-68.55
0	167	1	1	1	1	1	0.199219	0.757813	1.01172	0.526855	-0.208008	0.256836	29.9	1007.7	0:0:0:15	15	695	0	0	0.366699	0.610596	0.369385	0.679688	0	0	0	0	0	0	0.802246	-0.16748	0.147217	0.64209	0	0	1008.16	-68.57
0	168	1	1	1	1	1	0.144531	0.679688	0.867188	0.533447	-0.216553	0.241455	29.9	1007.8	0:0:0:15	15	717	0	0	0.392578	0.597656	0.360352	0.570068	0	0	0	0	0	0	0.801025	-0.248047	0.0817871	0.506592	0	0	1008.16	-68.59
0	169	1	1	1	1	1	0.257813	0.621094	0.855469	0.545898	-0.217285	0.234131	29.9	1007.7	0:0:0:15	15	718	0	0	0.406494	0.584961	0.351563	0.526611	0	0	0	0	0	0	0.794434	-0.148682	0.0361328	0.503906	0	0	1008.16	-68.6
0	170	1	1	1	1	1	0.28125	0.609375	0.699219	0.548828	-0.210938	0.227539	29.9	1007.86	0:0:0:15	15	694	0	0	0.41626	0.569092	0.344238	0.381836	0	0	0	0	0	0	0.784668	-0.13501	0.0400391	0.354736	0	0	1008.16	-68.62
0	171	1	1	1	1	1	0.253906	0.679688	0.746094	0.573486	-0.194824	0.226074	29.9	1007.98	0:0:0:15	15	716	0	0	0.426758	0.554688	0.337891	0.460205	0	0	0	0	0	0	0.7771	-0.172852	0.124756	0.407959	0	0	1008.16	-68.64
0	172	1	1	1	1	1	0.4375	0.457031	1.05469	0.616699	-0.175049	0.245117	29.9	1008.09	0:0:0:15	15	716	0	0	0.437256	0.541504	0.331787	0.727539	0	0	0	0	0	0	0.770996	0	-0.0844727	0.722656	0	0	1008.17	-68.65
0	173	1	1	1	1	1	0.457031	0.503906	0.949219	0.619629	-0.169922	0.239258	29.9	1007.94	0:0:0:15	15	703	0	0	0.447021	0.525391	0.32373	0.625732	0	0	0	0	0	0	0.761963	0.00976563	-0.0214844	0.625488	0	0	1008.17	-68.67
0	174	1	1	1	1	1	0.390625	0.601563	0.746094	0.612305	-0.172852	0.237061	29.9	1007.98	0:0:0:15	15	737	0	0	0.457764	0.509033	0.317139	0.443848	0	0	0	0	0	0	0.754639	-0.0671387	0.0922852	0.428711	0	0	1008.17	-68.7
0	175	1	1	1	1	1	0.226563	0.554688	0.828125	0.622559	-0.16333	0.226074	29.9	1008.01	0:0:0:15	15	719	0	0	0.467773	0.494141	0.30835	0.575928	0	0	0	0	0	0	0.74707	-0.241211	0.0603027	0.519531	0	0	1008.17	-68.71
0	176	1	1	1	1	1	0.453125	0.703125	0.679688	0.637939	-0.144287	0.219482	29.9	1008.03	0:0:0:15	15	716	0	0	0.47876	0.479248	0.301025	0.440186	0	0	0	0	0	0	0.741455	-0.0256348	0.223633	0.378418	0	0	1008.18	-68.74
0	177	1	1	1	1	1	0.585938	0.523438	0.800781	0.662598	-0.139404	0.20874	29.9	1008.09	0:0:0:15	15	694	0	0	0.491211	0.46582	0.293701	0.518799	0	0	0	0	0	0	0.738037	0.0944824	0.057373	0.506836	0	0	1008.18	-68.76
0	178	1	1	1	1	1	0.53125	0.550781	0.714844	0.66626	-0.140869	0.191895	29.9	1008.09	0:0:0:15	15	699	0	0	0.498047	0.455078	0.300781	0.426025	0	0	0	0	0	0	0.73877	0.032959	0.0957031	0.413818	0	0	1008.18	-68.78
0	179	1	1	1	1	1	0.523438	0.65625	0.554688	0.666992	-0.131348	0.186768	29.9	1008.01	0:0:0:15	15	716	0	0	0.507568	0.440918	0.294678	0.337646	0	0	0	0	0	0	0.734131	0.015625	0.215088	0.259766	0	0	1008.18	-68.8
0	180	1	1	1	1	1	0.484375	0.570313	0.355469	0.717285	-0.0837402	0.191895	30	1008.13	0:0:0:15	15	663	0	0	0.519287	0.427246	0.289551	0.161133	0	0	0	0	0	0	0.732178	-0.0349121	0.142822	0.0656738	0	0	1008.19	-68.82
0	181	1	1	1	1	1	0.671875	0.371094	0.589844	0.729736	-0.0444336	0.18457	30	1008.21	0:0:0:15	15	703	0	0	0.531006	0.416016	0.281006	0.342285	0	0	0	0	0	0	0.730713	0.140625	-0.0449219	0.308594	0	0	1008.19	-68.84
0	182	1	1	1	1	1	0.679688	0.617188	0.3125	0.726807	-0.026123	0.1875	30	1008.09	0:0:0:15	15	696	0	0	0.539063	0.40332	0.271729	0.259033	0	0	0	0	0	0	0.726074	0.140625	0.213623	0.0405273	0	0	1008.19	-68.86
0	183	1	1	1	1	1	0.625	0.640625	0.105469	0.758301	0.0114746	0.183838	30	1008.19	0:0:0:15	15	736	0	0	0.550049	0.391113	0.26001	0.302979	0	0	0	0	0	0	0.723145	0.0749512	0.249512	-0.154541	0	0	1008.19	-68.89
0	184	1	1	1	1	1	0.871094	0.359375	0.410156	0.752441	0.0341797	0.174316	30	1008.15	0:0:0:15	15	700	0	0	0.559814	0.378662	0.246582	0.351807	0	0	0	0	0	0	0.719482	0.311035	-0.0192871	0.16333	0	0	1008.2	-68.91
0	185	1	1	1	1	1	0.730469	0.613281	0.265625	0.781738	0.0583496	0.161133	30	1008.21	0:0:0:15	15	736	0	0	0.568359	0.367188	0.234131	0.296143	0	0	0	0	0	0	0.716064	0.161865	0.24585	0.03125	0	0	1008.2	-68.93
0	186	1	1	1	1	1	0.976563	0.539063	0.289063	0.772217	0.0693359	0.151611	30	1008.25	0:0:0:15	15	706	0	0	0.577393	0.355469	0.222656	0.444092	0	0	0	0	0	0	0.713623	0.398926	0.183594	0.0661621	0	0	1008.2	-68.95
0	187	1	1	1	1	1	1.03516	0.542969	0.203125	0.764893	0.0837402	0.139404	30	1008.19	0:0:0:15	15	697	0	0	0.586914	0.344482	0.211426	0.48999	0	0	0	0	0	0	0.712646	0.447998	0.198486	-0.00830078	0	0	1008.2	-68.97
0	188	1	1	1	1	1	0.960938	0.378906	0.382813	0.769287	0.100586	0.129883	30	1008.19	0:0:0:15	15	719	0	0	0.597168	0.334961	0.199219	0.409668	0	0	0	0	0	0	0.713135	0.363525	0.0437012	0.18335	0	0	1008.21	-69
0	189	1	1	1	1	1	0.875	0.335938	0.332031	0.767822	0.107178	0.113037	30	1008.15	0:0:0:15	15	727	0	0	0.606201	0.32251	0.181641	0.308105	0	0	0	0	0	0	0.710205	0.268555	0.0131836	0.150391	0	0	1008.21	-69.04
0	190	1	1	1	1	1	1.00391	0.398438	0.113281	0.757568	0.110107	0.0859375	30	1008.15	0:0:0:15	15	718	0	0	0.615234	0.311768	0.168701	0.401611	0	0	0	0	0	0	0.710205	0.388428	0.0864258	-0.0554199	0	0	1008.21	-69.06
0	191	1	1	1	1	1	0.925781	0.464844	0.15625	0.783936	0.125488	0.0708008	30	1008.15	0:0:0:16	16	736	0	0	0.62207	0.300293	0.155273	0.345215	0	0	0	0	0	0	0.708008	0.303711	0.164307	0.000976563	0	0	1008.22	-69.08
0	192	1	1	1	1	1	0.96875	0.367188	0.207031	0.764893	0.13501	0.0664063	29.9	1008.01	0:0:0:16	16	715	0	0	0.630615	0.290283	0.140869	0.352783	0	0	0	0	0	0	0.708496	0.337891	0.0766602	0.065918	0	0	1008.22	-69.11
0	193	1	1	1	1	1	0.949219	0.300781	0.0585938	0.7854	0.138672	0.0720215	29.9	1008.15	0:0:0:16	16	721	0	0	0.63623	0.275879	0.125488	0.320801	0	0	0	0	0	0	0.704834	0.312744	0.0246582	-0.0668945	0	0	1008.22	-69.12
0	194	1	1	1	1	1	0.917969	0.320313	0.0507813	0.779541	0.139404	0.0612793	29.9	1008.15	0:0:0:16	16	697	0	0	0.644287	0.263428	0.109131	0.2854	0	0	0	0	0	0	0.70459	0.273438	0.0566406	-0.0583496	0	0	1008.23	-69.15
0	195	1	1	1	1	1	1.14063	0.324219	0.0117188	0.781738	0.146484	0.0546875	29.9	1008.03	0:0:0:16	16	736	0	0	0.650879	0.250732	0.0935059	0.501709	0	0	0	0	0	0	0.703857	0.489502	0.0734863	-0.0817871	0	0	1008.23	-69.17
0	196	1	1	1	1	1	1.01953	0.269531	0.0507813	0.76416	0.146484	0.0444336	29.9	1008.03	0:0:0:16	16	717	0	0	0.658203	0.237793	0.0791016	0.36377	0	0	0	0	0	0	0.704346	0.361084	0.0314941	-0.0283203	0	0	1008.23	-69.2
0	197	1	1	1	1	1	0.996094	0.269531	0.0234375	0.774414	0.147217	0.0341797	29.9	1008.03	0:0:0:16	16	727	0	0	0.665039	0.225098	0.0649414	0.336182	0	0	0	0	0	0	0.705078	0.330811	0.0444336	-0.0415039	0	0	1008.23	-69.22
0	198	1	1	1	1	1	1.05078	0.246094	0.09375	0.761963	0.154541	0.0290527	29.9	1008.03	0:0:0:16	16	736	0	0	0.672363	0.211426	0.0458984	0.382813	0	0	0	0	0	0	0.706299	0.378174	0.0344238	0.0476074	0	0	1008.24	-69.24
0	199	1	1	1	1	1	1.11719	0.214844	0.0195313	0.767822	0.157471	0.0327148	29.9	1007.98	0:0:0:16	16	702	0	0	0.681885	0.204102	0.0500488	0.436279	0	0	0	0	0	0	0.713623	0.435059	0.010498	-0.0305176	0	0	1008.24	-69.26
0	200	1	1	1	1	1	0.855469	0.265625	-0.117188	0.773682	0.164795	0.0268555	29.9	1007.99	0:0:0:16	16	657	0	0	0.692627	0.19458	0.0375977	0.235352	0	0	0	0	0	0	0.720459	0.162598	0.0708008	-0.154785	1008.14	-68.45	0.1	-0.83
0	201	1	1	1	1	1	1.00391	0.328125	0.0429688	0.760498	0.179443	0.0349121	29.9	1007.98	0:0:0:16	16	710	0	0	0.700684	0.188232	0.0241699	0.334229	0	0	0	0	0	0	0.72583	0.302979	0.139893	0.0187988	1008.14	-68.47	0.1	-0.84
0	202	1	1	1	1	1	1.03906	0.320313	-0.136719	0.753906	0.197021	0.0378418	29.9	1007.94	0:0:0:16	16	708	0	0	0.708252	0.177734	0.00952148	0.388672	0	0	0	0	0	0	0.730225	0.330811	0.142578	-0.14624	1008.15	-68.49	0.1	-0.84
0	203	1	1	1	1	1	1.04688	0.296875	0.0585938	0.761963	0.203613	0.0524902	29.9	1007.98	0:0:0:16	16	419	0	0	0.720459	0.162354	-0.00366211	0.358398	0	0	0	0	0	0	0.738525	0.326416	0.134277	0.0622559	1008.15	-68.5	0.1	-0.84
0	204	1	1	1	1	1	1.08594	0.40625	-0.0078125	0.761963	0.229004	0.0458984	29.9	1007.92	0:0:0:16	16	656	0	0	0.732666	0.148926	-0.0180664	0.436768	0	0	0	0	0	0	0.748047	0.353027	0.25708	0.0102539	1008.15	-68.51	0.102	-0.86
0	205	1	1	1	1	1	1.0625	0.375	-0.0429688	0.746582	0.23999	0.0510254	29.9	1008.13	0:0:0:16	16	696	0	0	0.743408	0.144775	-0.0354004	0.393311	0	0	0	0	0	0	0.758057	0.318848	0.22998	-0.00732422	1008.15	-68.54	0.101	-0.84
0	206	1	1	1	1	1	0.0507813	-1.14844	0.621094	0.744385	0.252441	0.036377	29.9	1008.01	0:0:0:16	16	699	0	0	0.751465	0.132324	-0.0480957	1.60596	0	0	0	0	0	0	0.764648	-0.700684	-1.28076	0.669189	1008.15	-68.55	0.101	-0.85
0	207	1	1	1	1	1	-3.00391	-4.42188	-0.238281	0.737793	0.179443	-0.121094	29.9	1008.07	0:0:0:16	16	744	0	0	0.765381	0.128906	-0.0666504	5.91162	0	0	0	0	0	0	0.779053	-3.76929	-4.55078	-0.171387	1008.16	-68.57	0.102	-0.86
0	208	1	1	1	1	1	2.23438	-0.0273438	-0.363281	0.680908	0.182373	-0.183105	29.9	1007.98	0:0:0:16	16	699	0	0	0.77417	0.12207	-0.083252	1.49414	0	0	0	0	0	0	0.788086	1.46021	-0.149414	-0.280029	1008.16	-68.59	0.102	-0.85
0	209	1	1	1	1	1	1.21875	-0.0625	-0.414063	0.685303	0.191162	-0.178711	29.9	1007.98	0:0:0:16	16	717	0	0	0.786621	0.117676	-0.101563	0.562744	0	0	0	0	0	0	0.801758	0.432129	-0.180176	-0.312256	1008.16	-68.6	0.103	-0.87
0	210	1	1	1	1	1	0.882813	-0.28125	-0.167969	0.683105	0.200684	-0.167725	29.9	1007.92	0:0:0:16	16	715	0	0	0.793213	0.109863	-0.118408	0.404297	0	0	0	0	0	0	0.80957	0.0893555	-0.391113	-0.0493164	1008.16	-68.62	0.104	-0.87
0	211	1	1	1	1	1	0.992188	-0.265625	-0.128906	0.691162	0.202148	-0.159668	29.9	1008.07	0:0:0:16	16	716	0	0	0.797852	0.104248	-0.133789	0.417725	0	0	0	0	0	0	0.815674	0.194092	-0.369873	0.00488281	1008.16	-68.64	0.104	-0.87
0	212	1	1	1	1	1	0.957031	-0.148438	-0.179688	0.708008	0.197754	-0.158936	29.9	1008.03	0:0:0:16	16	699	0	0	0.808105	0.0996094	-0.156982	0.290283	0	0	0	0	0	0	0.829102	0.148682	-0.248047	-0.0227051	1008.17	-68.65	0.105	-0.88
0	213	1	1	1	1	1	0.960938	-0.285156	-0.324219	0.69043	0.198486	-0.16626	29.9	1007.94	0:0:0:16	16	718	0	0	0.815186	0.090332	-0.175293	0.429443	0	0	0	0	0	0	0.838867	0.145508	-0.375488	-0.148926	1008.17	-68.67	0.105	-0.88
0	214	1	1	1	1	1	0.984375	-0.304688	-0.0390625	0.693359	0.206543	-0.164063	29.9	1007.92	0:0:0:16	16	699	0	0	0.821289	0.0817871	-0.19043	0.445801	0	0	0	0	0	0	0.847168	0.162842	-0.386475	0.151367	1008.17	-68.7	0.105	-0.88
0	215	1	1	1	1	1	0.949219	-0.210938	-0.359375	0.705811	0.201416	-0.150879	29.9	1007.98	0:0:0:16	16	739	0	0	0.829346	0.0732422	-0.20752	0.34375	0	0	0	0	0	0	0.858154	0.119629	-0.28418	-0.151611	1008.17	-68.71	0.105	-0.88
0	216	1	1	1	1	1	1.02344	-0.164063	-0.253906	0.708008	0.21167	-0.153809	29.9	1008.03	0:0:0:16	16	695	0	0	0.835938	0.0634766	-0.221924	0.296387	0	0	0	0	0	0	0.867188	0.187256	-0.227539	-0.0317383	1008.18	-68.74	0.105	-0.88
0	217	1	1	1	1	1	1.05859	-0.152344	-0.25	0.705078	0.210205	-0.134277	29.9	1007.98	0:0:0:16	16	723	0	0	0.836426	0.0549316	-0.243164	0.303711	0	0	0	0	0	0	0.872803	0.222168	-0.207275	-0.0065918	1008.18	-68.76	0.106	-0.88
0	218	1	1	1	1	1	0.632813	-0.164063	1.01563	0.712402	0.230469	-0.108643	29.9	1007.94	0:0:0:16	16	739	0	0	0.841797	0.0490723	-0.258301	1.30835	0	0	0	0	0	0	0.881836	-0.208984	-0.213135	1.27393	1008.18	-68.78	0.106	-0.89
0	219	1	1	1	1	1	0.929688	-0.296875	-0.210938	0.691162	0.285889	-0.0727539	29.9	1007.94	0:0:0:16	16	738	0	0	0.845947	0.041748	-0.272949	0.354492	0	0	0	0	0	0	0.889893	0.0834961	-0.338623	0.0620117	1008.18	-68.8	0.106	-0.89
0	220	1	1	1	1	1	0.953125	-0.03125	-0.203125	0.702148	0.32251	-0.0415039	29.9	1007.88	0:0:0:16	16	667	0	0	0.850586	0.0358887	-0.283447	0.146484	0	0	0	0	0	0	0.897461	0.102295	-0.0671387	0.0803223	1008.19	-68.82	0.105	-0.88
0	221	1	1	1	1	1	0.828125	0.0273438	-0.519531	0.681641	0.324707	-0.0415039	29.9	1007.94	0:0:0:16	16	723	0	0	0.853271	0.0317383	-0.297363	0.223389	0	0	0	0	0	0	0.904297	-0.0251465	-0.00439453	-0.221924	1008.19	-68.84	0.106	-0.89
0	222	1	1	1	1	1	0.851563	0.0117188	-0.53125	0.68457	0.337158	-0.0246582	29.9	1007.92	0:0:0:16	16	719	0	0	0.855957	0.0246582	-0.30835	0.2229	0	0	0	0	0	0	0.910156	-0.00439453	-0.0129395	-0.222656	1008.19	-68.86	0.106	-0.89
0	223	1	1	1	1	1	0.882813	-0.113281	-0.492188	0.683105	0.342285	-0.00341797	29.9	1007.88	0:0:0:16	16	704	0	0	0.858887	0.0178223	-0.317139	0.219971	0	0	0	0	0	0	0.915771	0.0236816	-0.131104	-0.174805	1008.19	-68.89	0.105	-0.88
0	224	1	1	1	1	1	0.871094	-0.0351563	-0.554688	0.685303	0.353271	-0.0078125	29.9	1007.98	0:0:0:16	16	712	0	0	0.859375	0.0144043	-0.328613	0.231445	0	0	0	0	0	0	0.920166	0.0114746	-0.0495605	-0.22583	1008.2	-68.91	0.106	-0.88
0	225	1	1	1	1	1	0.820313	0.0429688	-0.570313	0.671387	0.355469	-0.00927734	29.9	1007.98	0:0:0:16	16	727	0	0	0.863525	0.00561523	-0.337646	0.239502	0	0	0	0	0	0	0.927246	-0.0432129	0.0371094	-0.232666	1008.2	-68.93	0.106	-0.89
0	226	1	1	1	1	1	0.765625	0.0195313	-0.589844	0.669922	0.351807	-0.0166016	29.9	1007.94	0:0:0:16	16	719	0	0	0.862305	-0.0012207	-0.348389	0.260742	0	0	0	0	0	0	0.929932	-0.0966797	0.020752	-0.241211	1008.2	-68.95	0.107	-0.89
0	227	1	1	1	1	1	0.835938	0.128906	-0.59375	0.669922	0.359619	-0.0297852	29.9	1007.88	0:0:0:16	16	727	0	0	0.860352	-0.00830078	-0.357666	0.273926	0	0	0	0	0	0	0.931885	-0.0244141	0.137207	-0.23584	1008.2	-68.97	0.106	-0.89
0	228	1	1	1	1	1	0.890625	0.226563	-0.621094	0.667725	0.376465	-0.0151367	29.9	1007.88	0:0:0:16	16	719	0	0	0.858887	-0.013916	-0.369629	0.349121	0	0	0	0	0	0	0.935059	0.0317383	0.240479	-0.251221	1008.21	-69	0.106	-0.89
0	229	1	1	1	1	1	0.820313	0.0117188	-1.01563	0.661133	0.398438	0.00634766	30	1008.15	0:0:0:16	16	728	0	0	0.858887	-0.0168457	-0.380859	0.636475	0	0	0	0	0	0	0.939697	-0.0385742	0.0285645	-0.634521	1008.21	-69.04	0.103	-0.86
0	230	1	1	1	1	1	0.792969	0.121094	-0.632813	0.636475	0.410889	0.0151367	30	1008.09	0:0:0:17	17	727	0	0	0.856934	-0.0217285	-0.389404	0.289063	0	0	0	0	0	0	0.941406	-0.0639648	0.142822	-0.243164	1008.21	-69.06	0.104	-0.87
0	231	1	1	1	1	1	0.609375	0.0625	-0.722656	0.621094	0.411621	0.0078125	30	1008.15	0:0:0:17	17	720	0	0	0.856445	-0.0280762	-0.398438	0.41748	0	0	0	0	0	0	0.945068	-0.24707	0.0905762	-0.323975	1008.22	-69.08	0.103	-0.87
0	232	1	1	1	1	1	0.789063	0.15625	-0.804688	0.618164	0.413086	-0.0187988	30	1008.13	0:0:0:17	17	752	0	0	0.854736	-0.0322266	-0.409424	0.442627	0	0	0	0	0	0	0.948486	-0.0656738	0.188477	-0.39502	1008.22	-69.11	0.103	-0.86
0	233	1	1	1	1	1	0.519531	-0.1875	-0.824219	0.604248	0.427002	-0.0488281	30	1008.19	0:0:0:17	17	752	0	0	0.85376	-0.0354004	-0.417236	0.547852	0	0	0	0	0	0	0.950928	-0.334229	-0.151855	-0.406738	1008.22	-69.12	0.103	-0.87
0	234	1	1	1	1	1	0.730469	-0.0625	-0.859375	0.572021	0.427734	-0.0932617	30	1008.37	0:0:0:17	17	766	0	0	0.852783	-0.0393066	-0.425293	0.451416	0	0	0	0	0	0	0.953613	-0.122314	-0.0229492	-0.433838	1008.23	-69.15	0.102	-0.85
0	235	1	1	1	1	1	0.609375	-0.046875	-0.839844	0.550293	0.43335	-0.110107	30	1008.37	0:0:0:17	17	743	0	0	0.849609	-0.0437012	-0.432129	0.4729	0	0	0	0	0	0	0.954346	-0.240234	-0.00292969	-0.407471	1008.23	-69.17	0.102	-0.86
0	236	1	1	1	1	1	0.671875	-0.03125	-0.746094	0.540039	0.442139	-0.10498	30	1008.27	0:0:0:17	17	743	0	0	0.848145	-0.0471191	-0.439941	0.353271	0	0	0	0	0	0	0.956543	-0.17627	0.0158691	-0.305908	1008.23	-69.2	0.102	-0.85
0	237	1	1	1	1	1	0.679688	-0.0820313	-0.808594	0.553955	0.432617	-0.104248	30	1008.21	0:0:0:17	17	727	0	0	0.846924	-0.0505371	-0.44751	0.398926	0	0	0	0	0	0	0.959229	-0.167236	-0.03125	-0.36084	1008.23	-69.22	0.102	-0.85
0	238	1	1	1	1	1	0.636719	-0.0898438	-1.05859	0.541504	0.436279	-0.100586	30	1008.31	0:0:0:17	17	718	0	0	0.844482	-0.0537109	-0.456055	0.638184	0	0	0	0	0	0	0.961426	-0.207764	-0.0358887	-0.602295	1008.24	-69.24	0.101	-0.85
0	239	1	1	1	1	1	0.765625	0.308594	0.207031	0.563477	0.42041	-0.0961914	30	1008.27	0:0:0:17	17	695	0	0	0.841064	-0.0571289	-0.463867	0.767822	0	0	0	0	0	0	0.962402	-0.0754395	0.365723	0.670898	1008.24	-69.26	0.101	-0.84
0	240	1	1	1	1	1	0.910156	0.0507813	-0.210938	0.621094	0.393311	-0.0671387	30.1	1008.37	0:0:0:17	17	585	0	0	0.841797	-0.0617676	-0.469238	0.289795	0	0	0	0	0	0	0.96582	0.0681152	0.112549	0.258301	1008.24	-69.28	0.099	-0.83
0	241	1	1	1	1	1	0.835938	0.507813	-0.929688	0.6604	0.385986	-0.0510254	30	1008.09	0:0:0:17	17	667	0	0	0.839355	-0.0654297	-0.478027	0.729492	0	0	0	0	0	0	0.968262	-0.00341797	0.573242	-0.451416	1008.24	-69.31	0.098	-0.82
0	242	1	1	1	1	1	0.726563	-0.0195313	-0.5	0.640869	0.380859	-0.0612793	30	1008.27	0:0:0:17	17	696	0	0	0.837891	-0.0688477	-0.483154	0.122803	0	0	0	0	0	0	0.969727	-0.111328	0.0493164	-0.0166016	1008.25	-69.33	0.097	-0.81
0	243	1	1	1	1	1	0.96875	-0.429688	-0.605469	0.640137	0.375	-0.0786133	30.1	1008.37	0:0:0:17	17	753	0	0	0.834961	-0.0732422	-0.491943	0.397217	0	0	0	0	0	0	0.971924	0.133545	-0.356445	-0.113281	1008.25	-69.34	0.096	-0.81
0	244	1	1	1	1	1	1.05469	-0.0351563	-0.617188	0.666992	0.367676	-0.0786133	30.1	1008.44	0:0:0:17	17	749	0	0	0.832275	-0.0783691	-0.499268	0.255127	0	0	0	0	0	0	0.973877	0.222168	0.0432129	-0.117676	1008.25	-69.37	0.094	-0.78
0	245	1	1	1	1	1	0.8125	0.0390625	-0.613281	0.66333	0.361084	-0.0734863	30.1	1008.44	0:0:0:17	17	728	0	0	0.82959	-0.0825195	-0.505859	0.163086	0	0	0	0	0	0	0.975098	-0.0170898	0.121582	-0.107178	1008.25	-69.38	0.093	-0.78
0	246	1	1	1	1	1	0.792969	-0.0585938	-0.644531	0.683105	0.348145	-0.0727539	30.1	1008.37	0:0:0:17	17	766	0	0	0.840088	-0.0681152	-0.52002	0.133057	0	0	0	0	0	0	0.990234	-0.0471191	0.00952148	-0.124268	1008.26	-69.4	0.092	-0.77
0	247	1	1	1	1	1	1.29688	0.488281	-0.472656	0.683838	0.332764	-0.0749512	30.1	1008.51	0:0:0:17	17	745	0	0	0.888916	-0.0129395	-0.524658	0.648193	0	0	0	0	0	0	1.03223	0.407959	0.501221	0.052002	1008.26	-69.43	0.09	-0.75
0	248	1	1	1	1	1	0.847656	0.132813	-0.449219	0.706543	0.326904	-0.0786133	30.1	1008.51	0:0:0:17	17	750	0	0	0.87085	-0.0126953	-0.528076	0.167236	0	0	0	0	0	0	1.01855	-0.0231934	0.145508	0.0788574	1008.26	-69.44	0.089	-0.75
0	249	1	1	1	1	1	1.25391	0.257813	-0.621094	0.688232	0.323242	-0.0976563	30.1	1008.35	0:0:0:17	17	742	0	0	0.865723	-0.0114746	-0.532227	0.480713	0	0	0	0	0	0	1.01611	0.388184	0.269287	-0.088623	1008.26	-69.47	0.087	-0.73
0	250	1	1	1	1	1	0.824219	-0.00390625	-0.640625	0.700684	0.312988	-0.100586	30.1	1008.55	0:0:0:17	17	750	0	0	0.864746	-0.00708008	-0.538086	0.110107	0	0	0	0	0	0	1.01855	-0.0405273	0.00317383	-0.102295	1008.27	-69.49	0.084	-0.71
0	251	1	1	1	1	1	0.621094	0.21875	-0.484375	0.691162	0.306396	-0.124756	30.1	1008.44	0:0:0:17	17	795	0	0	0.864014	-0.00219727	-0.542236	0.333496	0	0	0	0	0	0	1.02002	-0.24292	0.220947	0.0578613	1008.27	-69.51	0.083	-0.7
0	252	1	1	1	1	1	1.25	0.101563	-0.796875	0.680908	0.304199	-0.125488	30.1	1008.45	0:0:0:17	17	748	0	0	0.862793	0.000976563	-0.545898	0.471924	0	0	0	0	0	0	1.021	0.386963	0.100342	-0.250977	1008.27	-69.53	0.08	-0.68
0	253	1	1	1	1	1	1.03516	-0.246094	-0.515625	0.68457	0.30127	-0.120361	30.1	1008.37	0:0:0:17	17	753	0	0	0.860596	0.00561523	-0.549805	0.308105	0	0	0	0	0	0	1.02124	0.174561	-0.251709	0.0341797	1008.27	-69.55	0.079	-0.66
0	254	1	1	1	1	1	0.878906	-0.078125	-0.46875	0.683838	0.29834	-0.119629	30.1	1008.49	0:0:0:17	17	732	0	0	0.858887	0.010498	-0.556152	0.126221	0	0	0	0	0	0	1.02344	0.0197754	-0.088623	0.0874023	1008.28	-69.58	0.077	-0.64
0	255	1	1	1	1	1	0.863281	-0.128906	-0.546875	0.682373	0.288818	-0.110107	30.1	1008.49	0:0:0:17	17	716	0	0	0.857666	0.0141602	-0.558838	0.143799	0	0	0	0	0	0	1.02368	0.00561523	-0.143066	0.0119629	1008.28	-69.59	0.076	-0.64
0	256	1	1	1	1	1	0.976563	-0.0898438	-0.472656	0.694824	0.288818	-0.116699	30.1	1008.44	0:0:0:17	17	710	0	0	0.853271	0.0161133	-0.56543	0.187012	0	0	0	0	0	0	1.02368	0.123047	-0.105957	0.0927734	1008.28	-69.62	0.073	-0.61
0	257	1	1	1	1	1	0.621094	-0.15625	-0.894531	0.691162	0.29248	-0.108643	30.1	1008.45	0:0:0:17	17	850	0	0	0.849609	0.019043	-0.570801	0.433105	0	0	0	0	0	0	1.02368	-0.228516	-0.175293	-0.323486	1008.28	-69.64	0.07	-0.59
0	258	1	1	1	1	1	0.964844	0.078125	-0.488281	0.705811	0.294678	-0.105713	30.1	1008.49	0:0:0:17	17	745	0	0	0.852295	0.0219727	-0.591309	0.162354	0	0	0	0	0	0	1.0376	0.112305	0.0559082	0.103027	1008.29	-69.67	0.067	-0.56
0	259	1	1	1	1	1	0.855469	0.0859375	-0.628906	0.695557	0.294678	-0.0874023	30.1	1008.51	0:0:0:17	17	753	0	0	0.851074	0.0268555	-0.59668	0.0673828	0	0	0	0	0	0	1.03979	0.00415039	0.059082	-0.0319824	1008.29	-69.69	0.066	-0.55
0	260	1	1	1	1	1	0.863281	0.101563	-0.484375	0.683838	0.304932	-0.0844727	30.1	1008.55	0:0:0:17	17	662	0	0	0.848877	0.0283203	-0.601807	0.138916	0	0	0	0	0	0	1.04102	0.0141602	0.072998	0.117432	1008.29	-69.7	0.064	-0.54
0	261	1	1	1	1	1	0.890625	0.0273438	-0.527344	0.708008	0.29834	-0.0939941	30.1	1008.45	0:0:0:17	17	716	0	0	0.848877	0.0292969	-0.60376	0.0869141	0	0	0	0	0	0	1.04199	0.0415039	-0.00195313	0.076416	1008.29	-69.73	0.061	-0.51
0	262	1	1	1	1	1	0.890625	0.0507813	-0.566406	0.698486	0.291748	-0.0947266	30.1	1008.51	0:0:0:17	17	731	0	0	0.848389	0.0305176	-0.604736	0.0603027	0	0	0	0	0	0	1.04248	0.0419922	0.0200195	0.0383301	1008.3	-69.75	0.059	-0.5
0	263	1	1	1	1	1	0.859375	0.101563	-0.589844	0.694824	0.30127	-0.0895996	30.1	1008.49	0:0:0:17	17	736	0	0	0.847656	0.032959	-0.606201	0.0712891	0	0	0	0	0	0	1.04272	0.0114746	0.0683594	0.0163574	1008.3	-69.77	0.058	-0.49
0	264	1	1	1	1	1	0.910156	0.0898438	-0.515625	0.704346	0.306396	-0.0939941	30.1	1008.51	0:0:0:17	17	717	0	0	0.847168	0.0341797	-0.606689	0.123779	0	0	0	0	0	0	1.04272	0.0627441	0.0554199	0.0910645	1008.3	-69.79	0.055	-0.47
0	265	1	1	1	1	1	1.05859	-0.101563	-0.441406	0.686768	0.310059	-0.090332	30.1	1008.55	0:0:0:17	17	740	0	0	0.847168	0.034668	-0.607422	0.30127	0	0	0	0	0	0	1.04297	0.211182	-0.13623	0.166016	1008.3	-69.82	0.053	-0.44
0	266	1	1	1	1	1	0.878906	-0.0273438	-0.574219	0.691895	0.309326	-0.090332	30.1	1008.55	0:0:0:17	17	723	0	0	0.8479	0.0354004	-0.607422	0.0773926	0	0	0	0	0	0	1.04346	0.0307617	-0.0627441	0.0332031	1008.31	-69.84	0.05	-0.42
0	267	1	1	1	1	1	0.882813	-0.015625	-0.542969	0.682373	0.305664	-0.0991211	30.1	1008.45	0:0:0:17	17	727	0	0	0.847412	0.034668	-0.607666	0.0893555	0	0	0	0	0	0	1.04346	0.0351563	-0.050293	0.0646973	1008.31	-69.86	0.049	-0.41
0	268	1	1	1	1	1	0.832031	-0.0625	-0.578125	0.68457	0.310791	-0.0961914	30.1	1008.57	0:0:0:17	17	725	0	0	0.846924	0.032959	-0.608154	0.101318	0	0	0	0	0	0	1.04321	-0.0148926	-0.095459	0.0300293	1008.31	-69.89	0.046	-0.38
0	269	1	1	1	1	1	0.882813	0.0859375	-0.558594	0.686035	0.315186	-0.0976563	30.1	1008.57	0:0:0:17	17	739	0	0	0.846924	0.0336914	-0.60376	0.0776367	0	0	0	0	0	0	1.04077	0.0356445	0.052002	0.045166	1008.32	-69.9	0.045	-0.38
0	270	1	1	1	1	1	0.839844	0.0234375	-0.578125	0.682373	0.318115	-0.0961914	30.1	1008.61	0:0:0:18	18	743	0	0	0.8479	0.0327148	-0.603516	0.0280762	0	0	0	0	0	0	1.04126	-0.00805664	-0.00927734	0.0253906	1008.32	-69.93	0.042	-0.35
0	271	1	1	1	1	1	0.890625	-0.0585938	-0.566406	0.680908	0.324707	-0.0932617	30.1	1008.49	0:0:0:18	18	724	0	0	0.850586	0.0339355	-0.602051	0.106934	0	0	0	0	0	0	1.04272	0.0397949	-0.0925293	0.0356445	1008.32	-69.95	0.04	-0.33
0	272	1	1	1	1	1	0.84375	0.0507813	-0.675781	0.682373	0.323975	-0.0800781	30.1	1008.55	0:0:0:18	18	752	0	0	0.851318	0.0327148	-0.599609	0.0783691	0	0	0	0	0	0	1.04175	-0.00756836	0.0180664	-0.0759277	1008.32	-69.97	0.038	-0.32
0	273	1	1	1	1	1	0.859375	0.0390625	-0.5625	0.6875	0.317383	-0.090332	30.1	1008.51	0:0:0:18	18	723	0	0	0.855957	0.0356445	-0.59668	0.0344238	0	0	0	0	0	0	1.04395	0.00341797	0.00317383	0.0341797	1008.33	-69.99	0.036	-0.3
0	274	1	1	1	1	1	0.839844	0	-0.589844	0.677246	0.321777	-0.0939941	30.1	1008.45	0:0:0:18	18	725	0	0	0.857666	0.0373535	-0.593018	0.0415039	0	0	0	0	0	0	1.04346	-0.0178223	-0.0373535	0.00317383	1008.33	-70	0.035	-0.3
0	275	1	1	1	1	1	0.890625	-0.0234375	-0.542969	0.682373	0.31958	-0.0976563	30.1	1008.49	0:0:0:18	18	727	0	0	0.860596	0.0390625	-0.590088	0.0837402	0	0	0	0	0	0	1.04419	0.0297852	-0.0625	0.0471191	1008.33	-70.03	0.032	-0.27
0	276	1	1	1	1	1	0.898438	0.0078125	-0.574219	0.683105	0.31665	-0.095459	30.1	1008.57	0:0:0:18	18	727	0	0	0.862793	0.0402832	-0.588623	0.050293	0	0	0	0	0	0	1.04517	0.0356445	-0.0324707	0.0144043	1008.33	-70.05	0.029	-0.25
0	277	1	1	1	1	1	0.894531	-0.0078125	-0.578125	0.680908	0.320313	-0.0947266	30.1	1008.61	0:0:0:18	18	736	0	0	0.86499	0.0424805	-0.586426	0.0588379	0	0	0	0	0	0	1.0459	0.0292969	-0.050293	0.00830078	1008.34	-70.07	0.028	-0.24
0	278	1	1	1	1	1	0.871094	-0.0195313	-0.59375	0.670654	0.313721	-0.0910645	30.1	1008.49	0:0:0:18	18	719	0	0	0.867676	0.0446777	-0.580566	0.0654297	0	0	0	0	0	0	1.04517	0.00317383	-0.064209	-0.0129395	1008.34	-70.09	0.027	-0.22
0	279	1	1	1	1	1	0.84375	-0.0585938	-0.59375	0.671387	0.318115	-0.0852051	30.1	1008.51	0:0:0:18	18	712	0	0	0.868652	0.0412598	-0.590576	0.103027	0	0	0	0	0	0	1.05103	-0.0249023	-0.0998535	-0.00317383	1008.34	-70.1	0.025	-0.21
0	280	1	1	1	1	1	0.910156	-0.105469	-0.542969	0.685303	0.318848	-0.0874023	30.1	1008.49	0:0:0:18	18	657	0	0	0.868164	0.0419922	-0.595459	0.162109	0	0	0	0	0	0	1.05347	0.0419922	-0.147461	0.0524902	1008.34	-70.11	0.025	-0.21
0	281	1	1	1	1	1	0.808594	0.0507813	-0.675781	0.685303	0.320313	-0.0852051	30.1	1008.51	0:0:0:18	18	695	0	0	0.86792	0.0358887	-0.591553	0.10376	0	0	0	0	0	0	1.05103	-0.0593262	0.0146484	-0.0839844	1008.34	-70.13	0.023	-0.19
0	282	1	1	1	1	1	0.910156	0.03125	-0.546875	0.682373	0.318115	-0.0808105	30.1	1008.44	0:0:0:18	18	700	0	0	0.869141	0.0375977	-0.593018	0.0620117	0	0	0	0	0	0	1.05298	0.0407715	-0.00634766	0.0461426	1008.34	-70.14	0.022	-0.18
0	283	1	1	1	1	1	0.820313	-0.0390625	-0.640625	0.673584	0.318115	-0.0808105	30.1	1008.45	0:0:0:18	18	703	0	0	0.867676	0.0441895	-0.593262	0.106689	0	0	0	0	0	0	1.052	-0.0473633	-0.083252	-0.0471191	1008.34	-70.15	0.022	-0.18
0	284	1	1	1	1	1	0.878906	-0.0078125	-0.589844	0.668457	0.324707	-0.0866699	30.1	1008.51	0:0:0:18	18	727	0	0	0.864746	0.0458984	-0.593506	0.0556641	0	0	0	0	0	0	1.0498	0.013916	-0.0537109	0.00366211	1008.35	-70.15	0.022	-0.19
0	285	1	1	1	1	1	0.839844	0.0390625	-0.570313	0.671387	0.318115	-0.0830078	30.1	1008.45	0:0:0:18	18	743	0	0	0.86499	0.0458984	-0.593506	0.0349121	0	0	0	0	0	0	1.05005	-0.0251465	-0.00683594	0.0231934	1008.35	-70.16	0.021	-0.18
0	286	1	1	1	1	1	0.882813	0.0078125	-0.519531	0.668457	0.324707	-0.0859375	30.1	1008.49	0:0:0:18	18	699	0	0	0.866211	0.0476074	-0.59375	0.0859375	0	0	0	0	0	0	1.05127	0.0163574	-0.0397949	0.0742188	1008.35	-70.17	0.021	-0.18
0	287	1	1	1	1	1	0.902344	-0.00390625	-0.605469	0.685303	0.320313	-0.0778809	30.1	1008.49	0:0:0:18	18	716	0	0	0.858398	0.0422363	-0.592041	0.0649414	0	0	0	0	0	0	1.0437	0.0437012	-0.0461426	-0.0134277	1008.35	-70.18	0.02	-0.17
0	288	1	1	1	1	1	0.789063	-0.0234375	-0.640625	0.682373	0.338623	-0.0612793	30.1	1008.49	0:0:0:18	18	719	0	0	0.857422	0.0415039	-0.596436	0.104004	0	0	0	0	0	0	1.04541	-0.0683594	-0.0649414	-0.0439453	1008.35	-70.19	0.019	-0.16
0	289	1	1	1	1	1	0.808594	0.0390625	-0.738281	0.675781	0.34668	-0.0620117	30.1	1008.55	0:0:0:18	18	710	0	0	0.853027	0.0407715	-0.595947	0.148926	0	0	0	0	0	0	1.04126	-0.0444336	-0.00170898	-0.14209	1008.35	-70.2	0.019	-0.16
0	290	1	1	1	1	1	0.820313	0.0742188	-0.632813	0.688965	0.34375	-0.0583496	30.1	1008.44	0:0:0:18	18	699	0	0	0.853271	0.0424805	-0.598389	0.0571289	0	0	0	0	0	0	1.04297	-0.032959	0.0314941	-0.0344238	1008.35	-70.2	0.02	-0.16
0	291	1	1	1	1	1	0.921875	0.132813	-0.472656	0.671387	0.349609	-0.0583496	30.1	1008.57	0:0:0:18	18	716	0	0	0.855225	0.0412598	-0.600098	0.17041	0	0	0	0	0	0	1.04565	0.0664063	0.0913086	0.127441	1008.35	-70.21	0.019	-0.15
0	292	1	1	1	1	1	0.871094	0.117188	-0.457031	0.668457	0.348877	-0.0561523	30.1	1008.57	0:0:0:18	18	697	0	0	0.849365	0.0422363	-0.599121	0.162109	0	0	0	0	0	0	1.04028	0.0214844	0.0749512	0.14209	1008.35	-70.21	0.019	-0.15
0	293	1	1	1	1	1	0.769531	0.0820313	-0.652344	0.677979	0.349609	-0.0546875	30.1	1008.51	0:0:0:18	18	712	0	0	0.846191	0.0473633	-0.602051	0.0979004	0	0	0	0	0	0	1.03955	-0.0766602	0.0344238	-0.0500488	1008.35	-70.21	0.019	-0.16
0	294	1	1	1	1	1	0.855469	0.0859375	-0.546875	0.654541	0.362549	-0.0488281	30.1	1008.57	0:0:0:18	18	697	0	0	0.843994	0.050293	-0.604004	0.0681152	0	0	0	0	0	0	1.03906	0.0112305	0.0354004	0.0571289	1008.35	-70.22	0.019	-0.16
0	295	1	1	1	1	1	0.84375	0.0898438	-0.570313	0.661133	0.358154	-0.0473633	30.1	1008.37	0:0:0:18	18	721	0	0	0.842773	0.0537109	-0.604736	0.0498047	0	0	0	0	0	0	1.03857	0.000732422	0.0358887	0.0344238	1008.35	-70.23	0.018	-0.15
0	296	1	1	1	1	1	0.675781	-0.015625	-0.777344	0.664063	0.355469	-0.0407715	30.1	1008.37	0:0:0:18	18	708	0	0	0.839844	0.0561523	-0.60791	0.246338	0	0	0	0	0	0	1.03809	-0.164063	-0.0717773	-0.169189	1008.35	-70.23	0.018	-0.15
0	297	1	1	1	1	1	0.765625	0.0742188	-0.675781	0.672852	0.362549	-0.0458984	30.1	1008.51	0:0:0:18	18	716	0	0	0.842529	0.0595703	-0.604736	0.105713	0	0	0	0	0	0	1.03882	-0.0769043	0.0144043	-0.0708008	1008.35	-70.23	0.018	-0.15
0	298	1	1	1	1	1	0.859375	0.0820313	-0.636719	0.675781	0.355469	-0.0437012	30.1	1008.57	0:0:0:18	18	716	0	0	0.840576	0.0605469	-0.606934	0.0410156	0	0	0	0	0	0	1.03857	0.0185547	0.0212402	-0.029541	1008.35	-70.23	0.019	-0.16
0	299	1	1	1	1	1	0.820313	0.0820313	-0.628906	0.66333	0.364014	-0.0458984	30.2	1008.61	0:0:0:18	18	712	0	0	0.839111	0.060791	-0.607422	0.0354004	0	0	0	0	0	0	1.0376	-0.0187988	0.0209961	-0.0214844	1008.36	-70.24	0.018	-0.15
0	300	1	1	1	1	1	0.785156	0.101563	-0.621094	0.671387	0.357422	-0.036377	30.1	1008.51	0:0:0:18	18	648	0	0	0.837646	0.0603027	-0.608643	0.0678711	0	0	0	0	0	0	1.03735	-0.0524902	0.0412598	-0.012207	1008.36	-70.24	0.018	-0.15
0	301	1	1	1	1	1	0.820313	0.0976563	-0.667969	0.653076	0.362549	-0.0444336	30.1	1008.45	0:0:0:18	18	719	0	0	0.836426	0.0610352	-0.610352	0.0698242	0	0	0	0	0	0	1.03735	-0.0161133	0.036377	-0.057373	1008.36	-70.24	0.019	-0.16
0	302	1	1	1	1	1	0.820313	0.105469	-0.621094	0.658936	0.363281	-0.0488281	30.2	1008.57	0:0:0:18	18	736	0	0	0.835205	0.0615234	-0.611572	0.0471191	0	0	0	0	0	0	1.03687	-0.0148926	0.0437012	-0.00927734	1008.36	-70.25	0.019	-0.16
0	303	1	1	1	1	1	0.828125	0.0820313	-0.597656	0.659668	0.364014	-0.045166	30.1	1008.55	0:0:0:18	18	719	0	0	0.834473	0.0610352	-0.613037	0.0266113	0	0	0	0	0	0	1.03735	-0.00634766	0.020752	0.0153809	1008.36	-70.26	0.019	-0.15
0	304	1	1	1	1	1	0.824219	0.0703125	-0.601563	0.659668	0.363281	-0.0458984	30.1	1008.57	0:0:0:18	18	712	0	0	0.833008	0.060791	-0.614502	0.0183105	0	0	0	0	0	0	1.03711	-0.00878906	0.00927734	0.0129395	1008.36	-70.26	0.02	-0.16
0	305	1	1	1	1	1	0.820313	0.0820313	-0.621094	0.656738	0.360352	-0.0473633	30.1	1008.51	0:0:0:18	18	727	0	0	0.830322	0.0629883	-0.616943	0.0217285	0	0	0	0	0	0	1.03638	-0.0100098	0.0187988	-0.00390625	1008.36	-70.26	0.02	-0.17
0	306	1	1	1	1	1	0.820313	0.0664063	-0.585938	0.658936	0.361816	-0.0495605	30.2	1008.57	0:0:0:18	18	711	0	0	0.82959	0.0644531	-0.618164	0.0334473	0	0	0	0	0	0	1.03662	-0.00927734	0.00170898	0.0322266	1008.36	-70.26	0.022	-0.19
0	307	1	1	1	1	1	0.808594	0.0859375	-0.625	0.658203	0.358154	-0.0510254	30.1	1008.55	0:0:0:18	18	736	0	0	0.828857	0.0656738	-0.619141	0.0290527	0	0	0	0	0	0	1.03687	-0.0202637	0.0200195	-0.00561523	1008.36	-70.27	0.023	-0.19
0	308	1	1	1	1	1	0.84375	0.0859375	-0.664063	0.677979	0.358154	-0.0488281	30.2	1008.55	0:0:0:18	18	712	0	0	0.828613	0.067627	-0.619873	0.0500488	0	0	0	0	0	0	1.03711	0.0148926	0.0180664	-0.0441895	1008.36	-70.27	0.025	-0.21
0	309	1	1	1	1	1	0.824219	0.0742188	-0.652344	0.653809	0.355469	-0.0473633	30.1	1008.51	0:0:0:19	19	719	0	0	0.827637	0.067627	-0.620605	0.0324707	0	0	0	0	0	0	1.03687	-0.00341797	0.00634766	-0.0314941	1008.36	-70.28	0.026	-0.22
0	310	1	1	1	1	1	0.859375	0.0429688	-0.609375	0.659668	0.353271	-0.0524902	30.1	1008.51	0:0:0:19	19	736	0	0	0.827393	0.0683594	-0.621094	0.0424805	0	0	0	0	0	0	1.03687	0.0317383	-0.0253906	0.0117188	1008.36	-70.28	0.027	-0.23
0	311	1	1	1	1	1	0.832031	0.148438	-0.605469	0.661865	0.356201	-0.0466309	30.2	1008.45	0:0:0:19	19	727	0	0	0.82666	0.0698242	-0.62207	0.0803223	0	0	0	0	0	0	1.03687	0.00537109	0.0783691	0.0166016	1008.36	-70.28	0.029	-0.24
0	312	1	1	1	1	1	0.839844	0.0546875	-0.613281	0.665527	0.351807	-0.0429688	30.2	1008.55	0:0:0:19	19	736	0	0	0.826416	0.0703125	-0.621826	0.0222168	0	0	0	0	0	0	1.03662	0.0131836	-0.015625	0.00854492	1008.36	-70.29	0.031	-0.26
0	313	1	1	1	1	1	0.890625	0.0625	-0.589844	0.658936	0.351807	-0.0510254	30.1	1008.55	0:0:0:19	19	707	0	0	0.825928	0.0710449	-0.622314	0.0727539	0	0	0	0	0	0	1.03662	0.0644531	-0.00854492	0.0324707	1008.36	-70.29	0.032	-0.27
0	314	1	1	1	1	1	0.871094	0.0664063	-0.570313	0.669922	0.353271	-0.0532227	30.2	1008.51	0:0:0:19	19	719	0	0	0.825928	0.0720215	-0.622803	0.0693359	0	0	0	0	0	0	1.03687	0.0449219	-0.00561523	0.0524902	1008.36	-70.3	0.034	-0.28
0	315	1	1	1	1	1	0.851563	0.0859375	-0.613281	0.659668	0.351074	-0.0524902	30.1	1008.45	0:0:0:19	19	704	0	0	0.824707	0.0734863	-0.623779	0.03125	0	0	0	0	0	0	1.03662	0.0266113	0.012207	0.010498	1008.36	-70.3	0.036	-0.3
0	316	1	1	1	1	1	0.835938	0.078125	-0.617188	0.665527	0.351807	-0.0554199	30.2	1008.55	0:0:0:19	19	723	0	0	0.82373	0.0744629	-0.625	0.0148926	0	0	0	0	0	0	1.03662	0.012207	0.00341797	0.0078125	1008.36	-70.3	0.038	-0.32
0	317	1	1	1	1	1	0.871094	0.0820313	-0.628906	0.677979	0.354004	-0.0576172	30.2	1008.63	0:0:0:19	19	727	0	0	0.822754	0.0754395	-0.625244	0.048584	0	0	0	0	0	0	1.03613	0.0480957	0.00634766	-0.00341797	1008.36	-70.31	0.039	-0.32
0	318	1	1	1	1	1	0.851563	0.0820313	-0.601563	0.66626	0.351074	-0.0568848	30.2	1008.44	0:0:0:19	19	728	0	0	0.822754	0.0771484	-0.625732	0.0378418	0	0	0	0	0	0	1.03638	0.0288086	0.00463867	0.0241699	1008.36	-70.31	0.041	-0.35
0	319	1	1	1	1	1	0.828125	0.0429688	-0.582031	0.665527	0.349609	-0.0576172	30.2	1008.49	0:0:0:19	19	736	0	0	0.82251	0.0791016	-0.626221	0.0571289	0	0	0	0	0	0	1.03687	0.00537109	-0.0361328	0.0441895	1008.36	-70.31	0.043	-0.36
0	320	1	1	1	1	1	0.871094	0.109375	-0.609375	0.667725	0.354736	-0.0539551	30.1	1008.49	0:0:0:19	19	641	0	0	0.819824	0.0820313	-0.626709	0.0603027	0	0	0	0	0	0	1.0354	0.0510254	0.0270996	0.017334	1008.37	-70.32	0.044	-0.37
0	321	1	1	1	1	1	0.816406	0.0234375	-0.625	0.671387	0.349609	-0.0524902	30.1	1008.45	0:0:0:19	19	700	0	0	0.820068	0.0830078	-0.625	0.0595703	0	0	0	0	0	0	1.03442	-0.00366211	-0.0595703	0	1008.37	-70.32	0.047	-0.4
0	322	1	1	1	1	1	0.832031	0.109375	-0.617188	0.670654	0.352539	-0.0444336	30.1	1008.51	0:0:0:19	19	694	0	0	0.818848	0.0842285	-0.625977	0.029541	0	0	0	0	0	0	1.03418	0.0129395	0.0251465	0.00878906	1008.37	-70.32	0.049	-0.41
0	323	1	1	1	1	1	0.851563	0.09375	-0.613281	0.653809	0.360352	-0.0532227	30.2	1008.57	0:0:0:19	19	727	0	0	0.818604	0.0854492	-0.625	0.0356445	0	0	0	0	0	0	1.03369	0.0327148	0.00805664	0.0117188	1008.37	-70.33	0.049	-0.41
0	324	1	1	1	1	1	0.824219	0.109375	-0.640625	0.674316	0.353271	-0.0539551	30.2	1008.61	0:0:0:19	19	697	0	0	0.818359	0.0871582	-0.625244	0.0273438	0	0	0	0	0	0	1.03345	0.00561523	0.0219727	-0.0153809	1008.37	-70.34	0.049	-0.41
0	325	1	1	1	1	1	0.824219	0.0429688	-0.605469	0.669189	0.358887	-0.0546875	30.2	1008.45	0:0:0:19	19	727	0	0	0.818115	0.0878906	-0.626221	0.0498047	0	0	0	0	0	0	1.03394	0.00585938	-0.0449219	0.020752	1008.37	-70.34	0.051	-0.43
0	326	1	1	1	1	1	0.890625	0.0703125	-0.679688	0.656738	0.364746	-0.0466309	30.2	1008.49	0:0:0:19	19	691	0	0	0.818115	0.0893555	-0.626953	0.0915527	0	0	0	0	0	0	1.03442	0.0722656	-0.019043	-0.0527344	1008.37	-70.35	0.052	-0.43
0	327	1	1	1	1	1	0.683594	0.0585938	-0.320313	0.649414	0.37207	-0.0400391	30.1	1008.44	0:0:0:19	19	726	0	0	0.816895	0.0893555	-0.626709	0.335693	0	0	0	0	0	0	1.03345	-0.133301	-0.0307617	0.306396	1008.37	-70.35	0.055	-0.46
0	328	1	1	1	1	1	0.761719	0.078125	-0.808594	0.640869	0.374268	-0.0319824	30.1	1008.45	0:0:0:19	19	721	0	0	0.817871	0.0913086	-0.625977	0.191406	0	0	0	0	0	0	1.03394	-0.0561523	-0.0131836	-0.182617	1008.37	-70.35	0.057	-0.48
0	329	1	1	1	1	1	0.894531	0.191406	-0.589844	0.6604	0.380859	-0.03125	30.1	1008.51	0:0:0:19	19	703	0	0	0.817871	0.0927734	-0.624023	0.12915	0	0	0	0	0	0	1.03296	0.076416	0.0983887	0.0341797	1008.37	-70.36	0.058	-0.48
0	330	1	1	1	1	1	0.847656	0.136719	-0.820313	0.653076	0.382324	-0.026123	30.2	1008.49	0:0:0:19	19	708	0	0	0.817871	0.0932617	-0.624512	0.202393	0	0	0	0	0	0	1.0332	0.0297852	0.0432129	-0.195557	1008.37	-70.36	0.059	-0.5
0	331	1	1	1	1	1	0.777344	0.125	-0.632813	0.645752	0.383057	-0.0209961	30.2	1008.45	0:0:0:19	19	718	0	0	0.81665	0.0935059	-0.626953	0.0507813	0	0	0	0	0	0	1.03394	-0.0393066	0.03125	-0.00561523	1008.37	-70.36	0.06	-0.51
0	332	1	1	1	1	1	0.792969	0.171875	-0.71875	0.651611	0.384521	-0.0290527	30.1	1008.37	0:0:0:19	19	697	0	0	0.816162	0.0932617	-0.62793	0.122314	0	0	0	0	0	0	1.03394	-0.0231934	0.0786133	-0.0905762	1008.37	-70.36	0.061	-0.52
0	333	1	1	1	1	1	0.773438	0.179688	-0.742188	0.636475	0.389648	-0.0283203	30.1	1008.51	0:0:0:19	19	695	0	0	0.81665	0.0935059	-0.628174	0.14917	0	0	0	0	0	0	1.03442	-0.0432129	0.0859375	-0.11377	1008.37	-70.37	0.061	-0.51
0	334	1	1	1	1	1	0.707031	0.15625	-0.621094	0.638672	0.392578	-0.0275879	30.2	1008.51	0:0:0:19	19	716	0	0	0.816895	0.0939941	-0.62915	0.126465	0	0	0	0	0	0	1.0354	-0.109863	0.0620117	0.00805664	1008.37	-70.38	0.062	-0.52
0	335	1	1	1	1	1	0.765625	0.132813	-0.605469	0.659668	0.391846	-0.0231934	30.2	1008.49	0:0:0:19	19	721	0	0	0.816162	0.0939941	-0.630127	0.0681152	0	0	0	0	0	0	1.0354	-0.0505371	0.0385742	0.0246582	1008.37	-70.38	0.063	-0.53
0	336	1	1	1	1	1	0.730469	0.113281	-0.730469	0.634277	0.386719	-0.0283203	30.2	1008.55	0:0:0:19	19	705	0	0	0.818359	0.0952148	-0.628174	0.135986	0	0	0	0	0	0	1.03589	-0.0878906	0.0178223	-0.102295	1008.37	-70.38	0.064	-0.54
0	337	1	1	1	1	1	0.839844	0.109375	-0.640625	0.653076	0.380127	-0.0290527	30.2	1008.45	0:0:0:19	19	697	0	0	0.819092	0.0959473	-0.626953	0.0280762	0	0	0	0	0	0	1.03589	0.0205078	0.0131836	-0.0136719	1008.37	-70.38	0.065	-0.55
0	338	1	1	1	1	1	0.808594	0.15625	-0.664063	0.637939	0.392578	-0.0327148	30.2	1008.49	0:0:0:19	19	700	0	0	0.818848	0.0959473	-0.626465	0.0715332	0	0	0	0	0	0	1.03564	-0.0102539	0.0600586	-0.0373535	1008.37	-70.39	0.065	-0.54
0	339	1	1	1	1	1	0.742188	0.105469	-0.664063	0.640137	0.385254	-0.0349121	30.1	1008.51	0:0:0:19	19	710	0	0	0.819092	0.0957031	-0.626953	0.0856934	0	0	0	0	0	0	1.03589	-0.0769043	0.00952148	-0.0368652	1008.37	-70.39	0.066	-0.55
0	340	1	1	1	1	1	0.746094	0.0585938	-0.597656	0.653809	0.379395	-0.0224609	30.2	1008.49	0:0:0:19	19	647	0	0	0.818604	0.0957031	-0.626465	0.0864258	0	0	0	0	0	0	1.0354	-0.0725098	-0.0371094	0.0288086	1008.37	-70.39	0.068	-0.57
0	341	1	1	1	1	1	0.789063	0.0898438	-0.660156	0.659668	0.379395	-0.0415039	30.1	1008.49	0:0:0:19	19	687	0	0	0.819092	0.0949707	-0.625732	0.0458984	0	0	0	0	0	0	1.0354	-0.0300293	-0.00512695	-0.0341797	1008.37	-70.4	0.067	-0.56
0	342	1	1	1	1	1	0.792969	0.101563	-0.65625	0.658936	0.37793	-0.0473633	30.2	1008.44	0:0:0:19	19	719	0	0	0.81958	0.0942383	-0.625488	0.0410156	0	0	0	0	0	0	1.0354	-0.0266113	0.00708008	-0.0305176	1008.38	-70.41	0.067	-0.56
0	343	1	1	1	1	1	0.804688	0.0546875	-0.707031	0.658936	0.375732	-0.0488281	30.2	1008.45	0:0:0:19	19	711	0	0	0.819092	0.0935059	-0.625244	0.0915527	0	0	0	0	0	0	1.03491	-0.0144043	-0.0388184	-0.081543	1008.38	-70.41	0.067	-0.57
0	344	1	1	1	1	1	0.796875	0.078125	-0.636719	0.652344	0.376465	-0.045166	30.1	1008.51	0:0:0:19	19	704	0	0	0.819824	0.0922852	-0.624512	0.029541	0	0	0	0	0	0	1.03467	-0.0229492	-0.0141602	-0.0119629	1008.38	-70.42	0.067	-0.56
0	345	1	1	1	1	1	0.835938	0.0664063	-0.636719	0.675049	0.380127	-0.0407715	30.2	1008.57	0:0:0:19	19	718	0	0	0.818848	0.0908203	-0.624268	0.0319824	0	0	0	0	0	0	1.03369	0.0168457	-0.0244141	-0.012207	1008.38	-70.43	0.067	-0.56
0	346	1	1	1	1	1	0.828125	0.09375	-0.664063	0.647217	0.379395	-0.0532227	30.1	1008.44	0:0:0:19	19	707	0	0	0.819824	0.0905762	-0.624512	0.0402832	0	0	0	0	0	0	1.03467	0.00805664	0.00292969	-0.0393066	1008.38	-70.45	0.065	-0.54
0	347	1	1	1	1	1	0.828125	0.0859375	-0.628906	0.653076	0.378662	-0.0539551	30.2	1008.45	0:0:0:19	19	719	0	0	0.820313	0.0888672	-0.624023	0.00952148	0	0	0	0	0	0	1.03442	0.00756836	-0.00292969	-0.00463867	1008.38	-70.46	0.064	-0.54
0	348	1	1	1	1	1	0.8125	0.0820313	-0.628906	0.662598	0.378662	-0.050293	30.2	1008.55	0:0:0:20	20	719	0	0	0.821289	0.0871582	-0.621094	0.0126953	0	0	0	0	0	0	1.03345	-0.00878906	-0.00512695	-0.00756836	1008.38	-70.48	0.062	-0.52
0	349	1	1	1	1	1	0.804688	0.0859375	-0.625	0.644287	0.377197	-0.0510254	30.2	1008.44	0:0:0:20	20	715	0	0	0.818604	0.0854492	-0.620117	0.0146484	0	0	0	0	0	0	1.03052	-0.013916	0.000244141	-0.00463867	1008.39	-70.5	0.061	-0.51
0	350	1	1	1	1	1	0.808594	0.0820313	-0.617188	0.659668	0.373535	-0.0510254	30.2	1008.44	0:0:0:20	20	736	0	0	0.819336	0.083252	-0.618164	0.0107422	0	0	0	0	0	0	1.02979	-0.0107422	-0.0012207	0.000976563	1008.39	-70.51	0.061	-0.51
0	351	1	1	1	1	1	0.828125	0.0703125	-0.652344	0.647217	0.369141	-0.0546875	30.2	1008.51	0:0:0:20	20	719	0	0	0.81958	0.081543	-0.614746	0.0397949	0	0	0	0	0	0	1.02783	0.00830078	-0.0112305	-0.0373535	1008.39	-70.52	0.06	-0.51
0	352	1	1	1	1	1	0.839844	0.0742188	-0.652344	0.66626	0.372803	-0.0415039	30.2	1008.55	0:0:0:20	20	719	0	0	0.820801	0.0800781	-0.614502	0.0424805	0	0	0	0	0	0	1.02856	0.0187988	-0.00585938	-0.0375977	1008.39	-70.55	0.057	-0.48
0	353	1	1	1	1	1	0.820313	0.0976563	-0.601563	0.659668	0.375	-0.0473633	30.2	1008.51	0:0:0:20	20	702	0	0	0.821289	0.0788574	-0.61377	0.0224609	0	0	0	0	0	0	1.02832	-0.000976563	0.0187988	0.012207	1008.39	-70.56	0.058	-0.48
0	354	1	1	1	1	1	0.832031	0.09375	-0.621094	0.653809	0.369141	-0.050293	30.2	1008.49	0:0:0:20	20	712	0	0	0.821045	0.0766602	-0.614014	0.0212402	0	0	0	0	0	0	1.02808	0.0109863	0.0168457	-0.00683594	1008.4	-70.58	0.055	-0.46
0	355	1	1	1	1	1	0.789063	0.0898438	-0.628906	0.653809	0.370605	-0.050293	30.2	1008.49	0:0:0:20	20	718	0	0	0.821289	0.0744629	-0.612549	0.0393066	0	0	0	0	0	0	1.02734	-0.0322266	0.0151367	-0.0161133	1008.4	-70.6	0.054	-0.45
0	356	1	1	1	1	1	0.816406	0.0859375	-0.664063	0.658203	0.37207	-0.0517578	30.2	1008.55	0:0:0:20	20	712	0	0	0.822021	0.0732422	-0.608398	0.057373	0	0	0	0	0	0	1.02539	-0.00561523	0.0126953	-0.0556641	1008.4	-70.62	0.053	-0.44
0	357	1	1	1	1	1	0.828125	0.0664063	-0.601563	0.650146	0.371338	-0.0568848	30.2	1008.51	0:0:0:20	20	714	0	0	0.822998	0.0720215	-0.606934	0.00927734	0	0	0	0	0	0	1.02515	0.00488281	-0.00561523	0.00537109	1008.4	-70.63	0.052	-0.44
0	358	1	1	1	1	1	0.859375	0.113281	-0.632813	0.653809	0.371338	-0.0488281	30.2	1008.51	0:0:0:20	20	727	0	0	0.823242	0.0708008	-0.606201	0.0615234	0	0	0	0	0	0	1.02466	0.0361328	0.0422363	-0.0263672	1008.41	-70.66	0.051	-0.42
0	359	1	1	1	1	1	0.839844	0.09375	-0.625	0.674316	0.369873	-0.0458984	30.2	1008.49	0:0:0:20	20	727	0	0	0.823975	0.0698242	-0.605469	0.0344238	0	0	0	0	0	0	1.0249	0.015625	0.0236816	-0.0192871	1008.41	-70.67	0.05	-0.42
0	360	1	1	1	1	1	0.695313	0.136719	-0.59375	0.661133	0.377197	-0.0480957	30.1	1008.45	0:0:0:20	20	654	0	0	0.823242	0.0649414	-0.601563	0.146729	0	0	0	0	0	0	1.02148	-0.12793	0.0715332	0.0078125	1008.41	-70.69	0.049	-0.41
0	361	1	1	1	1	1	0.8125	0.128906	-0.53125	0.658203	0.369141	-0.0437012	30.2	1008.55	0:0:0:20	20	718	0	0	0.823242	0.0646973	-0.600342	0.0947266	0	0	0	0	0	0	1.021	-0.0107422	0.064209	0.0690918	1008.41	-70.72	0.047	-0.39
0	362	1	1	1	1	1	0.820313	0.121094	-0.632813	0.657471	0.369141	-0.0437012	30.2	1008.44	0:0:0:20	20	732	0	0	0.824463	0.0656738	-0.598389	0.0651855	0	0	0	0	0	0	1.021	-0.00415039	0.0551758	-0.0344238	1008.41	-70.73	0.046	-0.39
0	363	1	1	1	1	1	0.808594	0.0664063	-0.566406	0.647949	0.376465	-0.0480957	30.2	1008.44	0:0:0:20	20	718	0	0	0.824707	0.0661621	-0.596924	0.0344238	0	0	0	0	0	0	1.02026	-0.0161133	0	0.0305176	1008.42	-70.74	0.047	-0.4
0	364	1	1	1	1	1	0.855469	0.132813	-0.59375	0.661133	0.368408	-0.045166	30.2	1008.51	0:0:0:20	20	719	0	0	0.825195	0.065918	-0.596191	0.0732422	0	0	0	0	0	0	1.02026	0.0300293	0.0666504	0.00244141	1008.42	-70.75	0.047	-0.39
0	365	1	1	1	1	1	0.816406	0.0976563	-0.652344	0.661133	0.37207	-0.0429688	30.2	1008.44	0:0:0:20	20	699	0	0	0.825928	0.0678711	-0.595703	0.0644531	0	0	0	0	0	0	1.02075	-0.00952148	0.029541	-0.0563965	1008.42	-70.77	0.047	-0.39
0	366	1	1	1	1	1	0.878906	0.113281	-0.574219	0.6604	0.369873	-0.0524902	30.2	1008.45	0:0:0:20	20	738	0	0	0.825195	0.067627	-0.593994	0.072998	0	0	0	0	0	0	1.01904	0.0534668	0.0454102	0.0197754	1008.42	-70.78	0.045	-0.38
0	367	1	1	1	1	1	0.804688	0	-0.597656	0.647217	0.369873	-0.0480957	30.2	1008.37	0:0:0:20	20	718	0	0	0.828369	0.0673828	-0.595947	0.0715332	0	0	0	0	0	0	1.02271	-0.0236816	-0.0673828	-0.00146484	1008.42	-70.81	0.044	-0.37
0	368	1	1	1	1	1	0.863281	0.140625	-0.570313	0.66333	0.372803	-0.0480957	30.2	1008.51	0:0:0:20	20	737	0	0	0.830566	0.0678711	-0.592285	0.0825195	0	0	0	0	0	0	1.02222	0.0327148	0.0725098	0.0219727	1008.43	-70.83	0.043	-0.36
0	369	1	1	1	1	1	0.824219	0.160156	-0.582031	0.646484	0.374268	-0.0510254	30.2	1008.49	0:0:0:20	20	708	0	0	0.830811	0.0671387	-0.590576	0.0935059	0	0	0	0	0	0	1.02148	-0.0065918	0.0927734	0.00854492	1008.43	-70.84	0.042	-0.35
0	370	1	1	1	1	1	0.804688	0.101563	-0.6875	0.652344	0.369141	-0.045166	30.2	1008.49	0:0:0:20	20	695	0	0	0.832764	0.0649414	-0.582031	0.11499	0	0	0	0	0	0	1.01807	-0.0280762	0.036377	-0.105469	1008.43	-70.86	0.042	-0.35
0	371	1	1	1	1	1	0.839844	0.152344	-0.664063	0.652344	0.37207	-0.0473633	30.2	1008.44	0:0:0:20	20	717	0	0	0.834961	0.065918	-0.580811	0.119873	0	0	0	0	0	0	1.01929	0.00463867	0.0861816	-0.0830078	1008.43	-70.87	0.042	-0.35
0	372	1	1	1	1	1	0.824219	0.09375	-0.527344	0.647949	0.369873	-0.0568848	30.2	1008.44	0:0:0:20	20	716	0	0	0.835205	0.0656738	-0.578125	0.0588379	0	0	0	0	0	0	1.01782	-0.0109863	0.027832	0.0507813	1008.43	-70.88	0.042	-0.35
0	373	1	1	1	1	1	0.804688	0.105469	-0.679688	0.647217	0.369873	-0.0620117	30.2	1008.51	0:0:0:20	20	718	0	0	0.836914	0.0649414	-0.576172	0.115479	0	0	0	0	0	0	1.01807	-0.0322266	0.0402832	-0.103271	1008.43	-70.88	0.043	-0.36
0	374	1	1	1	1	1	0.878906	0.125	-0.628906	0.644287	0.369873	-0.050293	30.2	1008.49	0:0:0:20	20	718	0	0	0.837158	0.0654297	-0.577148	0.0888672	0	0	0	0	0	0	1.01904	0.0415039	0.0593262	-0.0515137	1008.43	-70.9	0.042	-0.35
0	375	1	1	1	1	1	0.78125	0.101563	-0.644531	0.648682	0.371338	-0.0532227	30.2	1008.49	0:0:0:20	20	716	0	0	0.837646	0.0634766	-0.577637	0.0952148	0	0	0	0	0	0	1.01953	-0.0563965	0.0380859	-0.0666504	1008.43	-70.91	0.043	-0.36
0	376	1	1	1	1	1	0.847656	0.078125	-0.609375	0.658203	0.37207	-0.0458984	30.2	1008.44	0:0:0:20	20	703	0	0	0.839111	0.0627441	-0.57666	0.0368652	0	0	0	0	0	0	1.02002	0.00830078	0.0153809	-0.0324707	1008.44	-70.92	0.043	-0.36
0	377	1	1	1	1	1	0.835938	0.128906	-0.578125	0.656006	0.358887	-0.0583496	30.2	1008.51	0:0:0:20	20	718	0	0	0.839844	0.0661621	-0.57959	0.0627441	0	0	0	0	0	0	1.02271	-0.00390625	0.0625	0.00146484	1008.44	-70.93	0.043	-0.36
0	378	1	1	1	1	1	0.839844	0.0898438	-0.613281	0.657471	0.372803	-0.0612793	30.2	1008.37	0:0:0:20	20	726	0	0	0.838135	0.0649414	-0.580811	0.0407715	0	0	0	0	0	0	1.02173	0.00146484	0.0246582	-0.0324707	1008.44	-70.93	0.044	-0.37
0	379	1	1	1	1	1	0.828125	0.0585938	-0.664063	0.661865	0.367676	-0.0634766	30.2	1008.45	0:0:0:20	20	718	0	0	0.841064	0.0637207	-0.578613	0.0864258	0	0	0	0	0	0	1.02295	-0.0129395	-0.00512695	-0.0852051	1008.44	-70.94	0.044	-0.37
0	380	1	1	1	1	1	0.761719	0.0976563	-0.574219	0.647949	0.364746	-0.0576172	30.2	1008.37	0:0:0:20	20	672	0	0	0.842041	0.064209	-0.578613	0.0871582	0	0	0	0	0	0	1.02368	-0.0803223	0.0332031	0.00439453	1008.44	-70.96	0.044	-0.37
0	381	1	1	1	1	1	0.859375	0.0429688	-0.621094	0.653809	0.369141	-0.0612793	30.2	1008.51	0:0:0:20	20	701	0	0	0.842285	0.0637207	-0.577637	0.0507813	0	0	0	0	0	0	1.02344	0.0168457	-0.020752	-0.0432129	1008.44	-70.96	0.046	-0.38
0	382	1	1	1	1	1	0.847656	0.0390625	-0.597656	0.647949	0.365479	-0.0700684	30.2	1008.45	0:0:0:20	20	715	0	0	0.843506	0.0629883	-0.576172	0.0322266	0	0	0	0	0	0	1.02344	0.00390625	-0.0239258	-0.0214844	1008.44	-70.97	0.047	-0.39
0	383	1	1	1	1	1	0.800781	0.0351563	-0.574219	0.655273	0.360352	-0.0749512	30.2	1008.45	0:0:0:20	20	719	0	0	0.844482	0.0625	-0.575195	0.0515137	0	0	0	0	0	0	1.02368	-0.0437012	-0.0273438	0.000976563	1008.44	-70.98	0.047	-0.39
0	384	1	1	1	1	1	0.871094	-0.0273438	-0.550781	0.647217	0.356201	-0.0771484	30.2	1008.44	0:0:0:20	20	719	0	0	0.845459	0.0615234	-0.573975	0.0952148	0	0	0	0	0	0	1.02393	0.0253906	-0.0888672	0.0231934	1008.44	-70.98	0.048	-0.41
0	385	1	1	1	1	1	0.753906	-0.0507813	-0.589844	0.669922	0.351807	-0.0837402	30.2	1008.44	0:0:0:20	20	734	0	0	0.903564	0.0969238	-0.602295	0.210693	0	0	0	0	0	0	1.09033	-0.149658	-0.147705	0.0124512	1008.45	-70.99	0.048	-0.4
0	386	1	1	1	1	1	0.886719	0.0585938	-0.617188	0.653809	0.353271	-0.0830078	30.2	1008.44	0:0:0:20	20	739	0	0	0.902588	0.107178	-0.614258	0.0512695	0	0	0	0	0	0	1.09692	-0.0158691	-0.048584	-0.00292969	1008.45	-70.99	0.05	-0.42
0	387	1	1	1	1	1	0.851563	-0.0585938	-0.574219	0.662598	0.350342	-0.0830078	30.2	1008.44	0:0:0:21	21	714	0	0	0.901611	0.109375	-0.614502	0.179932	0	0	0	0	0	0	1.09644	-0.0500488	-0.167969	0.0402832	1008.45	-71	0.05	-0.42
0	388	1	1	1	1	1	0.929688	-0.0546875	-0.441406	0.659668	0.345947	-0.0917969	30.2	1008.45	0:0:0:21	21	719	0	0	0.901611	0.108887	-0.612549	0.238525	0	0	0	0	0	0	1.09546	0.027832	-0.163574	0.171143	1008.45	-71	0.052	-0.44
0	389	1	1	1	1	1	0.601563	-0.0507813	-0.574219	0.664795	0.350342	-0.090332	30.2	1008.44	0:0:0:21	21	714	0	0	0.903076	0.108154	-0.611328	0.343018	0	0	0	0	0	0	1.09595	-0.301514	-0.158936	0.0371094	1008.45	-71.01	0.052	-0.44
0	390	1	1	1	1	1	0.917969	-0.136719	-0.441406	0.665527	0.342285	-0.0881348	30.2	1008.35	0:0:0:21	21	735	0	0	0.904053	0.107178	-0.610107	0.296875	0	0	0	0	0	0	1.09595	0.0136719	-0.243896	0.168701	1008.45	-71.02	0.052	-0.43
0	391	1	1	1	1	1	0.859375	0.0078125	-0.34375	0.686035	0.333496	-0.0947266	30.2	1008.37	0:0:0:21	21	720	0	0	0.904541	0.105225	-0.608643	0.285889	0	0	0	0	0	0	1.09546	-0.045166	-0.0974121	0.264893	1008.45	-71.03	0.052	-0.43
0	392	1	1	1	1	1	0.929688	-0.0507813	-0.589844	0.664795	0.326904	-0.10498	30.2	1008.49	0:0:0:21	21	719	0	0	0.905518	0.10376	-0.607422	0.157471	0	0	0	0	0	0	1.09546	0.0239258	-0.154541	0.0175781	1008.45	-71.03	0.053	-0.44
0	393	1	1	1	1	1	0.933594	-0.0507813	-0.523438	0.661865	0.328369	-0.112305	30.2	1008.51	0:0:0:21	21	712	0	0	0.906494	0.102783	-0.607422	0.177002	0	0	0	0	0	0	1.09595	0.0270996	-0.153564	0.0839844	1008.45	-71.04	0.052	-0.44
0	394	1	1	1	1	1	0.839844	-0.0976563	-0.59375	0.672119	0.31958	-0.113037	30.2	1008.37	0:0:0:21	21	704	0	0	0.906982	0.101563	-0.606445	0.210693	0	0	0	0	0	0	1.0957	-0.0671387	-0.199219	0.0126953	1008.45	-71.04	0.053	-0.45
0	395	1	1	1	1	1	0.882813	-0.09375	-0.492188	0.672119	0.317383	-0.112305	30.2	1008.44	0:0:0:21	21	711	0	0	0.908447	0.100586	-0.605713	0.226563	0	0	0	0	0	0	1.09644	-0.0256348	-0.194336	0.113525	1008.45	-71.05	0.053	-0.45
0	396	1	1	1	1	1	0.894531	-0.0273438	-0.28125	0.665527	0.32251	-0.106445	30.2	1008.29	0:0:0:21	21	707	0	0	0.909424	0.0996094	-0.604492	0.347412	0	0	0	0	0	0	1.09668	-0.0148926	-0.126953	0.323242	1008.45	-71.06	0.052	-0.44
0	397	1	1	1	1	1	0.941406	-0.00390625	-0.511719	0.671387	0.317383	-0.103516	30.2	1008.44	0:0:0:21	21	720	0	0	0.9104	0.0993652	-0.604248	0.14209	0	0	0	0	0	0	1.09717	0.0307617	-0.103271	0.0925293	1008.45	-71.07	0.052	-0.43
0	398	1	1	1	1	1	0.867188	-0.0117188	-0.550781	0.688232	0.315186	-0.095459	30.2	1008.37	0:0:0:21	21	719	0	0	0.910889	0.0983887	-0.603027	0.129395	0	0	0	0	0	0	1.09692	-0.0437012	-0.110107	0.0522461	1008.46	-71.08	0.051	-0.43
0	399	1	1	1	1	1	0.894531	-0.0390625	-0.523438	0.680908	0.320313	-0.0961914	30.2	1008.45	0:0:0:21	21	707	0	0	0.911865	0.0974121	-0.602051	0.158447	0	0	0	0	0	0	1.09717	-0.017334	-0.136475	0.0786133	1008.46	-71.09	0.05	-0.42
0	400	1	1	1	1	1	0.804688	-0.28125	-0.292969	0.686035	0.323975	-0.0517578	30.2	1008.45	0:0:0:21	21	707	0	0	0.914795	0.0969238	-0.603271	0.501465	0	0	0	0	0	0	1.1001	-0.110107	-0.378174	0.310303	1008.46	-71.1	0.05	-0.42
0	401	1	1	1	1	1	0.828125	-0.0078125	-0.523438	0.688965	0.335693	-0.0415039	30.2	1008.45	0:0:0:21	21	750	0	0	0.916016	0.0964355	-0.602539	0.157715	0	0	0	0	0	0	1.10059	-0.0878906	-0.104248	0.0791016	1008.46	-71.11	0.049	-0.41
0	402	1	1	1	1	1	0.933594	0.195313	-0.460938	0.712402	0.325439	-0.050293	30.2	1008.25	0:0:0:21	21	710	0	0	0.917725	0.0957031	-0.600586	0.172119	0	0	0	0	0	0	1.10107	0.015625	0.0993652	0.139648	1008.46	-71.12	0.049	-0.41
0	403	1	1	1	1	1	0.871094	0.132813	-0.5	0.708008	0.323242	-0.045166	30.2	1008.31	0:0:0:21	21	718	0	0	0.920166	0.0949707	-0.599854	0.117432	0	0	0	0	0	0	1.10254	-0.0490723	0.0375977	0.0998535	1008.46	-71.14	0.048	-0.4
0	404	1	1	1	1	1	0.863281	0.09375	-0.578125	0.691162	0.323975	-0.0466309	30.2	1008.44	0:0:0:21	21	703	0	0	0.921875	0.0952148	-0.598389	0.0620117	0	0	0	0	0	0	1.10327	-0.0585938	-0.00146484	0.0202637	1008.46	-71.14	0.047	-0.4
0	405	1	1	1	1	1	0.875	0.199219	-0.578125	0.69043	0.327637	-0.0480957	30.2	1008.55	0:0:0:21	21	718	0	0	0.922607	0.0930176	-0.594971	0.117432	0	0	0	0	0	0	1.10181	-0.0476074	0.106201	0.0168457	1008.47	-71.16	0.045	-0.38
0	406	1	1	1	1	1	0.832031	0.046875	-0.539063	0.691162	0.323975	-0.0532227	30.2	1008.35	0:0:0:21	21	719	0	0	0.923828	0.0932617	-0.594482	0.116699	0	0	0	0	0	0	1.10254	-0.0917969	-0.0463867	0.0554199	1008.47	-71.16	0.046	-0.39
0	407	1	1	1	1	1	0.945313	0.0429688	-0.472656	0.693359	0.32251	-0.0473633	30.2	1008.51	0:0:0:21	21	697	0	0	0.927246	0.0976563	-0.589844	0.130615	0	0	0	0	0	0	1.10352	0.0178223	-0.0546875	0.117188	1008.47	-71.18	0.044	-0.37
0	408	1	1	1	1	1	0.921875	0.109375	-0.519531	0.695557	0.318848	-0.0422363	30.2	1008.31	0:0:0:21	21	703	0	0	0.925293	0.097168	-0.591064	0.0725098	0	0	0	0	0	0	1.10229	-0.00341797	0.0119629	0.0715332	1008.47	-71.19	0.043	-0.36
0	409	1	1	1	1	1	0.925781	0.140625	-0.453125	0.685303	0.326172	-0.0473633	30.2	1008.45	0:0:0:21	21	702	0	0	0.927246	0.0964355	-0.590088	0.143799	0	0	0	0	0	0	1.10327	-0.00146484	0.0439453	0.136963	1008.47	-71.19	0.042	-0.36
0	410	1	1	1	1	1	0.996094	-0.0390625	-0.128906	0.677246	0.343018	-0.0583496	30.2	1008.51	0:0:0:21	21	686	0	0	0.930664	0.0957031	-0.58667	0.481689	0	0	0	0	0	0	1.10425	0.0654297	-0.134766	0.457764	1008.47	-71.21	0.04	-0.34
0	411	1	1	1	1	1	0.957031	0.207031	-0.542969	0.6875	0.356934	-0.0605469	30.2	1008.49	0:0:0:21	21	728	0	0	0.93042	0.09375	-0.579834	0.121826	0	0	0	0	0	0	1.10034	0.0263672	0.113037	0.0368652	1008.47	-71.22	0.039	-0.33
0	412	1	1	1	1	1	0.8125	0.140625	-0.496094	0.668457	0.363281	-0.0554199	30.2	1008.49	0:0:0:21	21	716	0	0	0.930664	0.0935059	-0.57959	0.1521	0	0	0	0	0	0	1.10034	-0.118164	0.046875	0.0834961	1008.47	-71.23	0.038	-0.32
0	413	1	1	1	1	1	0.902344	0.132813	-0.59375	0.662598	0.358887	-0.0539551	30.2	1008.57	0:0:0:21	21	718	0	0	0.932861	0.0944824	-0.57666	0.0517578	0	0	0	0	0	0	1.10083	-0.0305176	0.0380859	-0.0168457	1008.48	-71.24	0.037	-0.31
0	414	1	1	1	1	1	0.734375	0.195313	-0.695313	0.658936	0.366211	-0.0524902	30.2	1008.45	0:0:0:21	21	716	0	0	0.936035	0.0932617	-0.576904	0.255127	0	0	0	0	0	0	1.10352	-0.20166	0.102051	-0.118164	1008.48	-71.25	0.036	-0.3
0	415	1	1	1	1	1	0.8125	-0.0390625	-0.65625	0.659668	0.348877	-0.0554199	30.2	1008.55	0:0:0:21	21	699	0	0	0.937988	0.09375	-0.574463	0.200195	0	0	0	0	0	0	1.104	-0.125488	-0.132813	-0.081543	1008.48	-71.27	0.034	-0.28
0	416	1	1	1	1	1	0.835938	0.0546875	-0.648438	0.683105	0.344482	-0.0546875	30.2	1008.49	0:0:0:21	21	703	0	0	0.937744	0.09375	-0.573242	0.132324	0	0	0	0	0	0	1.10303	-0.101807	-0.0390625	-0.0749512	1008.48	-71.28	0.033	-0.27
0	417	1	1	1	1	1	0.910156	0.394531	-0.867188	0.671387	0.347412	-0.0627441	30.2	1008.57	0:0:0:21	21	694	0	0	0.938232	0.0935059	-0.571289	0.422852	0	0	0	0	0	0	1.10254	-0.0280762	0.300781	-0.295898	1008.48	-71.29	0.033	-0.27
0	418	1	1	1	1	1	0.664063	0.0585938	-0.757813	0.666992	0.348145	-0.0546875	30.2	1008.55	0:0:0:21	21	713	0	0	0.939209	0.0944824	-0.569824	0.335205	0	0	0	0	0	0	1.10254	-0.275146	-0.0358887	-0.187744	1008.48	-71.3	0.03	-0.25
0	419	1	1	1	1	1	0.980469	-0.00390625	-0.492188	0.678711	0.349609	-0.0539551	30.2	1008.51	0:0:0:21	21	724	0	0	0.939209	0.0952148	-0.568604	0.131836	0	0	0	0	0	0	1.10205	0.0410156	-0.0991211	0.076416	1008.48	-71.31	0.029	-0.24
0	420	1	1	1	1	1	0.824219	0.101563	-0.59375	0.66626	0.336426	-0.0437012	30.2	1008.51	0:0:0:21	21	663	0	0	0.942383	0.0939941	-0.570557	0.120605	0	0	0	0	0	0	1.10571	-0.118164	0.00732422	-0.0231934	1008.49	-71.33	0.028	-0.23
0	421	1	1	1	1	1	0.8125	0.046875	-0.597656	0.683838	0.334229	-0.064209	30.2	1008.61	0:0:0:21	21	697	0	0	0.943115	0.0944824	-0.570801	0.141602	0	0	0	0	0	0	1.10645	-0.130615	-0.0476074	-0.0266113	1008.49	-71.34	0.026	-0.22
0	422	1	1	1	1	1	0.882813	0.046875	-0.523438	0.697021	0.332031	-0.0664063	30.3	1008.57	0:0:0:21	21	712	0	0	0.942627	0.0947266	-0.571045	0.090332	0	0	0	0	0	0	1.1062	-0.0598145	-0.0478516	0.0476074	1008.49	-71.36	0.024	-0.2
0	423	1	1	1	1	1	0.882813	0.0195313	-0.636719	0.676514	0.336426	-0.0686035	30.2	1008.51	0:0:0:21	21	736	0	0	0.943115	0.095459	-0.571777	0.116699	0	0	0	0	0	0	1.10693	-0.0603027	-0.0759277	-0.0646973	1008.49	-71.37	0.023	-0.19
0	424	1	1	1	1	1	0.882813	0	-0.546875	0.683838	0.325439	-0.0671387	30.2	1008.57	0:0:0:21	21	700	0	0	0.942139	0.0966797	-0.572998	0.116455	0	0	0	0	0	0	1.10693	-0.0593262	-0.0966797	0.026123	1008.49	-71.39	0.021	-0.17
0	425	1	1	1	1	1	5.47266	2.90625	-2.89453	0.699219	0.332764	-0.0720215	30.2	1008.61	0:0:0:21	21	706	0	0	0.943359	0.0979004	-0.57373	5.8125	0	0	0	0	0	0	1.1084	4.52905	2.80811	-2.32056	1008.49	-71.39	0.02	-0.17
0	426	1	1	1	1	1	0.746094	0.90625	-1.61328	0.676514	0.329834	-0.0742188	30.2	1008.61	0:0:0:21	21	743	0	0	0.942627	0.0983887	-0.57373	1.33105	0	0	0	0	0	0	1.10791	-0.196533	0.807617	-1.03931	1008.5	-71.41	0.018	-0.15
0	427	1	1	1	1	1	0.75	0.261719	-0.65625	0.678711	0.326904	-0.0720215	30.2	1008.57	0:0:0:22	22	697	0	0	0.943359	0.100342	-0.573975	0.264648	0	0	0	0	0	0	1.10864	-0.193359	0.161133	-0.0820313	1008.5	-71.42	0.017	-0.14
0	428	1	1	1	1	1	0.820313	0.0429688	-0.476563	0.686768	0.321045	-0.0808105	30.2	1009.53	0:0:0:22	22	719	0	0	0.942383	0.101807	-0.576416	0.168213	0	0	0	0	0	0	1.10938	-0.12207	-0.0588379	0.0998535	1008.5	-71.44	0.016	-0.13
0	429	1	1	1	1	1	0.925781	0.0273438	-0.519531	0.696289	0.31665	-0.0844727	30.3	1008.65	0:0:0:22	22	719	0	0	0.945557	0.102295	-0.577148	0.0964355	0	0	0	0	0	0	1.1123	-0.0197754	-0.0749512	0.0576172	1008.5	-71.45	0.015	-0.12
0	430	1	1	1	1	1	0.886719	-0.00390625	-0.519531	0.680908	0.32251	-0.0866699	30.3	1008.55	0:0:0:22	22	712	0	0	0.94458	0.105225	-0.580078	0.137451	0	0	0	0	0	0	1.11353	-0.0578613	-0.109131	0.0605469	1008.5	-71.45	0.014	-0.12
0	431	1	1	1	1	1	0.871094	-0.0742188	-0.535156	0.674316	0.320313	-0.0888672	30.3	1008.67	0:0:0:22	22	737	0	0	0.943604	0.108398	-0.585693	0.202881	0	0	0	0	0	0	1.11597	-0.0725098	-0.182617	0.0505371	1008.5	-71.46	0.013	-0.11
0	432	1	1	1	1	1	0.917969	-0.046875	-0.5625	0.694824	0.326904	-0.0800781	30.3	1008.61	0:0:0:22	22	719	0	0	0.942383	0.112305	-0.585938	0.162598	0	0	0	0	0	0	1.11548	-0.0244141	-0.15918	0.0234375	1008.5	-71.47	0.012	-0.1
0	433	1	1	1	1	1	0.882813	0.0234375	-0.589844	0.691895	0.326172	-0.090332	30.2	1008.61	0:0:0:22	22	697	0	0	0.94165	0.115479	-0.586914	0.109131	0	0	0	0	0	0	1.11548	-0.0588379	-0.092041	-0.00268555	1008.5	-71.48	0.011	-0.09
0	434	1	1	1	1	1	0.878906	-0.00390625	-0.542969	0.675781	0.334229	-0.0874023	30.3	1008.67	0:0:0:22	22	737	0	0	0.941162	0.120117	-0.588135	0.145996	0	0	0	0	0	0	1.11646	-0.0622559	-0.124023	0.045166	1008.5	-71.49	0.01	-0.08
0	435	1	1	1	1	1	0.898438	0.0117188	-0.582031	0.677246	0.326904	-0.0808105	30.2	1008.57	0:0:0:22	22	719	0	0	0.940918	0.123047	-0.589355	0.119385	0	0	0	0	0	0	1.11694	-0.0424805	-0.111328	0.00732422	1008.51	-71.5	0.009	-0.07
0	436	1	1	1	1	1	0.910156	0	-0.554688	0.680176	0.325439	-0.0808105	30.3	1008.57	0:0:0:22	22	718	0	0	0.940674	0.123047	-0.593262	0.132568	0	0	0	0	0	0	1.1189	-0.0305176	-0.123047	0.0385742	1008.51	-71.5	0.009	-0.07
0	437	1	1	1	1	1	0.898438	0.0507813	-0.582031	0.681641	0.327637	-0.0793457	30.2	1008.51	0:0:0:22	22	739	0	0	0.938232	0.122803	-0.593262	0.083252	0	0	0	0	0	0	1.11694	-0.0397949	-0.0720215	0.0112305	1008.51	-71.5	0.008	-0.07
0	438	1	1	1	1	1	0.90625	0.0273438	-0.550781	0.694824	0.326904	-0.0686035	30.3	1008.61	0:0:0:22	22	704	0	0	0.937988	0.124756	-0.597412	0.112549	0	0	0	0	0	0	1.1189	-0.0317383	-0.0974121	0.0466309	1008.51	-71.51	0.007	-0.06
0	439	1	1	1	1	1	0.910156	0.015625	-0.546875	0.683105	0.321045	-0.0771484	30.3	1008.65	0:0:0:22	22	710	0	0	0.936279	0.127686	-0.599854	0.126709	0	0	0	0	0	0	1.11914	-0.026123	-0.112061	0.0529785	1008.51	-71.51	0.007	-0.06
0	440	1	1	1	1	1	0.921875	0.113281	-0.675781	0.695557	0.323242	-0.0734863	30.2	1008.61	0:0:0:22	22	660	0	0	0.93335	0.134521	-0.600098	0.0793457	0	0	0	0	0	0	1.11768	-0.0114746	-0.0212402	-0.0754395	1008.51	-71.52	0.006	-0.05
0	441	1	1	1	1	1	0.914063	0.0898438	-0.480469	0.703613	0.310791	-0.0678711	30.3	1008.51	0:0:0:22	22	710	0	0	0.933838	0.136475	-0.60083	0.130615	0	0	0	0	0	0	1.1189	-0.0197754	-0.0466309	0.120361	1008.51	-71.52	0.006	-0.05
0	442	1	1	1	1	1	0.96875	0.0507813	-0.472656	0.700684	0.313721	-0.0693359	30.2	1008.44	0:0:0:22	22	716	0	0	0.933838	0.134033	-0.602295	0.157959	0	0	0	0	0	0	1.11938	0.034668	-0.083252	0.129639	1008.51	-71.53	0.005	-0.04
0	443	1	1	1	1	1	1	0.0195313	-0.511719	0.701416	0.307129	-0.0693359	30.3	1008.57	0:0:0:22	22	699	0	0	0.93335	0.134277	-0.603271	0.161377	0	0	0	0	0	0	1.11963	0.0664063	-0.114746	0.0915527	1008.51	-71.54	0.004	-0.03
0	444	1	1	1	1	1	0.984375	0.140625	-0.484375	0.704346	0.313721	-0.0627441	30.3	1008.49	0:0:0:22	22	727	0	0	0.933105	0.135254	-0.604004	0.130127	0	0	0	0	0	0	1.11963	0.0510254	0.00512695	0.119629	1008.51	-71.54	0.005	-0.04
0	445	1	1	1	1	1	0.875	-0.0820313	-0.375	0.699219	0.313721	-0.0620117	30.3	1008.51	0:0:0:22	22	718	0	0	0.932617	0.134766	-0.604248	0.320801	0	0	0	0	0	0	1.11938	-0.0576172	-0.216797	0.229248	1008.51	-71.54	0.005	-0.04
0	446	1	1	1	1	1	0.972656	0.132813	-0.527344	0.691162	0.313721	-0.0524902	30.2	1008.49	0:0:0:22	22	718	0	0	0.932373	0.135986	-0.605713	0.0881348	0	0	0	0	0	0	1.12012	0.0402832	-0.00317383	0.0783691	1008.51	-71.55	0.004	-0.03
0	447	1	1	1	1	1	1.08984	0.359375	-0.238281	0.698486	0.310791	-0.0437012	30.2	1008.61	0:0:0:22	22	727	0	0	0.929932	0.137451	-0.608643	0.460205	0	0	0	0	0	0	1.11987	0.159668	0.22168	0.370361	1008.51	-71.55	0.004	-0.03
0	448	1	1	1	1	1	0.703125	0.0976563	-0.65625	0.70874	0.310791	-0.0466309	30.2	1008.57	0:0:0:22	22	727	0	0	0.927979	0.138672	-0.610107	0.233154	0	0	0	0	0	0	1.11938	-0.224854	-0.0410156	-0.0458984	1008.51	-71.55	0.004	-0.03
0	449	1	1	1	1	1	0.984375	0.109375	-0.5	0.713867	0.312256	-0.0422363	30.3	1008.61	0:0:0:22	22	713	0	0	0.927002	0.138916	-0.612549	0.129639	0	0	0	0	0	0	1.11987	0.0571289	-0.029541	0.112549	1008.51	-71.55	0.004	-0.03
0	450	1	1	1	1	1	1.06641	0.046875	-0.425781	0.700684	0.323242	-0.0393066	30.3	1008.49	0:0:0:22	22	717	0	0	0.924805	0.141113	-0.61792	0.256592	0	0	0	0	0	0	1.12109	0.141357	-0.0942383	0.192139	1008.51	-71.55	0.004	-0.03
0	451	1	1	1	1	1	0.828125	-0.0117188	-0.113281	0.712402	0.32251	-0.036377	30.2	1008.57	0:0:0:22	22	699	0	0	0.922607	0.141113	-0.618408	0.536133	0	0	0	0	0	0	1.11963	-0.0944824	-0.152832	0.505127	1008.51	-71.55	0.004	-0.03
0	452	1	1	1	1	1	0.839844	0.0742188	-0.5	0.693359	0.326904	-0.045166	30.3	1008.61	0:0:0:22	22	716	0	0	0.922607	0.141602	-0.619385	0.160156	0	0	0	0	0	0	1.12012	-0.0827637	-0.0673828	0.119385	1008.51	-71.55	0.004	-0.03
0	453	1	1	1	1	1	0.992188	0.191406	-0.453125	0.683105	0.341553	-0.045166	30.3	1008.65	0:0:0:22	22	727	0	0	0.921631	0.14209	-0.619141	0.187012	0	0	0	0	0	0	1.11938	0.0703125	0.0490723	0.166016	1008.51	-71.55	0.003	-0.03
0	454	1	1	1	1	1	1.13281	0.0117188	-0.648438	0.683838	0.345215	-0.0356445	30.3	1008.57	0:0:0:22	22	716	0	0	0.922119	0.141602	-0.617188	0.249268	0	0	0	0	0	0	1.11865	0.210449	-0.129883	-0.0310059	1008.51	-71.55	0.003	-0.03
0	455	1	1	1	1	1	0.925781	0.15625	-0.457031	0.669189	0.348145	-0.0422363	30.3	1008.65	0:0:0:22	22	708	0	0	0.922852	0.144287	-0.616943	0.1604	0	0	0	0	0	0	1.11963	0.00268555	0.0117188	0.159912	1008.51	-71.55	0.003	-0.03
0	456	1	1	1	1	1	0.824219	0.0742188	-0.503906	0.69043	0.345215	-0.0341797	30.3	1008.65	0:0:0:22	22	718	0	0	0.922119	0.145752	-0.61792	0.166504	0	0	0	0	0	0	1.11963	-0.0979004	-0.0715332	0.114014	1008.51	-71.55	0.004	-0.04
0	457	1	1	1	1	1	0.882813	0.105469	-0.414063	0.665527	0.359619	-0.0400391	30.3	1008.65	0:0:0:22	22	707	0	0	0.921631	0.142822	-0.61377	0.206787	0	0	0	0	0	0	1.11646	-0.0388184	-0.0373535	0.199707	1008.51	-71.56	0.003	-0.03
0	458	1	1	1	1	1	0.917969	0.160156	-0.5	0.661865	0.360352	-0.0415039	30.3	1008.55	0:0:0:22	22	718	0	0	0.922607	0.143555	-0.61377	0.11499	0	0	0	0	0	0	1.11743	-0.00463867	0.0163574	0.11377	1008.51	-71.55	0.005	-0.05
0	459	1	1	1	1	1	0.828125	0.121094	-0.574219	0.655273	0.371338	-0.045166	30.3	1008.51	0:0:0:22	22	699	0	0	0.92041	0.145996	-0.615479	0.104248	0	0	0	0	0	0	1.11694	-0.0922852	-0.0249023	0.0412598	1008.51	-71.55	0.004	-0.04
0	460	1	1	1	1	1	1.01563	0.0117188	-0.71875	0.636475	0.371338	-0.0334473	30.3	1008.65	0:0:0:22	22	655	0	0	0.920166	0.147217	-0.616943	0.194336	0	0	0	0	0	0	1.11768	0.0952148	-0.135498	-0.101563	1008.51	-71.56	0.003	-0.03
0	461	1	1	1	1	1	0.914063	0.0664063	-0.648438	0.661865	0.382324	-0.0400391	30.3	1008.71	0:0:0:22	22	711	0	0	0.919922	0.148682	-0.618164	0.0876465	0	0	0	0	0	0	1.11816	-0.00585938	-0.0822754	-0.0302734	1008.51	-71.56	0.003	-0.03
0	462	1	1	1	1	1	0.820313	0.0585938	-0.617188	0.635742	0.384521	-0.0422363	30.3	1008.59	0:0:0:22	22	723	0	0	0.919189	0.149658	-0.619629	0.134521	0	0	0	0	0	0	1.11865	-0.098877	-0.0910645	0.00244141	1008.51	-71.56	0.004	-0.04
0	463	1	1	1	1	1	0.824219	0.105469	-0.636719	0.648682	0.387451	-0.0334473	30.3	1008.67	0:0:0:22	22	700	0	0	0.918213	0.150635	-0.619873	0.105713	0	0	0	0	0	0	1.11816	-0.0939941	-0.045166	-0.0168457	1008.51	-71.56	0.004	-0.04
0	464	1	1	1	1	1	0.796875	0.0625	-0.652344	0.645752	0.390381	-0.0202637	30.3	1008.61	0:0:0:22	22	718	0	0	0.91748	0.152344	-0.621338	0.153564	0	0	0	0	0	0	1.11865	-0.120605	-0.0898438	-0.0307617	1008.51	-71.56	0.004	-0.04
0	465	1	1	1	1	1	0.851563	0.0507813	-0.640625	0.636475	0.391113	-0.026123	30.3	1008.67	0:0:0:22	22	711	0	0	0.859375	0.118164	-0.593262	0.0827637	0	0	0	0	0	0	1.05078	-0.0078125	-0.0673828	-0.0471191	1008.51	-71.56	0.004	-0.04
0	466	1	1	1	1	1	0.832031	0.0976563	-0.613281	0.633545	0.396973	-0.0166016	30.3	1008.59	0:0:0:23	23	719	0	0	0.860107	0.108643	-0.580811	0.0441895	0	0	0	0	0	0	1.04346	-0.0280762	-0.0109863	-0.0322266	1008.51	-71.56	0.004	-0.04
0	467	1	1	1	1	1	0.902344	0.105469	-0.597656	0.629883	0.393311	-0.0246582	30.3	1008.61	0:0:0:23	23	719	0	0	0.861084	0.107178	-0.581055	0.0441895	0	0	0	0	0	0	1.04443	0.0410156	-0.00170898	-0.0163574	1008.51	-71.56	0.004	-0.04
0	468	1	1	1	1	1	0.863281	0.0507813	-0.628906	0.634277	0.393311	-0.0144043	30.3	1008.51	0:0:0:23	23	727	0	0	0.861084	0.108154	-0.58374	0.072998	0	0	0	0	0	0	1.0459	0.00219727	-0.057373	-0.0449219	1008.51	-71.57	0.003	-0.03
0	469	1	1	1	1	1	0.84375	-0.0078125	-0.632813	0.632813	0.391846	-0.0217285	30.3	1008.59	0:0:0:23	23	727	0	0	0.859375	0.109131	-0.584961	0.127197	0	0	0	0	0	0	1.04541	-0.015625	-0.116943	-0.0476074	1008.51	-71.57	0.003	-0.03
0	470	1	1	1	1	1	0.847656	0.09375	-0.683594	0.636475	0.392578	-0.0144043	30.3	1008.44	0:0:0:23	23	712	0	0	0.858398	0.11084	-0.586426	0.0991211	0	0	0	0	0	0	1.04565	-0.0107422	-0.0170898	-0.0969238	1008.51	-71.57	0.003	-0.03
0	471	1	1	1	1	1	0.773438	0.273438	-0.800781	0.630615	0.39624	-0.00488281	30.3	1008.51	0:0:0:23	23	719	0	0	0.857422	0.113525	-0.588135	0.278809	0	0	0	0	0	0	1.0459	-0.0839844	0.159668	-0.212402	1008.51	-71.57	0.003	-0.03
0	472	1	1	1	1	1	0.839844	0.25	-0.609375	0.647217	0.394043	-0.00415039	30.3	1008.45	0:0:0:23	23	695	0	0	0.856201	0.115967	-0.589355	0.13623	0	0	0	0	0	0	1.0459	-0.0163574	0.133789	-0.0197754	1008.51	-71.57	0.004	-0.03
0	473	1	1	1	1	1	0.875	0.199219	-0.589844	0.650146	0.391113	-0.000488281	30.2	1008.44	0:0:0:23	23	737	0	0	0.85498	0.117432	-0.590088	0.0839844	0	0	0	0	0	0	1.04541	0.0197754	0.081543	0.000244141	1008.51	-71.57	0.004	-0.03
0	474	1	1	1	1	1	0.804688	0.28125	-0.691406	0.648682	0.387451	0.00854492	30.3	1008.55	0:0:0:23	23	737	0	0	0.854004	0.119385	-0.591553	0.196289	0	0	0	0	0	0	1.04565	-0.0493164	0.161865	-0.0996094	1008.51	-71.57	0.004	-0.03
0	475	1	1	1	1	1	0.851563	0.140625	-0.601563	0.640869	0.393311	0.0166016	30.3	1008.61	0:0:0:23	23	719	0	0	0.853027	0.121094	-0.593018	0.0209961	0	0	0	0	0	0	1.0459	-0.00146484	0.0192871	-0.00854492	1008.51	-71.57	0.004	-0.03
0	476	1	1	1	1	1	0.878906	-0.03125	-0.589844	0.657471	0.389648	0.0239258	30.3	1008.55	0:0:0:23	23	727	0	0	0.852051	0.122803	-0.593994	0.156494	0	0	0	0	0	0	1.0459	0.0266113	-0.154053	0.00415039	1008.51	-71.57	0.004	-0.03
0	477	1	1	1	1	1	0.757813	-0.0117188	-0.507813	0.638672	0.391846	0.0151367	30.3	1008.51	0:0:0:23	23	714	0	0	0.85083	0.124023	-0.594727	0.186035	0	0	0	0	0	0	1.04541	-0.0930176	-0.135742	0.0869141	1008.51	-71.57	0.004	-0.03
0	478	1	1	1	1	1	0.832031	0.128906	-0.882813	0.630615	0.391113	-0.0012207	30.3	1008.57	0:0:0:23	23	719	0	0	0.849121	0.125244	-0.59668	0.286621	0	0	0	0	0	0	1.04541	-0.0170898	0.00341797	-0.286133	1008.51	-71.57	0.004	-0.03
0	479	1	1	1	1	1	0.757813	0.207031	-0.722656	0.640869	0.389648	-0.00561523	30.3	1008.55	0:0:0:23	23	728	0	0	0.8479	0.126953	-0.597656	0.173584	0	0	0	0	0	0	1.04517	-0.0900879	0.079834	-0.124756	1008.51	-71.57	0.004	-0.03
0	480	1	1	1	1	1	0.574219	0.269531	-0.304688	0.653809	0.394043	0.00341797	30.2	1008.51	0:0:0:23	23	662	0	0	0.846436	0.127686	-0.595459	0.422852	0	0	0	0	0	0	1.04297	-0.272217	0.141602	0.290771	1008.51	-71.57	0.004	-0.03
0	481	1	1	1	1	1	0.875	0.144531	-0.582031	0.645752	0.394043	-0.0012207	30.2	1008.51	0:0:0:23	23	695	0	0	0.845703	0.128174	-0.5979	0.0368652	0	0	0	0	0	0	1.0437	0.0290527	0.0161133	0.0158691	1008.51	-71.57	0.004	-0.03
0	482	1	1	1	1	1	0.925781	0	-0.589844	0.653809	0.385254	-0.00561523	30.2	1008.45	0:0:0:23	23	699	0	0	0.843262	0.129395	-0.599609	0.153564	0	0	0	0	0	0	1.04297	0.0822754	-0.129395	0.00976563	1008.51	-71.57	0.004	-0.03
0	483	1	1	1	1	1	0.839844	0.15625	-0.574219	0.649414	0.381592	-0.00195313	30.2	1008.49	0:0:0:23	23	699	0	0	0.841553	0.131104	-0.601074	0.0368652	0	0	0	0	0	0	1.04248	-0.00170898	0.0249023	0.0268555	1008.51	-71.57	0.004	-0.03
0	484	1	1	1	1	1	0.84375	0.160156	-0.625	0.643555	0.392578	-0.0078125	30.2	1008.45	0:0:0:23	23	716	0	0	0.838867	0.131348	-0.602539	0.0366211	0	0	0	0	0	0	1.04102	0.00463867	0.0285645	-0.0224609	1008.52	-71.58	0.003	-0.02
0	485	1	1	1	1	1	0.828125	0.164063	-0.601563	0.647949	0.384521	-0.00268555	30.2	1008.51	0:0:0:23	23	699	0	0	0.838623	0.134277	-0.605469	0.0317383	0	0	0	0	0	0	1.04321	-0.010498	0.029541	0.00390625	1008.52	-71.58	0.003	-0.02
0	486	1	1	1	1	1	0.808594	0.152344	-0.667969	0.637207	0.395508	-0.00634766	30.2	1008.49	0:0:0:23	23	708	0	0	0.837402	0.135254	-0.606689	0.0698242	0	0	0	0	0	0	1.04297	-0.0288086	0.0168457	-0.0610352	1008.52	-71.58	0.003	-0.02
0	487	1	1	1	1	1	0.761719	0.152344	-0.703125	0.639404	0.39917	0.000488281	30.3	1008.55	0:0:0:23	23	708	0	0	0.833984	0.132568	-0.612061	0.117676	0	0	0	0	0	0	1.04297	-0.0722656	0.0195313	-0.0908203	1008.52	-71.58	0.003	-0.02
0	488	1	1	1	1	1	0.769531	0.199219	-0.636719	0.633545	0.393311	-0.00488281	30.2	1008.55	0:0:0:23	23	702	0	0	0.834961	0.132813	-0.612061	0.0964355	0	0	0	0	0	0	1.04395	-0.0654297	0.0661621	-0.0244141	1008.52	-71.58	0.003	-0.02
0	489	1	1	1	1	1	0.84375	0.160156	-0.652344	0.636475	0.396973	-0.00195313	30.3	1008.51	0:0:0:23	23	699	0	0	0.832031	0.133057	-0.614014	0.0480957	0	0	0	0	0	0	1.04272	0.0114746	0.0268555	-0.0380859	1008.52	-71.58	0.004	-0.03
0	490	1	1	1	1	1	0.8125	0.148438	-0.554688	0.651611	0.387451	-0.0012207	30.2	1008.49	0:0:0:23	23	716	0	0	0.828369	0.134033	-0.616943	0.065918	0	0	0	0	0	0	1.0415	-0.0158691	0.0141602	0.0622559	1008.52	-71.58	0.004	-0.03
0	491	1	1	1	1	1	0.789063	0.203125	-0.570313	0.638672	0.392578	-0.0012207	30.2	1008.45	0:0:0:23	23	716	0	0	0.828369	0.135986	-0.623291	0.0939941	0	0	0	0	0	0	1.04565	-0.0393066	0.0668945	0.0529785	1008.52	-71.58	0.004	-0.03
0	492	1	1	1	1	1	0.808594	0.171875	-0.578125	0.643555	0.395508	-0.00341797	30.2	1008.55	0:0:0:23	23	716	0	0	0.828613	0.137207	-0.625732	0.0622559	0	0	0	0	0	0	1.04736	-0.0200195	0.034668	0.0476074	1008.52	-71.58	0.004	-0.03
0	493	1	1	1	1	1	0.824219	0.183594	-0.578125	0.633545	0.39624	-0.00488281	30.2	1008.45	0:0:0:23	23	718	0	0	0.82666	0.135742	-0.62793	0.0688477	0	0	0	0	0	0	1.04688	-0.00244141	0.0476074	0.0498047	1008.52	-71.58	0.005	-0.04
0	494	1	1	1	1	1	0.78125	0.15625	-0.539063	0.640137	0.394043	0	30.2	1008.51	0:0:0:23	23	737	0	0	0.82251	0.137207	-0.628418	0.100342	0	0	0	0	0	0	1.04419	-0.0412598	0.0187988	0.0893555	1008.52	-71.58	0.005	-0.04
0	495	1	1	1	1	1	0.871094	0.179688	-0.644531	0.642822	0.393311	0.0012207	30.2	1008.37	0:0:0:23	23	717	0	0	0.822021	0.137695	-0.630859	0.0656738	0	0	0	0	0	0	1.04517	0.0488281	0.041748	-0.0136719	1008.52	-71.58	0.005	-0.04
0	496	1	1	1	1	1	0.773438	0.160156	-0.71875	0.647217	0.389648	0.000488281	30.2	1008.49	0:0:0:23	23	727	0	0	0.821533	0.137939	-0.633057	0.100586	0	0	0	0	0	0	1.04639	-0.0480957	0.0219727	-0.0854492	1008.52	-71.59	0.004	-0.03
0	497	1	1	1	1	1	0.863281	0.15625	-0.53125	0.642822	0.391846	-0.00488281	30.2	1008.45	0:0:0:23	23	708	0	0	0.820801	0.138672	-0.635742	0.114014	0	0	0	0	0	0	1.04761	0.0422363	0.0175781	0.104492	1008.52	-71.59	0.004	-0.03
0	498	1	1	1	1	1	0.753906	0.121094	-0.757813	0.640869	0.39624	-0.00708008	30.3	1008.57	0:0:0:23	23	721	0	0	0.818848	0.138184	-0.637695	0.137451	0	0	0	0	0	0	1.04688	-0.0649414	-0.0170898	-0.120117	1008.52	-71.6	0.003	-0.02
0	499	1	1	1	1	1	0.804688	0.1875	-0.632813	0.636475	0.385254	-0.00561523	30.2	1008.51	0:0:0:23	23	699	0	0	0.818848	0.138916	-0.638428	0.0507813	0	0	0	0	0	0	1.04761	-0.0141602	0.0483398	0.00561523	1008.52	-71.59	0.004	-0.03
0	500	1	1	1	1	1	0.804688	0.207031	-0.710938	0.637939	0.394043	-0.0100098	30.2	1008.51	0:0:0:23	23	667	0	0	0.816162	0.141113	-0.637695	0.098877	0	0	0	0	0	0	1.04541	-0.0114746	0.0656738	-0.072998	1008.52	-71.59	0.004	-0.03
0	501	1	1	1	1	1	0.789063	0.15625	-0.6875	0.639404	0.392578	-0.0100098	30.2	1008.55	0:0:0:23	23	715	0	0	0.814941	0.142334	-0.637695	0.0576172	0	0	0	0	0	0	1.04443	-0.0258789	0.0136719	-0.0498047	1008.52	-71.59	0.004	-0.03
0	502	1	1	1	1	1	0.824219	0.125	-0.644531	0.649414	0.393311	-0.0107422	30.3	1008.49	0:0:0:23	23	710	0	0	0.814453	0.143311	-0.637939	0.0217285	0	0	0	0	0	0	1.04443	0.00952148	-0.0183105	-0.0065918	1008.52	-71.6	0.003	-0.02
0	503	1	1	1	1	1	0.808594	0.109375	-0.652344	0.634277	0.394043	-0.00415039	30.3	1008.55	0:0:0:23	23	719	0	0	0.814453	0.143555	-0.637939	0.0375977	0	0	0	0	0	0	1.04443	-0.00585938	-0.0341797	-0.0141602	1008.52	-71.6	0.003	-0.02
0	504	1	1	1	1	1	0.820313	0.140625	-0.671875	0.639404	0.391113	-0.012207	30.3	1008.45	0:0:0:23	23	713	0	0	0.814453	0.144531	-0.638428	0.0339355	0	0	0	0	0	0	1.04492	0.00561523	-0.00390625	-0.0332031	1008.52	-71.6	0.003	-0.02
0	505	1	1	1	1	1	0.8125	0.167969	-0.644531	0.639404	0.394043	-0.0107422	30.3	1008.55	0:0:0:24	24	719	0	0	0.813965	0.145508	-0.638428	0.0231934	0	0	0	0	0	0	1.04468	-0.00146484	0.0222168	-0.00610352	1008.52	-71.6	0.004	-0.03
0	506	1	1	1	1	1	0.804688	0.144531	-0.628906	0.63501	0.392578	-0.0114746	30.2	1008.57	0:0:0:24	24	736	0	0	0.813232	0.145752	-0.638672	0.0129395	0	0	0	0	0	0	1.04419	-0.00854492	-0.0012207	0.00976563	1008.52	-71.6	0.004	-0.03
0	507	1	1	1	1	1	0.84375	0.148438	-0.664063	0.630615	0.388184	-0.0114746	30.3	1008.45	0:0:0:24	24	723	0	0	0.811523	0.14624	-0.639648	0.0402832	0	0	0	0	0	0	1.0437	0.0319824	0.00219727	-0.0241699	1008.52	-71.6	0.004	-0.03
0	508	1	1	1	1	1	0.804688	0.121094	-0.691406	0.647217	0.390381	-0.00488281	30.3	1008.49	0:0:0:24	24	702	0	0	0.811035	0.147217	-0.639893	0.0578613	0	0	0	0	0	0	1.04346	-0.00634766	-0.026123	-0.0512695	1008.52	-71.6	0.004	-0.03
0	509	1	1	1	1	1	0.800781	0.09375	-0.628906	0.632813	0.391846	-0.0078125	30.3	1008.44	0:0:0:24	24	708	0	0	0.810303	0.14917	-0.639648	0.0571289	0	0	0	0	0	0	1.04297	-0.00952148	-0.0554199	0.0107422	1008.52	-71.6	0.005	-0.04
0	510	1	1	1	1	1	0.808594	0.136719	-0.628906	0.624023	0.393311	-0.00415039	30.3	1008.51	0:0:0:24	24	700	0	0	0.80957	0.149658	-0.63916	0.0163574	0	0	0	0	0	0	1.04224	-0.000976563	-0.0129395	0.0102539	1008.52	-71.6	0.005	-0.04
0	511	1	1	1	1	1	0.789063	0.140625	-0.671875	0.644287	0.396973	-0.00488281	30.3	1008.51	0:0:0:24	24	707	0	0	0.810059	0.147705	-0.637207	0.0410156	0	0	0	0	0	0	1.04126	-0.0209961	-0.00708008	-0.0344238	1008.52	-71.6	0.005	-0.04
0	512	1	1	1	1	1	0.824219	0.152344	-0.667969	0.650879	0.395508	-0.0107422	30.3	1008.51	0:0:0:24	24	719	0	0	0.809814	0.146484	-0.637451	0.0341797	0	0	0	0	0	0	1.04102	0.0141602	0.00561523	-0.0305176	1008.52	-71.6	0.005	-0.05
0	513	1	1	1	1	1	0.785156	0.132813	-0.636719	0.638672	0.394775	-0.0107422	30.3	1008.51	0:0:0:24	24	696	0	0	0.808838	0.145264	-0.638428	0.0268555	0	0	0	0	0	0	1.04053	-0.0236816	-0.0124512	0.00170898	1008.52	-71.6	0.005	-0.05
0	514	1	1	1	1	1	0.800781	0.148438	-0.664063	0.625488	0.390381	-0.00634766	30.3	1008.55	0:0:0:24	24	716	0	0	0.809082	0.143555	-0.637695	0.027832	0	0	0	0	0	0	1.04028	-0.00830078	0.00463867	-0.026123	1008.52	-71.6	0.005	-0.05
0	515	1	1	1	1	1	0.8125	0.164063	-0.691406	0.632813	0.392578	-0.0129395	30.3	1008.55	0:0:0:24	24	719	0	0	0.808594	0.143311	-0.637939	0.0571289	0	0	0	0	0	0	1.03979	0.00390625	0.0205078	-0.0532227	1008.52	-71.6	0.005	-0.05
0	516	1	1	1	1	1	0.835938	0.128906	-0.636719	0.649414	0.399902	-0.00854492	30.3	1008.55	0:0:0:24	24	718	0	0	0.806885	0.145508	-0.638184	0.0332031	0	0	0	0	0	0	1.03906	0.0288086	-0.0166016	0.00146484	1008.52	-71.6	0.005	-0.05
0	517	1	1	1	1	1	0.792969	0.148438	-0.652344	0.636475	0.393311	-0.00634766	30.3	1008.51	0:0:0:24	24	718	0	0	0.807129	0.147217	-0.640625	0.0183105	0	0	0	0	0	0	1.04102	-0.0141602	0.000976563	-0.0114746	1008.52	-71.6	0.005	-0.05
0	518	1	1	1	1	1	0.785156	0.125	-0.691406	0.633545	0.393311	-0.0107422	30.3	1008.55	0:0:0:24	24	721	0	0	0.806885	0.147217	-0.637451	0.0622559	0	0	0	0	0	0	1.03882	-0.0217285	-0.0222168	-0.0537109	1008.52	-71.6	0.005	-0.05
0	519	1	1	1	1	1	0.8125	0.152344	-0.636719	0.641602	0.394043	-0.00854492	30.3	1008.49	0:0:0:24	24	719	0	0	0.807373	0.145996	-0.63623	0.0078125	0	0	0	0	0	0	1.03833	0.00488281	0.00610352	-0.000488281	1008.52	-71.6	0.005	-0.05
0	520	1	1	1	1	1	0.804688	0.167969	-0.503906	0.630615	0.388184	-0.00488281	30.3	1008.51	0:0:0:24	24	383	0	0	0.809814	0.143799	-0.639404	0.137695	0	0	0	0	0	0	1.04175	-0.00512695	0.0239258	0.135498	1008.52	-71.6	0.006	-0.05
0	521	1	1	1	1	1	0.847656	0.140625	-0.667969	0.650879	0.394043	0	30.3	1008.57	0:0:0:24	24	649	0	0	0.80835	0.143555	-0.640625	0.0476074	0	0	0	0	0	0	1.0415	0.0390625	-0.00292969	-0.0273438	1008.52	-71.6	0.006	-0.05
0	522	1	1	1	1	1	0.78125	0.136719	-0.617188	0.648682	0.390381	-0.00415039	30.3	1008.51	0:0:0:24	24	690	0	0	0.807373	0.145996	-0.640381	0.036377	0	0	0	0	0	0	1.04102	-0.026123	-0.00927734	0.0231934	1008.52	-71.6	0.006	-0.05
0	523	1	1	1	1	1	0.847656	0.15625	-0.621094	0.629883	0.39624	-0.0078125	30.3	1008.51	0:0:0:24	24	697	0	0	0.807617	0.146484	-0.641846	0.0458984	0	0	0	0	0	0	1.04199	0.0397949	0.00952148	0.020752	1008.52	-71.6	0.006	-0.05
0	524	1	1	1	1	1	0.777344	0.167969	-0.59375	0.633545	0.393311	-0.00488281	30.3	1008.59	0:0:0:24	24	739	0	0	0.807373	0.146484	-0.64209	0.060791	0	0	0	0	0	0	1.04199	-0.0300293	0.0212402	0.0483398	1008.52	-71.6	0.006	-0.05
0	525	1	1	1	1	1	0.863281	0.152344	-0.613281	0.62915	0.387451	-0.00415039	30.3	1008.55	0:0:0:24	24	718	0	0	0.806885	0.145996	-0.642578	0.0637207	0	0	0	0	0	0	1.04199	0.0561523	0.00610352	0.0292969	1008.52	-71.6	0.006	-0.05
0	526	1	1	1	1	1	0.871094	0.207031	-0.625	0.633545	0.396973	-0.00634766	30.3	1008.51	0:0:0:24	24	718	0	0	0.806641	0.145752	-0.642822	0.090332	0	0	0	0	0	0	1.04175	0.064209	0.0610352	0.0178223	1008.52	-71.6	0.006	-0.05
0	527	1	1	1	1	1	0.8125	0.144531	-0.679688	0.636475	0.392578	-0.00488281	30.3	1008.51	0:0:0:24	24	697	0	0	0.807861	0.145996	-0.641357	0.0383301	0	0	0	0	0	0	1.04175	0.00439453	-0.00146484	-0.0380859	1008.52	-71.6	0.006	-0.05
0	528	1	1	1	1	1	0.789063	0.121094	-0.648438	0.627686	0.384521	-0.000488281	30.3	1008.51	0:0:0:24	24	703	0	0	0.808594	0.14502	-0.64209	0.0314941	0	0	0	0	0	0	1.04272	-0.0195313	-0.0239258	-0.00610352	1008.52	-71.6	0.007	-0.06
0	529	1	1	1	1	1	0.738281	0.121094	-0.664063	0.636475	0.387451	-0.0078125	30.3	1008.55	0:0:0:24	24	729	0	0	0.807861	0.145264	-0.642578	0.0766602	0	0	0	0	0	0	1.04248	-0.0695801	-0.0241699	-0.0212402	1008.52	-71.61	0.006	-0.05
0	530	1	1	1	1	1	0.78125	0.136719	-0.652344	0.641602	0.391113	-0.00268555	30.3	1008.51	0:0:0:24	24	739	0	0	0.807617	0.145264	-0.644775	0.0288086	0	0	0	0	0	0	1.0437	-0.0263672	-0.00854492	-0.00732422	1008.52	-71.61	0.006	-0.05
0	531	1	1	1	1	1	0.820313	0.132813	-0.628906	0.650879	0.387451	-0.00561523	30.3	1008.51	0:0:0:24	24	718	0	0	0.807373	0.144531	-0.646484	0.0246582	0	0	0	0	0	0	1.04443	0.0126953	-0.0117188	0.0175781	1008.52	-71.61	0.006	-0.05
0	532	1	1	1	1	1	0.863281	0.167969	-0.683594	0.624023	0.392578	0.00195313	30.3	1008.55	0:0:0:24	24	697	0	0	0.807373	0.144775	-0.648193	0.0698242	0	0	0	0	0	0	1.04541	0.0556641	0.0231934	-0.0351563	1008.52	-71.61	0.006	-0.05
0	533	1	1	1	1	1	0.828125	0.0859375	-0.628906	0.642822	0.384521	-0.00488281	30.3	1008.51	0:0:0:24	24	695	0	0	0.807617	0.144531	-0.648682	0.0649414	0	0	0	0	0	0	1.0459	0.0202637	-0.0585938	0.0197754	1008.52	-71.62	0.006	-0.05
0	534	1	1	1	1	1	0.816406	0.132813	-0.691406	0.640869	0.391113	0.000488281	30.3	1008.44	0:0:0:24	24	727	0	0	0.808105	0.144287	-0.650391	0.0432129	0	0	0	0	0	0	1.04736	0.00805664	-0.0114746	-0.0407715	1008.52	-71.62	0.006	-0.05
0	535	1	1	1	1	1	0.878906	0.191406	-0.644531	0.63501	0.393311	-0.00488281	30.3	1008.51	0:0:0:24	24	718	0	0	0.807373	0.144287	-0.650635	0.0854492	0	0	0	0	0	0	1.04712	0.0712891	0.046875	0.00610352	1008.52	-71.62	0.006	-0.05
0	536	1	1	1	1	1	0.789063	0.09375	-0.6875	0.646484	0.39624	-0.00268555	30.3	1008.44	0:0:0:24	24	718	0	0	0.80835	0.144043	-0.648682	0.0664063	0	0	0	0	0	0	1.04663	-0.0192871	-0.050293	-0.0385742	1008.52	-71.62	0.006	-0.05
0	537	1	1	1	1	1	0.828125	0.152344	-0.632813	0.650879	0.393311	-0.00341797	30.3	1008.49	0:0:0:24	24	718	0	0	0.807129	0.144287	-0.64917	0.0275879	0	0	0	0	0	0	1.0459	0.020752	0.00805664	0.0163574	1008.52	-71.62	0.006	-0.05
0	538	1	1	1	1	1	0.753906	0.128906	-0.644531	0.637207	0.395508	-0.00488281	30.3	1008.45	0:0:0:24	24	721	0	0	0.807861	0.144043	-0.647705	0.0561523	0	0	0	0	0	0	1.04541	-0.0539551	-0.0151367	0.00317383	1008.52	-71.62	0.005	-0.04
0	539	1	1	1	1	1	0.820313	0.179688	-0.644531	0.631348	0.392578	-0.00341797	30.3	1008.51	0:0:0:24	24	716	0	0	0.807617	0.143066	-0.648682	0.0388184	0	0	0	0	0	0	1.04565	0.0124512	0.036377	0.00415039	1008.52	-71.62	0.006	-0.05
0	540	1	1	1	1	1	0.800781	0.195313	-0.660156	0.631348	0.395508	0.000488281	30.3	1008.59	0:0:0:24	24	652	0	0	0.807373	0.142578	-0.648682	0.0541992	0	0	0	0	0	0	1.04541	-0.0065918	0.0524902	-0.0114746	1008.52	-71.62	0.006	-0.05
0	541	1	1	1	1	1	0.816406	0.152344	-0.636719	0.635742	0.391113	-0.00854492	30.3	1008.49	0:0:0:24	24	703	0	0	0.807861	0.142334	-0.647949	0.0170898	0	0	0	0	0	0	1.04541	0.00830078	0.00976563	0.0112305	1008.52	-71.62	0.007	-0.06
0	542	1	1	1	1	1	0.785156	0.144531	-0.636719	0.636475	0.393311	-0.0114746	30.3	1008.55	0:0:0:24	24	704	0	0	0.807861	0.142334	-0.647949	0.0253906	0	0	0	0	0	0	1.04541	-0.0227051	0.00195313	0.0112305	1008.52	-71.62	0.007	-0.06
0	543	1	1	1	1	1	0.828125	0.121094	-0.648438	0.639404	0.391113	-0.0136719	30.3	1008.61	0:0:0:25	25	700	0	0	0.807617	0.142334	-0.647705	0.0292969	0	0	0	0	0	0	1.04517	0.0202637	-0.0212402	-0.000488281	1008.52	-71.62	0.007	-0.06
0	544	1	1	1	1	1	0.804688	0.132813	-0.683594	0.633545	0.394043	-0.00927734	30.3	1008.49	0:0:0:25	25	697	0	0	0.807617	0.14209	-0.646973	0.0375977	0	0	0	0	0	0	1.04468	-0.00292969	-0.00927734	-0.036377	1008.52	-71.62	0.007	-0.06
0	545	1	1	1	1	1	0.800781	0.132813	-0.636719	0.63501	0.389648	-0.012207	30.3	1008.49	0:0:0:25	25	715	0	0	0.807373	0.141602	-0.646973	0.0151367	0	0	0	0	0	0	1.04419	-0.0065918	-0.00878906	0.0102539	1008.52	-71.63	0.006	-0.05
0	546	1	1	1	1	1	0.773438	0.121094	-0.640625	0.63501	0.387451	-0.00927734	30.3	1008.51	0:0:0:25	25	711	0	0	0.806885	0.141357	-0.647217	0.0395508	0	0	0	0	0	0	1.04395	-0.0334473	-0.0202637	0.0065918	1008.52	-71.63	0.007	-0.06
0	547	1	1	1	1	1	0.773438	0.136719	-0.675781	0.63208	0.391113	-0.012207	30.3	1008.55	0:0:0:25	25	723	0	0	0.805664	0.140869	-0.646484	0.043457	0	0	0	0	0	0	1.04272	-0.0322266	-0.00415039	-0.0290527	1008.52	-71.63	0.007	-0.06
0	548	1	1	1	1	1	0.820313	0.128906	-0.652344	0.653076	0.393311	-0.012207	30.3	1008.45	0:0:0:25	25	696	0	0	0.805664	0.141113	-0.645752	0.0200195	0	0	0	0	0	0	1.04199	0.0144043	-0.012207	-0.00634766	1008.52	-71.63	0.007	-0.06
0	549	1	1	1	1	1	0.78125	0.148438	-0.605469	0.647217	0.390381	-0.00854492	30.3	1008.44	0:0:0:25	25	719	0	0	0.805908	0.141357	-0.645996	0.0478516	0	0	0	0	0	0	1.04248	-0.0246582	0.00708008	0.0405273	1008.52	-71.64	0.006	-0.05
0	550	1	1	1	1	1	0.785156	0.136719	-0.640625	0.641602	0.391113	-0.0107422	30.3	1008.55	0:0:0:25	25	715	0	0	0.805664	0.141357	-0.646729	0.0217285	0	0	0	0	0	0	1.04272	-0.0205078	-0.00463867	0.00610352	1008.52	-71.64	0.006	-0.05
0	551	1	1	1	1	1	0.828125	0.125	-0.65625	0.647217	0.396973	-0.0078125	30.3	1008.49	0:0:0:25	25	736	0	0	0.805664	0.141357	-0.646484	0.0292969	0	0	0	0	0	0	1.04248	0.0222168	-0.0163574	-0.00976563	1008.52	-71.64	0.006	-0.05
0	552	1	1	1	1	1	0.8125	0.148438	-0.617188	0.631348	0.391113	0	30.3	1008.44	0:0:0:25	25	707	0	0	0.80542	0.141113	-0.645752	0.0302734	0	0	0	0	0	0	1.04199	0.00683594	0.00732422	0.0285645	1008.52	-71.65	0.006	-0.05
0	553	1	1	1	1	1	0.796875	0.109375	-0.671875	0.645752	0.392578	-0.0114746	30.3	1008.67	0:0:0:25	25	715	0	0	0.805908	0.140869	-0.64624	0.0415039	0	0	0	0	0	0	1.04248	-0.0090332	-0.0314941	-0.0253906	1008.52	-71.65	0.006	-0.05
0	554	1	1	1	1	1	0.820313	0.136719	-0.644531	0.638672	0.391846	-0.00854492	30.3	1008.55	0:0:0:25	25	700	0	0	0.806152	0.140625	-0.645996	0.0146484	0	0	0	0	0	0	1.04272	0.013916	-0.00390625	0.00146484	1008.52	-71.65	0.006	-0.05
0	555	1	1	1	1	1	0.808594	0.117188	-0.617188	0.643555	0.394043	-0.00854492	30.3	1008.55	0:0:0:25	25	723	0	0	0.806152	0.139648	-0.645508	0.036377	0	0	0	0	0	0	1.04224	0.00219727	-0.0224609	0.0283203	1008.52	-71.65	0.006	-0.05
0	556	1	1	1	1	1	0.757813	0.148438	-0.613281	0.647217	0.393311	-0.00268555	30.3	1008.49	0:0:0:25	25	719	0	0	0.805908	0.139893	-0.645508	0.0583496	0	0	0	0	0	0	1.04199	-0.0480957	0.00854492	0.0322266	1008.52	-71.65	0.006	-0.05
0	557	1	1	1	1	1	0.773438	0.132813	-0.691406	0.635742	0.392578	-0.00708008	30.3	1008.55	0:0:0:25	25	712	0	0	0.805908	0.139648	-0.64502	0.0568848	0	0	0	0	0	0	1.04175	-0.0324707	-0.00683594	-0.0461426	1008.52	-71.65	0.007	-0.05
0	558	1	1	1	1	1	0.808594	0.121094	-0.628906	0.632813	0.390381	-0.012207	30.3	1008.55	0:0:0:25	25	736	0	0	0.806152	0.139893	-0.644775	0.0246582	0	0	0	0	0	0	1.04175	0.00219727	-0.0187988	0.0158691	1008.52	-71.65	0.008	-0.06
0	559	1	1	1	1	1	0.804688	0.113281	-0.621094	0.627686	0.388184	-0.0100098	30.3	1008.59	0:0:0:25	25	699	0	0	0.805664	0.139648	-0.644287	0.0351563	0	0	0	0	0	0	1.04102	-0.000976563	-0.0263672	0.0231934	1008.52	-71.65	0.008	-0.06
0	560	1	1	1	1	1	0.761719	0.0859375	-0.574219	0.641602	0.388916	-0.00341797	30.3	1008.61	0:0:0:25	25	653	0	0	0.807129	0.138916	-0.645996	0.100342	0	0	0	0	0	0	1.04321	-0.0454102	-0.0529785	0.0717773	1008.52	-71.65	0.008	-0.07
0	561	1	1	1	1	1	0.765625	0.125	-0.664063	0.649414	0.388184	0.00708008	30.3	1008.45	0:0:0:25	25	696	0	0	0.805908	0.138916	-0.645752	0.0463867	0	0	0	0	0	0	1.04199	-0.0402832	-0.013916	-0.0180664	1008.52	-71.65	0.008	-0.07
0	562	1	1	1	1	1	0.84375	0.203125	-0.585938	0.634277	0.395508	-0.00708008	30.3	1008.45	0:0:0:25	25	715	0	0	0.806152	0.13916	-0.645996	0.0952148	0	0	0	0	0	0	1.04248	0.0373535	0.0637207	0.0600586	1008.52	-71.65	0.008	-0.07
0	563	1	1	1	1	1	0.859375	0.1875	-0.683594	0.641602	0.385254	-0.00854492	30.3	1008.37	0:0:0:25	25	727	0	0	0.806152	0.13916	-0.645264	0.0810547	0	0	0	0	0	0	1.04199	0.0529785	0.0480957	-0.0380859	1008.52	-71.65	0.009	-0.08
0	564	1	1	1	1	1	0.828125	0.171875	-0.644531	0.629883	0.391846	-0.00341797	30.3	1008.45	0:0:0:25	25	727	0	0	0.806641	0.138916	-0.64624	0.0393066	0	0	0	0	0	0	1.04297	0.0212402	0.032959	0.00170898	1008.52	-71.65	0.01	-0.09
0	565	1	1	1	1	1	0.785156	0.113281	-0.648438	0.647949	0.391846	-0.0078125	30.3	1008.59	0:0:0:25	25	716	0	0	0.806641	0.138428	-0.646484	0.0332031	0	0	0	0	0	0	1.04297	-0.0214844	-0.0251465	-0.00170898	1008.52	-71.65	0.011	-0.1
0	566	1	1	1	1	1	0.792969	0.132813	-0.679688	0.629883	0.394043	-0.0078125	30.3	1008.61	0:0:0:25	25	716	0	0	0.805908	0.137695	-0.645752	0.036377	0	0	0	0	0	0	1.04199	-0.0129395	-0.00488281	-0.0336914	1008.52	-71.65	0.011	-0.1
0	567	1	1	1	1	1	0.855469	0.167969	-0.582031	0.642822	0.391846	-0.00195313	30.3	1008.59	0:0:0:25	25	716	0	0	0.806152	0.137695	-0.644775	0.0852051	0	0	0	0	0	0	1.0415	0.0490723	0.0300293	0.0627441	1008.52	-71.65	0.012	-0.11
0	568	1	1	1	1	1	0.820313	0.136719	-0.695313	0.640137	0.391113	0.000488281	30.3	1008.49	0:0:0:25	25	727	0	0	0.806152	0.137451	-0.64502	0.052002	0	0	0	0	0	0	1.04175	0.013916	-0.000732422	-0.0500488	1008.53	-71.66	0.012	-0.1
0	569	1	1	1	1	1	0.789063	0.171875	-0.703125	0.640137	0.392578	-0.00561523	30.3	1008.55	0:0:0:25	25	702	0	0	0.80835	0.137939	-0.644043	0.0705566	0	0	0	0	0	0	1.04272	-0.0192871	0.0336914	-0.0588379	1008.53	-71.66	0.012	-0.1
0	570	1	1	1	1	1	0.796875	0.144531	-0.71875	0.647217	0.393311	0.00341797	30.3	1008.45	0:0:0:25	25	718	0	0	0.80835	0.138184	-0.643799	0.0759277	0	0	0	0	0	0	1.04272	-0.0114746	0.00610352	-0.074707	1008.53	-71.66	0.013	-0.11
0	571	1	1	1	1	1	0.765625	0.15625	-0.707031	0.636475	0.385254	-0.0012207	30.3	1008.45	0:0:0:25	25	716	0	0	0.807373	0.137695	-0.644775	0.0771484	0	0	0	0	0	0	1.04248	-0.041748	0.0185547	-0.0620117	1008.53	-71.66	0.013	-0.11
0	572	1	1	1	1	1	0.808594	0.175781	-0.722656	0.624756	0.391113	-0.00268555	30.3	1008.45	0:0:0:25	25	703	0	0	0.807373	0.137695	-0.644775	0.0866699	0	0	0	0	0	0	1.04248	0.000976563	0.0380859	-0.0778809	1008.53	-71.66	0.014	-0.12
0	573	1	1	1	1	1	0.84375	0.164063	-0.609375	0.651611	0.39917	-0.00341797	30.3	1008.59	0:0:0:25	25	712	0	0	0.807373	0.13916	-0.645264	0.0566406	0	0	0	0	0	0	1.04297	0.0361328	0.0246582	0.0358887	1008.53	-71.67	0.013	-0.11
0	574	1	1	1	1	1	0.816406	0.140625	-0.679688	0.654541	0.394043	-0.00415039	30.3	1008.45	0:0:0:25	25	718	0	0	0.807861	0.139648	-0.64502	0.0354004	0	0	0	0	0	0	1.04321	0.00854492	0.000732422	-0.0344238	1008.53	-71.67	0.013	-0.11
0	575	1	1	1	1	1	0.824219	0.183594	-0.671875	0.652344	0.391846	0.00415039	30.3	1008.55	0:0:0:25	25	695	0	0	0.807617	0.139404	-0.644287	0.0544434	0	0	0	0	0	0	1.04272	0.0163574	0.0439453	-0.0273438	1008.53	-71.67	0.014	-0.12
0	576	1	1	1	1	1	0.851563	0.148438	-0.554688	0.647949	0.391113	-0.0100098	30.3	1008.45	0:0:0:25	25	728	0	0	0.80835	0.140625	-0.642578	0.0981445	0	0	0	0	0	0	1.04224	0.0429688	0.00756836	0.0878906	1008.53	-71.67	0.014	-0.12
0	577	1	1	1	1	1	0.765625	0.160156	-0.578125	0.640869	0.394043	-0.00195313	30.3	1008.45	0:0:0:25	25	716	0	0	0.807861	0.140869	-0.642822	0.0795898	0	0	0	0	0	0	1.04199	-0.0422363	0.0192871	0.0646973	1008.53	-71.67	0.015	-0.13
0	578	1	1	1	1	1	0.796875	0.113281	-0.636719	0.63501	0.391113	-0.00415039	30.3	1008.51	0:0:0:25	25	697	0	0	0.809082	0.141846	-0.643066	0.0317383	0	0	0	0	0	0	1.04321	-0.012207	-0.0285645	0.00634766	1008.53	-71.66	0.016	-0.14
0	579	1	1	1	1	1	0.792969	0.101563	-0.703125	0.643555	0.398438	-0.00415039	30.3	1008.45	0:0:0:25	25	718	0	0	0.808838	0.141357	-0.643066	0.0737305	0	0	0	0	0	0	1.04297	-0.0158691	-0.0397949	-0.0598145	1008.53	-71.67	0.015	-0.13
0	580	1	1	1	1	1	0.792969	0.167969	-0.707031	0.637207	0.394043	-0.0012207	30.3	1008.51	0:0:0:25	25	655	0	0	0.80957	0.140625	-0.643311	0.0712891	0	0	0	0	0	0	1.04346	-0.0166016	0.0273438	-0.0637207	1008.53	-71.67	0.016	-0.14
0	581	1	1	1	1	1	0.816406	0.140625	-0.640625	0.629883	0.392578	-0.0078125	30.3	1008.51	0:0:0:25	25	703	0	0	0.809326	0.140381	-0.643311	0.00732422	0	0	0	0	0	0	1.04346	0.00683594	0	0.00268555	1008.53	-71.68	0.015	-0.13
0	582	1	1	1	1	1	0.824219	0.132813	-0.640625	0.643555	0.391113	-0.00634766	30.3	1008.45	0:0:0:26	26	704	0	0	0.809814	0.139893	-0.643799	0.0163574	0	0	0	0	0	0	1.04395	0.0144043	-0.00708008	0.00317383	1008.53	-71.68	0.015	-0.13
0	583	1	1	1	1	1	0.792969	0.0976563	-0.636719	0.639404	0.388916	-0.0114746	30.3	1008.45	0:0:0:26	26	719	0	0	0.80957	0.140137	-0.643555	0.0461426	0	0	0	0	0	0	1.0437	-0.0166016	-0.0424805	0.00683594	1008.53	-71.68	0.015	-0.13
0	584	1	1	1	1	1	0.824219	0.125	-0.617188	0.630615	0.391846	-0.0107422	30.3	1008.45	0:0:0:26	26	702	0	0	0.809326	0.140137	-0.643066	0.0334473	0	0	0	0	0	0	1.04321	0.0146484	-0.0151367	0.0258789	1008.53	-71.68	0.016	-0.13
0	585	1	1	1	1	1	0.78125	0.132813	-0.640625	0.633545	0.394043	-0.0100098	30.3	1008.49	0:0:0:26	26	711	0	0	0.809082	0.140137	-0.643066	0.0290527	0	0	0	0	0	0	1.04321	-0.027832	-0.00732422	0.00244141	1008.53	-71.68	0.016	-0.13
0	586	1	1	1	1	1	0.765625	0.117188	-0.640625	0.646484	0.391113	-0.0144043	30.3	1008.45	0:0:0:26	26	719	0	0	0.809814	0.140137	-0.643311	0.0500488	0	0	0	0	0	0	1.0437	-0.0441895	-0.0229492	0.00268555	1008.53	-71.69	0.015	-0.12
0	587	1	1	1	1	1	0.753906	0.105469	-0.617188	0.629883	0.391846	-0.0114746	30.3	1008.49	0:0:0:26	26	736	0	0	0.810059	0.139893	-0.642334	0.0705566	0	0	0	0	0	0	1.04321	-0.0561523	-0.0344238	0.0251465	1008.53	-71.69	0.015	-0.12
0	588	1	1	1	1	1	0.800781	0.148438	-0.625	0.635742	0.395508	-0.012207	30.3	1008.45	0:0:0:26	26	719	0	0	0.809326	0.140137	-0.64209	0.0209961	0	0	0	0	0	0	1.04272	-0.00854492	0.00830078	0.0170898	1008.53	-71.69	0.015	-0.12
0	589	1	1	1	1	1	0.816406	0.105469	-0.648438	0.641602	0.393311	-0.0107422	30.3	1008.35	0:0:0:26	26	708	0	0	0.80957	0.139648	-0.642334	0.0354004	0	0	0	0	0	0	1.04272	0.0065918	-0.0341797	-0.00610352	1008.53	-71.69	0.013	-0.11
0	590	1	1	1	1	1	0.789063	0.148438	-0.679688	0.637939	0.391113	-0.0100098	30.3	1008.55	0:0:0:26	26	736	0	0	0.809326	0.139648	-0.642334	0.0432129	0	0	0	0	0	0	1.04272	-0.0202637	0.00854492	-0.0373535	1008.53	-71.69	0.013	-0.11
0	591	1	1	1	1	1	0.796875	0.128906	-0.652344	0.637207	0.394043	-0.00708008	30.3	1008.49	0:0:0:26	26	719	0	0	0.809326	0.140137	-0.64209	0.0195313	0	0	0	0	0	0	1.04248	-0.0124512	-0.0112305	-0.0102539	1008.53	-71.69	0.013	-0.11
0	592	1	1	1	1	1	0.8125	0.132813	-0.621094	0.644287	0.398438	-0.0158691	30.3	1008.49	0:0:0:26	26	698	0	0	0.809082	0.139404	-0.64209	0.0222168	0	0	0	0	0	0	1.04224	0.00317383	-0.0065918	0.0209961	1008.53	-71.7	0.012	-0.1
0	593	1	1	1	1	1	0.808594	0.125	-0.675781	0.637939	0.388184	-0.012207	30.3	1008.37	0:0:0:26	26	727	0	0	0.809326	0.139404	-0.64209	0.0366211	0	0	0	0	0	0	1.04248	-0.000732422	-0.0144043	-0.0334473	1008.53	-71.7	0.012	-0.1
0	594	1	1	1	1	1	0.828125	0.125	-0.648438	0.633545	0.393311	-0.012207	30.3	1008.49	0:0:0:26	26	708	0	0	0.80957	0.13916	-0.64209	0.0241699	0	0	0	0	0	0	1.04248	0.0185547	-0.0141602	-0.00610352	1008.53	-71.7	0.012	-0.1
0	595	1	1	1	1	1	0.816406	0.09375	-0.652344	0.634277	0.392578	-0.012207	30.3	1008.44	0:0:0:26	26	697	0	0	0.809082	0.139404	-0.642578	0.0473633	0	0	0	0	0	0	1.04248	0.00708008	-0.0456543	-0.00952148	1008.53	-71.7	0.012	-0.1
0	596	1	1	1	1	1	0.808594	0.132813	-0.621094	0.632813	0.393311	-0.0107422	30.3	1008.55	0:0:0:26	26	719	0	0	0.810059	0.13916	-0.643311	0.0231934	0	0	0	0	0	0	1.0437	-0.00146484	-0.00634766	0.0222168	1008.53	-71.7	0.012	-0.1
0	597	1	1	1	1	1	0.789063	0.132813	-0.625	0.637207	0.394043	-0.0129395	30.3	1008.49	0:0:0:26	26	712	0	0	0.810303	0.138916	-0.642822	0.0285645	0	0	0	0	0	0	1.0437	-0.0212402	-0.00610352	0.0178223	1008.53	-71.7	0.012	-0.11
0	598	1	1	1	1	1	0.808594	0.144531	-0.660156	0.636475	0.392578	-0.00854492	30.3	1008.45	0:0:0:26	26	727	0	0	0.810547	0.138672	-0.643799	0.0170898	0	0	0	0	0	0	1.04443	-0.00195313	0.00561523	-0.0161133	1008.53	-71.71	0.011	-0.1
0	599	1	1	1	1	1	0.777344	0.128906	-0.613281	0.632813	0.393311	-0.012207	30.3	1008.55	0:0:0:26	26	716	0	0	0.810547	0.13916	-0.644287	0.0466309	0	0	0	0	0	0	1.04468	-0.0332031	-0.0102539	0.0310059	1008.53	-71.71	0.011	-0.1
0	600	1	1	1	1	1	0.929688	0.113281	-0.640625	0.637207	0.389648	-0.00488281	30.3	1008.44	0:0:0:26	26	660	0	0	0.813232	0.135742	-0.642334	0.118408	0	0	0	0	0	0	1.04517	0.116211	-0.0224609	0.00170898	1008.53	-71.72	0.01	-0.09
0	601	1	1	1	1	1	0.734375	0.148438	-0.640625	0.639404	0.394775	-0.00195313	30.3	1008.44	0:0:0:26	26	708	0	0	0.814453	0.135498	-0.64209	0.0810547	0	0	0	0	0	0	1.0459	-0.0800781	0.0126953	0.00146484	1008.53	-71.72	0.01	-0.09
0	602	1	1	1	1	1	0.804688	0.15625	-0.640625	0.653809	0.392578	-0.00268555	30.3	1008.55	0:0:0:26	26	694	0	0	0.814209	0.13501	-0.642822	0.0231934	0	0	0	0	0	0	1.04614	-0.00952148	0.0212402	0.00219727	1008.53	-71.72	0.01	-0.09
0	603	1	1	1	1	1	0.859375	0.148438	-0.554688	0.632813	0.388184	-0.00415039	30.3	1008.55	0:0:0:26	26	703	0	0	0.813477	0.134277	-0.64209	0.0998535	0	0	0	0	0	0	1.04517	0.0456543	0.0141602	0.0874023	1008.53	-71.73	0.01	-0.08
0	604	1	1	1	1	1	0.808594	0.144531	-0.683594	0.632813	0.391113	-0.00268555	30.3	1008.55	0:0:0:26	26	727	0	0	0.813477	0.134033	-0.641357	0.0437012	0	0	0	0	0	0	1.04443	-0.00488281	0.0102539	-0.0422363	1008.53	-71.74	0.009	-0.07
0	605	1	1	1	1	1	0.855469	0.125	-0.621094	0.650146	0.385986	-0.0078125	30.3	1008.31	0:0:0:26	26	716	0	0	0.814209	0.134766	-0.640869	0.0466309	0	0	0	0	0	0	1.04492	0.0410156	-0.00976563	0.0197754	1008.54	-71.75	0.008	-0.06
0	606	1	1	1	1	1	0.828125	0.148438	-0.578125	0.636475	0.388184	-0.0078125	30.3	1008.59	0:0:0:26	26	727	0	0	0.814941	0.135254	-0.640625	0.0651855	0	0	0	0	0	0	1.04541	0.0131836	0.0129395	0.0625	1008.54	-71.75	0.009	-0.07
0	607	1	1	1	1	1	0.828125	0.136719	-0.59375	0.642334	0.393311	-0.00195313	30.3	1008.45	0:0:0:26	26	716	0	0	0.813477	0.135498	-0.64209	0.0505371	0	0	0	0	0	0	1.04517	0.0144043	0.000976563	0.0483398	1008.54	-71.76	0.008	-0.06
0	608	1	1	1	1	1	0.792969	0.105469	-0.671875	0.630615	0.390381	-0.00341797	30.3	1008.59	0:0:0:26	26	708	0	0	0.813477	0.135742	-0.640869	0.0478516	0	0	0	0	0	0	1.04443	-0.0205078	-0.0302734	-0.0307617	1008.54	-71.76	0.007	-0.06
0	609	1	1	1	1	1	0.898438	0.167969	-0.582031	0.651611	0.392578	-0.00195313	30.3	1008.55	0:0:0:26	26	703	0	0	0.814453	0.135986	-0.640137	0.106689	0	0	0	0	0	0	1.04468	0.0837402	0.0317383	0.0581055	1008.54	-71.76	0.007	-0.06
0	610	1	1	1	1	1	0.789063	0.148438	-0.632813	0.643555	0.388184	-0.00854492	30.3	1008.49	0:0:0:26	26	716	0	0	0.815186	0.136475	-0.638428	0.0292969	0	0	0	0	0	0	1.04443	-0.026123	0.0119629	0.00561523	1008.54	-71.77	0.006	-0.05
0	611	1	1	1	1	1	0.746094	0.0859375	-0.710938	0.64502	0.397705	-0.0100098	30.3	1008.59	0:0:0:26	26	699	0	0	0.815674	0.136719	-0.638184	0.112793	0	0	0	0	0	0	1.04468	-0.0695801	-0.0507813	-0.0727539	1008.54	-71.77	0.006	-0.05
0	612	1	1	1	1	1	0.867188	0.167969	-0.671875	0.636475	0.394043	-0.00488281	30.3	1008.59	0:0:0:26	26	703	0	0	0.815674	0.136475	-0.637207	0.0693359	0	0	0	0	0	0	1.04395	0.0512695	0.03125	-0.0344238	1008.54	-71.78	0.005	-0.04
0	613	1	1	1	1	1	0.820313	0.210938	-0.675781	0.639404	0.396973	0.000488281	30.3	1008.55	0:0:0:26	26	712	0	0	0.815186	0.135986	-0.637207	0.0842285	0	0	0	0	0	0	1.0437	0.00488281	0.0749512	-0.0383301	1008.54	-71.78	0.005	-0.04
0	614	1	1	1	1	1	0.847656	0.171875	-0.671875	0.637207	0.391113	-0.00488281	30.3	1008.59	0:0:0:26	26	707	0	0	0.815186	0.135742	-0.635742	0.0603027	0	0	0	0	0	0	1.04248	0.0324707	0.0358887	-0.0361328	1008.54	-71.78	0.005	-0.04
0	615	1	1	1	1	1	0.871094	0.171875	-0.59375	0.642334	0.394043	-0.000488281	30.3	1008.51	0:0:0:26	26	716	0	0	0.815186	0.135498	-0.635254	0.0783691	0	0	0	0	0	0	1.04224	0.0559082	0.036377	0.0415039	1008.54	-71.79	0.004	-0.03
0	616	1	1	1	1	1	0.839844	0.195313	-0.542969	0.650879	0.392578	-0.00854492	30.3	1008.51	0:0:0:26	26	687	0	0	0.815186	0.13623	-0.63623	0.113037	0	0	0	0	0	0	1.04297	0.0244141	0.059082	0.0932617	1008.54	-71.79	0.004	-0.03
0	617	1	1	1	1	1	0.789063	0.160156	-0.660156	0.643555	0.391113	-0.0078125	30.3	1008.55	0:0:0:26	26	697	0	0	0.81543	0.136719	-0.636719	0.0422363	0	0	0	0	0	0	1.0437	-0.0263672	0.0234375	-0.0231934	1008.54	-71.8	0.003	-0.02
0	618	1	1	1	1	1	0.859375	0.210938	-0.664063	0.642334	0.394043	-0.00341797	30.3	1008.55	0:0:0:26	26	703	0	0	0.814941	0.137207	-0.637207	0.0898438	0	0	0	0	0	0	1.04346	0.0441895	0.0734863	-0.0268555	1008.54	-71.8	0.003	-0.02
0	619	1	1	1	1	1	0.804688	0.136719	-0.632813	0.640869	0.395508	-0.00634766	30.3	1008.65	0:0:0:26	26	727	0	0	0.815918	0.138184	-0.635742	0.0117188	0	0	0	0	0	0	1.0437	-0.0112305	-0.00146484	0.00292969	1008.54	-71.8	0.003	-0.02
0	620	1	1	1	1	1	0.855469	0.136719	-0.675781	0.647217	0.391113	0.00341797	30.3	1008.61	0:0:0:26	26	673	0	0	0.816406	0.137451	-0.635498	0.0559082	0	0	0	0	0	0	1.0437	0.0388184	-0.000732422	-0.0402832	1008.54	-71.81	0.003	-0.02
0	621	1	1	1	1	1	0.792969	0.136719	-0.652344	0.643555	0.388916	-0.0107422	30.3	1008.61	0:0:0:26	26	699	0	0	0.81543	0.137451	-0.635254	0.0280762	0	0	0	0	0	0	1.04272	-0.0224609	-0.000732422	-0.0168457	1008.54	-71.81	0.003	-0.02
0	622	1	1	1	1	1	0.816406	0.109375	-0.660156	0.635742	0.395508	-0.0100098	30.3	1008.51	0:0:0:27	27	702	0	0	0.814941	0.137207	-0.635498	0.0371094	0	0	0	0	0	0	1.04248	0.0012207	-0.027832	-0.0246582	1008.54	-71.81	0.002	-0.01
0	623	1	1	1	1	1	0.824219	0.144531	-0.640625	0.633545	0.391846	-0.0107422	30.3	1008.61	0:0:0:27	27	704	0	0	0.814697	0.137695	-0.635498	0.0124512	0	0	0	0	0	0	1.04248	0.00927734	0.0065918	-0.00488281	1008.54	-71.81	0.002	-0.01
0	624	1	1	1	1	1	0.777344	0.128906	-0.636719	0.636475	0.396973	-0.00341797	30.3	1008.55	0:0:0:27	27	719	0	0	0.814453	0.137695	-0.635986	0.0383301	0	0	0	0	0	0	1.04248	-0.0371094	-0.00878906	-0.000732422	1008.54	-71.81	0.001	-0.01
0	625	1	1	1	1	1	0.789063	0.132813	-0.648438	0.638672	0.396973	-0.0129395	30.3	1008.59	0:0:0:27	27	711	0	0	0.814941	0.137451	-0.635498	0.0292969	0	0	0	0	0	0	1.04248	-0.0258789	-0.00463867	-0.0126953	1008.54	-71.81	0.001	-0.01
0	626	1	1	1	1	1	0.828125	0.128906	-0.65625	0.629883	0.392578	-0.0136719	30.3	1008.49	0:0:0:27	27	719	0	0	0.815674	0.137451	-0.635498	0.0253906	0	0	0	0	0	0	1.04321	0.012207	-0.00854492	-0.0205078	1008.54	-71.81	0.001	-0.01
0	627	1	1	1	1	1	0.785156	0.117188	-0.597656	0.634277	0.388184	-0.0107422	30.3	1008.51	0:0:0:27	27	719	0	0	0.816406	0.137939	-0.635498	0.0534668	0	0	0	0	0	0	1.0437	-0.03125	-0.020752	0.0378418	1008.54	-71.81	0.001	-0.01
0	628	1	1	1	1	1	0.769531	0.132813	-0.636719	0.651611	0.395508	-0.00927734	30.3	1008.51	0:0:0:27	27	711	0	0	0.816406	0.137695	-0.635742	0.0471191	0	0	0	0	0	0	1.0437	-0.046875	-0.00488281	-0.000732422	1008.54	-71.81	0.001	-0.01
0	629	1	1	1	1	1	0.792969	0.117188	-0.609375	0.649414	0.391113	-0.0151367	30.3	1008.55	0:0:0:27	27	700	0	0	0.816162	0.137939	-0.635742	0.0407715	0	0	0	0	0	0	1.0437	-0.0231934	-0.020752	0.0263672	1008.54	-71.8	0.003	-0.02
0	630	1	1	1	1	1	0.769531	0.144531	-0.640625	0.636475	0.392578	-0.00927734	30.3	1008.49	0:0:0:27	27	712	0	0	0.815918	0.137451	-0.634766	0.0471191	0	0	0	0	0	0	1.04297	-0.0463867	0.00683594	-0.00561523	1008.54	-71.8	0.003	-0.02
0	631	1	1	1	1	1	0.820313	0.148438	-0.636719	0.633545	0.395508	-0.0078125	30.3	1008.51	0:0:0:27	27	712	0	0	0.815674	0.137207	-0.634766	0.012207	0	0	0	0	0	0	1.04272	0.00439453	0.0109863	-0.00170898	1008.54	-71.8	0.004	-0.03
0	632	1	1	1	1	1	0.800781	0.101563	-0.617188	0.653076	0.389648	-0.0114746	30.3	1008.55	0:0:0:27	27	733	0	0	0.814941	0.137207	-0.635254	0.0424805	0	0	0	0	0	0	1.04224	-0.0141602	-0.0356445	0.0180664	1008.54	-71.8	0.005	-0.04
0	633	1	1	1	1	1	0.824219	0.113281	-0.679688	0.629883	0.391846	-0.0136719	30.3	1008.51	0:0:0:27	27	727	0	0	0.815186	0.136963	-0.634766	0.0515137	0	0	0	0	0	0	1.04224	0.00878906	-0.0236816	-0.0446777	1008.54	-71.8	0.005	-0.04
0	634	1	1	1	1	1	0.824219	0.113281	-0.640625	0.63501	0.391846	-0.0129395	30.3	1008.49	0:0:0:27	27	696	0	0	0.814453	0.136963	-0.634521	0.026123	0	0	0	0	0	0	1.0415	0.00952148	-0.0236816	-0.00610352	1008.54	-71.8	0.006	-0.05
0	635	1	1	1	1	1	0.773438	0.136719	-0.660156	0.639404	0.395508	-0.012207	30.3	1008.55	0:0:0:27	27	697	0	0	0.814453	0.137695	-0.634521	0.0483398	0	0	0	0	0	0	1.0415	-0.0410156	-0.000976563	-0.0256348	1008.54	-71.8	0.006	-0.05
0	636	1	1	1	1	1	0.832031	0.128906	-0.675781	0.636475	0.39917	-0.0114746	30.3	1008.55	0:0:0:27	27	719	0	0	0.813721	0.137939	-0.634033	0.0461426	0	0	0	0	0	0	1.04077	0.0180664	-0.0090332	-0.0415039	1008.54	-71.8	0.006	-0.05
0	637	1	1	1	1	1	0.808594	0.113281	-0.644531	0.632813	0.39624	-0.0100098	30.3	1008.55	0:0:0:27	27	700	0	0	0.813721	0.137939	-0.634766	0.0268555	0	0	0	0	0	0	1.04126	-0.00512695	-0.0246582	-0.00952148	1008.54	-71.81	0.005	-0.04
0	638	1	1	1	1	1	0.816406	0.0976563	-0.71875	0.638672	0.391846	-0.00488281	30.3	1008.51	0:0:0:27	27	700	0	0	0.813477	0.137695	-0.63501	0.0927734	0	0	0	0	0	0	1.04102	0.00292969	-0.0400391	-0.0834961	1008.54	-71.81	0.005	-0.04
0	639	1	1	1	1	1	0.8125	0.144531	-0.652344	0.63501	0.397705	-0.012207	30.3	1008.49	0:0:0:27	27	732	0	0	0.812988	0.137695	-0.635498	0.0180664	0	0	0	0	0	0	1.04102	-0.000488281	0.0065918	-0.0168457	1008.54	-71.81	0.005	-0.04
0	640	1	1	1	1	1	0.976563	-0.1875	-0.421875	0.643555	0.395508	-0.0100098	30.3	1008.51	0:0:0:27	27	653	0	0	0.8125	0.138672	-0.636963	0.423828	0	0	0	0	0	0	1.04175	0.163818	-0.326172	0.215088	1008.54	-71.81	0.005	-0.04
0	641	1	1	1	1	1	0.859375	0.121094	-0.636719	0.649414	0.391113	-0.0078125	30.3	1008.51	0:0:0:27	27	696	0	0	0.813721	0.138672	-0.636719	0.0488281	0	0	0	0	0	0	1.04248	0.0454102	-0.0175781	0	1008.54	-71.81	0.006	-0.05
0	642	1	1	1	1	1	0.816406	0.148438	-0.652344	0.618164	0.392578	-0.00927734	30.3	1008.55	0:0:0:27	27	687	0	0	0.814209	0.138916	-0.636475	0.0185547	0	0	0	0	0	0	1.04272	0.00219727	0.00952148	-0.0158691	1008.54	-71.81	0.006	-0.05
0	643	1	1	1	1	1	0.808594	0.128906	-0.628906	0.653076	0.388184	-0.00708008	30.3	1008.61	0:0:0:27	27	718	0	0	0.812988	0.138916	-0.637207	0.013916	0	0	0	0	0	0	1.04224	-0.00439453	-0.0100098	0.00830078	1008.54	-71.81	0.006	-0.05
0	644	1	1	1	1	1	0.832031	0.15625	-0.570313	0.648682	0.395508	-0.00561523	30.3	1008.49	0:0:0:27	27	691	0	0	0.812988	0.138916	-0.636719	0.0710449	0	0	0	0	0	0	1.04199	0.0187988	0.0170898	0.0664063	1008.54	-71.81	0.006	-0.05
0	645	1	1	1	1	1	0.839844	0.179688	-0.609375	0.637939	0.396973	-0.00195313	30.4	1008.53	0:0:0:27	27	737	0	0	0.812744	0.139648	-0.636719	0.0554199	0	0	0	0	0	0	1.04199	0.0270996	0.0397949	0.0273438	1008.54	-71.81	0.006	-0.05
0	646	1	1	1	1	1	0.84375	0.167969	-0.664063	0.647949	0.397705	-0.00415039	30.3	1008.55	0:0:0:27	27	695	0	0	0.812012	0.139648	-0.638672	0.0493164	0	0	0	0	0	0	1.04248	0.0317383	0.0283203	-0.0251465	1008.54	-71.82	0.006	-0.05
0	647	1	1	1	1	1	0.746094	0.183594	-0.703125	0.63501	0.394043	-0.00488281	30.3	1008.45	0:0:0:27	27	718	0	0	0.812256	0.140381	-0.639648	0.101074	0	0	0	0	0	0	1.04346	-0.0661621	0.0429688	-0.0632324	1008.54	-71.82	0.006	-0.05
0	648	1	1	1	1	1	0.820313	0.164063	-0.605469	0.652344	0.39624	-0.00561523	30.3	1008.51	0:0:0:27	27	718	0	0	0.812744	0.141357	-0.638916	0.0410156	0	0	0	0	0	0	1.04346	0.00732422	0.0224609	0.0334473	1008.54	-71.82	0.007	-0.06
0	649	1	1	1	1	1	0.871094	0.183594	-0.628906	0.643555	0.392578	-0.00708008	30.3	1008.51	0:0:0:27	27	703	0	0	0.811035	0.140869	-0.639893	0.0742188	0	0	0	0	0	0	1.04272	0.0598145	0.0427246	0.0109863	1008.54	-71.82	0.007	-0.06
0	650	1	1	1	1	1	0.855469	0.179688	-0.585938	0.646484	0.388184	-0.00927734	30.4	1008.55	0:0:0:27	27	727	0	0	0.811035	0.140869	-0.639893	0.079834	0	0	0	0	0	0	1.04272	0.0441895	0.0385742	0.0539551	1008.54	-71.82	0.007	-0.06
0	651	1	1	1	1	1	0.796875	0.183594	-0.683594	0.653076	0.394043	-0.00927734	30.3	1008.49	0:0:0:27	27	727	0	0	0.812256	0.141846	-0.638672	0.0629883	0	0	0	0	0	0	1.04297	-0.0153809	0.0415039	-0.0446777	1008.54	-71.82	0.007	-0.06
0	652	1	1	1	1	1	0.808594	0.152344	-0.660156	0.637207	0.396973	-0.00634766	30.3	1008.51	0:0:0:27	27	699	0	0	0.810303	0.141357	-0.639648	0.0229492	0	0	0	0	0	0	1.04199	-0.00170898	0.0107422	-0.0202637	1008.54	-71.82	0.008	-0.07
0	653	1	1	1	1	1	0.8125	0.121094	-0.601563	0.646484	0.39624	0.000488281	30.3	1008.44	0:0:0:27	27	716	0	0	0.810791	0.140869	-0.638672	0.0422363	0	0	0	0	0	0	1.04175	0.00146484	-0.0197754	0.0371094	1008.54	-71.82	0.008	-0.07
0	654	1	1	1	1	1	0.804688	0.132813	-0.554688	0.646484	0.395508	-0.00854492	30.4	1008.55	0:0:0:27	27	712	0	0	0.810303	0.140625	-0.637207	0.0830078	0	0	0	0	0	0	1.04053	-0.00561523	-0.0078125	0.0825195	1008.54	-71.82	0.008	-0.07
0	655	1	1	1	1	1	0.824219	0.152344	-0.632813	0.637207	0.393311	-0.00854492	30.4	1008.55	0:0:0:27	27	710	0	0	0.808838	0.139648	-0.638184	0.0202637	0	0	0	0	0	0	1.03979	0.0151367	0.0124512	0.00537109	1008.54	-71.82	0.009	-0.08
0	656	1	1	1	1	1	0.855469	0.207031	-0.632813	0.644287	0.394043	-0.00195313	30.4	1008.61	0:0:0:27	27	732	0	0	0.80835	0.139648	-0.639893	0.0822754	0	0	0	0	0	0	1.04028	0.046875	0.0673828	0.00708008	1008.54	-71.82	0.009	-0.08
0	657	1	1	1	1	1	0.789063	0.199219	-0.632813	0.650879	0.391846	-0.00341797	30.3	1008.37	0:0:0:27	27	701	0	0	0.80835	0.139648	-0.640625	0.0629883	0	0	0	0	0	0	1.04077	-0.0192871	0.0593262	0.0078125	1008.54	-71.82	0.01	-0.09
0	658	1	1	1	1	1	0.761719	0.15625	-0.660156	0.636475	0.391113	0.0012207	30.4	1008.55	0:0:0:27	27	723	0	0	0.808105	0.13916	-0.640381	0.0532227	0	0	0	0	0	0	1.04053	-0.0463867	0.0170898	-0.0195313	1008.54	-71.82	0.01	-0.09
0	659	1	1	1	1	1	0.875	0.175781	-0.597656	0.629883	0.397705	-0.00634766	30.4	1008.61	0:0:0:27	27	718	0	0	0.808838	0.138672	-0.639404	0.0864258	0	0	0	0	0	0	1.04028	0.065918	0.0368652	0.041748	1008.54	-71.82	0.01	-0.09
0	660	1	1	1	1	1	0.824219	0.113281	-0.675781	0.647949	0.401367	-0.00561523	30.4	1008.55	0:0:0:27	27	647	0	0	0.808105	0.138184	-0.638916	0.0471191	0	0	0	0	0	0	1.03955	0.0158691	-0.0249023	-0.0368652	1008.55	-71.83	0.009	-0.08
0	661	1	1	1	1	1	0.738281	0.144531	-0.625	0.634277	0.391846	-0.0107422	30.4	1008.59	0:0:0:28	28	715	0	0	0.808838	0.137939	-0.638428	0.0720215	0	0	0	0	0	0	1.03955	-0.0705566	0.00634766	0.0134277	1008.55	-71.83	0.01	-0.08
0	662	1	1	1	1	1	0.785156	0.113281	-0.65625	0.637939	0.391113	-0.00488281	30.4	1008.55	0:0:0:28	28	703	0	0	0.808594	0.138184	-0.638428	0.0385742	0	0	0	0	0	0	1.03931	-0.0234375	-0.0249023	-0.0178223	1008.54	-71.82	0.011	-0.09
0	663	1	1	1	1	1	0.777344	0.136719	-0.644531	0.637207	0.394043	-0.0114746	30.4	1008.53	0:0:0:28	28	736	0	0	0.807861	0.137939	-0.638428	0.0310059	0	0	0	0	0	0	1.03882	-0.0305176	-0.0012207	-0.00585938	1008.54	-71.82	0.011	-0.09
0	664	1	1	1	1	1	0.808594	0.121094	-0.648438	0.629883	0.394043	-0.00854492	30.4	1008.53	0:0:0:28	28	703	0	0	0.80835	0.137939	-0.638916	0.0192871	0	0	0	0	0	0	1.03955	0	-0.0168457	-0.00927734	1008.54	-71.82	0.011	-0.09
0	665	1	1	1	1	1	0.808594	0.125	-0.613281	0.634277	0.392578	-0.00927734	30.4	1008.53	0:0:0:28	28	719	0	0	0.808838	0.137939	-0.639648	0.029541	0	0	0	0	0	0	1.04053	-0.000244141	-0.0129395	0.0263672	1008.54	-71.82	0.012	-0.1
0	666	1	1	1	1	1	0.832031	0.109375	-0.632813	0.637207	0.391113	-0.0114746	30.4	1008.53	0:0:0:28	28	697	0	0	0.808838	0.138184	-0.639648	0.0375977	0	0	0	0	0	0	1.04053	0.0229492	-0.0288086	0.00683594	1008.54	-71.82	0.012	-0.1
0	667	1	1	1	1	1	0.808594	0.152344	-0.621094	0.635742	0.392578	-0.0100098	30.4	1008.65	0:0:0:28	28	704	0	0	0.809082	0.138184	-0.639648	0.0231934	0	0	0	0	0	0	1.04053	-0.000488281	0.013916	0.0185547	1008.54	-71.82	0.012	-0.1
0	668	1	1	1	1	1	0.792969	0.117188	-0.644531	0.650879	0.39624	0.0012207	30.4	1008.53	0:0:0:28	28	696	0	0	0.80957	0.138184	-0.639648	0.0273438	0	0	0	0	0	0	1.04102	-0.0166016	-0.0209961	-0.00463867	1008.54	-71.82	0.012	-0.1
0	669	1	1	1	1	1	0.800781	0.132813	-0.652344	0.63501	0.391846	-0.0136719	30.4	1008.55	0:0:0:28	28	714	0	0	0.809814	0.138184	-0.639648	0.0163574	0	0	0	0	0	0	1.04126	-0.0090332	-0.00537109	-0.0124512	1008.54	-71.82	0.012	-0.1
0	670	1	1	1	1	1	0.769531	0.101563	-0.605469	0.638672	0.394775	-0.0129395	30.4	1008.59	0:0:0:28	28	712	0	0	0.80957	0.137939	-0.639648	0.0639648	0	0	0	0	0	0	1.04102	-0.0400391	-0.036377	0.0341797	1008.54	-71.82	0.013	-0.11
0	671	1	1	1	1	1	0.777344	0.109375	-0.648438	0.631348	0.394043	-0.0136719	30.4	1008.59	0:0:0:28	28	719	0	0	0.808594	0.137939	-0.639404	0.0432129	0	0	0	0	0	0	1.04004	-0.03125	-0.0285645	-0.00878906	1008.55	-71.83	0.012	-0.1
0	672	1	1	1	1	1	0.757813	0.136719	-0.648438	0.650146	0.392578	-0.0129395	30.4	1008.49	0:0:0:28	28	714	0	0	0.808838	0.138428	-0.639404	0.0517578	0	0	0	0	0	0	1.04028	-0.0510254	-0.00170898	-0.0090332	1008.55	-71.84	0.011	-0.09
0	673	1	1	1	1	1	0.824219	0.105469	-0.640625	0.634277	0.390381	-0.0078125	30.4	1008.59	0:0:0:28	28	704	0	0	0.808594	0.137939	-0.638672	0.0358887	0	0	0	0	0	0	1.03979	0.0153809	-0.0324707	-0.00170898	1008.55	-71.84	0.011	-0.09
0	674	1	1	1	1	1	0.769531	0.117188	-0.625	0.650146	0.395508	-0.0129395	30.4	1008.61	0:0:0:28	28	736	0	0	0.807861	0.137939	-0.63916	0.0458984	0	0	0	0	0	0	1.03931	-0.0383301	-0.020752	0.0141602	1008.55	-71.85	0.01	-0.08
0	675	1	1	1	1	1	0.8125	0.15625	-0.652344	0.630615	0.393311	-0.00634766	30.4	1008.53	0:0:0:28	28	700	0	0	0.808594	0.138184	-0.638916	0.0224609	0	0	0	0	0	0	1.03979	0.00390625	0.0178223	-0.0131836	1008.55	-71.85	0.011	-0.09
0	676	1	1	1	1	1	0.761719	0.148438	-0.59375	0.633545	0.392578	-0.0129395	30.4	1008.49	0:0:0:28	28	736	0	0	0.80835	0.138184	-0.638184	0.0651855	0	0	0	0	0	0	1.03931	-0.0466309	0.0100098	0.0444336	1008.55	-71.85	0.011	-0.09
0	677	1	1	1	1	1	0.789063	0.132813	-0.679688	0.632813	0.392578	-0.0100098	30.4	1008.45	0:0:0:28	28	717	0	0	0.808594	0.13916	-0.638184	0.0461426	0	0	0	0	0	0	1.03931	-0.0195313	-0.00634766	-0.0412598	1008.55	-71.85	0.011	-0.09
0	678	1	1	1	1	1	0.777344	0.140625	-0.683594	0.650146	0.398438	-0.00708008	30.4	1008.53	0:0:0:28	28	696	0	0	0.808594	0.139893	-0.637207	0.0556641	0	0	0	0	0	0	1.03906	-0.03125	0.000488281	-0.0461426	1008.55	-71.85	0.011	-0.09
0	679	1	1	1	1	1	0.738281	0.125	-0.640625	0.632813	0.391113	-0.00927734	30.4	1008.53	0:0:0:28	28	704	0	0	0.808105	0.139648	-0.636963	0.0712891	0	0	0	0	0	0	1.03833	-0.0698242	-0.0146484	-0.00341797	1008.55	-71.85	0.011	-0.09
0	680	1	1	1	1	1	0.898438	0.195313	-0.769531	0.632813	0.390381	-0.00415039	30.4	1008.55	0:0:0:28	28	655	0	0	0.806885	0.141357	-0.637695	0.169189	0	0	0	0	0	0	1.03809	0.0913086	0.0537109	-0.131592	1008.55	-71.85	0.012	-0.1
0	681	1	1	1	1	1	0.828125	0.132813	-0.621094	0.628418	0.392578	-0.000488281	30.4	1008.53	0:0:0:28	28	696	0	0	0.805908	0.141602	-0.639404	0.0300293	0	0	0	0	0	0	1.03857	0.0219727	-0.00878906	0.0183105	1008.55	-71.86	0.011	-0.09
0	682	1	1	1	1	1	0.839844	0.175781	-0.609375	0.62915	0.385254	-0.0107422	30.4	1008.59	0:0:0:28	28	702	0	0	0.805664	0.141602	-0.63916	0.0566406	0	0	0	0	0	0	1.03809	0.0339355	0.0339355	0.0297852	1008.55	-71.86	0.011	-0.09
0	683	1	1	1	1	1	0.769531	0.160156	-0.625	0.637207	0.392578	-0.00927734	30.4	1008.49	0:0:0:28	28	703	0	0	0.805664	0.14209	-0.639648	0.0427246	0	0	0	0	0	0	1.03833	-0.0361328	0.0178223	0.0146484	1008.55	-71.86	0.01	-0.09
0	684	1	1	1	1	1	0.816406	0.144531	-0.644531	0.637207	0.390381	-0.0078125	30.4	1008.53	0:0:0:28	28	697	0	0	0.804932	0.141357	-0.641357	0.012207	0	0	0	0	0	0	1.03882	0.0114746	0.00292969	-0.00292969	1008.55	-71.86	0.011	-0.1
0	685	1	1	1	1	1	0.820313	0.183594	-0.625	0.645752	0.391113	-0.00854492	30.4	1008.55	0:0:0:28	28	727	0	0	0.804443	0.141357	-0.640625	0.0476074	0	0	0	0	0	0	1.03809	0.015625	0.0422363	0.015625	1008.55	-71.86	0.011	-0.1
0	686	1	1	1	1	1	0.769531	0.136719	-0.734375	0.644287	0.392578	-0.00708008	30.4	1008.55	0:0:0:28	28	718	0	0	0.803467	0.140869	-0.640869	0.0993652	0	0	0	0	0	0	1.03735	-0.0339355	-0.00415039	-0.0932617	1008.55	-71.87	0.01	-0.09
0	687	1	1	1	1	1	0.847656	0.207031	-0.671875	0.650146	0.399902	-0.00708008	30.4	1008.55	0:0:0:28	28	701	0	0	0.804443	0.140869	-0.638672	0.0854492	0	0	0	0	0	0	1.03662	0.0429688	0.0661621	-0.032959	1008.55	-71.87	0.01	-0.09
0	688	1	1	1	1	1	0.84375	0.175781	-0.601563	0.638672	0.39624	-0.00634766	30.4	1008.49	0:0:0:28	28	727	0	0	0.803955	0.141357	-0.639648	0.0646973	0	0	0	0	0	0	1.03711	0.0395508	0.0341797	0.0380859	1008.55	-71.88	0.009	-0.08
0	689	1	1	1	1	1	0.765625	0.125	-0.667969	0.647949	0.389648	-0.00268555	30.4	1008.53	0:0:0:28	28	691	0	0	0.803467	0.141357	-0.638916	0.0505371	0	0	0	0	0	0	1.03638	-0.0378418	-0.0163574	-0.0288086	1008.55	-71.88	0.01	-0.08
0	690	1	1	1	1	1	0.789063	0.152344	-0.636719	0.62915	0.395508	-0.00854492	30.4	1008.49	0:0:0:28	28	718	0	0	0.803467	0.140625	-0.640137	0.0187988	0	0	0	0	0	0	1.03687	-0.0144043	0.0114746	0.00341797	1008.55	-71.88	0.01	-0.08
0	691	1	1	1	1	1	0.839844	0.164063	-0.601563	0.637207	0.390381	-0.00927734	30.4	1008.55	0:0:0:28	28	727	0	0	0.803467	0.140137	-0.639648	0.0576172	0	0	0	0	0	0	1.03662	0.0361328	0.0236816	0.0380859	1008.55	-71.88	0.01	-0.08
0	692	1	1	1	1	1	0.699219	0.128906	-0.757813	0.63501	0.391846	-0.0107422	30.4	1008.59	0:0:0:28	28	716	0	0	0.803223	0.140137	-0.640381	0.157227	0	0	0	0	0	0	1.03662	-0.104004	-0.0112305	-0.117188	1008.55	-71.89	0.009	-0.07
0	693	1	1	1	1	1	0.871094	0.175781	-0.597656	0.649414	0.394043	-0.0078125	30.4	1008.53	0:0:0:28	28	708	0	0	0.803467	0.141113	-0.641113	0.0874023	0	0	0	0	0	0	1.0376	0.0673828	0.0344238	0.043457	1008.55	-71.89	0.009	-0.07
0	694	1	1	1	1	1	0.8125	0.15625	-0.554688	0.648682	0.39624	-0.0078125	30.4	1008.59	0:0:0:28	28	723	0	0	0.803955	0.141357	-0.642822	0.0898438	0	0	0	0	0	0	1.03906	0.00830078	0.0146484	0.0881348	1008.55	-71.89	0.01	-0.08
0	695	1	1	1	1	1	0.753906	0.0898438	-0.667969	0.623291	0.388916	0	30.4	1008.53	0:0:0:28	28	703	0	0	0.803223	0.141113	-0.64502	0.074707	0	0	0	0	0	0	1.03979	-0.0493164	-0.0512695	-0.0227051	1008.55	-71.9	0.009	-0.07
0	696	1	1	1	1	1	0.789063	0.1875	-0.675781	0.637207	0.396973	-0.00634766	30.4	1008.59	0:0:0:28	28	703	0	0	0.802734	0.140381	-0.644775	0.0578613	0	0	0	0	0	0	1.03906	-0.0136719	0.046875	-0.0307617	1008.55	-71.9	0.009	-0.07
0	697	1	1	1	1	1	0.800781	0.164063	-0.714844	0.628418	0.394775	-0.0100098	30.4	1008.61	0:0:0:28	28	727	0	0	0.803467	0.139648	-0.644531	0.0742188	0	0	0	0	0	0	1.03955	-0.00268555	0.0241699	-0.0700684	1008.55	-71.91	0.009	-0.07
0	698	1	1	1	1	1	0.839844	0.167969	-0.65625	0.636475	0.392578	-0.00415039	30.4	1008.53	0:0:0:28	28	727	0	0	0.802979	0.139893	-0.64502	0.0473633	0	0	0	0	0	0	1.03931	0.0368652	0.027832	-0.0109863	1008.55	-71.91	0.009	-0.07
0	699	1	1	1	1	1	0.855469	0.105469	-0.550781	0.637207	0.394043	0.000488281	30.4	1008.53	0:0:0:28	28	708	0	0	0.801025	0.13916	-0.645508	0.114502	0	0	0	0	0	0	1.03809	0.0541992	-0.0336914	0.0947266	1008.55	-71.91	0.009	-0.07
0	700	1	1	1	1	1	0.804688	0.09375	-0.628906	0.653809	0.396973	-0.00854492	30.4	1008.59	0:0:0:29	29	655	0	0	0.800781	0.139893	-0.645996	0.0493164	0	0	0	0	0	0	1.03833	0.00366211	-0.0461426	0.0170898	1008.55	-71.91	0.009	-0.07
0	701	1	1	1	1	1	0.835938	0.125	-0.625	0.649414	0.388916	-0.0078125	30.4	1008.61	0:0:0:29	29	688	0	0	0.802002	0.139893	-0.646484	0.0427246	0	0	0	0	0	0	1.03955	0.0336914	-0.0148926	0.0214844	1008.55	-71.91	0.009	-0.08
0	702	1	1	1	1	1	0.800781	0.128906	-0.648438	0.649414	0.392578	-0.0136719	30.4	1008.59	0:0:0:29	29	700	0	0	0.801758	0.140137	-0.646973	0.0114746	0	0	0	0	0	0	1.03979	-0.000976563	-0.0112305	-0.0012207	1008.55	-71.91	0.009	-0.08
0	703	1	1	1	1	1	0.765625	0.113281	-0.65625	0.637207	0.388184	-0.0136719	30.4	1008.55	0:0:0:29	29	712	0	0	0.802002	0.140137	-0.646973	0.0461426	0	0	0	0	0	0	1.04004	-0.036377	-0.0268555	-0.0090332	1008.55	-71.91	0.009	-0.08
0	704	1	1	1	1	1	0.820313	0.140625	-0.671875	0.63501	0.388916	-0.0100098	30.4	1008.59	0:0:0:29	29	715	0	0	0.802246	0.140137	-0.646973	0.0305176	0	0	0	0	0	0	1.04004	0.0178223	0.000244141	-0.0246582	1008.55	-71.91	0.009	-0.08
0	705	1	1	1	1	1	0.824219	0.128906	-0.710938	0.638672	0.396973	-0.00415039	30.4	1008.49	0:0:0:29	29	723	0	0	0.80249	0.140625	-0.647949	0.0673828	0	0	0	0	0	0	1.04102	0.0217285	-0.0117188	-0.0627441	1008.56	-71.92	0.008	-0.07
0	706	1	1	1	1	1	0.828125	0.140625	-0.652344	0.637939	0.392578	-0.0107422	30.4	1008.59	0:0:0:29	29	721	0	0	0.802246	0.141357	-0.648438	0.026123	0	0	0	0	0	0	1.04102	0.0258789	-0.000732422	-0.00390625	1008.56	-71.92	0.009	-0.08
0	707	1	1	1	1	1	0.800781	0.121094	-0.59375	0.63501	0.388184	-0.012207	30.4	1008.53	0:0:0:29	29	696	0	0	0.802734	0.140869	-0.648682	0.0583496	0	0	0	0	0	0	1.04175	-0.00195313	-0.0197754	0.0549316	1008.56	-71.92	0.009	-0.08
0	708	1	1	1	1	1	0.816406	0.144531	-0.632813	0.637939	0.394775	-0.00634766	30.4	1008.61	0:0:0:29	29	719	0	0	0.802979	0.141113	-0.647949	0.0202637	0	0	0	0	0	0	1.0415	0.0131836	0.00317383	0.0151367	1008.56	-71.92	0.009	-0.08
0	709	1	1	1	1	1	0.808594	0.113281	-0.609375	0.647217	0.389648	-0.00854492	30.4	1008.59	0:0:0:29	29	719	0	0	0.803223	0.14209	-0.647217	0.0478516	0	0	0	0	0	0	1.0415	0.00512695	-0.0288086	0.0378418	1008.56	-71.92	0.01	-0.09
0	710	1	1	1	1	1	0.757813	0.125	-0.636719	0.642334	0.385986	-0.0129395	30.4	1008.55	0:0:0:29	29	720	0	0	0.804443	0.143799	-0.646973	0.0515137	0	0	0	0	0	0	1.04248	-0.0466309	-0.0187988	0.0102539	1008.56	-71.93	0.009	-0.08
0	711	1	1	1	1	1	0.746094	0.136719	-0.621094	0.658203	0.395508	-0.0100098	30.4	1008.55	0:0:0:29	29	700	0	0	0.80542	0.145264	-0.645996	0.0649414	0	0	0	0	0	0	1.04272	-0.0593262	-0.00854492	0.0249023	1008.56	-71.93	0.009	-0.08
0	712	1	1	1	1	1	0.8125	0.140625	-0.613281	0.642334	0.388916	-0.0100098	30.4	1008.53	0:0:0:29	29	699	0	0	0.806396	0.14624	-0.645752	0.0334473	0	0	0	0	0	0	1.04346	0.00585938	-0.00561523	0.0324707	1008.56	-71.93	0.009	-0.08
0	713	1	1	1	1	1	0.804688	0.0820313	-0.636719	0.641602	0.388184	-0.012207	30.4	1008.55	0:0:0:29	29	710	0	0	0.806152	0.146973	-0.645264	0.0654297	0	0	0	0	0	0	1.04297	-0.00146484	-0.0649414	0.00854492	1008.56	-71.93	0.01	-0.08
0	714	1	1	1	1	1	0.765625	0.105469	-0.664063	0.640869	0.388916	-0.0151367	30.4	1008.61	0:0:0:29	29	727	0	0	0.806641	0.147949	-0.644775	0.0620117	0	0	0	0	0	0	1.04321	-0.0410156	-0.0424805	-0.019043	1008.56	-71.93	0.01	-0.08
0	715	1	1	1	1	1	0.824219	0.164063	-0.652344	0.650879	0.388916	-0.00927734	30.4	1008.53	0:0:0:29	29	711	0	0	0.806641	0.148193	-0.644287	0.0246582	0	0	0	0	0	0	1.04297	0.017334	0.015625	-0.0078125	1008.56	-71.94	0.009	-0.07
0	716	1	1	1	1	1	0.828125	0.128906	-0.613281	0.645752	0.390381	-0.0166016	30.4	1008.55	0:0:0:29	29	727	0	0	0.807373	0.147949	-0.644531	0.0419922	0	0	0	0	0	0	1.0437	0.020752	-0.019043	0.03125	1008.56	-71.94	0.009	-0.07
0	717	1	1	1	1	1	0.8125	0.183594	-0.648438	0.638672	0.389648	-0.017334	30.4	1008.53	0:0:0:29	29	697	0	0	0.807617	0.146973	-0.643555	0.0371094	0	0	0	0	0	0	1.04321	0.00463867	0.036377	-0.00463867	1008.56	-71.94	0.009	-0.07
0	718	1	1	1	1	1	0.820313	0.164063	-0.640625	0.633545	0.385254	-0.017334	30.4	1008.44	0:0:0:29	29	710	0	0	0.80835	0.145996	-0.644043	0.0217285	0	0	0	0	0	0	1.0437	0.0119629	0.0178223	0.00341797	1008.56	-71.94	0.009	-0.07
0	719	1	1	1	1	1	0.769531	0.117188	-0.636719	0.637939	0.39624	-0.0151367	30.4	1008.49	0:0:0:29	29	726	0	0	0.809082	0.145264	-0.644287	0.0490723	0	0	0	0	0	0	1.04443	-0.0395508	-0.0280762	0.00756836	1008.56	-71.94	0.009	-0.07
0	720	1	1	1	1	1	0.882813	-0.0390625	-0.46875	0.645752	0.394043	-0.00927734	30.4	1008.55	0:0:0:29	29	663	0	0	0.806641	0.140869	-0.639893	0.259521	0	0	0	0	0	0	1.03931	0.0759277	-0.179932	0.171143	1008.56	-71.95	0.008	-0.06
0	721	1	1	1	1	1	0.785156	0.128906	-0.785156	0.650879	0.393311	-0.00854492	30.4	1008.53	0:0:0:29	29	723	0	0	0.806885	0.139893	-0.63916	0.147705	0	0	0	0	0	0	1.03882	-0.0217285	-0.0109863	-0.145752	1008.56	-71.95	0.008	-0.06
0	722	1	1	1	1	1	0.796875	0.15625	-0.628906	0.630615	0.393311	-0.0166016	30.4	1008.55	0:0:0:29	29	727	0	0	0.806885	0.137695	-0.640381	0.0239258	0	0	0	0	0	0	1.03931	-0.0100098	0.0185547	0.0114746	1008.56	-71.95	0.008	-0.06
0	723	1	1	1	1	1	0.800781	0.164063	-0.660156	0.629883	0.39624	-0.0151367	30.4	1008.49	0:0:0:29	29	699	0	0	0.808105	0.136475	-0.640137	0.034668	0	0	0	0	0	0	1.04004	-0.00732422	0.0275879	-0.0197754	1008.56	-71.95	0.009	-0.07
0	724	1	1	1	1	1	0.773438	0.0976563	-0.714844	0.63501	0.396973	-0.012207	30.4	1008.55	0:0:0:29	29	697	0	0	0.808105	0.137207	-0.640869	0.0905762	0	0	0	0	0	0	1.04053	-0.034668	-0.0395508	-0.0737305	1008.56	-71.96	0.008	-0.06
0	725	1	1	1	1	1	0.808594	0.175781	-0.554688	0.629883	0.39624	-0.0100098	30.4	1008.53	0:0:0:29	29	708	0	0	0.806885	0.136963	-0.64209	0.095459	0	0	0	0	0	0	1.04004	0.00170898	0.0388184	0.0874023	1008.56	-71.96	0.008	-0.06
0	726	1	1	1	1	1	0.773438	0.140625	-0.671875	0.655273	0.385254	-0.0136719	30.4	1008.53	0:0:0:29	29	697	0	0	0.806152	0.13623	-0.641846	0.0444336	0	0	0	0	0	0	1.03931	-0.0327148	0.00415039	-0.0297852	1008.56	-71.96	0.008	-0.06
0	727	1	1	1	1	1	0.8125	0.171875	-0.527344	0.645752	0.39624	-0.00927734	30.4	1008.49	0:0:0:29	29	727	0	0	0.805664	0.134766	-0.641357	0.119873	0	0	0	0	0	0	1.03857	0.0065918	0.0371094	0.114014	1008.56	-71.96	0.008	-0.06
0	728	1	1	1	1	1	0.792969	0.214844	-0.6875	0.63501	0.391846	-0.00927734	30.4	1008.61	0:0:0:29	29	699	0	0	0.804443	0.133057	-0.643066	0.09375	0	0	0	0	0	0	1.03833	-0.0114746	0.0817871	-0.0444336	1008.56	-71.96	0.008	-0.06
0	729	1	1	1	1	1	0.828125	0.179688	-0.566406	0.62915	0.392578	-0.0158691	30.4	1008.55	0:0:0:29	29	691	0	0	0.805664	0.131592	-0.642578	0.0927734	0	0	0	0	0	0	1.03882	0.0224609	0.0478516	0.0761719	1008.56	-71.96	0.007	-0.06
0	730	1	1	1	1	1	0.847656	0.117188	-0.691406	0.629883	0.39624	-0.0158691	30.4	1008.61	0:0:0:29	29	695	0	0	0.807129	0.129395	-0.643799	0.0634766	0	0	0	0	0	0	1.04053	0.0405273	-0.012207	-0.0473633	1008.56	-71.96	0.007	-0.06
0	731	1	1	1	1	1	0.800781	0.15625	-0.644531	0.647217	0.397705	-0.0129395	30.4	1008.55	0:0:0:29	29	718	0	0	0.806641	0.12793	-0.64502	0.0285645	0	0	0	0	0	0	1.04077	-0.00585938	0.0280762	0.000488281	1008.56	-71.96	0.007	-0.06
0	732	1	1	1	1	1	0.785156	0.136719	-0.710938	0.63501	0.397705	-0.012207	30.4	1008.49	0:0:0:29	29	699	0	0	0.809082	0.128174	-0.641846	0.0732422	0	0	0	0	0	0	1.04077	-0.0239258	0.00830078	-0.0688477	1008.56	-71.96	0.008	-0.07
0	733	1	1	1	1	1	0.84375	0.203125	-0.667969	0.628418	0.391113	-0.0151367	30.4	1008.55	0:0:0:29	29	701	0	0	0.808594	0.126221	-0.642578	0.0881348	0	0	0	0	0	0	1.04028	0.0351563	0.0766602	-0.0253906	1008.56	-71.96	0.008	-0.07
0	734	1	1	1	1	1	0.832031	0.15625	-0.695313	0.635742	0.390381	-0.00927734	30.4	1008.49	0:0:0:29	29	718	0	0	0.807617	0.124756	-0.643311	0.0651855	0	0	0	0	0	0	1.04028	0.0241699	0.03125	-0.0517578	1008.56	-71.97	0.007	-0.06
0	735	1	1	1	1	1	0.769531	0.125	-0.804688	0.634277	0.398438	-0.0114746	30.4	1008.55	0:0:0:29	29	718	0	0	0.80835	0.126709	-0.643066	0.166016	0	0	0	0	0	0	1.04053	-0.0388184	-0.00170898	-0.161377	1008.56	-71.97	0.007	-0.06
0	736	1	1	1	1	1	0.8125	0.164063	-0.605469	0.650879	0.388916	-0.0078125	30.4	1008.53	0:0:0:29	29	715	0	0	0.809082	0.128418	-0.641846	0.0507813	0	0	0	0	0	0	1.04077	0.00317383	0.0354004	0.036377	1008.56	-71.97	0.007	-0.06
0	737	1	1	1	1	1	0.859375	0.140625	-0.621094	0.629883	0.391113	-0.0158691	30.4	1008.37	0:0:0:29	29	716	0	0	0.809326	0.131104	-0.639404	0.0539551	0	0	0	0	0	0	1.03979	0.0500488	0.00927734	0.0183105	1008.56	-71.98	0.007	-0.06
0	738	1	1	1	1	1	0.707031	0.164063	-0.703125	0.646484	0.389648	-0.0129395	30.4	1008.61	0:0:0:29	29	718	0	0	0.80957	0.133789	-0.637939	0.125	0	0	0	0	0	0	1.03931	-0.102539	0.0300293	-0.0649414	1008.56	-71.98	0.007	-0.06
0	739	1	1	1	1	1	0.722656	0.128906	-0.636719	0.645752	0.388184	-0.0136719	30.4	1008.55	0:0:0:30	30	716	0	0	0.810791	0.134277	-0.637695	0.0883789	0	0	0	0	0	0	1.04028	-0.0881348	-0.00537109	0.000976563	1008.56	-71.98	0.007	-0.06
0	740	1	1	1	1	1	0.8125	0.167969	-0.710938	0.650146	0.393311	-0.0129395	30.4	1008.45	0:0:0:30	30	639	0	0	0.810303	0.13501	-0.636719	0.0808105	0	0	0	0	0	0	1.03955	0.00195313	0.0327148	-0.0739746	1008.56	-71.98	0.007	-0.06
0	741	1	1	1	1	1	0.828125	0.136719	-0.667969	0.640869	0.388184	-0.0144043	30.4	1008.49	0:0:0:30	30	720	0	0	0.810791	0.13501	-0.63623	0.0358887	0	0	0	0	0	0	1.03955	0.0170898	0.00146484	-0.0314941	1008.56	-71.99	0.007	-0.06
0	742	1	1	1	1	1	0.777344	0.140625	-0.683594	0.641602	0.396973	-0.017334	30.4	1008.55	0:0:0:30	30	727	0	0	0.812012	0.134521	-0.635254	0.0595703	0	0	0	0	0	0	1.03979	-0.034668	0.00585938	-0.0480957	1008.56	-71.99	0.007	-0.06
0	743	1	1	1	1	1	0.796875	0.132813	-0.648438	0.636475	0.391113	-0.0166016	30.4	1008.59	0:0:0:30	30	719	0	0	0.813477	0.134277	-0.633789	0.0219727	0	0	0	0	0	0	1.03979	-0.0166016	-0.00146484	-0.0146484	1008.56	-71.99	0.007	-0.06
0	744	1	1	1	1	1	0.824219	0.121094	-0.644531	0.646484	0.392578	-0.00927734	30.4	1008.55	0:0:0:30	30	696	0	0	0.813721	0.134033	-0.631836	0.020752	0	0	0	0	0	0	1.03906	0.0102539	-0.0129395	-0.0124512	1008.56	-71.99	0.007	-0.06
0	745	1	1	1	1	1	0.816406	0.167969	-0.695313	0.640137	0.386719	-0.017334	30.4	1008.65	0:0:0:30	30	707	0	0	0.814209	0.133545	-0.629639	0.0739746	0	0	0	0	0	0	1.03784	0.00219727	0.0341797	-0.0654297	1008.56	-71.99	0.008	-0.07
0	746	1	1	1	1	1	0.8125	0.15625	-0.664063	0.635742	0.391113	-0.0166016	30.4	1008.55	0:0:0:30	30	700	0	0	0.815186	0.133301	-0.628418	0.0424805	0	0	0	0	0	0	1.03784	-0.00268555	0.0229492	-0.0356445	1008.57	-72	0.007	-0.06
0	747	1	1	1	1	1	0.863281	0.113281	-0.652344	0.634277	0.392578	-0.0166016	30.4	1008.61	0:0:0:30	30	700	0	0	0.816162	0.133301	-0.627197	0.0568848	0	0	0	0	0	0	1.03784	0.0471191	-0.0200195	-0.0249023	1008.57	-72	0.007	-0.06
0	748	1	1	1	1	1	0.8125	0.140625	-0.585938	0.646484	0.388916	-0.0114746	30.4	1008.65	0:0:0:30	30	719	0	0	0.81665	0.133057	-0.625977	0.0410156	0	0	0	0	0	0	1.0376	-0.00415039	0.00756836	0.0400391	1008.57	-72	0.008	-0.07
0	749	1	1	1	1	1	0.816406	0.207031	-0.597656	0.635742	0.391846	-0.0180664	30.4	1008.61	0:0:0:30	30	715	0	0	0.818115	0.133545	-0.625	0.0783691	0	0	0	0	0	0	1.03809	-0.00170898	0.0732422	0.0273438	1008.57	-72.01	0.007	-0.06
0	750	1	1	1	1	1	0.871094	0.25	-0.585938	0.632813	0.389648	-0.0144043	30.4	1008.59	0:0:0:30	30	736	0	0	0.81958	0.133789	-0.624023	0.132568	0	0	0	0	0	0	1.03882	0.0512695	0.115967	0.0380859	1008.57	-72.01	0.008	-0.06
0	751	1	1	1	1	1	0.847656	0.21875	-0.558594	0.631348	0.386719	-0.0151367	30.4	1008.53	0:0:0:30	30	700	0	0	0.820801	0.13623	-0.625244	0.109375	0	0	0	0	0	0	1.04077	0.0266113	0.0822754	0.0666504	1008.57	-72.01	0.008	-0.06
0	752	1	1	1	1	1	0.835938	0.214844	-0.625	0.633545	0.390381	-0.0107422	30.4	1008.59	0:0:0:30	30	734	0	0	0.819092	0.133789	-0.628662	0.0827637	0	0	0	0	0	0	1.04102	0.0166016	0.0810547	0.00366211	1008.57	-72.01	0.008	-0.06
0	753	1	1	1	1	1	0.796875	0.164063	-0.617188	0.647217	0.394043	-0.0107422	30.4	1008.59	0:0:0:30	30	723	0	0	0.81543	0.137451	-0.636719	0.0375977	0	0	0	0	0	0	1.0437	-0.0185547	0.0263672	0.0195313	1008.57	-72.01	0.007	-0.06
0	754	1	1	1	1	1	0.816406	0.191406	-0.574219	0.633545	0.391113	-0.00268555	30.4	1008.55	0:0:0:30	30	696	0	0	0.812012	0.136475	-0.643555	0.088623	0	0	0	0	0	0	1.04517	0.00415039	0.0546875	0.0693359	1008.57	-72.01	0.008	-0.07
0	755	1	1	1	1	1	0.816406	0.1875	-0.613281	0.639404	0.399902	0.00341797	30.4	1008.55	0:0:0:30	30	719	0	0	0.809082	0.137207	-0.644531	0.0595703	0	0	0	0	0	0	1.04346	0.00708008	0.050293	0.03125	1008.57	-72.01	0.008	-0.07
0	756	1	1	1	1	1	0.808594	0.128906	-0.617188	0.624756	0.399902	0.00634766	30.4	1008.53	0:0:0:30	30	703	0	0	0.804199	0.137207	-0.638428	0.0231934	0	0	0	0	0	0	1.03613	0.00415039	-0.00830078	0.0212402	1008.57	-72.01	0.008	-0.07
0	757	1	1	1	1	1	0.820313	0.046875	-0.605469	0.615234	0.39917	0.00927734	30.4	1008.59	0:0:0:30	30	712	0	0	0.795654	0.136475	-0.635498	0.0974121	0	0	0	0	0	0	1.02734	0.0244141	-0.0895996	0.0300293	1008.57	-72.01	0.008	-0.07
0	758	1	1	1	1	1	0.824219	0.0703125	-0.710938	0.615967	0.399902	0.0100098	30.4	1008.55	0:0:0:30	30	700	0	0	0.809082	0.136963	-0.634521	0.102295	0	0	0	0	0	0	1.03735	0.0151367	-0.0666504	-0.0761719	1008.57	-72.01	0.009	-0.08
0	759	1	1	1	1	1	0.800781	0.0664063	-0.667969	0.62915	0.407227	0.0100098	30.4	1008.55	0:0:0:30	30	712	0	0	0.812012	0.132324	-0.627686	0.078125	0	0	0	0	0	0	1.03491	-0.0112305	-0.065918	-0.0402832	1008.57	-72.01	0.009	-0.08
0	760	1	1	1	1	1	0.714844	-0.160156	-0.410156	0.611572	0.404297	0.0151367	30.4	1008.55	0:0:0:30	30	657	0	0	0.811523	0.126953	-0.618408	0.367676	0	0	0	0	0	0	1.02832	-0.0966797	-0.287109	0.208252	1008.57	-72.01	0.009	-0.08
0	761	1	1	1	1	1	0.847656	0.046875	-0.570313	0.625488	0.407227	0.0202637	30.4	1008.53	0:0:0:30	30	716	0	0	0.808838	0.120117	-0.616211	0.0947266	0	0	0	0	0	0	1.02393	0.0385742	-0.0732422	0.0458984	1008.57	-72.01	0.01	-0.09
0	762	1	1	1	1	1	0.835938	0	-0.710938	0.615967	0.408691	0.0209961	30.4	1008.49	0:0:0:30	30	684	0	0	0.810547	0.115967	-0.615479	0.152344	0	0	0	0	0	0	1.02417	0.0251465	-0.115967	-0.095459	1008.57	-72.01	0.01	-0.09
0	763	1	1	1	1	1	0.855469	0.0625	-0.609375	0.624023	0.403564	0.0290527	30.4	1008.53	0:0:0:30	30	699	0	0	0.811523	0.115479	-0.615479	0.0688477	0	0	0	0	0	0	1.02515	0.0437012	-0.0529785	0.00610352	1008.57	-72.02	0.009	-0.08
0	764	1	1	1	1	1	0.820313	0.214844	-0.703125	0.621826	0.405029	0.0246582	30.4	1008.49	0:0:0:30	30	708	0	0	0.811768	0.115967	-0.614014	0.133057	0	0	0	0	0	0	1.02441	0.00830078	0.0986328	-0.0888672	1008.57	-72.02	0.009	-0.08
0	765	1	1	1	1	1	0.71875	0.152344	-0.710938	0.626221	0.405762	0.017334	30.4	1008.49	0:0:0:30	30	697	0	0	0.811523	0.116211	-0.615234	0.137939	0	0	0	0	0	0	1.02515	-0.0927734	0.0358887	-0.095459	1008.57	-72.02	0.009	-0.08
0	766	1	1	1	1	1	0.710938	0.0859375	-0.71875	0.624023	0.403564	0.0231934	30.4	1008.49	0:0:0:30	30	712	0	0	0.812256	0.115723	-0.614502	0.148438	0	0	0	0	0	0	1.02515	-0.101318	-0.0297852	-0.104004	1008.57	-72.02	0.01	-0.09
0	767	1	1	1	1	1	0.824219	0.0820313	-0.625	0.626953	0.405762	0.026123	30.4	1008.59	0:0:0:30	30	720	0	0	0.811768	0.114746	-0.616943	0.0358887	0	0	0	0	0	0	1.02612	0.012207	-0.0327148	-0.0078125	1008.57	-72.02	0.01	-0.09
0	768	1	1	1	1	1	0.742188	0.0390625	-0.738281	0.610107	0.410889	0.0253906	30.4	1008.55	0:0:0:30	30	702	0	0	0.812744	0.114014	-0.615967	0.159668	0	0	0	0	0	0	1.02612	-0.0705566	-0.0749512	-0.12207	1008.57	-72.02	0.01	-0.09
0	769	1	1	1	1	1	0.851563	0.0195313	-0.644531	0.62915	0.405762	0.0341797	30.4	1008.49	0:0:0:30	30	716	0	0	0.812744	0.113281	-0.617676	0.10498	0	0	0	0	0	0	1.02734	0.0385742	-0.09375	-0.0266113	1008.57	-72.02	0.01	-0.09
0	770	1	1	1	1	1	0.90625	-0.0195313	-0.730469	0.624756	0.410889	0.0297852	30.4	1008.49	0:0:0:30	30	718	0	0	0.813232	0.114014	-0.616211	0.19873	0	0	0	0	0	0	1.02686	0.0927734	-0.133545	-0.114014	1008.57	-72.02	0.01	-0.09
0	771	1	1	1	1	1	0.816406	0.046875	-0.699219	0.637939	0.406494	0.026123	30.4	1008.61	0:0:0:30	30	719	0	0	0.814209	0.114258	-0.615723	0.107178	0	0	0	0	0	0	1.0271	0.00195313	-0.0673828	-0.083252	1008.57	-72.02	0.01	-0.09
0	772	1	1	1	1	1	0.878906	0.140625	-0.503906	0.626953	0.404297	0.0319824	30.4	1008.53	0:0:0:30	30	718	0	0	0.813965	0.114258	-0.615723	0.131836	0	0	0	0	0	0	1.0271	0.0646973	0.026123	0.111816	1008.57	-72.03	0.009	-0.08
0	773	1	1	1	1	1	0.832031	0.0195313	-0.644531	0.638672	0.39917	0.017334	30.4	1008.49	0:0:0:30	30	723	0	0	0.812256	0.114014	-0.615967	0.100586	0	0	0	0	0	0	1.02563	0.0197754	-0.0944824	-0.0283203	1008.57	-72.03	0.008	-0.07
0	774	1	1	1	1	1	0.75	0.046875	-0.628906	0.639404	0.391846	0.0144043	30.4	1008.61	0:0:0:30	30	699	0	0	0.812744	0.112549	-0.615479	0.0917969	0	0	0	0	0	0	1.02588	-0.0627441	-0.0656738	-0.0131836	1008.57	-72.03	0.008	-0.07
0	775	1	1	1	1	1	0.800781	0.230469	-0.636719	0.647217	0.391846	0.0158691	30.4	1008.49	0:0:0:30	30	708	0	0	0.813232	0.112549	-0.614014	0.120605	0	0	0	0	0	0	1.02515	-0.0124512	0.117676	-0.0224609	1008.57	-72.03	0.008	-0.07
0	776	1	1	1	1	1	0.855469	0.339844	-0.585938	0.665527	0.387451	0.0129395	30.4	1008.45	0:0:0:30	30	708	0	0	0.812744	0.111816	-0.615234	0.233643	0	0	0	0	0	0	1.02563	0.0424805	0.227783	0.0292969	1008.57	-72.03	0.009	-0.08
0	777	1	1	1	1	1	0.808594	0.375	-0.519531	0.639404	0.392578	0.0107422	30.4	1008.35	0:0:0:30	30	708	0	0	0.8125	0.112793	-0.616211	0.279297	0	0	0	0	0	0	1.02588	-0.00390625	0.261963	0.0966797	1008.57	-72.04	0.008	-0.07
0	778	1	1	1	1	1	0.859375	0.375	-0.539063	0.640869	0.385254	0.0158691	30.4	1008.55	0:0:0:30	30	710	0	0	0.812012	0.114014	-0.615723	0.275879	0	0	0	0	0	0	1.02539	0.0471191	0.260742	0.0766602	1008.57	-72.04	0.008	-0.07
0	779	1	1	1	1	1	0.96875	0.144531	-0.527344	0.656738	0.391113	0.0166016	30.4	1008.55	0:0:0:31	31	708	0	0	0.812988	0.115479	-0.616455	0.181641	0	0	0	0	0	0	1.02686	0.155518	0.0288086	0.0891113	1008.57	-72.04	0.008	-0.07
0	780	1	1	1	1	1	0.761719	0.164063	-0.554688	0.653809	0.380859	0.0144043	30.4	1008.55	0:0:0:31	31	663	0	0	0.809814	0.117432	-0.616943	0.0915527	0	0	0	0	0	0	1.0249	-0.0480957	0.0463867	0.0622559	1008.57	-72.04	0.008	-0.07
0	781	1	1	1	1	1	0.878906	0.121094	-0.585938	0.655273	0.384521	0.0151367	30.4	1008.55	0:0:0:31	31	688	0	0	0.809082	0.119629	-0.615967	0.0756836	0	0	0	0	0	0	1.02393	0.0695801	0.00146484	0.0300293	1008.57	-72.05	0.007	-0.06
0	782	1	1	1	1	1	0.882813	0.0898438	-0.574219	0.658203	0.383789	0.0114746	30.4	1008.55	0:0:0:31	31	700	0	0	0.812988	0.116211	-0.616699	0.0856934	0	0	0	0	0	0	1.0271	0.0695801	-0.0263672	0.0424805	1008.57	-72.05	0.007	-0.06
0	783	1	1	1	1	1	0.882813	0.0898438	-0.523438	0.647217	0.378662	0.00708008	30.4	1008.49	0:0:0:31	31	711	0	0	0.818604	0.115234	-0.621338	0.119629	0	0	0	0	0	0	1.03418	0.0639648	-0.0253906	0.0979004	1008.57	-72.05	0.007	-0.06
0	784	1	1	1	1	1	0.851563	0.117188	-0.527344	0.653809	0.391113	0.0151367	30.4	1008.53	0:0:0:31	31	721	0	0	0.818604	0.115234	-0.619629	0.0979004	0	0	0	0	0	0	1.03296	0.032959	0.00170898	0.0922852	1008.57	-72.05	0.007	-0.06
0	785	1	1	1	1	1	0.851563	0.0898438	-0.539063	0.650146	0.375732	0.00927734	30.4	1008.55	0:0:0:31	31	732	0	0	0.819092	0.112793	-0.618408	0.088623	0	0	0	0	0	0	1.03247	0.0324707	-0.0229492	0.0793457	1008.57	-72.06	0.006	-0.05
0	786	1	1	1	1	1	0.917969	0.117188	-0.539063	0.672852	0.378662	0.00561523	30.4	1008.45	0:0:0:31	31	723	0	0	0.81543	0.114502	-0.62085	0.131104	0	0	0	0	0	0	1.03125	0.102295	0.00244141	0.0817871	1008.57	-72.06	0.007	-0.06
0	787	1	1	1	1	1	0.867188	0.121094	-0.507813	0.653809	0.378662	0.00708008	30.4	1008.49	0:0:0:31	31	715	0	0	0.813232	0.11084	-0.619141	0.124023	0	0	0	0	0	0	1.02808	0.0537109	0.0100098	0.111328	1008.57	-72.06	0.007	-0.06
0	788	1	1	1	1	1	0.871094	0.125	-0.527344	0.656006	0.388916	0.00854492	30.4	1008.49	0:0:0:31	31	703	0	0	0.809814	0.110352	-0.623047	0.114502	0	0	0	0	0	0	1.02783	0.0610352	0.0144043	0.0957031	1008.57	-72.07	0.006	-0.05
0	789	1	1	1	1	1	0.910156	0.160156	-0.542969	0.647217	0.380859	0.00854492	30.4	1008.45	0:0:0:31	31	702	0	0	0.812744	0.107666	-0.623291	0.136475	0	0	0	0	0	0	1.03003	0.097168	0.0522461	0.0803223	1008.57	-72.07	0.007	-0.05
0	790	1	1	1	1	1	0.882813	0.140625	-0.558594	0.661865	0.383057	0.0107422	30.4	1008.53	0:0:0:31	31	719	0	0	0.810547	0.105469	-0.623535	0.103271	0	0	0	0	0	0	1.02808	0.0720215	0.0351563	0.0649414	1008.57	-72.07	0.006	-0.05
0	791	1	1	1	1	1	0.847656	0.332031	-0.710938	0.654541	0.382324	0.0100098	30.4	1008.49	0:0:0:31	31	715	0	0	0.807129	0.10498	-0.625732	0.245605	0	0	0	0	0	0	1.02661	0.0405273	0.226807	-0.0849609	1008.57	-72.07	0.006	-0.05
0	792	1	1	1	1	1	0.667969	-0.0585938	-0.882813	0.665527	0.383057	0.00708008	30.4	1008.59	0:0:0:31	31	705	0	0	0.804443	0.102539	-0.624023	0.33374	0	0	0	0	0	0	1.02319	-0.136475	-0.161133	-0.258545	1008.57	-72.07	0.007	-0.06
0	793	1	1	1	1	1	0.519531	0.386719	-1.27734	0.675781	0.367676	0.00708008	30.4	1008.44	0:0:0:31	31	736	0	0	0.802002	0.0993652	-0.624268	0.76709	0	0	0	0	0	0	1.02124	-0.282471	0.287109	-0.652832	1008.57	-72.07	0.007	-0.06
0	794	1	1	1	1	1	0.484375	0.0195313	-1.22656	0.677979	0.374268	0.0319824	30.4	1008.49	0:0:0:31	31	727	0	0	0.820313	0.0905762	-0.620117	0.696777	0	0	0	0	0	0	1.03247	-0.335938	-0.0710449	-0.606201	1008.58	-72.08	0.006	-0.05
0	795	1	1	1	1	1	0.601563	0.21875	-0.722656	0.658936	0.384521	0.0686035	30.4	1008.59	0:0:0:31	31	702	0	0	0.815186	0.0891113	-0.621338	0.269531	0	0	0	0	0	0	1.02881	-0.213623	0.129395	-0.101074	1008.58	-72.08	0.007	-0.06
0	796	1	1	1	1	1	0.4375	0.140625	-0.128906	0.651611	0.383789	0.064209	30.5	1008.59	0:0:0:31	31	704	0	0	0.810547	0.0895996	-0.61792	0.617188	0	0	0	0	0	0	1.02319	-0.373047	0.0507813	0.489014	1008.58	-72.08	0.007	-0.06
0	797	1	1	1	1	1	0.128906	0.113281	-0.402344	0.642822	0.39917	0.0510254	30.5	1008.67	0:0:0:31	31	700	0	0	0.811523	0.0935059	-0.610596	0.713867	0	0	0	0	0	0	1.01978	-0.682617	0.0195313	0.208252	1008.58	-72.08	0.007	-0.06
0	798	1	1	1	1	1	1.87891	0.214844	-0.574219	0.653809	0.381592	0.0231934	30.5	1008.59	0:0:0:31	31	711	0	0	0.817383	0.0949707	-0.608887	1.0686	0	0	0	0	0	0	1.02368	1.06128	0.119629	0.034668	1008.58	-72.09	0.006	-0.05
0	799	1	1	1	1	1	1.01563	-0.257813	-0.078125	0.658936	0.394043	0.081543	30.5	1008.61	0:0:0:31	31	719	0	0	0.818115	0.095459	-0.608154	0.666748	0	0	0	0	0	0	1.02393	0.197266	-0.353271	0.530029	1008.58	-72.09	0.006	-0.05
0	800	1	1	1	1	1	0.84375	-0.464844	0.257813	0.610107	0.43335	0.0678711	30.5	1008.55	0:0:0:31	31	628	0	0	0.818115	0.0991211	-0.608643	1.03418	0	0	0	0	0	0	1.02441	0.0253906	-0.563965	0.866455	1008.58	-72.09	0.007	-0.06
0	801	1	1	1	1	1	0.574219	-0.425781	-0.597656	0.602051	0.436279	0.0800781	30.5	1008.61	0:0:0:31	31	713	0	0	0.817627	0.100342	-0.608398	0.579834	0	0	0	0	0	0	1.02417	-0.243408	-0.526123	0.0107422	1008.58	-72.1	0.006	-0.05
0	802	1	1	1	1	1	0.925781	-0.175781	-0.566406	0.596191	0.42627	0.0800781	30.5	1008.67	0:0:0:31	31	708	0	0	0.817627	0.102783	-0.606445	0.30127	0	0	0	0	0	0	1.02319	0.10791	-0.278564	0.0400391	1008.58	-72.1	0.006	-0.05
0	803	1	1	1	1	1	0.878906	0.125	-0.671875	0.592529	0.440674	0.0881348	30.5	1008.71	0:0:0:31	31	710	0	0	0.817383	0.103516	-0.606201	0.0922852	0	0	0	0	0	0	1.02295	0.0612793	0.0212402	-0.0654297	1008.58	-72.1	0.007	-0.06
0	804	1	1	1	1	1	0.789063	0.148438	-0.589844	0.602051	0.431152	0.0852051	30.5	1008.73	0:0:0:31	31	696	0	0	0.817383	0.103271	-0.60498	0.0551758	0	0	0	0	0	0	1.02222	-0.0283203	0.0449219	0.0151367	1008.58	-72.1	0.007	-0.06
0	805	1	1	1	1	1	0.800781	0.191406	-0.664063	0.601318	0.425537	0.0822754	30.5	1008.67	0:0:0:31	31	708	0	0	0.819092	0.10376	-0.602783	0.108398	0	0	0	0	0	0	1.02222	-0.0183105	0.0874023	-0.0610352	1008.58	-72.1	0.007	-0.06
0	806	1	1	1	1	1	0.832031	0.105469	-0.609375	0.602783	0.437744	0.0800781	30.5	1008.73	0:0:0:31	31	721	0	0	0.81958	0.104736	-0.601074	0.0148926	0	0	0	0	0	0	1.02173	0.012207	0.000732422	-0.00830078	1008.58	-72.11	0.006	-0.05
0	807	1	1	1	1	1	0.773438	0.09375	-0.714844	0.601318	0.424072	0.0822754	30.5	1008.65	0:0:0:31	31	695	0	0	0.820068	0.106201	-0.600586	0.124023	0	0	0	0	0	0	1.02197	-0.0466309	-0.0124512	-0.114014	1008.58	-72.11	0.006	-0.05
0	808	1	1	1	1	1	0.863281	0.152344	-0.617188	0.608643	0.432617	0.0844727	30.5	1008.65	0:0:0:31	31	695	0	0	0.821289	0.107666	-0.599365	0.0637207	0	0	0	0	0	0	1.02246	0.0419922	0.0444336	-0.0175781	1008.58	-72.11	0.007	-0.06
0	809	1	1	1	1	1	0.835938	0.121094	-0.703125	0.609375	0.43042	0.0874023	30.5	1008.67	0:0:0:31	31	703	0	0	0.821533	0.109619	-0.599121	0.105469	0	0	0	0	0	0	1.02271	0.0141602	0.0112305	-0.104004	1008.58	-72.11	0.007	-0.06
0	810	1	1	1	1	1	0.878906	0.171875	-0.578125	0.601318	0.437012	0.0830078	30.5	1008.59	0:0:0:31	31	718	0	0	0.820313	0.111816	-0.597656	0.0859375	0	0	0	0	0	0	1.021	0.0583496	0.0598145	0.0195313	1008.58	-72.11	0.007	-0.06
0	811	1	1	1	1	1	0.875	0.179688	-0.601563	0.598389	0.43042	0.081543	30.5	1008.61	0:0:0:31	31	708	0	0	0.820068	0.113525	-0.597168	0.0859375	0	0	0	0	0	0	1.02075	0.0546875	0.065918	-0.00439453	1008.58	-72.11	0.007	-0.06
0	812	1	1	1	1	1	0.773438	0.132813	-0.703125	0.593262	0.428467	0.081543	30.5	1008.67	0:0:0:31	31	697	0	0	0.819092	0.113281	-0.598633	0.115723	0	0	0	0	0	0	1.021	-0.0456543	0.0195313	-0.104248	1008.58	-72.11	0.007	-0.06
0	813	1	1	1	1	1	0.695313	0.191406	-0.691406	0.599121	0.432617	0.081543	30.5	1008.71	0:0:0:31	31	699	0	0	0.819092	0.114746	-0.5979	0.172852	0	0	0	0	0	0	1.02075	-0.123779	0.076416	-0.0932617	1008.58	-72.1	0.009	-0.07
0	814	1	1	1	1	1	0.878906	0.0390625	-0.664063	0.601318	0.436279	0.0874023	30.5	1008.71	0:0:0:31	31	716	0	0	0.820557	0.115967	-0.596436	0.11792	0	0	0	0	0	0	1.021	0.0583496	-0.0769043	-0.067627	1008.58	-72.1	0.009	-0.07
0	815	1	1	1	1	1	0.804688	0.113281	-0.6875	0.608643	0.43335	0.0852051	30.5	1008.71	0:0:0:31	31	717	0	0	0.821045	0.115234	-0.595703	0.0930176	0	0	0	0	0	0	1.021	-0.0163574	-0.00195313	-0.0915527	1008.58	-72.1	0.009	-0.07
0	816	1	1	1	1	1	0.785156	0.105469	-0.691406	0.580078	0.428955	0.0844727	30.5	1008.65	0:0:0:31	31	696	0	0	0.820313	0.112549	-0.596191	0.101563	0	0	0	0	0	0	1.02026	-0.0351563	-0.00708008	-0.0952148	1008.58	-72.11	0.008	-0.06
0	817	1	1	1	1	1	0.824219	0.222656	-0.699219	0.596191	0.437012	0.0808105	30.5	1008.67	0:0:0:31	31	716	0	0	0.820313	0.109619	-0.597168	0.1521	0	0	0	0	0	0	1.02075	0.00366211	0.112793	-0.101807	1008.58	-72.11	0.008	-0.06
0	818	1	1	1	1	1	0.679688	0.265625	-0.667969	0.58667	0.440674	0.0756836	30.5	1008.71	0:0:0:32	32	701	0	0	0.821045	0.107422	-0.598389	0.2229	0	0	0	0	0	0	1.02173	-0.141357	0.157959	-0.0693359	1008.58	-72.11	0.008	-0.06
0	819	1	1	1	1	1	0.796875	0.25	-0.6875	0.588867	0.434814	0.0612793	30.5	1008.65	0:0:0:32	32	708	0	0	0.818604	0.106934	-0.600098	0.168701	0	0	0	0	0	0	1.02051	-0.0217285	0.142822	-0.0871582	1008.58	-72.11	0.008	-0.06
0	820	1	1	1	1	1	0.558594	0.3125	-0.765625	0.591064	0.431152	0.0444336	30.5	1008.61	0:0:0:32	32	651	0	0	0.81958	0.106689	-0.599609	0.371338	0	0	0	0	0	0	1.021	-0.260986	0.205566	-0.165771	1008.58	-72.11	0.008	-0.06
0	821	1	1	1	1	1	0.777344	0.308594	-0.585938	0.609375	0.422607	0.045166	30.5	1008.65	0:0:0:32	32	711	0	0	0.819092	0.106934	-0.600098	0.206299	0	0	0	0	0	0	1.021	-0.041748	0.201416	0.0141602	1008.58	-72.11	0.008	-0.06
0	822	1	1	1	1	1	1.08594	-0.132813	-0.734375	0.610107	0.418945	0.0319824	30.5	1008.59	0:0:0:32	32	703	0	0	0.818359	0.107422	-0.600586	0.383545	0	0	0	0	0	0	1.02075	0.267334	-0.240234	-0.133789	1008.58	-72.11	0.008	-0.06
0	823	1	1	1	1	1	1.23828	0.0625	-1.01953	0.623291	0.410889	0.0195313	30.5	1008.73	0:0:0:32	32	700	0	0	0.817871	0.108154	-0.601563	0.594238	0	0	0	0	0	0	1.021	0.420166	-0.0456543	-0.417969	1008.58	-72.11	0.008	-0.06
0	824	1	1	1	1	1	0.820313	0.125	-0.503906	0.622559	0.414551	0.0202637	30.5	1008.67	0:0:0:32	32	716	0	0	0.818115	0.10791	-0.602295	0.0996094	0	0	0	0	0	0	1.02148	0.00195313	0.0168457	0.0983887	1008.58	-72.11	0.008	-0.06
0	825	1	1	1	1	1	0.855469	-0.0273438	-0.597656	0.631348	0.401367	0.0129395	30.5	1008.65	0:0:0:32	32	723	0	0	0.817871	0.108398	-0.603027	0.141113	0	0	0	0	0	0	1.02197	0.0373535	-0.135742	0.00537109	1008.58	-72.11	0.009	-0.07
0	826	1	1	1	1	1	0.527344	0.296875	-0.867188	0.640869	0.394043	0.00268555	30.5	1008.59	0:0:0:32	32	715	0	0	0.81665	0.108643	-0.60376	0.434082	0	0	0	0	0	0	1.02124	-0.289307	0.187988	-0.263428	1008.58	-72.12	0.008	-0.06
0	827	1	1	1	1	1	0.6875	-0.1875	-0.523438	0.649414	0.389648	-0.00341797	30.5	1008.67	0:0:0:32	32	696	0	0	0.815918	0.108887	-0.605225	0.333252	0	0	0	0	0	0	1.02173	-0.128418	-0.296387	0.0817871	1008.58	-72.12	0.008	-0.06
0	828	1	1	1	1	1	0.539063	0.105469	-0.894531	0.658936	0.380859	-0.0239258	30.5	1008.65	0:0:0:32	32	703	0	0	0.81543	0.108887	-0.606689	0.398926	0	0	0	0	0	0	1.02197	-0.276367	-0.00341797	-0.287842	1008.58	-72.12	0.007	-0.05
0	829	1	1	1	1	1	1.05859	-0.015625	-0.617188	0.677979	0.364014	-0.0283203	30.5	1008.71	0:0:0:32	32	719	0	0	0.813965	0.108398	-0.607422	0.274414	0	0	0	0	0	0	1.02124	0.244385	-0.124023	-0.00976563	1008.58	-72.12	0.007	-0.06
0	830	1	1	1	1	1	0.6875	0.0703125	-0.601563	0.716553	0.351074	-0.0393066	30.5	1008.61	0:0:0:32	32	714	0	0	0.813721	0.108398	-0.608643	0.131836	0	0	0	0	0	0	1.02173	-0.126221	-0.0380859	0.00708008	1008.58	-72.12	0.007	-0.06
0	831	1	1	1	1	1	0.566406	0.183594	-0.734375	0.720215	0.345215	-0.0407715	30.5	1008.59	0:0:0:32	32	715	0	0	0.813232	0.105957	-0.607422	0.28833	0	0	0	0	0	0	1.02051	-0.246826	0.0773926	-0.126953	1008.58	-72.12	0.007	-0.06
0	832	1	1	1	1	1	0.621094	0.015625	-0.492188	0.742188	0.338623	-0.059082	30.5	1008.65	0:0:0:32	32	696	0	0	0.81543	0.108154	-0.60376	0.242432	0	0	0	0	0	0	1.02026	-0.194336	-0.0925293	0.111572	1008.58	-72.13	0.006	-0.05
0	833	1	1	1	1	1	0.617188	-0.078125	-0.636719	0.769287	0.333496	-0.0720215	30.5	1008.65	0:0:0:32	32	719	0	0	0.81958	0.10498	-0.595947	0.275879	0	0	0	0	0	0	1.0188	-0.202393	-0.183105	-0.0405273	1008.58	-72.13	0.006	-0.05
0	834	1	1	1	1	1	2.27344	-0.519531	-0.246094	0.781738	0.351807	-0.119629	30.5	1008.65	0:0:0:32	32	711	0	0	0.823975	0.106445	-0.587891	1.61523	0	0	0	0	0	0	1.01782	1.44922	-0.625977	0.341797	1008.58	-72.13	0.006	-0.05
0	835	1	1	1	1	1	0.402344	0.0820313	-0.703125	0.80127	0.331299	-0.133545	30.5	1008.59	0:0:0:32	32	688	0	0	0.827148	0.105713	-0.586426	0.441162	0	0	0	0	0	0	1.01953	-0.424805	-0.0236816	-0.116455	1008.58	-72.14	0.005	-0.04
0	836	1	1	1	1	1	0.445313	0.160156	-0.339844	0.823975	0.369873	-0.13501	30.5	1008.65	0:0:0:32	32	725	0	0	0.832275	0.105713	-0.592041	0.465088	0	0	0	0	0	0	1.02686	-0.386963	0.0541992	0.252197	1008.58	-72.14	0.005	-0.04
0	837	1	1	1	1	1	0.894531	0.363281	-0.0195313	0.812256	0.375732	-0.123291	30.5	1008.61	0:0:0:32	32	719	0	0	0.841309	0.105957	-0.594727	0.632324	0	0	0	0	0	0	1.03589	0.0529785	0.25708	0.575195	1008.58	-72.14	0.005	-0.04
0	838	1	1	1	1	1	1.30078	0.191406	-0.578125	0.815918	0.385254	-0.123291	30.5	1008.61	0:0:0:32	32	716	0	0	0.828369	0.10498	-0.594971	0.480225	0	0	0	0	0	0	1.02539	0.472168	0.0861816	0.0168457	1008.58	-72.14	0.006	-0.05
0	839	1	1	1	1	1	0.859375	0.0976563	-0.609375	0.821777	0.394775	-0.126953	30.5	1008.67	0:0:0:32	32	711	0	0	0.825928	0.110107	-0.602051	0.0361328	0	0	0	0	0	0	1.02808	0.0332031	-0.0124512	-0.00708008	1008.58	-72.14	0.006	-0.05
0	840	1	1	1	1	1	0.703125	0.132813	-0.445313	0.805664	0.400635	-0.11377	30.5	1008.59	0:0:0:32	32	640	0	0	0.827637	0.116943	-0.611572	0.208496	0	0	0	0	0	0	1.03589	-0.124512	0.015625	0.16626	1008.58	-72.15	0.005	-0.04
0	841	1	1	1	1	1	0.820313	0.148438	-0.5625	0.812988	0.404297	-0.114502	30.5	1008.59	0:0:0:32	32	699	0	0	0.831055	0.124268	-0.611328	0.0554199	0	0	0	0	0	0	1.03906	-0.0107422	0.0239258	0.0488281	1008.58	-72.15	0.005	-0.04
0	842	1	1	1	1	1	0.832031	0.1875	-0.554688	0.823975	0.402832	-0.115967	30.5	1008.67	0:0:0:32	32	697	0	0	0.82959	0.128418	-0.611572	0.0820313	0	0	0	0	0	0	1.03882	0.00219727	0.059082	0.0568848	1008.58	-72.15	0.005	-0.04
0	843	1	1	1	1	1	0.839844	0.128906	-0.582031	0.800537	0.399902	-0.115967	30.5	1008.67	0:0:0:32	32	697	0	0	0.828857	0.128418	-0.609863	0.0300293	0	0	0	0	0	0	1.03711	0.0107422	0.000244141	0.027832	1008.58	-72.16	0.004	-0.03
0	844	1	1	1	1	1	0.808594	0.195313	-0.605469	0.823242	0.4021	-0.122559	30.5	1008.71	0:0:0:32	32	719	0	0	0.828125	0.127686	-0.610352	0.0705566	0	0	0	0	0	0	1.03687	-0.0195313	0.067627	0.00488281	1008.58	-72.16	0.005	-0.04
0	845	1	1	1	1	1	0.851563	0.183594	-0.535156	0.802002	0.399902	-0.122559	30.5	1008.59	0:0:0:32	32	718	0	0	0.828369	0.126709	-0.610107	0.0969238	0	0	0	0	0	0	1.03662	0.0231934	0.0566406	0.0749512	1008.58	-72.16	0.005	-0.04
0	846	1	1	1	1	1	0.753906	0.160156	-0.574219	0.809326	0.400635	-0.11377	30.5	1008.65	0:0:0:32	32	697	0	0	0.828369	0.127441	-0.609375	0.088623	0	0	0	0	0	0	1.03638	-0.0744629	0.0324707	0.0351563	1008.58	-72.16	0.005	-0.04
0	847	1	1	1	1	1	0.871094	0.207031	-0.589844	0.804932	0.405762	-0.10498	30.5	1008.59	0:0:0:32	32	721	0	0	0.828369	0.12793	-0.608887	0.0917969	0	0	0	0	0	0	1.03589	0.0427246	0.0788574	0.019043	1008.58	-72.16	0.005	-0.04
0	848	1	1	1	1	1	0.828125	0.15625	-0.648438	0.797607	0.399902	-0.118164	30.5	1008.53	0:0:0:32	32	694	0	0	0.827881	0.12793	-0.60791	0.0493164	0	0	0	0	0	0	1.03516	0	0.0280762	-0.0402832	1008.59	-72.17	0.004	-0.03
0	849	1	1	1	1	1	0.886719	0.175781	-0.613281	0.811523	0.405762	-0.115234	30.5	1008.65	0:0:0:32	32	718	0	0	0.828613	0.128418	-0.606445	0.0749512	0	0	0	0	0	0	1.03491	0.0578613	0.0471191	-0.0065918	1008.59	-72.17	0.004	-0.03
0	850	1	1	1	1	1	0.796875	0.15625	-0.621094	0.803467	0.4021	-0.115234	30.5	1008.61	0:0:0:32	32	723	0	0	0.828369	0.128662	-0.606934	0.0441895	0	0	0	0	0	0	1.03516	-0.0314941	0.0273438	-0.013916	1008.59	-72.17	0.005	-0.04
0	851	1	1	1	1	1	0.796875	0.183594	-0.652344	0.823975	0.402832	-0.122559	30.5	1008.61	0:0:0:32	32	716	0	0	0.828125	0.128174	-0.607178	0.0778809	0	0	0	0	0	0	1.03491	-0.03125	0.0551758	-0.0449219	1008.59	-72.17	0.005	-0.04
0	852	1	1	1	1	1	0.8125	0.113281	-0.625	0.818848	0.410889	-0.113037	30.5	1008.67	0:0:0:32	32	710	0	0	0.828613	0.12793	-0.606201	0.0288086	0	0	0	0	0	0	1.03467	-0.0161133	-0.0146484	-0.0185547	1008.59	-72.17	0.005	-0.04
0	853	1	1	1	1	1	0.832031	0.148438	-0.585938	0.821045	0.406494	-0.118164	30.5	1008.61	0:0:0:32	32	718	0	0	0.831055	0.127686	-0.60498	0.0280762	0	0	0	0	0	0	1.03589	0.000732422	0.0205078	0.019043	1008.59	-72.17	0.004	-0.04
0	854	1	1	1	1	1	0.851563	0.148438	-0.507813	0.817383	0.407227	-0.116699	30.5	1008.59	0:0:0:32	32	723	0	0	0.830811	0.129639	-0.60498	0.10083	0	0	0	0	0	0	1.03589	0.0205078	0.0185547	0.097168	1008.59	-72.17	0.005	-0.05
0	855	1	1	1	1	1	0.839844	0.160156	-0.589844	0.812988	0.405762	-0.121094	30.5	1008.55	0:0:0:32	32	703	0	0	0.832031	0.130371	-0.604004	0.0336914	0	0	0	0	0	0	1.03638	0.00756836	0.0297852	0.0141602	1008.59	-72.17	0.004	-0.04
0	856	1	1	1	1	1	0.804688	0.136719	-0.613281	0.796875	0.410156	-0.122559	30.5	1008.65	0:0:0:32	32	701	0	0	0.833008	0.131348	-0.603027	0.0305176	0	0	0	0	0	0	1.03662	-0.0283203	0.00512695	-0.0102539	1008.59	-72.17	0.004	-0.04
0	857	1	1	1	1	1	0.816406	0.128906	-0.609375	0.815918	0.404297	-0.117432	30.5	1008.67	0:0:0:33	33	723	0	0	0.832275	0.130859	-0.601563	0.0175781	0	0	0	0	0	0	1.0354	-0.0158691	-0.00195313	-0.00756836	1008.59	-72.17	0.005	-0.05
0	858	1	1	1	1	1	0.90625	0.210938	-0.632813	0.823242	0.405762	-0.121826	30.5	1008.59	0:0:0:33	33	703	0	0	0.83374	0.12915	-0.60083	0.113525	0	0	0	0	0	0	1.03589	0.0722656	0.081543	-0.0317383	1008.59	-72.17	0.005	-0.05
0	859	1	1	1	1	1	0.773438	0.105469	-0.660156	0.810791	0.407959	-0.115967	30.5	1008.65	0:0:0:33	33	716	0	0	0.834229	0.128662	-0.60083	0.0878906	0	0	0	0	0	0	1.03589	-0.060791	-0.0231934	-0.0593262	1008.59	-72.17	0.005	-0.05
0	860	1	1	1	1	1	0.839844	0.140625	-0.515625	0.805664	0.4021	-0.122559	30.5	1008.61	0:0:0:33	33	638	0	0	0.836914	0.126465	-0.598877	0.0844727	0	0	0	0	0	0	1.03687	0.00268555	0.013916	0.083252	1008.59	-72.17	0.005	-0.05
0	861	1	1	1	1	1	0.835938	0.136719	-0.621094	0.802002	0.407959	-0.121826	30.5	1008.61	0:0:0:33	33	692	0	0	0.837646	0.124268	-0.599365	0.0249023	0	0	0	0	0	0	1.03735	-0.00170898	0.012207	-0.0214844	1008.59	-72.17	0.005	-0.05
0	862	1	1	1	1	1	0.839844	0.132813	-0.613281	0.807861	0.400635	-0.124023	30.5	1008.61	0:0:0:33	33	700	0	0	0.834717	0.127441	-0.597412	0.0170898	0	0	0	0	0	0	1.03442	0.00488281	0.00512695	-0.015625	1008.59	-72.17	0.005	-0.05
0	863	1	1	1	1	1	0.84375	0.140625	-0.601563	0.81665	0.407227	-0.115234	30.5	1008.55	0:0:0:33	33	703	0	0	0.830078	0.128418	-0.592529	0.0200195	0	0	0	0	0	0	1.02808	0.0134277	0.0119629	-0.00878906	1008.59	-72.17	0.005	-0.05
0	864	1	1	1	1	1	0.859375	0.109375	-0.585938	0.799805	0.406494	-0.121094	30.5	1008.65	0:0:0:33	33	707	0	0	0.830322	0.128662	-0.594238	0.0358887	0	0	0	0	0	0	1.02905	0.0290527	-0.0192871	0.00830078	1008.59	-72.17	0.006	-0.05
0	865	1	1	1	1	1	0.835938	0.128906	-0.597656	0.804199	0.404297	-0.121826	30.5	1008.65	0:0:0:33	33	700	0	0	0.82959	0.130615	-0.594727	0.00683594	0	0	0	0	0	0	1.02905	0.00610352	-0.00170898	-0.00268555	1008.59	-72.18	0.005	-0.04
0	866	1	1	1	1	1	0.816406	0.136719	-0.597656	0.805664	0.4021	-0.123291	30.5	1008.55	0:0:0:33	33	720	0	0	0.833252	0.128418	-0.592041	0.0195313	0	0	0	0	0	0	1.03027	-0.0168457	0.00805664	-0.00537109	1008.59	-72.18	0.005	-0.04
0	867	1	1	1	1	1	0.820313	0.128906	-0.628906	0.802002	0.4021	-0.122559	30.5	1008.61	0:0:0:33	33	703	0	0	0.834961	0.132324	-0.593018	0.0385742	0	0	0	0	0	0	1.03271	-0.0146484	-0.00341797	-0.0356445	1008.59	-72.18	0.005	-0.04
0	868	1	1	1	1	1	0.816406	0.128906	-0.640625	0.818848	0.405762	-0.118164	30.5	1008.67	0:0:0:33	33	719	0	0	0.838867	0.132568	-0.5896	0.0556641	0	0	0	0	0	0	1.03394	-0.0224609	-0.00366211	-0.0507813	1008.59	-72.17	0.006	-0.05
0	869	1	1	1	1	1	0.796875	0.117188	-0.601563	0.802734	0.412354	-0.116699	30.5	1008.61	0:0:0:33	33	702	0	0	0.835693	0.134521	-0.5896	0.0441895	0	0	0	0	0	0	1.03149	-0.0388184	-0.017334	-0.0117188	1008.59	-72.18	0.005	-0.04
0	870	1	1	1	1	1	0.859375	0.136719	-0.660156	0.802002	0.408691	-0.117432	30.5	1008.71	0:0:0:33	33	719	0	0	0.837402	0.13501	-0.588867	0.0742188	0	0	0	0	0	0	1.03271	0.0217285	0.00146484	-0.0710449	1008.59	-72.18	0.005	-0.04
0	871	1	1	1	1	1	0.824219	0.140625	-0.609375	0.826172	0.404297	-0.118164	30.5	1008.71	0:0:0:33	33	702	0	0	0.840576	0.134521	-0.587402	0.027832	0	0	0	0	0	0	1.03418	-0.0163574	0.00610352	-0.0217285	1008.59	-72.18	0.005	-0.04
0	872	1	1	1	1	1	0.828125	0.117188	-0.605469	0.796875	0.406494	-0.121826	30.5	1008.71	0:0:0:33	33	719	0	0	0.843018	0.135986	-0.589111	0.0290527	0	0	0	0	0	0	1.03735	-0.0148926	-0.0187988	-0.0161133	1008.59	-72.18	0.006	-0.05
0	873	1	1	1	1	1	0.863281	0.136719	-0.644531	0.803467	0.405029	-0.124023	30.5	1008.59	0:0:0:33	33	703	0	0	0.845947	0.138672	-0.588623	0.0583496	0	0	0	0	0	0	1.04004	0.0170898	-0.00195313	-0.0556641	1008.59	-72.18	0.006	-0.05
0	874	1	1	1	1	1	0.839844	0.128906	-0.582031	0.796143	0.401367	-0.124023	30.5	1008.71	0:0:0:33	33	715	0	0	0.827881	0.14624	-0.593506	0.0239258	0	0	0	0	0	0	1.02905	0.0117188	-0.017334	0.0114746	1008.59	-72.18	0.006	-0.05
0	875	1	1	1	1	1	0.851563	0.164063	-0.601563	0.808594	0.403564	-0.126221	30.5	1008.49	0:0:0:33	33	697	0	0	0.833496	0.147217	-0.592529	0.026123	0	0	0	0	0	0	1.0332	0.0178223	0.0166016	-0.0090332	1008.59	-72.18	0.007	-0.06
0	876	1	1	1	1	1	0.84375	0.140625	-0.574219	0.799072	0.405029	-0.12915	30.5	1008.61	0:0:0:33	33	696	0	0	0.838379	0.146729	-0.595703	0.0229492	0	0	0	0	0	0	1.03882	0.00537109	-0.00610352	0.0214844	1008.59	-72.18	0.007	-0.06
0	877	1	1	1	1	1	0.859375	0.144531	-0.625	0.812256	0.4021	-0.118164	30.5	1008.67	0:0:0:33	33	697	0	0	0.837402	0.143799	-0.602783	0.0310059	0	0	0	0	0	0	1.04175	0.0217285	0.000488281	-0.0219727	1008.59	-72.18	0.007	-0.06
0	878	1	1	1	1	1	0.84375	0.128906	-0.597656	0.82251	0.39917	-0.119629	30.5	1008.59	0:0:0:33	33	702	0	0	0.831787	0.143066	-0.603271	0.0192871	0	0	0	0	0	0	1.03735	0.0117188	-0.0141602	0.00561523	1008.59	-72.19	0.007	-0.06
0	879	1	1	1	1	1	0.816406	0.160156	-0.640625	0.808594	0.400635	-0.121094	30.5	1008.59	0:0:0:33	33	700	0	0	0.831299	0.143555	-0.603271	0.0432129	0	0	0	0	0	0	1.03711	-0.0148926	0.0166016	-0.0371094	1008.59	-72.19	0.007	-0.06
0	880	1	1	1	1	1	0.984375	0.078125	-0.511719	0.81958	0.410889	-0.114502	30.5	1008.67	0:0:0:33	33	662	0	0	0.832275	0.145508	-0.60791	0.191895	0	0	0	0	0	0	1.04102	0.151855	-0.0673828	0.0961914	1008.59	-72.19	0.007	-0.06
0	881	1	1	1	1	1	0.832031	0.160156	-0.570313	0.799072	0.411621	-0.114502	30.5	1008.65	0:0:0:33	33	717	0	0	0.832764	0.145264	-0.607422	0.0397949	0	0	0	0	0	0	1.04102	-0.000732422	0.0146484	0.0371094	1008.59	-72.19	0.007	-0.06
0	882	1	1	1	1	1	0.820313	0.144531	-0.59375	0.807861	0.396973	-0.118896	30.5	1008.65	0:0:0:33	33	696	0	0	0.83252	0.145264	-0.607422	0.0183105	0	0	0	0	0	0	1.04053	-0.012207	-0.000732422	0.0136719	1008.59	-72.19	0.007	-0.06
0	883	1	1	1	1	1	0.820313	0.128906	-0.535156	0.812256	0.400635	-0.11377	30.5	1008.65	0:0:0:33	33	699	0	0	0.831787	0.145264	-0.607666	0.0751953	0	0	0	0	0	0	1.04028	-0.0114746	-0.0163574	0.0725098	1008.59	-72.19	0.008	-0.07
0	884	1	1	1	1	1	0.734375	0.0859375	-0.625	0.818115	0.399902	-0.120361	30.5	1008.59	0:0:0:33	33	708	0	0	0.833008	0.145264	-0.607666	0.116211	0	0	0	0	0	0	1.04126	-0.0986328	-0.0593262	-0.0170898	1008.59	-72.2	0.007	-0.06
0	885	1	1	1	1	1	0.804688	0.128906	-0.648438	0.817383	0.413086	-0.10791	30.5	1008.67	0:0:0:33	33	708	0	0	0.833252	0.144531	-0.608887	0.0512695	0	0	0	0	0	0	1.04224	-0.0285645	-0.015625	-0.0393066	1008.59	-72.2	0.007	-0.06
0	886	1	1	1	1	1	0.835938	0.164063	-0.546875	0.820313	0.408691	-0.115234	30.5	1008.67	0:0:0:33	33	697	0	0	0.835449	0.144775	-0.609619	0.0654297	0	0	0	0	0	0	1.04419	0.000244141	0.019043	0.0627441	1008.59	-72.2	0.008	-0.07
0	887	1	1	1	1	1	0.769531	0.121094	-0.667969	0.799805	0.401367	-0.117432	30.5	1008.65	0:0:0:33	33	710	0	0	0.834473	0.144287	-0.610596	0.0898438	0	0	0	0	0	0	1.04419	-0.0649414	-0.0231934	-0.057373	1008.59	-72.2	0.008	-0.07
0	888	1	1	1	1	1	0.839844	0.15625	-0.539063	0.812256	0.402832	-0.114502	30.5	1008.59	0:0:0:33	33	715	0	0	0.834473	0.14502	-0.609375	0.0712891	0	0	0	0	0	0	1.04346	0.00512695	0.0109863	0.0703125	1008.59	-72.2	0.008	-0.07
0	889	1	1	1	1	1	0.886719	0.164063	-0.585938	0.810059	0.396973	-0.120361	30.5	1008.65	0:0:0:33	33	710	0	0	0.833984	0.144531	-0.609131	0.0605469	0	0	0	0	0	0	1.04297	0.0524902	0.0192871	0.0231934	1008.59	-72.2	0.008	-0.07
0	890	1	1	1	1	1	0.867188	0.1875	-0.621094	0.799072	0.4021	-0.122559	30.5	1008.67	0:0:0:33	33	704	0	0	0.834717	0.144531	-0.609863	0.0546875	0	0	0	0	0	0	1.0437	0.0324707	0.0427246	-0.0109863	1008.59	-72.21	0.007	-0.06
0	891	1	1	1	1	1	0.84375	0.136719	-0.628906	0.793945	0.410889	-0.116699	30.5	1008.61	0:0:0:33	33	708	0	0	0.835938	0.144531	-0.608887	0.0227051	0	0	0	0	0	0	1.04419	0.00756836	-0.0078125	-0.0197754	1008.59	-72.21	0.007	-0.06
0	892	1	1	1	1	1	0.820313	0.121094	-0.613281	0.812256	0.407959	-0.118896	30.5	1008.59	0:0:0:33	33	727	0	0	0.836426	0.145264	-0.60791	0.029541	0	0	0	0	0	0	1.04419	-0.0161133	-0.0241699	-0.00537109	1008.59	-72.21	0.007	-0.06
0	893	1	1	1	1	1	0.894531	0.171875	-0.601563	0.813721	0.407959	-0.115967	30.5	1008.65	0:0:0:33	33	727	0	0	0.836426	0.144775	-0.608154	0.064209	0	0	0	0	0	0	1.04419	0.0578613	0.0268555	0.0065918	1008.59	-72.21	0.007	-0.06
0	894	1	1	1	1	1	0.859375	0.1875	-0.652344	0.812256	0.407959	-0.122559	30.5	1008.55	0:0:0:33	33	719	0	0	0.83667	0.145264	-0.609131	0.064209	0	0	0	0	0	0	1.04517	0.0224609	0.0419922	-0.0429688	1008.59	-72.22	0.006	-0.05
0	895	1	1	1	1	1	0.902344	0.167969	-0.617188	0.824707	0.4021	-0.114502	30.5	1008.71	0:0:0:33	33	703	0	0	0.836426	0.14502	-0.609131	0.0700684	0	0	0	0	0	0	1.04492	0.0656738	0.0229492	-0.0078125	1008.59	-72.21	0.007	-0.06
0	896	1	1	1	1	1	0.847656	0.199219	-0.605469	0.796143	0.395508	-0.121094	30.5	1008.61	0:0:0:34	34	695	0	0	0.836182	0.145264	-0.608643	0.0549316	0	0	0	0	0	0	1.04443	0.0112305	0.0537109	0.00317383	1008.59	-72.21	0.008	-0.06
0	897	1	1	1	1	1	0.773438	0.183594	-0.597656	0.811523	0.410156	-0.121094	30.5	1008.61	0:0:0:34	34	716	0	0	0.83667	0.145752	-0.607666	0.0744629	0	0	0	0	0	0	1.04443	-0.0632324	0.0375977	0.0100098	1008.59	-72.22	0.007	-0.05
0	898	1	1	1	1	1	0.804688	0.128906	-0.601563	0.796143	0.405762	-0.11377	30.5	1008.59	0:0:0:34	34	696	0	0	0.836426	0.145264	-0.607422	0.0361328	0	0	0	0	0	0	1.04395	-0.0317383	-0.0163574	0.00585938	1008.59	-72.22	0.008	-0.06
0	899	1	1	1	1	1	0.824219	0.195313	-0.679688	0.794678	0.410889	-0.116699	30.5	1008.61	0:0:0:34	34	723	0	0	0.837402	0.145264	-0.607178	0.0888672	0	0	0	0	0	0	1.04443	-0.0131836	0.0498047	-0.0722656	1008.59	-72.22	0.008	-0.06
0	900	1	1	1	1	1	0.773438	0.148438	-0.621094	0.808594	0.399902	-0.121094	30.5	1008.61	0:0:0:34	34	655	0	0	0.839111	0.145264	-0.606201	0.0673828	0	0	0	0	0	0	1.04541	-0.0656738	0.00292969	-0.0146484	1008.59	-72.22	0.008	-0.06
0	901	1	1	1	1	1	0.832031	0.136719	-0.617188	0.793945	0.404297	-0.119629	30.5	1008.61	0:0:0:34	34	684	0	0	0.839355	0.145264	-0.606445	0.0153809	0	0	0	0	0	0	1.0459	-0.00732422	-0.00854492	-0.010498	1008.59	-72.22	0.008	-0.06
0	902	1	1	1	1	1	0.855469	0.113281	-0.589844	0.805664	0.410156	-0.119629	30.5	1008.53	0:0:0:34	34	721	0	0	0.8396	0.14502	-0.606201	0.0390625	0	0	0	0	0	0	1.0459	0.015625	-0.0317383	0.0163574	1008.59	-72.22	0.008	-0.06
0	903	1	1	1	1	1	0.867188	0.140625	-0.628906	0.812988	0.402832	-0.115967	30.5	1008.61	0:0:0:34	34	702	0	0	0.8396	0.145508	-0.606201	0.0356445	0	0	0	0	0	0	1.0459	0.0273438	-0.00488281	-0.0224609	1008.59	-72.22	0.008	-0.06
0	904	1	1	1	1	1	0.835938	0.148438	-0.640625	0.806396	0.39917	-0.124023	30.5	1008.65	0:0:0:34	34	724	0	0	0.839355	0.145996	-0.606445	0.0341797	0	0	0	0	0	0	1.0459	-0.00341797	0.00219727	-0.0339355	1008.59	-72.22	0.007	-0.06
0	905	1	1	1	1	1	0.808594	0.128906	-0.632813	0.807861	0.405762	-0.124756	30.5	1008.59	0:0:0:34	34	711	0	0	0.839111	0.14624	-0.606445	0.0437012	0	0	0	0	0	0	1.04565	-0.0305176	-0.017334	-0.026123	1008.59	-72.22	0.007	-0.06
0	906	1	1	1	1	1	0.820313	0.117188	-0.648438	0.808594	0.39624	-0.126221	30.5	1008.53	0:0:0:34	34	719	0	0	0.839111	0.145996	-0.606689	0.0541992	0	0	0	0	0	0	1.0459	-0.0187988	-0.0288086	-0.0415039	1008.59	-72.22	0.007	-0.06
0	907	1	1	1	1	1	0.824219	0.125	-0.609375	0.796143	0.399902	-0.126953	30.5	1008.61	0:0:0:34	34	711	0	0	0.839844	0.145996	-0.606689	0.0263672	0	0	0	0	0	0	1.04614	-0.015625	-0.0209961	-0.00268555	1008.59	-72.22	0.007	-0.06
0	908	1	1	1	1	1	0.847656	0.128906	-0.621094	0.803467	0.409424	-0.125488	30.5	1008.53	0:0:0:34	34	692	0	0	0.840088	0.14624	-0.605957	0.0239258	0	0	0	0	0	0	1.04614	0.00732422	-0.017334	-0.0148926	1008.59	-72.22	0.007	-0.06
0	909	1	1	1	1	1	0.808594	0.132813	-0.605469	0.799072	0.4021	-0.126953	30.5	1008.61	0:0:0:34	34	696	0	0	0.840576	0.14624	-0.605957	0.034668	0	0	0	0	0	0	1.04639	-0.0319824	-0.0134277	0.000488281	1008.59	-72.22	0.007	-0.06
0	910	1	1	1	1	1	0.824219	0.117188	-0.550781	0.803467	0.39917	-0.126221	30.5	1008.67	0:0:0:34	34	711	0	0	0.840332	0.14624	-0.605469	0.0639648	0	0	0	0	0	0	1.04614	-0.0161133	-0.0290527	0.0546875	1008.59	-72.22	0.007	-0.06
0	911	1	1	1	1	1	0.8125	0.132813	-0.621094	0.793213	0.399902	-0.122559	30.5	1008.59	0:0:0:34	34	704	0	0	0.84082	0.14624	-0.605713	0.034668	0	0	0	0	0	0	1.04639	-0.0283203	-0.0134277	-0.0151367	1008.59	-72.22	0.008	-0.07
0	912	1	1	1	1	1	0.820313	0.144531	-0.625	0.794678	0.407959	-0.120361	30.5	1008.55	0:0:0:34	34	700	0	0	0.841064	0.146484	-0.605713	0.0283203	0	0	0	0	0	0	1.04688	-0.020752	-0.00195313	-0.019043	1008.59	-72.23	0.007	-0.06
0	913	1	1	1	1	1	0.859375	0.125	-0.59375	0.79834	0.404297	-0.121826	30.5	1008.61	0:0:0:34	34	719	0	0	0.84082	0.146484	-0.605225	0.0305176	0	0	0	0	0	0	1.04614	0.0183105	-0.0214844	0.0114746	1008.59	-72.23	0.007	-0.06
0	914	1	1	1	1	1	0.828125	0.09375	-0.628906	0.807861	0.396973	-0.123291	30.5	1008.67	0:0:0:34	34	715	0	0	0.84082	0.146973	-0.605713	0.0593262	0	0	0	0	0	0	1.04663	-0.0126953	-0.0532227	-0.0229492	1008.59	-72.23	0.007	-0.06
0	915	1	1	1	1	1	0.839844	0.15625	-0.625	0.802002	0.403564	-0.121094	30.5	1008.59	0:0:0:34	34	696	0	0	0.840088	0.146484	-0.606201	0.0209961	0	0	0	0	0	0	1.04614	-0.000244141	0.00952148	-0.0187988	1008.59	-72.24	0.006	-0.05
0	916	1	1	1	1	1	0.832031	0.125	-0.601563	0.802734	0.399902	-0.126221	30.5	1008.61	0:0:0:34	34	700	0	0	0.839355	0.146729	-0.606689	0.0234375	0	0	0	0	0	0	1.0459	-0.00732422	-0.0217285	0.00512695	1008.59	-72.24	0.007	-0.06
0	917	1	1	1	1	1	0.828125	0.125	-0.582031	0.814453	0.4021	-0.114502	30.5	1008.67	0:0:0:34	34	719	0	0	0.839111	0.146484	-0.606689	0.034668	0	0	0	0	0	0	1.0459	-0.0109863	-0.0214844	0.0246582	1008.59	-72.24	0.007	-0.06
0	918	1	1	1	1	1	0.847656	0.132813	-0.613281	0.808594	0.4021	-0.122559	30.5	1008.55	0:0:0:34	34	694	0	0	0.839111	0.146484	-0.606445	0.017334	0	0	0	0	0	0	1.04565	0.00854492	-0.0136719	-0.0065918	1008.6	-72.25	0.006	-0.05
0	919	1	1	1	1	1	0.8125	0.132813	-0.621094	0.808594	0.401367	-0.122559	30.5	1008.65	0:0:0:34	34	715	0	0	0.839111	0.145752	-0.606201	0.0332031	0	0	0	0	0	0	1.04541	-0.0266113	-0.0129395	-0.0148926	1008.6	-72.25	0.006	-0.05
0	920	1	1	1	1	1	0.796875	0.300781	-0.8125	0.804932	0.402832	-0.108643	30.5	1008.61	0:0:0:34	34	644	0	0	0.84082	0.145264	-0.605469	0.262451	0	0	0	0	0	0	1.04614	-0.0439453	0.155273	-0.206787	1008.6	-72.25	0.006	-0.05
0	921	1	1	1	1	1	0.851563	0.125	-0.515625	0.824707	0.4021	-0.118896	30.5	1008.67	0:0:0:34	34	678	0	0	0.841309	0.145752	-0.606445	0.09375	0	0	0	0	0	0	1.04736	0.0100098	-0.020752	0.0908203	1008.6	-72.25	0.006	-0.05
0	922	1	1	1	1	1	0.804688	0.179688	-0.554688	0.810791	0.396973	-0.120361	30.5	1008.53	0:0:0:34	34	710	0	0	0.842041	0.145752	-0.606445	0.0722656	0	0	0	0	0	0	1.04785	-0.0373535	0.0336914	0.0517578	1008.6	-72.25	0.007	-0.06
0	923	1	1	1	1	1	0.785156	0.132813	-0.605469	0.805664	0.401367	-0.116699	30.5	1008.59	0:0:0:34	34	720	0	0	0.842285	0.14624	-0.608398	0.0588379	0	0	0	0	0	0	1.04932	-0.0571289	-0.0134277	0.00292969	1008.6	-72.26	0.006	-0.05
0	924	1	1	1	1	1	0.902344	0.191406	-0.613281	0.821777	0.402832	-0.125488	30.5	1008.61	0:0:0:34	34	689	0	0	0.84375	0.146973	-0.607666	0.0734863	0	0	0	0	0	0	1.05005	0.0583496	0.0444336	-0.00537109	1008.6	-72.26	0.006	-0.05
0	925	1	1	1	1	1	0.882813	0.140625	-0.625	0.808594	0.403564	-0.121094	30.5	1008.55	0:0:0:34	34	716	0	0	0.844238	0.147217	-0.607422	0.0424805	0	0	0	0	0	0	1.05054	0.0383301	-0.0065918	-0.017334	1008.6	-72.26	0.006	-0.05
0	926	1	1	1	1	1	0.921875	0.179688	-0.628906	0.803467	0.407227	-0.121094	30.5	1008.73	0:0:0:34	34	697	0	0	0.844238	0.147217	-0.609131	0.0861816	0	0	0	0	0	0	1.05151	0.0773926	0.0324707	-0.0197754	1008.6	-72.27	0.005	-0.04
0	927	1	1	1	1	1	0.804688	0.164063	-0.667969	0.799072	0.402832	-0.118164	30.5	1008.59	0:0:0:34	34	727	0	0	0.844238	0.147217	-0.608887	0.0727539	0	0	0	0	0	0	1.05127	-0.0395508	0.0166016	-0.0588379	1008.6	-72.27	0.006	-0.05
0	928	1	1	1	1	1	0.828125	0.210938	-0.558594	0.812988	0.4021	-0.119629	30.5	1008.67	0:0:0:34	34	687	0	0	0.84375	0.147461	-0.609863	0.0830078	0	0	0	0	0	0	1.05151	-0.015625	0.0634766	0.0512695	1008.6	-72.27	0.006	-0.05
0	929	1	1	1	1	1	0.84375	0.140625	-0.601563	0.812256	0.407227	-0.117432	30.5	1008.61	0:0:0:34	34	708	0	0	0.843018	0.147461	-0.611328	0.0119629	0	0	0	0	0	0	1.05176	0.000488281	-0.00683594	0.00976563	1008.6	-72.27	0.006	-0.05
0	930	1	1	1	1	1	0.84375	0.160156	-0.671875	0.809326	0.39917	-0.115967	30.5	1008.55	0:0:0:34	34	708	0	0	0.842773	0.146973	-0.610596	0.0625	0	0	0	0	0	0	1.05127	0.000732422	0.0129395	-0.0610352	1008.6	-72.27	0.006	-0.05
0	931	1	1	1	1	1	0.90625	0.179688	-0.574219	0.811523	0.403564	-0.122559	30.5	1008.61	0:0:0:34	34	710	0	0	0.843018	0.147705	-0.61084	0.0795898	0	0	0	0	0	0	1.05151	0.0629883	0.0317383	0.0366211	1008.6	-72.27	0.007	-0.05
0	932	1	1	1	1	1	0.851563	0.164063	-0.539063	0.820313	0.397705	-0.118896	30.5	1008.61	0:0:0:34	34	718	0	0	0.843262	0.148682	-0.610352	0.0734863	0	0	0	0	0	0	1.05176	0.00805664	0.0153809	0.0712891	1008.6	-72.27	0.007	-0.05
0	933	1	1	1	1	1	0.828125	0.109375	-0.621094	0.814453	0.408691	-0.120361	30.5	1008.55	0:0:0:34	34	719	0	0	0.842529	0.148682	-0.610352	0.0432129	0	0	0	0	0	0	1.05103	-0.0144043	-0.0393066	-0.010498	1008.6	-72.27	0.007	-0.05
0	934	1	1	1	1	1	0.878906	0.195313	-0.585938	0.811523	0.407227	-0.116699	30.5	1008.55	0:0:0:34	34	697	0	0	0.842041	0.148682	-0.608643	0.0632324	0	0	0	0	0	0	1.0498	0.0366211	0.0463867	0.0227051	1008.6	-72.27	0.007	-0.05
0	935	1	1	1	1	1	0.820313	0.128906	-0.578125	0.814453	0.4021	-0.115234	30.5	1008.71	0:0:0:34	34	688	0	0	0.842041	0.14917	-0.608154	0.0422363	0	0	0	0	0	0	1.04932	-0.0217285	-0.0202637	0.0300293	1008.6	-72.27	0.007	-0.05
0	936	1	1	1	1	1	0.777344	0.164063	-0.578125	0.810059	0.402832	-0.119629	30.5	1008.59	0:0:0:35	35	718	0	0	0.841553	0.148682	-0.608154	0.0725098	0	0	0	0	0	0	1.04883	-0.064209	0.0151367	0.0300293	1008.6	-72.27	0.007	-0.06
0	937	1	1	1	1	1	0.859375	0.167969	-0.539063	0.805664	0.39917	-0.115234	30.5	1008.67	0:0:0:35	35	719	0	0	0.842529	0.148438	-0.607666	0.0732422	0	0	0	0	0	0	1.04932	0.0168457	0.0192871	0.0686035	1008.6	-72.27	0.007	-0.06
0	938	1	1	1	1	1	0.886719	0.167969	-0.597656	0.800537	0.405762	-0.108643	30.5	1008.55	0:0:0:35	35	727	0	0	0.843262	0.148193	-0.608154	0.0488281	0	0	0	0	0	0	1.05029	0.0432129	0.0195313	0.010498	1008.6	-72.28	0.007	-0.06
0	939	1	1	1	1	1	0.847656	0.117188	-0.644531	0.800537	0.408691	-0.122559	30.5	1008.53	0:0:0:35	35	708	0	0	0.843018	0.147461	-0.607422	0.0480957	0	0	0	0	0	0	1.04932	0.00463867	-0.0302734	-0.0368652	1008.6	-72.28	0.007	-0.06
0	940	1	1	1	1	1	0.980469	0.132813	-0.449219	0.815186	0.405029	-0.127686	30.5	1008.65	0:0:0:35	35	651	0	0	0.844482	0.146973	-0.605225	0.207275	0	0	0	0	0	0	1.04932	0.135742	-0.0141602	0.156006	1008.6	-72.28	0.007	-0.06
0	941	1	1	1	1	1	0.859375	0.128906	-0.640625	0.818848	0.397705	-0.124756	30.6	1008.67	0:0:0:35	35	692	0	0	0.844482	0.146973	-0.605225	0.0422363	0	0	0	0	0	0	1.04932	0.0146484	-0.0180664	-0.0351563	1008.6	-72.28	0.007	-0.06
0	942	1	1	1	1	1	0.855469	0.128906	-0.59375	0.802002	0.39917	-0.125488	30.5	1008.65	0:0:0:35	35	711	0	0	0.844238	0.147217	-0.605957	0.0246582	0	0	0	0	0	0	1.04956	0.0109863	-0.0183105	0.012207	1008.6	-72.28	0.007	-0.06
0	943	1	1	1	1	1	0.84375	0.175781	-0.597656	0.796875	0.39917	-0.126221	30.5	1008.55	0:0:0:35	35	702	0	0	0.844238	0.146973	-0.605957	0.0297852	0	0	0	0	0	0	1.04956	-0.000488281	0.0285645	0.00830078	1008.6	-72.28	0.007	-0.06
0	944	1	1	1	1	1	0.835938	0.148438	-0.605469	0.814453	0.39917	-0.126953	30.6	1008.59	0:0:0:35	35	711	0	0	0.84375	0.146729	-0.605713	0.0078125	0	0	0	0	0	0	1.04907	-0.0078125	0.00146484	0.000244141	1008.6	-72.28	0.007	-0.06
0	945	1	1	1	1	1	0.820313	0.136719	-0.59375	0.793945	0.4021	-0.121826	30.5	1008.55	0:0:0:35	35	715	0	0	0.844482	0.146973	-0.605713	0.0288086	0	0	0	0	0	0	1.04956	-0.0241699	-0.0102539	0.0119629	1008.6	-72.28	0.008	-0.07
0	946	1	1	1	1	1	0.820313	0.128906	-0.613281	0.80127	0.402832	-0.121826	30.5	1008.67	0:0:0:35	35	703	0	0	0.844727	0.147461	-0.60498	0.0317383	0	0	0	0	0	0	1.04932	-0.0244141	-0.0185547	-0.00805664	1008.6	-72.28	0.008	-0.07
0	947	1	1	1	1	1	0.863281	0.125	-0.625	0.814453	0.405029	-0.118896	30.5	1008.59	0:0:0:35	35	708	0	0	0.844971	0.147461	-0.604248	0.0354004	0	0	0	0	0	0	1.04932	0.0180664	-0.0224609	-0.0205078	1008.6	-72.28	0.008	-0.07
0	948	1	1	1	1	1	0.84375	0.140625	-0.597656	0.810059	0.405029	-0.125488	30.5	1008.65	0:0:0:35	35	702	0	0	0.844971	0.146729	-0.604004	0.0090332	0	0	0	0	0	0	1.04907	-0.0012207	-0.00610352	0.00634766	1008.6	-72.28	0.008	-0.07
0	949	1	1	1	1	1	0.832031	0.117188	-0.589844	0.807129	0.408691	-0.12915	30.5	1008.61	0:0:0:35	35	715	0	0	0.845215	0.146729	-0.60376	0.0351563	0	0	0	0	0	0	1.04907	-0.0131836	-0.029541	0.013916	1008.6	-72.28	0.008	-0.07
0	950	1	1	1	1	1	0.847656	0.136719	-0.628906	0.799805	0.397705	-0.123291	30.6	1008.67	0:0:0:35	35	715	0	0	0.845459	0.146729	-0.60498	0.0258789	0	0	0	0	0	0	1.0498	0.00195313	-0.0100098	-0.0236816	1008.6	-72.28	0.009	-0.08
0	951	1	1	1	1	1	0.851563	0.144531	-0.621094	0.802002	0.402832	-0.122559	30.5	1008.53	0:0:0:35	35	702	0	0	0.845947	0.146484	-0.605225	0.0166016	0	0	0	0	0	0	1.05054	0.00537109	-0.00195313	-0.015625	1008.6	-72.29	0.008	-0.07
0	952	1	1	1	1	1	0.855469	0.148438	-0.613281	0.807861	0.402832	-0.121094	30.6	1008.65	0:0:0:35	35	721	0	0	0.845947	0.14624	-0.604736	0.0126953	0	0	0	0	0	0	1.05029	0.00927734	0.00195313	-0.00830078	1008.6	-72.29	0.008	-0.07
0	953	1	1	1	1	1	0.839844	0.136719	-0.59375	0.811523	0.400635	-0.125488	30.5	1008.59	0:0:0:35	35	720	0	0	0.845703	0.146484	-0.60498	0.0161133	0	0	0	0	0	0	1.05005	-0.00585938	-0.00976563	0.0112305	1008.6	-72.29	0.008	-0.07
0	954	1	1	1	1	1	0.839844	0.152344	-0.628906	0.818848	0.404297	-0.117432	30.5	1008.59	0:0:0:35	35	696	0	0	0.845703	0.146973	-0.604736	0.0251465	0	0	0	0	0	0	1.05005	-0.00585938	0.00537109	-0.0239258	1008.6	-72.29	0.008	-0.07
0	955	1	1	1	1	1	0.796875	0.140625	-0.632813	0.808594	0.405029	-0.120361	30.6	1008.59	0:0:0:35	35	702	0	0	0.845947	0.146729	-0.604492	0.0568848	0	0	0	0	0	0	1.05005	-0.0490723	-0.00610352	-0.0280762	1008.6	-72.29	0.009	-0.08
0	956	1	1	1	1	1	0.78125	0.144531	-0.617188	0.804199	0.406494	-0.124023	30.5	1008.55	0:0:0:35	35	696	0	0	0.846191	0.147217	-0.604492	0.0661621	0	0	0	0	0	0	1.05029	-0.0649414	-0.00268555	-0.0126953	1008.6	-72.3	0.008	-0.07
0	957	1	1	1	1	1	0.84375	0.132813	-0.636719	0.787354	0.402832	-0.115234	30.6	1008.53	0:0:0:35	35	719	0	0	0.846436	0.147217	-0.604492	0.0354004	0	0	0	0	0	0	1.05054	-0.00268555	-0.0144043	-0.0319824	1008.6	-72.3	0.007	-0.06
0	958	1	1	1	1	1	0.835938	0.125	-0.578125	0.808594	0.408691	-0.119629	30.6	1008.59	0:0:0:35	35	702	0	0	0.846436	0.146973	-0.604492	0.0361328	0	0	0	0	0	0	1.05054	-0.010498	-0.0219727	0.0263672	1008.6	-72.3	0.007	-0.06
0	959	1	1	1	1	1	0.828125	0.109375	-0.605469	0.805664	0.404297	-0.118164	30.5	1008.59	0:0:0:35	35	727	0	0	0.84668	0.146729	-0.604492	0.041748	0	0	0	0	0	0	1.05054	-0.0185547	-0.0373535	-0.000732422	1008.6	-72.3	0.007	-0.06
0	960	1	1	1	1	1	1.10938	0.0390625	-0.457031	0.810791	0.402832	-0.114502	30.5	1008.55	0:0:0:35	35	648	0	0	0.846924	0.145508	-0.60376	0.318604	0	0	0	0	0	0	1.05029	0.262207	-0.106445	0.146729	1008.6	-72.3	0.007	-0.06
0	961	1	1	1	1	1	0.875	0.195313	-0.648438	0.813721	0.402832	-0.121826	30.6	1008.55	0:0:0:35	35	708	0	0	0.846191	0.145752	-0.605225	0.0715332	0	0	0	0	0	0	1.05054	0.0285645	0.0493164	-0.0429688	1008.6	-72.3	0.007	-0.06
0	962	1	1	1	1	1	0.875	0.148438	-0.605469	0.813721	0.405029	-0.114502	30.5	1008.61	0:0:0:35	35	696	0	0	0.846924	0.145996	-0.605225	0.0280762	0	0	0	0	0	0	1.05103	0.027832	0.00219727	0	1008.6	-72.31	0.006	-0.05
0	963	1	1	1	1	1	0.847656	0.167969	-0.691406	0.805664	0.407227	-0.118896	30.6	1008.59	0:0:0:35	35	697	0	0	0.847656	0.146484	-0.604736	0.0888672	0	0	0	0	0	0	1.05151	0	0.0212402	-0.0864258	1008.6	-72.31	0.006	-0.05
0	964	1	1	1	1	1	0.851563	0.132813	-0.554688	0.793213	0.405762	-0.11377	30.6	1008.49	0:0:0:35	35	696	0	0	0.847656	0.146484	-0.604492	0.0517578	0	0	0	0	0	0	1.05151	0.00366211	-0.0136719	0.0498047	1008.6	-72.31	0.006	-0.05
0	965	1	1	1	1	1	0.851563	0.160156	-0.636719	0.827637	0.399902	-0.121826	30.6	1008.49	0:0:0:35	35	721	0	0	0.848145	0.146729	-0.603271	0.0358887	0	0	0	0	0	0	1.05127	0.00317383	0.0131836	-0.0332031	1008.6	-72.31	0.006	-0.05
0	966	1	1	1	1	1	0.832031	0.152344	-0.671875	0.812256	0.403564	-0.115234	30.6	1008.55	0:0:0:35	35	718	0	0	0.846924	0.146729	-0.603516	0.0700684	0	0	0	0	0	0	1.05029	-0.0148926	0.00537109	-0.0681152	1008.6	-72.31	0.005	-0.04
0	967	1	1	1	1	1	0.757813	0.125	-0.664063	0.809326	0.402832	-0.119629	30.6	1008.55	0:0:0:35	35	696	0	0	0.8479	0.147461	-0.602051	0.111572	0	0	0	0	0	0	1.05029	-0.0900879	-0.0224609	-0.0617676	1008.6	-72.32	0.004	-0.03
0	968	1	1	1	1	1	0.804688	0.171875	-0.613281	0.808594	0.405762	-0.116699	30.6	1008.61	0:0:0:35	35	726	0	0	0.848633	0.147949	-0.601563	0.0512695	0	0	0	0	0	0	1.05078	-0.0439453	0.0239258	-0.0114746	1008.6	-72.32	0.004	-0.03
0	969	1	1	1	1	1	0.839844	0.167969	-0.695313	0.823975	0.403564	-0.108643	30.6	1008.59	0:0:0:35	35	696	0	0	0.848389	0.148438	-0.601807	0.0957031	0	0	0	0	0	0	1.05078	-0.00854492	0.0192871	-0.0932617	1008.6	-72.32	0.004	-0.03
0	970	1	1	1	1	1	0.847656	0.15625	-0.570313	0.818848	0.401367	-0.118896	30.6	1008.55	0:0:0:35	35	727	0	0	0.848145	0.148193	-0.600342	0.0310059	0	0	0	0	0	0	1.0498	-0.000488281	0.00805664	0.0300293	1008.6	-72.32	0.004	-0.03
0	971	1	1	1	1	1	0.855469	0.191406	-0.648438	0.80127	0.412354	-0.118896	30.6	1008.59	0:0:0:35	35	721	0	0	0.847412	0.148193	-0.60083	0.0646973	0	0	0	0	0	0	1.04932	0.0078125	0.0432129	-0.0473633	1008.6	-72.32	0.003	-0.03
0	972	1	1	1	1	1	0.847656	0.191406	-0.574219	0.800537	0.410889	-0.116699	30.6	1008.59	0:0:0:35	35	727	0	0	0.8479	0.148926	-0.60083	0.0500488	0	0	0	0	0	0	1.05005	-0.000244141	0.0422363	0.0266113	1008.6	-72.32	0.003	-0.03
0	973	1	1	1	1	1	0.824219	0.183594	-0.605469	0.799072	0.407959	-0.117432	30.6	1008.53	0:0:0:35	35	708	0	0	0.848389	0.149902	-0.599609	0.041748	0	0	0	0	0	0	1.0498	-0.0241699	0.0334473	-0.00561523	1008.6	-72.32	0.003	-0.03
0	974	1	1	1	1	1	0.828125	0.191406	-0.515625	0.813721	0.402832	-0.111572	30.6	1008.61	0:0:0:35	35	697	0	0	0.8479	0.149902	-0.598877	0.0949707	0	0	0	0	0	0	1.04883	-0.0197754	0.0412598	0.083252	1008.6	-72.32	0.003	-0.03
0	975	1	1	1	1	1	0.90625	0.199219	-0.566406	0.796875	0.407959	-0.123291	30.6	1008.61	0:0:0:36	36	704	0	0	0.848633	0.14917	-0.601074	0.0834961	0	0	0	0	0	0	1.05054	0.057373	0.0498047	0.034668	1008.6	-72.32	0.003	-0.03
0	976	1	1	1	1	1	0.792969	0.164063	-0.613281	0.807129	0.399902	-0.119629	30.6	1008.59	0:0:0:36	36	711	0	0	0.849365	0.149414	-0.601563	0.0593262	0	0	0	0	0	0	1.05151	-0.0563965	0.0146484	-0.0114746	1008.61	-72.33	0.001	-0.01
0	977	1	1	1	1	1	0.851563	0.164063	-0.550781	0.805664	0.399902	-0.118164	30.6	1008.55	0:0:0:36	36	689	0	0	0.849121	0.149658	-0.601807	0.0529785	0	0	0	0	0	0	1.05151	0.00219727	0.0141602	0.0510254	1008.61	-72.33	0.001	-0.01
0	978	1	1	1	1	1	0.867188	0.101563	-0.644531	0.80127	0.410889	-0.115234	30.6	1008.53	0:0:0:36	36	699	0	0	0.849121	0.150146	-0.601318	0.0673828	0	0	0	0	0	0	1.05127	0.0180664	-0.048584	-0.0429688	1008.61	-72.34	0	0
0	979	1	1	1	1	1	0.800781	0.144531	-0.617188	0.803467	0.402832	-0.121094	30.6	1008.59	0:0:0:36	36	719	0	0	0.849121	0.151123	-0.601074	0.0515137	0	0	0	0	0	0	1.05151	-0.0483398	-0.0065918	-0.0158691	1008.61	-72.34	-0.001	0.01
0	980	1	1	1	1	1	0.902344	0.101563	-0.453125	0.810059	0.407959	-0.118896	30.6	1008.53	0:0:0:36	36	653	0	0	0.847656	0.151855	-0.60376	0.167969	0	0	0	0	0	0	1.05176	0.0544434	-0.050293	0.150635	1008.61	-72.34	-0.001	0.01
0	981	1	1	1	1	1	0.824219	0.144531	-0.609375	0.805664	0.4021	-0.121094	30.6	1008.61	0:0:0:36	36	707	0	0	0.847656	0.151855	-0.603271	0.0251465	0	0	0	0	0	0	1.05151	-0.0234375	-0.00732422	-0.00585938	1008.61	-72.34	-0.001	0.01
0	982	1	1	1	1	1	0.839844	0.125	-0.648438	0.802734	0.405029	-0.121826	30.6	1008.55	0:0:0:36	36	709	0	0	0.847168	0.151855	-0.603271	0.0529785	0	0	0	0	0	0	1.05103	-0.00732422	-0.0268555	-0.0449219	1008.61	-72.34	-0.001	0.01
0	983	1	1	1	1	1	0.859375	0.128906	-0.640625	0.807129	0.407227	-0.120361	30.6	1008.55	0:0:0:36	36	709	0	0	0.847168	0.151367	-0.602783	0.0456543	0	0	0	0	0	0	1.05054	0.012207	-0.0224609	-0.0378418	1008.61	-72.34	-0.001	0.01
0	984	1	1	1	1	1	0.800781	0.132813	-0.621094	0.814453	0.405029	-0.126953	30.6	1008.59	0:0:0:36	36	686	0	0	0.847168	0.150879	-0.603027	0.0529785	0	0	0	0	0	0	1.05078	-0.0463867	-0.0180664	-0.0180664	1008.61	-72.34	-0.001	0.01
0	985	1	1	1	1	1	0.863281	0.140625	-0.628906	0.807861	0.404297	-0.118164	30.6	1008.61	0:0:0:36	36	711	0	0	0.847168	0.151123	-0.603271	0.0319824	0	0	0	0	0	0	1.05103	0.0158691	-0.010498	-0.0253906	1008.61	-72.35	-0.002	0.02
0	986	1	1	1	1	1	0.847656	0.152344	-0.582031	0.80127	0.405762	-0.121826	30.6	1008.59	0:0:0:36	36	710	0	0	0.847412	0.151367	-0.603027	0.0209961	0	0	0	0	0	0	1.05127	0	0.000732422	0.0209961	1008.61	-72.35	-0.002	0.02
0	987	1	1	1	1	1	0.839844	0.125	-0.558594	0.804199	0.405029	-0.124023	30.6	1008.67	0:0:0:36	36	700	0	0	0.847412	0.151367	-0.603271	0.0522461	0	0	0	0	0	0	1.05103	-0.00756836	-0.0263672	0.0446777	1008.61	-72.35	-0.002	0.02
0	988	1	1	1	1	1	0.855469	0.078125	-0.605469	0.807861	0.403564	-0.118164	30.6	1008.59	0:0:0:36	36	700	0	0	0.847168	0.151367	-0.603027	0.0737305	0	0	0	0	0	0	1.05078	0.00805664	-0.0732422	-0.00219727	1008.61	-72.35	-0.002	0.02
0	989	1	1	1	1	1	0.816406	0.128906	-0.582031	0.807129	0.405029	-0.122559	30.6	1008.59	0:0:0:36	36	719	0	0	0.846924	0.151611	-0.603027	0.043457	0	0	0	0	0	0	1.05054	-0.0305176	-0.0227051	0.0209961	1008.61	-72.35	-0.002	0.02
0	990	1	1	1	1	1	0.847656	0.109375	-0.648438	0.809326	0.404297	-0.114502	30.6	1008.59	0:0:0:36	36	720	0	0	0.846436	0.151367	-0.603027	0.0615234	0	0	0	0	0	0	1.05029	0.000976563	-0.0419922	-0.045166	1008.61	-72.36	-0.003	0.03
0	991	1	1	1	1	1	0.855469	0.113281	-0.636719	0.796875	0.401367	-0.125488	30.6	1008.61	0:0:0:36	36	702	0	0	0.846436	0.150879	-0.602539	0.0515137	0	0	0	0	0	0	1.05005	0.00878906	-0.0375977	-0.0339355	1008.61	-72.36	-0.003	0.03
0	992	1	1	1	1	1	0.824219	0.140625	-0.59375	0.807861	0.405029	-0.119629	30.6	1008.59	0:0:0:36	36	703	0	0	0.846191	0.150635	-0.602783	0.0258789	0	0	0	0	0	0	1.0498	-0.0219727	-0.0100098	0.0090332	1008.61	-72.36	-0.003	0.03
0	993	1	1	1	1	1	0.832031	0.132813	-0.609375	0.802002	0.405029	-0.121826	30.6	1008.61	0:0:0:36	36	719	0	0	0.846436	0.150146	-0.602783	0.0234375	0	0	0	0	0	0	1.0498	-0.0144043	-0.017334	-0.00634766	1008.61	-72.36	-0.003	0.03
0	994	1	1	1	1	1	0.835938	0.128906	-0.613281	0.804199	0.396973	-0.121826	30.6	1008.59	0:0:0:36	36	696	0	0	0.846191	0.149658	-0.602295	0.0256348	0	0	0	0	0	0	1.04932	-0.0102539	-0.020752	-0.0109863	1008.61	-72.36	-0.004	0.04
0	995	1	1	1	1	1	0.851563	0.152344	-0.59375	0.803467	0.405762	-0.121094	30.6	1008.55	0:0:0:36	36	702	0	0	0.847168	0.149902	-0.601807	0.00952148	0	0	0	0	0	0	1.05005	0.00415039	0.00219727	0.00805664	1008.61	-72.37	-0.004	0.04
0	996	1	1	1	1	1	0.859375	0.148438	-0.597656	0.804199	0.4021	-0.121094	30.6	1008.55	0:0:0:36	36	736	0	0	0.847656	0.149658	-0.602051	0.0124512	0	0	0	0	0	0	1.05054	0.0114746	-0.0012207	0.00439453	1008.61	-72.37	-0.004	0.04
0	997	1	1	1	1	1	0.839844	0.136719	-0.585938	0.799072	0.402832	-0.11377	30.6	1008.65	0:0:0:36	36	719	0	0	0.847412	0.149902	-0.601318	0.0217285	0	0	0	0	0	0	1.0498	-0.00756836	-0.0131836	0.0153809	1008.61	-72.36	-0.004	0.04
0	998	1	1	1	1	1	0.84375	0.117188	-0.625	0.802734	0.406494	-0.120361	30.6	1008.55	0:0:0:36	36	711	0	0	0.847412	0.150146	-0.601318	0.0405273	0	0	0	0	0	0	1.0498	-0.00366211	-0.032959	-0.0234375	1008.61	-72.36	-0.003	0.03
0	999	1	1	1	1	1	0.835938	0.109375	-0.617188	0.804932	0.400635	-0.121826	30.6	1008.61	0:0:0:36	36	702	0	0	0.8479	0.150146	-0.601318	0.045166	0	0	0	0	0	0	1.05029	-0.0119629	-0.0407715	-0.015625	1008.61	-72.36	-0.003	0.03
0	1000	1	1	1	1	1	0.828125	0.199219	-0.742188	0.787354	0.394775	-0.11084	30.6	1008.59	0:0:0:36	36	659	0	0	0.844727	0.151367	-0.604736	0.14624	0	0	0	0	0	0	1.05005	-0.0166016	0.0476074	-0.137207	1008.61	-72.36	-0.004	0.04
0	1001	1	1	1	1	1	0.78125	0.152344	-0.640625	0.80127	0.407227	-0.121094	30.6	1008.59	0:0:0:36	36	717	0	0	0.844727	0.150879	-0.60376	0.0732422	0	0	0	0	0	0	1.04932	-0.0634766	0.00146484	-0.0366211	1008.61	-72.36	-0.004	0.04
0	1002	1	1	1	1	1	0.863281	0.195313	-0.550781	0.791016	0.408691	-0.121094	30.6	1008.59	0:0:0:36	36	696	0	0	0.84375	0.150391	-0.603516	0.0717773	0	0	0	0	0	0	1.04834	0.0192871	0.0446777	0.0527344	1008.61	-72.36	-0.004	0.04
0	1003	1	1	1	1	1	0.847656	0.175781	-0.578125	0.812256	0.405762	-0.118164	30.6	1008.67	0:0:0:36	36	714	0	0	0.84375	0.150391	-0.602783	0.0354004	0	0	0	0	0	0	1.04785	0.00366211	0.0251465	0.0246582	1008.61	-72.36	-0.004	0.04
0	1004	1	1	1	1	1	0.90625	0.183594	-0.582031	0.828369	0.399902	-0.118164	30.6	1008.53	0:0:0:36	36	704	0	0	0.844238	0.150879	-0.602783	0.072998	0	0	0	0	0	0	1.04834	0.0620117	0.0324707	0.020752	1008.61	-72.36	-0.005	0.04
0	1005	1	1	1	1	1	0.921875	0.160156	-0.535156	0.79834	0.403564	-0.121094	30.6	1008.55	0:0:0:36	36	704	0	0	0.843994	0.150879	-0.601318	0.102539	0	0	0	0	0	0	1.04736	0.0776367	0.0090332	0.0661621	1008.61	-72.36	-0.005	0.04
0	1006	1	1	1	1	1	0.828125	0.183594	-0.648438	0.814453	0.4021	-0.113037	30.6	1008.47	0:0:0:36	36	718	0	0	0.844971	0.151611	-0.600586	0.0598145	0	0	0	0	0	0	1.04761	-0.0168457	0.0319824	-0.0478516	1008.61	-72.35	-0.004	0.03
0	1007	1	1	1	1	1	0.871094	0.226563	-0.550781	0.813721	0.39917	-0.112305	30.6	1008.53	0:0:0:36	36	697	0	0	0.846436	0.1521	-0.600098	0.0925293	0	0	0	0	0	0	1.04858	0.0244141	0.0742188	0.0493164	1008.61	-72.35	-0.004	0.03
0	1008	1	1	1	1	1	0.898438	0.234375	-0.523438	0.809326	0.396973	-0.121826	30.6	1008.47	0:0:0:36	36	703	0	0	0.846436	0.151611	-0.600586	0.124268	0	0	0	0	0	0	1.04883	0.0517578	0.0825195	0.0771484	1008.61	-72.35	-0.004	0.03
0	1009	1	1	1	1	1	0.820313	0.191406	-0.609375	0.810059	0.399902	-0.119629	30.6	1008.55	0:0:0:36	36	699	0	0	0.847168	0.151123	-0.599121	0.0493164	0	0	0	0	0	0	1.04858	-0.0268555	0.0400391	-0.0102539	1008.61	-72.35	-0.004	0.03
0	1010	1	1	1	1	1	0.828125	0.128906	-0.5625	0.811523	0.410889	-0.123291	30.6	1008.49	0:0:0:36	36	689	0	0	0.847656	0.151611	-0.599609	0.0476074	0	0	0	0	0	0	1.04932	-0.0195313	-0.0227051	0.0371094	1008.61	-72.35	-0.004	0.03
0	1011	1	1	1	1	1	0.847656	0.179688	-0.605469	0.803467	0.405029	-0.118896	30.6	1008.59	0:0:0:36	36	708	0	0	0.847412	0.151611	-0.598877	0.0285645	0	0	0	0	0	0	1.04883	0	0.027832	-0.00634766	1008.61	-72.35	-0.004	0.03
0	1012	1	1	1	1	1	0.890625	0.230469	-0.550781	0.804199	0.404297	-0.119629	30.6	1008.49	0:0:0:36	36	696	0	0	0.8479	0.150879	-0.598877	0.102051	0	0	0	0	0	0	1.04907	0.0424805	0.0793457	0.0480957	1008.61	-72.35	-0.004	0.03
0	1013	1	1	1	1	1	0.863281	0.195313	-0.519531	0.799072	0.410889	-0.116699	30.6	1008.55	0:0:0:36	36	718	0	0	0.8479	0.150391	-0.5979	0.0915527	0	0	0	0	0	0	1.04834	0.0151367	0.0446777	0.0783691	1008.61	-72.35	-0.004	0.03
0	1014	1	1	1	1	1	0.832031	0.183594	-0.519531	0.818848	0.406494	-0.118164	30.6	1008.67	0:0:0:37	37	710	0	0	0.8479	0.149658	-0.598877	0.0876465	0	0	0	0	0	0	1.04858	-0.0158691	0.0336914	0.0793457	1008.61	-72.35	-0.004	0.03
0	1015	1	1	1	1	1	0.886719	0.078125	-0.757813	0.812988	0.404297	-0.112305	30.6	1008.59	0:0:0:37	37	712	0	0	0.84668	0.148926	-0.600098	0.177246	0	0	0	0	0	0	1.04834	0.0400391	-0.0708008	-0.157471	1008.61	-72.35	-0.004	0.03
0	1016	1	1	1	1	1	0.832031	0.171875	-0.617188	0.811523	0.396973	-0.121094	30.6	1008.59	0:0:0:37	37	696	0	0	0.847412	0.148682	-0.600342	0.0322266	0	0	0	0	0	0	1.04907	-0.0153809	0.0229492	-0.0166016	1008.61	-72.34	-0.003	0.02
0	1017	1	1	1	1	1	0.839844	0.195313	-0.5625	0.807861	0.399902	-0.113037	30.6	1008.55	0:0:0:37	37	723	0	0	0.847412	0.148682	-0.60083	0.060791	0	0	0	0	0	0	1.04956	-0.00756836	0.0466309	0.0383301	1008.61	-72.34	-0.004	0.03
0	1018	1	1	1	1	1	0.878906	0.199219	-0.554688	0.804199	0.407959	-0.118164	30.6	1008.65	0:0:0:37	37	718	0	0	0.847412	0.150391	-0.600098	0.0734863	0	0	0	0	0	0	1.04932	0.03125	0.0488281	0.0454102	1008.61	-72.34	-0.003	0.02
0	1019	1	1	1	1	1	0.863281	0.207031	-0.628906	0.826904	0.394775	-0.118896	30.6	1008.53	0:0:0:37	37	721	0	0	0.8479	0.151123	-0.601563	0.0637207	0	0	0	0	0	0	1.05078	0.0151367	0.0556641	-0.0270996	1008.61	-72.33	-0.003	0.02
0	1020	1	1	1	1	1	0.863281	0.191406	-0.664063	0.818115	0.39917	-0.123291	30.6	1008.55	0:0:0:37	37	647	0	0	0.846924	0.151123	-0.603027	0.074707	0	0	0	0	0	0	1.05054	0.0161133	0.0400391	-0.060791	1008.61	-72.33	-0.003	0.02
0	1021	1	1	1	1	1	0.851563	0.121094	-0.597656	0.799805	0.405029	-0.120361	30.6	1008.67	0:0:0:37	37	695	0	0	0.84668	0.150879	-0.602295	0.0305176	0	0	0	0	0	0	1.0498	0.00488281	-0.0297852	0.00463867	1008.61	-72.33	-0.003	0.02
0	1022	1	1	1	1	1	0.808594	0.140625	-0.589844	0.804932	0.397705	-0.124023	30.6	1008.67	0:0:0:37	37	728	0	0	0.846191	0.151123	-0.601807	0.0410156	0	0	0	0	0	0	1.04932	-0.0375977	-0.010498	0.0119629	1008.61	-72.33	-0.003	0.02
0	1023	1	1	1	1	1	0.84375	0.136719	-0.554688	0.805664	0.405762	-0.117432	30.6	1008.59	0:0:0:37	37	719	0	0	0.845703	0.151123	-0.601563	0.0490723	0	0	0	0	0	0	1.04883	-0.00195313	-0.0144043	0.046875	1008.61	-72.33	-0.003	0.02
0	1024	1	1	1	1	1	0.839844	0.109375	-0.625	0.810059	0.406494	-0.126221	30.6	1008.67	0:0:0:37	37	720	0	0	0.846191	0.150879	-0.602051	0.0478516	0	0	0	0	0	0	1.04932	-0.00634766	-0.0415039	-0.0227051	1008.61	-72.33	-0.003	0.02
0	1025	1	1	1	1	1	0.820313	0.15625	-0.617188	0.808594	0.404297	-0.120361	30.6	1008.67	0:0:0:37	37	719	0	0	0.845703	0.150635	-0.601807	0.0300293	0	0	0	0	0	0	1.04883	-0.0253906	0.00537109	-0.0151367	1008.61	-72.33	-0.003	0.02
0	1026	1	1	1	1	1	0.851563	0.140625	-0.605469	0.80127	0.39624	-0.124756	30.6	1008.61	0:0:0:37	37	700	0	0	0.845459	0.150146	-0.601807	0.0117188	0	0	0	0	0	0	1.04858	0.00585938	-0.00952148	-0.00341797	1008.61	-72.33	-0.003	0.02
0	1027	1	1	1	1	1	0.855469	0.117188	-0.628906	0.808594	0.402832	-0.118164	30.6	1008.67	0:0:0:37	37	702	0	0	0.845215	0.150635	-0.602539	0.0437012	0	0	0	0	0	0	1.04907	0.0100098	-0.0334473	-0.026123	1008.61	-72.33	-0.003	0.02
0	1028	1	1	1	1	1	0.824219	0.152344	-0.582031	0.823242	0.401367	-0.126221	30.6	1008.67	0:0:0:37	37	715	0	0	0.845215	0.151367	-0.602295	0.0292969	0	0	0	0	0	0	1.04907	-0.0209961	0.000732422	0.0202637	1008.61	-72.33	-0.002	0.01
0	1029	1	1	1	1	1	0.804688	0.128906	-0.597656	0.803467	0.404297	-0.123291	30.6	1008.55	0:0:0:37	37	723	0	0	0.845703	0.151123	-0.602783	0.046875	0	0	0	0	0	0	1.04956	-0.0410156	-0.0222168	0.00512695	1008.61	-72.33	-0.003	0.02
0	1030	1	1	1	1	1	0.816406	0.117188	-0.632813	0.804199	0.397705	-0.125488	30.6	1008.67	0:0:0:37	37	719	0	0	0.845703	0.151367	-0.602539	0.0539551	0	0	0	0	0	0	1.04932	-0.0292969	-0.0341797	-0.0300293	1008.61	-72.33	-0.002	0.01
0	1031	1	1	1	1	1	0.847656	0.117188	-0.582031	0.810791	0.4021	-0.118164	30.6	1008.71	0:0:0:37	37	715	0	0	0.845215	0.151367	-0.601807	0.0395508	0	0	0	0	0	0	1.04834	0.00244141	-0.0341797	0.0197754	1008.61	-72.33	-0.002	0.01
0	1032	1	1	1	1	1	0.847656	0.113281	-0.628906	0.793945	0.405029	-0.123291	30.6	1008.67	0:0:0:37	37	688	0	0	0.844971	0.151123	-0.601807	0.0463867	0	0	0	0	0	0	1.04834	0.00244141	-0.0378418	-0.0268555	1008.61	-72.33	-0.003	0.02
0	1033	1	1	1	1	1	0.84375	0.0976563	-0.585938	0.804199	0.4021	-0.121826	30.6	1008.67	0:0:0:37	37	720	0	0	0.844482	0.151367	-0.601807	0.0559082	0	0	0	0	0	0	1.0481	-0.000732422	-0.0537109	0.0158691	1008.61	-72.33	-0.003	0.02
0	1034	1	1	1	1	1	0.835938	0.125	-0.585938	0.802734	0.399902	-0.126953	30.6	1008.61	0:0:0:37	37	700	0	0	0.844482	0.151367	-0.602051	0.0322266	0	0	0	0	0	0	1.0481	-0.00854492	-0.0263672	0.0161133	1008.6	-72.32	-0.002	0.01
0	1035	1	1	1	1	1	0.867188	0.152344	-0.609375	0.810059	0.405029	-0.124756	30.6	1008.61	0:0:0:37	37	717	0	0	0.844238	0.151367	-0.602295	0.0239258	0	0	0	0	0	0	1.04785	0.0229492	0.000732422	-0.00708008	1008.61	-72.33	-0.004	0.03
0	1036	1	1	1	1	1	0.816406	0.136719	-0.636719	0.818848	0.396973	-0.119629	30.6	1008.61	0:0:0:37	37	721	0	0	0.84375	0.150635	-0.602539	0.0456543	0	0	0	0	0	0	1.04785	-0.0273438	-0.013916	-0.0339355	1008.61	-72.33	-0.004	0.03
0	1037	1	1	1	1	1	0.824219	0.148438	-0.574219	0.813721	0.403564	-0.115234	30.6	1008.61	0:0:0:37	37	700	0	0	0.843262	0.150635	-0.603027	0.034668	0	0	0	0	0	0	1.04761	-0.019043	-0.00219727	0.0288086	1008.6	-72.32	-0.003	0.02
0	1038	1	1	1	1	1	0.839844	0.132813	-0.578125	0.814453	0.398438	-0.124023	30.6	1008.61	0:0:0:37	37	687	0	0	0.843262	0.150879	-0.602783	0.0307617	0	0	0	0	0	0	1.04736	-0.00341797	-0.0180664	0.0246582	1008.61	-72.33	-0.004	0.03
0	1039	1	1	1	1	1	0.859375	0.117188	-0.609375	0.824707	0.39917	-0.124023	30.6	1008.61	0:0:0:37	37	688	0	0	0.843506	0.151123	-0.603027	0.0380859	0	0	0	0	0	0	1.04785	0.0158691	-0.0339355	-0.00610352	1008.61	-72.33	-0.004	0.03
0	1040	1	1	1	1	1	0.871094	0.144531	-0.730469	0.807129	0.397705	-0.110107	30.6	1008.65	0:0:0:37	37	640	0	0	0.841797	0.151611	-0.600342	0.133301	0	0	0	0	0	0	1.04517	0.0290527	-0.00708008	-0.129883	1008.6	-72.32	-0.003	0.02
0	1041	1	1	1	1	1	0.859375	0.140625	-0.570313	0.805664	0.410889	-0.119629	30.6	1008.59	0:0:0:37	37	675	0	0	0.842041	0.151611	-0.599854	0.0358887	0	0	0	0	0	0	1.04492	0.0170898	-0.0109863	0.029541	1008.6	-72.32	-0.003	0.02
0	1042	1	1	1	1	1	0.804688	0.113281	-0.578125	0.812988	0.402832	-0.118164	30.6	1008.67	0:0:0:37	37	721	0	0	0.841309	0.151123	-0.600586	0.0571289	0	0	0	0	0	0	1.04468	-0.0366211	-0.0378418	0.0224609	1008.6	-72.32	-0.003	0.02
0	1043	1	1	1	1	1	0.84375	0.171875	-0.632813	0.810791	0.407959	-0.121826	30.6	1008.65	0:0:0:37	37	697	0	0	0.84082	0.151123	-0.601318	0.0375977	0	0	0	0	0	0	1.04468	0.00268555	0.0205078	-0.03125	1008.6	-72.32	-0.004	0.03
0	1044	1	1	1	1	1	0.886719	0.171875	-0.5625	0.810059	0.407959	-0.119629	30.6	1008.61	0:0:0:37	37	708	0	0	0.8396	0.150635	-0.601563	0.0646973	0	0	0	0	0	0	1.0437	0.046875	0.0212402	0.0390625	1008.6	-72.32	-0.003	0.03
0	1045	1	1	1	1	1	0.839844	0.164063	-0.511719	0.800537	0.405762	-0.116699	30.6	1008.67	0:0:0:37	37	704	0	0	0.839111	0.150879	-0.602295	0.0915527	0	0	0	0	0	0	1.04395	0.000488281	0.0129395	0.0905762	1008.6	-72.32	-0.003	0.03
0	1046	1	1	1	1	1	0.90625	0.199219	-0.605469	0.802002	0.401367	-0.110107	30.6	1008.59	0:0:0:37	37	706	0	0	0.838623	0.150635	-0.601807	0.0830078	0	0	0	0	0	0	1.04321	0.0673828	0.0483398	-0.00341797	1008.6	-72.32	-0.003	0.03
0	1047	1	1	1	1	1	0.875	0.167969	-0.625	0.817383	0.400635	-0.117432	30.6	1008.59	0:0:0:37	37	688	0	0	0.837891	0.148926	-0.602051	0.0471191	0	0	0	0	0	0	1.04272	0.0368652	0.0187988	-0.0227051	1008.6	-72.32	-0.003	0.03
0	1048	1	1	1	1	1	0.8125	0.132813	-0.652344	0.800537	0.396973	-0.109375	30.6	1008.59	0:0:0:37	37	708	0	0	0.837402	0.147705	-0.603516	0.0566406	0	0	0	0	0	0	1.04272	-0.0249023	-0.0148926	-0.048584	1008.6	-72.32	-0.003	0.03
0	1049	1	1	1	1	1	0.898438	0.136719	-0.578125	0.808594	0.408691	-0.116699	30.6	1008.59	0:0:0:37	37	689	0	0	0.838135	0.147705	-0.60376	0.0661621	0	0	0	0	0	0	1.04346	0.0600586	-0.0109863	0.0256348	1008.6	-72.32	-0.003	0.03
0	1050	1	1	1	1	1	0.878906	0.195313	-0.613281	0.823975	0.4021	-0.115234	30.6	1008.55	0:0:0:37	37	699	0	0	0.838135	0.147461	-0.604736	0.0632324	0	0	0	0	0	0	1.04395	0.0405273	0.0476074	-0.00830078	1008.6	-72.32	-0.003	0.03
0	1051	1	1	1	1	1	0.847656	0.1875	-0.59375	0.805664	0.407227	-0.118896	30.6	1008.61	0:0:0:37	37	710	0	0	0.837646	0.146973	-0.605225	0.0429688	0	0	0	0	0	0	1.0437	0.0100098	0.0402832	0.0114746	1008.6	-72.32	-0.004	0.04
0	1052	1	1	1	1	1	0.878906	0.140625	-0.574219	0.793213	0.410156	-0.114502	30.6	1008.55	0:0:0:37	37	704	0	0	0.836182	0.145996	-0.605957	0.0532227	0	0	0	0	0	0	1.04297	0.0424805	-0.00537109	0.0317383	1008.6	-72.32	-0.003	0.03
0	1053	1	1	1	1	1	0.820313	0.136719	-0.53125	0.813721	0.400635	-0.118164	30.6	1008.49	0:0:0:38	38	710	0	0	0.836182	0.145752	-0.606201	0.0771484	0	0	0	0	0	0	1.04321	-0.0158691	-0.0090332	0.0749512	1008.6	-72.32	-0.003	0.03
0	1054	1	1	1	1	1	0.824219	0.128906	-0.582031	0.802002	0.399902	-0.116699	30.6	1008.61	0:0:0:38	38	696	0	0	0.835938	0.145996	-0.606934	0.0322266	0	0	0	0	0	0	1.04321	-0.0117188	-0.0170898	0.0249023	1008.6	-72.32	-0.004	0.04
0	1055	1	1	1	1	1	0.808594	0.136719	-0.675781	0.811523	0.396973	-0.121826	30.6	1008.53	0:0:0:38	38	723	0	0	0.835205	0.146729	-0.605225	0.0759277	0	0	0	0	0	0	1.04175	-0.0266113	-0.0100098	-0.0705566	1008.6	-72.32	-0.004	0.04
0	1056	1	1	1	1	1	0.851563	0.152344	-0.632813	0.810059	0.402832	-0.116699	30.6	1008.59	0:0:0:38	38	697	0	0	0.835449	0.145996	-0.605713	0.0317383	0	0	0	0	0	0	1.04224	0.0158691	0.00610352	-0.0268555	1008.6	-72.32	-0.004	0.04
0	1057	1	1	1	1	1	0.859375	0.15625	-0.59375	0.817383	0.39917	-0.11377	30.6	1008.55	0:0:0:38	38	696	0	0	0.835449	0.145508	-0.606201	0.0288086	0	0	0	0	0	0	1.04248	0.0239258	0.010498	0.0124512	1008.6	-72.31	-0.003	0.03
0	1058	1	1	1	1	1	0.875	0.238281	-0.574219	0.799072	0.401367	-0.120361	30.6	1008.59	0:0:0:38	38	697	0	0	0.835449	0.145508	-0.605957	0.105469	0	0	0	0	0	0	1.04224	0.0393066	0.0927734	0.0317383	1008.6	-72.32	-0.004	0.04
0	1059	1	1	1	1	1	0.835938	0.207031	-0.746094	0.793213	0.410889	-0.119629	30.6	1008.55	0:0:0:38	38	708	0	0	0.834961	0.144775	-0.605957	0.153076	0	0	0	0	0	0	1.04175	0.000732422	0.0620117	-0.139893	1008.6	-72.31	-0.003	0.03
0	1060	1	1	1	1	1	0.816406	0.101563	-0.558594	0.815918	0.406494	-0.120361	30.6	1008.59	0:0:0:38	38	639	0	0	0.833984	0.144043	-0.604492	0.0651855	0	0	0	0	0	0	1.04028	-0.0175781	-0.0424805	0.0458984	1008.6	-72.31	-0.003	0.03
0	1061	1	1	1	1	1	0.800781	0.128906	-0.558594	0.815186	0.39917	-0.125488	30.6	1008.61	0:0:0:38	38	703	0	0	0.833496	0.144531	-0.60498	0.0588379	0	0	0	0	0	0	1.04004	-0.0327148	-0.015625	0.0463867	1008.6	-72.31	-0.003	0.03
0	1062	1	1	1	1	1	0.8125	0.136719	-0.613281	0.804932	0.4021	-0.125488	30.6	1008.49	0:0:0:38	38	715	0	0	0.833984	0.144531	-0.605225	0.0241699	0	0	0	0	0	0	1.04053	-0.0214844	-0.0078125	-0.00805664	1008.6	-72.31	-0.003	0.03
0	1063	1	1	1	1	1	0.824219	0.136719	-0.621094	0.82251	0.405762	-0.119629	30.6	1008.61	0:0:0:38	38	699	0	0	0.833984	0.144531	-0.606201	0.0192871	0	0	0	0	0	0	1.04126	-0.00976563	-0.0078125	-0.0146484	1008.6	-72.31	-0.003	0.03
0	1064	1	1	1	1	1	0.828125	0.117188	-0.648438	0.803467	0.404297	-0.120361	30.6	1008.61	0:0:0:38	38	714	0	0	0.833984	0.144775	-0.605957	0.0507813	0	0	0	0	0	0	1.04102	-0.00585938	-0.0275879	-0.0422363	1008.6	-72.31	-0.003	0.03
0	1065	1	1	1	1	1	0.820313	0.125	-0.617188	0.804932	0.408691	-0.129883	30.6	1008.59	0:0:0:38	38	721	0	0	0.834717	0.144531	-0.606445	0.0266113	0	0	0	0	0	0	1.04175	-0.0144043	-0.0195313	-0.0107422	1008.6	-72.31	-0.003	0.03
0	1066	1	1	1	1	1	0.839844	0.113281	-0.578125	0.802734	0.401367	-0.123291	30.6	1008.49	0:0:0:38	38	696	0	0	0.834473	0.144043	-0.606201	0.0419922	0	0	0	0	0	0	1.0415	0.00512695	-0.0307617	0.0280762	1008.6	-72.31	-0.003	0.03
0	1067	1	1	1	1	1	0.824219	0.152344	-0.621094	0.817383	0.401367	-0.124756	30.6	1008.59	0:0:0:38	38	715	0	0	0.834229	0.144287	-0.605957	0.0195313	0	0	0	0	0	0	1.04126	-0.0100098	0.0078125	-0.0148926	1008.6	-72.31	-0.002	0.02
0	1068	1	1	1	1	1	0.855469	0.148438	-0.589844	0.821777	0.402832	-0.126953	30.6	1008.55	0:0:0:38	38	698	0	0	0.834961	0.144043	-0.606934	0.0268555	0	0	0	0	0	0	1.04224	0.0205078	0.00415039	0.0170898	1008.6	-72.32	-0.003	0.03
0	1069	1	1	1	1	1	0.84375	0.105469	-0.617188	0.80127	0.4021	-0.123291	30.6	1008.61	0:0:0:38	38	700	0	0	0.835449	0.143799	-0.606934	0.0405273	0	0	0	0	0	0	1.04248	0.00805664	-0.0383301	-0.0102539	1008.6	-72.31	-0.002	0.02
0	1070	1	1	1	1	1	0.84375	0.117188	-0.628906	0.812988	0.407227	-0.119629	30.6	1008.61	0:0:0:38	38	711	0	0	0.835449	0.144287	-0.606445	0.0358887	0	0	0	0	0	0	1.04248	0.00805664	-0.0270996	-0.0222168	1008.6	-72.32	-0.003	0.03
0	1071	1	1	1	1	1	0.816406	0.125	-0.566406	0.804932	0.402832	-0.123291	30.6	1008.55	0:0:0:38	38	711	0	0	0.835205	0.144043	-0.607422	0.0488281	0	0	0	0	0	0	1.04272	-0.0187988	-0.019043	0.0410156	1008.6	-72.32	-0.004	0.04
0	1072	1	1	1	1	1	0.808594	0.117188	-0.609375	0.818848	0.39917	-0.126953	30.6	1008.55	0:0:0:38	38	702	0	0	0.834961	0.144287	-0.607666	0.0378418	0	0	0	0	0	0	1.04272	-0.0263672	-0.0270996	-0.00146484	1008.6	-72.31	-0.003	0.03
0	1073	1	1	1	1	1	0.800781	0.148438	-0.597656	0.799072	0.404297	-0.119629	30.6	1008.65	0:0:0:38	38	715	0	0	0.834229	0.14502	-0.607178	0.0351563	0	0	0	0	0	0	1.04199	-0.0334473	0.00341797	0.00952148	1008.6	-72.31	-0.002	0.02
0	1074	1	1	1	1	1	0.832031	0.140625	-0.628906	0.82251	0.410156	-0.124756	30.6	1008.53	0:0:0:38	38	688	0	0	0.834717	0.145264	-0.607422	0.0219727	0	0	0	0	0	0	1.04248	-0.00268555	-0.00463867	-0.0214844	1008.6	-72.31	-0.002	0.02
0	1075	1	1	1	1	1	0.824219	0.140625	-0.613281	0.80127	0.405029	-0.125488	30.6	1008.61	0:0:0:38	38	719	0	0	0.83374	0.144287	-0.607422	0.0117188	0	0	0	0	0	0	1.0415	-0.00952148	-0.00366211	-0.00561523	1008.6	-72.3	-0.002	0.02
0	1076	1	1	1	1	1	0.828125	0.0976563	-0.632813	0.807129	0.407959	-0.126221	30.6	1008.61	0:0:0:38	38	700	0	0	0.834229	0.144531	-0.607422	0.0534668	0	0	0	0	0	0	1.04199	-0.00610352	-0.046875	-0.0253906	1008.6	-72.3	-0.002	0.02
0	1077	1	1	1	1	1	0.808594	0.140625	-0.621094	0.799805	0.399902	-0.125488	30.6	1008.59	0:0:0:38	38	692	0	0	0.834229	0.144287	-0.607422	0.0290527	0	0	0	0	0	0	1.04199	-0.0256348	-0.00366211	-0.0134277	1008.6	-72.3	-0.002	0.02
0	1078	1	1	1	1	1	0.828125	0.132813	-0.605469	0.802734	0.401367	-0.125488	30.6	1008.61	0:0:0:38	38	707	0	0	0.834229	0.144531	-0.607666	0.0134277	0	0	0	0	0	0	1.04224	-0.00610352	-0.0117188	0.00219727	1008.6	-72.3	-0.002	0.02
0	1079	1	1	1	1	1	0.855469	0.132813	-0.640625	0.807129	0.4021	-0.119629	30.6	1008.65	0:0:0:38	38	696	0	0	0.833984	0.144775	-0.608154	0.0405273	0	0	0	0	0	0	1.04224	0.0214844	-0.0119629	-0.0322266	1008.6	-72.3	-0.002	0.02
0	1080	1	1	1	1	1	0.699219	0.230469	-0.527344	0.802002	0.397705	-0.103516	30.6	1008.59	0:0:0:38	38	673	0	0	0.834961	0.145508	-0.608154	0.179443	0	0	0	0	0	0	1.04321	-0.135742	0.0849609	0.0808105	1008.6	-72.3	-0.002	0.02
0	1081	1	1	1	1	1	0.800781	0.160156	-0.589844	0.811523	0.399902	-0.121826	30.6	1008.61	0:0:0:38	38	706	0	0	0.834473	0.14502	-0.609863	0.0419922	0	0	0	0	0	0	1.0437	-0.0336914	0.0148926	0.0200195	1008.6	-72.3	-0.002	0.02
0	1082	1	1	1	1	1	0.800781	0.140625	-0.609375	0.800537	0.399902	-0.121094	30.6	1008.61	0:0:0:38	38	718	0	0	0.834717	0.145752	-0.610596	0.0344238	0	0	0	0	0	0	1.04443	-0.0339355	-0.00512695	0.0012207	1008.6	-72.3	-0.002	0.02
0	1083	1	1	1	1	1	0.8125	0.179688	-0.640625	0.807129	0.410889	-0.116699	30.6	1008.61	0:0:0:38	38	696	0	0	0.834717	0.145264	-0.609863	0.0510254	0	0	0	0	0	0	1.04395	-0.0222168	0.0341797	-0.0305176	1008.6	-72.29	-0.001	0.01
0	1084	1	1	1	1	1	0.804688	0.140625	-0.605469	0.804199	0.403564	-0.121094	30.6	1008.61	0:0:0:38	38	708	0	0	0.834229	0.145264	-0.609863	0.0302734	0	0	0	0	0	0	1.0437	-0.029541	-0.00463867	0.00439453	1008.6	-72.29	-0.001	0.01
0	1085	1	1	1	1	1	0.882813	0.183594	-0.59375	0.807129	0.405762	-0.122559	30.6	1008.49	0:0:0:38	38	710	0	0	0.834717	0.145752	-0.61084	0.0632324	0	0	0	0	0	0	1.04468	0.0478516	0.0375977	0.0170898	1008.6	-72.29	-0.001	0.01
0	1086	1	1	1	1	1	0.800781	0.167969	-0.609375	0.813721	0.399902	-0.11377	30.6	1008.65	0:0:0:38	38	708	0	0	0.834473	0.145508	-0.61084	0.0405273	0	0	0	0	0	0	1.04443	-0.0336914	0.0222168	0.00146484	1008.6	-72.29	-0.001	0.01
0	1087	1	1	1	1	1	0.8125	0.0898438	-0.574219	0.813721	0.403564	-0.120361	30.6	1008.61	0:0:0:38	38	708	0	0	0.834229	0.145996	-0.609863	0.0700684	0	0	0	0	0	0	1.0437	-0.0217285	-0.0561523	0.0356445	1008.6	-72.29	-0.001	0.01
0	1088	1	1	1	1	1	0.851563	0.140625	-0.628906	0.805664	0.408691	-0.121094	30.6	1008.61	0:0:0:38	38	678	0	0	0.834717	0.14624	-0.608887	0.0266113	0	0	0	0	0	0	1.04346	0.0166016	-0.00561523	-0.0200195	1008.6	-72.29	-0.001	0.01
0	1089	1	1	1	1	1	0.878906	0.179688	-0.632813	0.81665	0.403564	-0.114502	30.6	1008.61	0:0:0:38	38	689	0	0	0.83374	0.145508	-0.610107	0.060791	0	0	0	0	0	0	1.04321	0.0449219	0.0339355	-0.0227051	1008.6	-72.29	-0.001	0.01
0	1090	1	1	1	1	1	0.824219	0.113281	-0.644531	0.800537	0.393311	-0.114502	30.6	1008.59	0:0:0:38	38	719	0	0	0.83374	0.145264	-0.61084	0.0473633	0	0	0	0	0	0	1.0437	-0.00952148	-0.0319824	-0.0334473	1008.6	-72.29	-0.001	0.01
0	1091	1	1	1	1	1	0.804688	0.148438	-0.640625	0.81665	0.399902	-0.122559	30.6	1008.65	0:0:0:38	38	696	0	0	0.834229	0.145264	-0.61084	0.0419922	0	0	0	0	0	0	1.04419	-0.029541	0.00292969	-0.029541	1008.6	-72.28	0	0
0	1092	1	1	1	1	1	0.789063	0.15625	-0.609375	0.807861	0.412354	-0.120361	30.6	1008.65	0:0:0:39	39	721	0	0	0.833984	0.14502	-0.610596	0.0461426	0	0	0	0	0	0	1.0437	-0.0449219	0.0112305	0.0012207	1008.6	-72.29	-0.001	0.01
0	1093	1	1	1	1	1	0.859375	0.171875	-0.542969	0.812988	0.4021	-0.123291	30.6	1008.61	0:0:0:39	39	695	0	0	0.833496	0.145508	-0.612305	0.0783691	0	0	0	0	0	0	1.04443	0.0256348	0.026123	0.0693359	1008.6	-72.29	0	0
0	1094	1	1	1	1	1	0.800781	0.191406	-0.566406	0.79834	0.409424	-0.121094	30.6	1008.49	0:0:0:39	39	695	0	0	0.834229	0.145752	-0.612549	0.0727539	0	0	0	0	0	0	1.04517	-0.0334473	0.0454102	0.0461426	1008.6	-72.28	0.001	-0.01
0	1095	1	1	1	1	1	0.835938	0.144531	-0.621094	0.796875	0.407227	-0.122559	30.6	1008.61	0:0:0:39	39	718	0	0	0.835205	0.146484	-0.611816	0.00927734	0	0	0	0	0	0	1.04565	0.000732422	-0.00195313	-0.0090332	1008.6	-72.28	0.001	-0.01
0	1096	1	1	1	1	1	0.859375	0.117188	-0.664063	0.807861	0.396973	-0.119629	30.6	1008.61	0:0:0:39	39	696	0	0	0.834717	0.146729	-0.611328	0.0649414	0	0	0	0	0	0	1.04517	0.0244141	-0.029541	-0.0524902	1008.6	-72.28	0	0
0	1097	1	1	1	1	1	0.824219	0.152344	-0.601563	0.806396	0.410156	-0.122559	30.6	1008.67	0:0:0:39	39	723	0	0	0.834473	0.146973	-0.611084	0.0148926	0	0	0	0	0	0	1.04468	-0.0102539	0.00512695	0.00952148	1008.6	-72.28	0	0
0	1098	1	1	1	1	1	0.890625	0.191406	-0.535156	0.799072	0.405762	-0.117432	30.6	1008.65	0:0:0:39	39	721	0	0	0.834229	0.145996	-0.612305	0.105469	0	0	0	0	0	0	1.04517	0.0561523	0.045166	0.0771484	1008.6	-72.28	0	0
0	1099	1	1	1	1	1	0.824219	0.160156	-0.625	0.811523	0.400635	-0.118164	30.6	1008.53	0:0:0:39	39	691	0	0	0.834717	0.145508	-0.610107	0.0231934	0	0	0	0	0	0	1.04419	-0.010498	0.0144043	-0.0146484	1008.6	-72.28	0	0
0	1100	1	1	1	1	1	0.785156	0.128906	-0.558594	0.799072	0.399902	-0.122559	30.6	1008.59	0:0:0:39	39	636	0	0	0.835205	0.14624	-0.609863	0.0737305	0	0	0	0	0	0	1.04443	-0.0500488	-0.017334	0.0512695	1008.6	-72.28	0.001	-0.01
0	1101	1	1	1	1	1	0.808594	0.15625	-0.621094	0.821045	0.403564	-0.126221	30.6	1008.59	0:0:0:39	39	709	0	0	0.835938	0.14624	-0.610352	0.0307617	0	0	0	0	0	0	1.04517	-0.0273438	0.00976563	-0.0107422	1008.6	-72.28	0	0
0	1102	1	1	1	1	1	0.839844	0.136719	-0.609375	0.806396	0.405762	-0.121094	30.6	1008.67	0:0:0:39	39	705	0	0	0.836182	0.146484	-0.610107	0.010498	0	0	0	0	0	0	1.04541	0.00366211	-0.00976563	0.000732422	1008.6	-72.28	0	0
0	1103	1	1	1	1	1	0.851563	0.152344	-0.644531	0.811523	0.408691	-0.121826	30.6	1008.71	0:0:0:39	39	688	0	0	0.835938	0.146484	-0.609619	0.0383301	0	0	0	0	0	0	1.04492	0.0153809	0.00561523	-0.034668	1008.6	-72.28	0	0
0	1104	1	1	1	1	1	0.847656	0.113281	-0.605469	0.815918	0.399902	-0.120361	30.6	1008.71	0:0:0:39	39	701	0	0	0.835938	0.146484	-0.608887	0.0354004	0	0	0	0	0	0	1.04443	0.0114746	-0.0332031	0.00341797	1008.6	-72.28	0	0
0	1105	1	1	1	1	1	0.875	0.136719	-0.644531	0.804932	0.405762	-0.126221	30.6	1008.55	0:0:0:39	39	720	0	0	0.836426	0.146484	-0.608643	0.0534668	0	0	0	0	0	0	1.04468	0.0385742	-0.00976563	-0.0356445	1008.6	-72.28	0.001	-0.01
0	1106	1	1	1	1	1	0.835938	0.117188	-0.59375	0.800537	0.405029	-0.123291	30.6	1008.44	0:0:0:39	39	703	0	0	0.836182	0.146484	-0.609131	0.0332031	0	0	0	0	0	0	1.04492	-0.000244141	-0.0292969	0.0153809	1008.6	-72.28	0.001	-0.01
0	1107	1	1	1	1	1	0.832031	0.136719	-0.617188	0.810059	0.410156	-0.120361	30.6	1008.55	0:0:0:39	39	719	0	0	0.83667	0.146484	-0.609131	0.0134277	0	0	0	0	0	0	1.04517	-0.00463867	-0.00976563	-0.0078125	1008.6	-72.29	-0.001	0.01
0	1108	1	1	1	1	1	0.871094	0.125	-0.644531	0.814453	0.405029	-0.122559	30.6	1008.65	0:0:0:39	39	698	0	0	0.836182	0.14624	-0.609863	0.0534668	0	0	0	0	0	0	1.04517	0.0349121	-0.0212402	-0.0344238	1008.6	-72.29	-0.001	0.01
0	1109	1	1	1	1	1	0.847656	0.117188	-0.597656	0.796875	0.404297	-0.126221	30.6	1008.71	0:0:0:39	39	700	0	0	0.835938	0.14624	-0.609619	0.0334473	0	0	0	0	0	0	1.04492	0.0114746	-0.0290527	0.0119629	1008.6	-72.29	-0.001	0.01
0	1110	1	1	1	1	1	0.824219	0.140625	-0.609375	0.799805	0.397705	-0.127686	30.6	1008.61	0:0:0:39	39	700	0	0	0.836182	0.146729	-0.609375	0.0134277	0	0	0	0	0	0	1.04492	-0.0119629	-0.00610352	0	1008.6	-72.29	-0.001	0.01
0	1111	1	1	1	1	1	0.824219	0.101563	-0.644531	0.815186	0.403564	-0.119629	30.6	1008.71	0:0:0:39	39	726	0	0	0.836914	0.146729	-0.609863	0.0583496	0	0	0	0	0	0	1.0459	-0.0126953	-0.045166	-0.0344238	1008.6	-72.28	0	0
0	1112	1	1	1	1	1	0.820313	0.144531	-0.65625	0.800537	0.397705	-0.123291	30.6	1008.65	0:0:0:39	39	696	0	0	0.836914	0.147217	-0.610107	0.0490723	0	0	0	0	0	0	1.0459	-0.0166016	-0.00268555	-0.0461426	1008.6	-72.28	0	0
0	1113	1	1	1	1	1	0.800781	0.140625	-0.550781	0.796143	0.399902	-0.125488	30.6	1008.71	0:0:0:39	39	700	0	0	0.837158	0.147217	-0.610107	0.0700684	0	0	0	0	0	0	1.04639	-0.036377	-0.0065918	0.0593262	1008.6	-72.29	-0.001	0.01
0	1114	1	1	1	1	1	0.859375	0.148438	-0.59375	0.805664	0.402832	-0.124756	30.6	1008.71	0:0:0:39	39	715	0	0	0.837158	0.146973	-0.610352	0.0275879	0	0	0	0	0	0	1.04639	0.0219727	0.0012207	0.0166016	1008.6	-72.29	-0.001	0.01
0	1115	1	1	1	1	1	0.792969	0.0820313	-0.617188	0.826172	0.404297	-0.126221	30.6	1008.71	0:0:0:39	39	692	0	0	0.837646	0.146484	-0.610352	0.0788574	0	0	0	0	0	0	1.04688	-0.0446777	-0.0644531	-0.0065918	1008.6	-72.28	0	0
0	1116	1	1	1	1	1	0.851563	0.144531	-0.628906	0.802002	0.402832	-0.123291	30.6	1008.71	0:0:0:39	39	702	0	0	0.838135	0.146973	-0.609619	0.0231934	0	0	0	0	0	0	1.04688	0.0131836	-0.00244141	-0.019043	1008.6	-72.28	0	0
0	1117	1	1	1	1	1	0.832031	0.136719	-0.589844	0.799805	0.404297	-0.122559	30.6	1008.61	0:0:0:39	39	700	0	0	0.838623	0.146973	-0.609619	0.0231934	0	0	0	0	0	0	1.04712	-0.0065918	-0.0102539	0.0197754	1008.6	-72.28	0	0
0	1118	1	1	1	1	1	0.839844	0.15625	-0.589844	0.80127	0.405029	-0.11377	30.6	1008.61	0:0:0:39	39	712	0	0	0.838867	0.146484	-0.609131	0.0214844	0	0	0	0	0	0	1.04688	0.000976563	0.00952148	0.0192871	1008.6	-72.28	0	0
0	1119	1	1	1	1	1	0.832031	0.136719	-0.644531	0.807129	0.407227	-0.121094	30.6	1008.53	0:0:0:39	39	688	0	0	0.838379	0.146729	-0.609375	0.0368652	0	0	0	0	0	0	1.04688	-0.00634766	-0.0100098	-0.0349121	1008.6	-72.28	0	0
0	1120	1	1	1	1	1	0.964844	0.191406	-0.734375	0.803467	0.415283	-0.11084	30.6	1008.59	0:0:0:39	39	653	0	0	0.838623	0.146973	-0.610107	0.182373	0	0	0	0	0	0	1.04736	0.126221	0.0441895	-0.124023	1008.6	-72.28	0	0
0	1121	1	1	1	1	1	0.816406	0.105469	-0.710938	0.805664	0.408691	-0.121094	30.6	1008.55	0:0:0:39	39	702	0	0	0.839111	0.146729	-0.609375	0.111816	0	0	0	0	0	0	1.04736	-0.0227051	-0.0412598	-0.101318	1008.6	-72.28	0	0
0	1122	1	1	1	1	1	0.820313	0.167969	-0.636719	0.823975	0.403564	-0.109375	30.6	1008.67	0:0:0:39	39	711	0	0	0.840088	0.146973	-0.609131	0.0397949	0	0	0	0	0	0	1.0481	-0.0197754	0.020752	-0.0273438	1008.6	-72.28	0	0
0	1123	1	1	1	1	1	0.847656	0.140625	-0.570313	0.796875	0.410889	-0.120361	30.6	1008.65	0:0:0:39	39	708	0	0	0.841064	0.146973	-0.608643	0.0393066	0	0	0	0	0	0	1.04858	0.00634766	-0.00634766	0.0383301	1008.6	-72.28	0	0
0	1124	1	1	1	1	1	0.847656	0.167969	-0.570313	0.793213	0.405762	-0.121826	30.6	1008.71	0:0:0:39	39	696	0	0	0.841064	0.146729	-0.609131	0.0446777	0	0	0	0	0	0	1.04883	0.00634766	0.0209961	0.0388184	1008.6	-72.28	0	0
0	1125	1	1	1	1	1	0.882813	0.214844	-0.578125	0.805664	0.413818	-0.118164	30.6	1008.61	0:0:0:39	39	721	0	0	0.8396	0.145996	-0.610107	0.0871582	0	0	0	0	0	0	1.0481	0.0429688	0.0688477	0.0319824	1008.6	-72.28	0	0
0	1126	1	1	1	1	1	0.886719	0.175781	-0.601563	0.812988	0.409424	-0.118896	30.6	1008.61	0:0:0:39	39	704	0	0	0.84082	0.146973	-0.609619	0.0546875	0	0	0	0	0	0	1.04883	0.0458984	0.0285645	0.00805664	1008.6	-72.28	0.001	-0.01
0	1127	1	1	1	1	1	0.839844	0.199219	-0.5625	0.812256	0.405029	-0.119629	30.6	1008.61	0:0:0:39	39	716	0	0	0.841309	0.148438	-0.610107	0.0695801	0	0	0	0	0	0	1.0498	-0.00146484	0.0505371	0.0476074	1008.6	-72.28	0.001	-0.01
0	1128	1	1	1	1	1	0.855469	0.15625	-0.558594	0.793213	0.404297	-0.126221	30.6	1008.53	0:0:0:39	39	697	0	0	0.841309	0.148438	-0.609619	0.0534668	0	0	0	0	0	0	1.04956	0.013916	0.00756836	0.0510254	1008.6	-72.28	0.001	-0.01
0	1129	1	1	1	1	1	0.824219	0.078125	-0.675781	0.804199	0.410889	-0.121094	30.6	1008.65	0:0:0:39	39	700	0	0	0.84082	0.147705	-0.609375	0.0974121	0	0	0	0	0	0	1.04883	-0.0166016	-0.0695801	-0.0661621	1008.6	-72.28	0	0
0	1130	1	1	1	1	1	0.878906	0.183594	-0.675781	0.808594	0.413818	-0.123291	30.6	1008.49	0:0:0:39	39	710	0	0	0.841797	0.148438	-0.608154	0.0844727	0	0	0	0	0	0	1.04907	0.0368652	0.0349121	-0.0673828	1008.6	-72.28	0	0
0	1131	1	1	1	1	1	0.882813	0.183594	-0.59375	0.818115	0.403564	-0.118896	30.6	1008.65	0:0:0:39	39	721	0	0	0.842529	0.148438	-0.608643	0.0551758	0	0	0	0	0	0	1.05005	0.0400391	0.0349121	0.0148926	1008.6	-72.28	0.001	-0.01
0	1132	1	1	1	1	1	0.859375	0.109375	-0.558594	0.810791	0.407959	-0.115967	30.6	1008.65	0:0:0:40	40	700	0	0	0.843506	0.148438	-0.607666	0.0646973	0	0	0	0	0	0	1.05029	0.015625	-0.0390625	0.0490723	1008.6	-72.28	0.001	-0.01
0	1133	1	1	1	1	1	0.789063	0.179688	-0.664063	0.813721	0.398438	-0.115967	30.6	1008.49	0:0:0:40	40	710	0	0	0.843994	0.148926	-0.60791	0.0842285	0	0	0	0	0	0	1.05078	-0.0549316	0.0307617	-0.0561523	1008.6	-72.29	0	0
0	1134	1	1	1	1	1	0.871094	0.152344	-0.597656	0.815918	0.408691	-0.115234	30.6	1008.55	0:0:0:40	40	716	0	0	0.845703	0.14917	-0.608887	0.027832	0	0	0	0	0	0	1.05273	0.0253906	0.00292969	0.0112305	1008.6	-72.29	0	0
0	1135	1	1	1	1	1	0.886719	0.191406	-0.628906	0.811523	0.405762	-0.124756	30.6	1008.67	0:0:0:40	40	696	0	0	0.846436	0.149902	-0.608154	0.0610352	0	0	0	0	0	0	1.05322	0.0400391	0.0412598	-0.0205078	1008.6	-72.29	0	0
0	1136	1	1	1	1	1	0.820313	0.183594	-0.597656	0.810059	0.399902	-0.121094	30.6	1008.65	0:0:0:40	40	710	0	0	0.84668	0.150879	-0.607178	0.0429688	0	0	0	0	0	0	1.05273	-0.0263672	0.0324707	0.00952148	1008.6	-72.28	0.001	-0.01
0	1137	1	1	1	1	1	0.84375	0.167969	-0.558594	0.807129	0.407959	-0.118896	30.6	1008.59	0:0:0:40	40	710	0	0	0.84668	0.1521	-0.60791	0.0517578	0	0	0	0	0	0	1.05322	-0.00292969	0.015625	0.0493164	1008.6	-72.28	0	0
0	1138	1	1	1	1	1	0.851563	0.164063	-0.671875	0.807129	0.407227	-0.121094	30.6	1008.59	0:0:0:40	40	718	0	0	0.845947	0.151611	-0.608643	0.0644531	0	0	0	0	0	0	1.05322	0.00537109	0.012207	-0.0632324	1008.6	-72.28	0	0
0	1139	1	1	1	1	1	0.882813	0.171875	-0.574219	0.793213	0.402832	-0.118896	30.6	1008.65	0:0:0:40	40	700	0	0	0.847168	0.151367	-0.608887	0.0537109	0	0	0	0	0	0	1.0542	0.0354004	0.0202637	0.034668	1008.6	-72.28	0	0
0	1140	1	1	1	1	1	0.851563	0.152344	-0.535156	0.815186	0.397705	-0.118164	30.6	1008.47	0:0:0:40	40	638	0	0	0.848145	0.151855	-0.607666	0.0725098	0	0	0	0	0	0	1.0542	0.00341797	0.000244141	0.0725098	1008.6	-72.29	-0.001	0.01
0	1141	1	1	1	1	1	0.847656	0.136719	-0.597656	0.812256	0.402832	-0.124023	30.7	1008.65	0:0:0:40	40	699	0	0	0.848389	0.151367	-0.607422	0.0175781	0	0	0	0	0	0	1.0542	-0.000732422	-0.0146484	0.00976563	1008.6	-72.28	0	0
0	1142	1	1	1	1	1	0.832031	0.148438	-0.609375	0.807861	0.406494	-0.128418	30.6	1008.53	0:0:0:40	40	688	0	0	0.848389	0.151367	-0.607178	0.0166016	0	0	0	0	0	0	1.0542	-0.0163574	-0.00292969	-0.00195313	1008.6	-72.28	0	0
0	1143	1	1	1	1	1	0.808594	0.140625	-0.574219	0.799072	0.402832	-0.119629	30.6	1008.61	0:0:0:40	40	711	0	0	0.8479	0.150879	-0.606689	0.052002	0	0	0	0	0	0	1.05347	-0.0393066	-0.0102539	0.0324707	1008.6	-72.28	0.001	-0.01
0	1144	1	1	1	1	1	0.828125	0.109375	-0.582031	0.803467	0.402832	-0.120361	30.6	1008.59	0:0:0:40	40	716	0	0	0.8479	0.151367	-0.606689	0.0524902	0	0	0	0	0	0	1.05347	-0.0197754	-0.0419922	0.0246582	1008.6	-72.28	0.001	-0.01
0	1145	1	1	1	1	1	0.855469	0.128906	-0.609375	0.806396	0.404297	-0.123291	30.7	1008.61	0:0:0:40	40	703	0	0	0.847412	0.151611	-0.606934	0.0239258	0	0	0	0	0	0	1.05322	0.0078125	-0.0227051	-0.00219727	1008.6	-72.29	0	0
0	1146	1	1	1	1	1	0.832031	0.121094	-0.617188	0.807129	0.4021	-0.127686	30.7	1008.61	0:0:0:40	40	700	0	0	0.8479	0.151611	-0.607666	0.0356445	0	0	0	0	0	0	1.0542	-0.0158691	-0.0305176	-0.00927734	1008.6	-72.29	0	0
0	1147	1	1	1	1	1	0.855469	0.144531	-0.613281	0.808594	0.404297	-0.124023	30.7	1008.61	0:0:0:40	40	696	0	0	0.848389	0.151855	-0.607666	0.0114746	0	0	0	0	0	0	1.05444	0.00708008	-0.00732422	-0.00537109	1008.6	-72.28	0.001	-0.01
0	1148	1	1	1	1	1	0.8125	0.125	-0.652344	0.808594	0.402832	-0.121826	30.6	1008.61	0:0:0:40	40	703	0	0	0.847412	0.151855	-0.607178	0.0629883	0	0	0	0	0	0	1.05347	-0.0349121	-0.0268555	-0.0449219	1008.6	-72.28	0	0
0	1149	1	1	1	1	1	0.832031	0.117188	-0.59375	0.796143	0.39624	-0.124023	30.7	1008.67	0:0:0:40	40	719	0	0	0.846924	0.151855	-0.606934	0.0400391	0	0	0	0	0	0	1.05273	-0.0148926	-0.034668	0.0131836	1008.6	-72.28	0	0
0	1150	1	1	1	1	1	0.855469	0.152344	-0.621094	0.807129	0.402832	-0.124756	30.7	1008.67	0:0:0:40	40	698	0	0	0.84668	0.151855	-0.606934	0.0163574	0	0	0	0	0	0	1.05273	0.00854492	0.000488281	-0.013916	1008.6	-72.28	0	0
0	1151	1	1	1	1	1	0.875	0.128906	-0.605469	0.812988	0.400635	-0.117432	30.7	1008.61	0:0:0:40	40	707	0	0	0.846436	0.1521	-0.606201	0.0366211	0	0	0	0	0	0	1.05225	0.0283203	-0.0231934	0.000732422	1008.6	-72.28	0.001	-0.01
0	1152	1	1	1	1	1	0.808594	0.152344	-0.613281	0.810791	0.405029	-0.126953	30.6	1008.59	0:0:0:40	40	720	0	0	0.846436	0.151855	-0.605957	0.0383301	0	0	0	0	0	0	1.052	-0.0378418	0.000244141	-0.00708008	1008.6	-72.28	0	0
0	1153	1	1	1	1	1	0.835938	0.144531	-0.605469	0.793213	0.4021	-0.125488	30.7	1008.67	0:0:0:40	40	696	0	0	0.846436	0.151855	-0.606689	0.0129395	0	0	0	0	0	0	1.05249	-0.010498	-0.00732422	0.0012207	1008.6	-72.28	0.001	-0.01
0	1154	1	1	1	1	1	0.824219	0.117188	-0.640625	0.813721	0.405029	-0.124023	30.7	1008.71	0:0:0:40	40	720	0	0	0.846436	0.151611	-0.606934	0.0529785	0	0	0	0	0	0	1.05249	-0.0222168	-0.0344238	-0.0334473	1008.6	-72.28	0.001	-0.01
0	1155	1	1	1	1	1	0.863281	0.109375	-0.625	0.80127	0.402832	-0.127686	30.7	1008.67	0:0:0:40	40	696	0	0	0.846436	0.1521	-0.606445	0.0495605	0	0	0	0	0	0	1.05249	0.0166016	-0.0427246	-0.0185547	1008.6	-72.28	0.001	-0.01
0	1156	1	1	1	1	1	0.867188	0.136719	-0.578125	0.802002	0.400635	-0.126953	30.7	1008.61	0:0:0:40	40	727	0	0	0.846191	0.1521	-0.605713	0.0378418	0	0	0	0	0	0	1.05176	0.020752	-0.0153809	0.0275879	1008.6	-72.28	0.001	-0.01
0	1157	1	1	1	1	1	0.84375	0.132813	-0.605469	0.799072	0.402832	-0.122559	30.7	1008.61	0:0:0:40	40	702	0	0	0.845947	0.1521	-0.605957	0.0192871	0	0	0	0	0	0	1.05176	-0.00219727	-0.0192871	0.000488281	1008.6	-72.28	0.001	-0.01
0	1158	1	1	1	1	1	0.84375	0.101563	-0.574219	0.811523	0.4021	-0.116699	30.7	1008.65	0:0:0:40	40	705	0	0	0.845947	0.1521	-0.607178	0.0603027	0	0	0	0	0	0	1.05249	-0.00219727	-0.0505371	0.032959	1008.6	-72.28	0.001	-0.01
0	1159	1	1	1	1	1	0.820313	0.144531	-0.660156	0.799805	0.405029	-0.124756	30.6	1008.55	0:0:0:40	40	700	0	0	0.846191	0.151855	-0.606445	0.0598145	0	0	0	0	0	0	1.052	-0.0258789	-0.00732422	-0.0534668	1008.6	-72.28	0.001	-0.01
0	1160	1	1	1	1	1	0.714844	0.261719	-0.582031	0.808594	0.390381	-0.111572	30.7	1008.59	0:0:0:40	40	651	0	0	0.846191	0.149414	-0.601563	0.173828	0	0	0	0	0	0	1.04907	-0.131348	0.112061	0.0195313	1008.6	-72.28	0.001	-0.01
0	1161	1	1	1	1	1	0.855469	0.125	-0.535156	0.823975	0.404297	-0.107178	30.7	1008.61	0:0:0:40	40	702	0	0	0.84668	0.149902	-0.600342	0.0703125	0	0	0	0	0	0	1.04858	0.00854492	-0.0249023	0.0651855	1008.6	-72.28	0.001	-0.01
0	1162	1	1	1	1	1	0.875	0.167969	-0.59375	0.806396	0.410156	-0.123291	30.7	1008.61	0:0:0:40	40	710	0	0	0.847168	0.149902	-0.600586	0.0334473	0	0	0	0	0	0	1.04932	0.0275879	0.0178223	0.00683594	1008.6	-72.28	0.001	-0.01
0	1163	1	1	1	1	1	0.882813	0.175781	-0.597656	0.793213	0.407227	-0.118164	30.7	1008.59	0:0:0:40	40	700	0	0	0.847412	0.150879	-0.601074	0.0432129	0	0	0	0	0	0	1.05005	0.0351563	0.0249023	0.00341797	1008.6	-72.28	0.001	-0.01
0	1164	1	1	1	1	1	0.804688	0.132813	-0.648438	0.817383	0.407959	-0.119629	30.7	1008.59	0:0:0:40	40	718	0	0	0.847412	0.150635	-0.602295	0.0651855	0	0	0	0	0	0	1.05054	-0.0427246	-0.0178223	-0.0461426	1008.6	-72.28	0.001	-0.01
0	1165	1	1	1	1	1	0.769531	0.109375	-0.660156	0.809326	0.410889	-0.118164	30.6	1008.55	0:0:0:40	40	708	0	0	0.847412	0.150391	-0.603027	0.104736	0	0	0	0	0	0	1.05078	-0.0778809	-0.0410156	-0.0568848	1008.6	-72.28	0.001	-0.01
0	1166	1	1	1	1	1	0.890625	0.253906	-0.574219	0.815918	0.405762	-0.114502	30.7	1008.61	0:0:0:40	40	710	0	0	0.845459	0.150146	-0.604736	0.116943	0	0	0	0	0	0	1.05029	0.0449219	0.103516	0.0305176	1008.6	-72.29	0	0
0	1167	1	1	1	1	1	0.851563	0.203125	-0.613281	0.802002	0.405762	-0.110107	30.7	1008.75	0:0:0:40	40	717	0	0	0.846191	0.149658	-0.604736	0.0541992	0	0	0	0	0	0	1.05078	0.00537109	0.0532227	-0.00854492	1008.6	-72.29	0	0
0	1168	1	1	1	1	1	0.859375	0.140625	-0.597656	0.796875	0.407959	-0.122559	30.6	1008.59	0:0:0:40	40	689	0	0	0.844971	0.149414	-0.605469	0.0185547	0	0	0	0	0	0	1.05029	0.0141602	-0.00878906	0.0078125	1008.6	-72.29	0	0
0	1169	1	1	1	1	1	0.835938	0.121094	-0.605469	0.80127	0.408691	-0.121826	30.7	1008.55	0:0:0:40	40	716	0	0	0.845215	0.150391	-0.604248	0.0307617	0	0	0	0	0	0	1.0498	-0.00927734	-0.0292969	-0.000976563	1008.6	-72.28	0.002	-0.02
0	1170	1	1	1	1	1	0.90625	0.179688	-0.550781	0.814453	0.405029	-0.118164	30.7	1008.67	0:0:0:40	40	723	0	0	0.844482	0.149902	-0.604248	0.0866699	0	0	0	0	0	0	1.04932	0.0615234	0.029541	0.0534668	1008.6	-72.28	0.002	-0.02
0	1171	1	1	1	1	1	0.863281	0.148438	-0.683594	0.805664	0.405029	-0.119629	30.7	1008.65	0:0:0:41	41	708	0	0	0.84375	0.149902	-0.604004	0.0817871	0	0	0	0	0	0	1.04834	0.0192871	-0.00146484	-0.0795898	1008.6	-72.29	0.001	-0.01
0	1172	1	1	1	1	1	0.867188	0.160156	-0.535156	0.793213	0.405762	-0.119629	30.7	1008.59	0:0:0:41	41	704	0	0	0.843994	0.150391	-0.604736	0.0739746	0	0	0	0	0	0	1.04907	0.0229492	0.00952148	0.0695801	1008.6	-72.29	0.001	-0.01
0	1173	1	1	1	1	1	0.902344	0.195313	-0.546875	0.803467	0.400635	-0.119629	30.7	1008.61	0:0:0:41	41	723	0	0	0.844238	0.150391	-0.60376	0.0925293	0	0	0	0	0	0	1.04883	0.0578613	0.0446777	0.0568848	1008.6	-72.29	0.001	-0.01
0	1174	1	1	1	1	1	0.925781	0.222656	-0.65625	0.815186	0.400635	-0.111572	30.7	1008.55	0:0:0:41	41	699	0	0	0.843506	0.150146	-0.604492	0.121094	0	0	0	0	0	0	1.04858	0.0820313	0.0722656	-0.0517578	1008.6	-72.29	0.001	-0.01
0	1175	1	1	1	1	1	0.910156	0.203125	-0.5625	0.806396	0.408691	-0.121826	30.7	1008.65	0:0:0:41	41	695	0	0	0.842773	0.149414	-0.604004	0.095459	0	0	0	0	0	0	1.04761	0.0673828	0.0534668	0.0415039	1008.6	-72.29	0.001	-0.01
0	1176	1	1	1	1	1	0.863281	0.1875	-0.589844	0.813721	0.407959	-0.115967	30.7	1008.67	0:0:0:41	41	696	0	0	0.842773	0.149658	-0.60376	0.0449219	0	0	0	0	0	0	1.04736	0.0202637	0.0375977	0.013916	1008.6	-72.29	0.001	-0.01
0	1177	1	1	1	1	1	0.824219	0.25	-0.652344	0.810059	0.403564	-0.122559	30.7	1008.53	0:0:0:41	41	718	0	0	0.843262	0.150146	-0.60376	0.112305	0	0	0	0	0	0	1.04785	-0.019043	0.0996094	-0.0483398	1008.6	-72.28	0.002	-0.02
0	1178	1	1	1	1	1	0.839844	0.164063	-0.585938	0.818115	0.407959	-0.117432	30.7	1008.59	0:0:0:41	41	718	0	0	0.843262	0.150635	-0.602051	0.0209961	0	0	0	0	0	0	1.04688	-0.00341797	0.0131836	0.0161133	1008.6	-72.28	0.003	-0.03
0	1179	1	1	1	1	1	0.917969	0.128906	-0.660156	0.790283	0.403564	-0.121094	30.7	1008.55	0:0:0:41	41	704	0	0	0.843506	0.151123	-0.602051	0.0969238	0	0	0	0	0	0	1.04736	0.0744629	-0.0222168	-0.0578613	1008.6	-72.28	0.003	-0.03
0	1180	1	1	1	1	1	0.859375	0.167969	-0.445313	0.812988	0.401367	-0.124023	30.7	1008.59	0:0:0:41	41	632	0	0	0.842773	0.149902	-0.603516	0.160156	0	0	0	0	0	0	1.04736	0.0166016	0.0178223	0.158203	1008.6	-72.28	0.003	-0.03
0	1181	1	1	1	1	1	0.828125	0.125	-0.601563	0.803467	0.39917	-0.128418	30.7	1008.61	0:0:0:41	41	699	0	0	0.842529	0.149658	-0.603516	0.0288086	0	0	0	0	0	0	1.04712	-0.0144043	-0.0246582	0.00195313	1008.6	-72.28	0.003	-0.03
0	1182	1	1	1	1	1	0.84375	0.125	-0.59375	0.800537	0.410156	-0.126953	30.7	1008.59	0:0:0:41	41	699	0	0	0.842529	0.149414	-0.603271	0.0263672	0	0	0	0	0	0	1.04712	0.000976563	-0.0244141	0.00952148	1008.6	-72.28	0.003	-0.03
0	1183	1	1	1	1	1	0.820313	0.121094	-0.605469	0.799805	0.399902	-0.121094	30.7	1008.65	0:0:0:41	41	696	0	0	0.843262	0.149414	-0.60376	0.036377	0	0	0	0	0	0	1.04785	-0.0229492	-0.0283203	-0.00146484	1008.6	-72.29	0.001	-0.01
0	1184	1	1	1	1	1	0.84375	0.148438	-0.609375	0.802734	0.409424	-0.118164	30.7	1008.59	0:0:0:41	41	716	0	0	0.843506	0.149414	-0.604248	0.00512695	0	0	0	0	0	0	1.04834	0	-0.000976563	-0.00512695	1008.6	-72.29	0.002	-0.02
0	1185	1	1	1	1	1	0.839844	0.152344	-0.660156	0.793945	0.407227	-0.123291	30.7	1008.53	0:0:0:41	41	715	0	0	0.843506	0.149414	-0.604004	0.0561523	0	0	0	0	0	0	1.0481	-0.00366211	0.00268555	-0.0559082	1008.6	-72.29	0.001	-0.01
0	1186	1	1	1	1	1	0.863281	0.125	-0.660156	0.803467	0.404297	-0.120361	30.7	1008.59	0:0:0:41	41	699	0	0	0.84375	0.14917	-0.60376	0.064209	0	0	0	0	0	0	1.0481	0.0195313	-0.0241699	-0.0561523	1008.6	-72.29	0.001	-0.01
0	1187	1	1	1	1	1	0.871094	0.15625	-0.613281	0.821045	0.405762	-0.125488	30.7	1008.53	0:0:0:41	41	711	0	0	0.843262	0.148926	-0.60376	0.0300293	0	0	0	0	0	0	1.04785	0.0275879	0.00708008	-0.00927734	1008.6	-72.29	0.001	-0.01
0	1188	1	1	1	1	1	0.800781	0.121094	-0.605469	0.808594	0.403564	-0.121094	30.7	1008.65	0:0:0:41	41	692	0	0	0.843506	0.148926	-0.603271	0.0510254	0	0	0	0	0	0	1.04761	-0.0427246	-0.027832	-0.00195313	1008.6	-72.28	0.002	-0.02
0	1189	1	1	1	1	1	0.800781	0.121094	-0.570313	0.804932	0.403564	-0.124756	30.7	1008.55	0:0:0:41	41	700	0	0	0.84375	0.14917	-0.603516	0.0612793	0	0	0	0	0	0	1.0481	-0.0429688	-0.0280762	0.0332031	1008.6	-72.28	0.002	-0.02
0	1190	1	1	1	1	1	0.8125	0.132813	-0.625	0.811523	0.410156	-0.11377	30.7	1008.55	0:0:0:41	41	720	0	0	0.843506	0.148926	-0.603271	0.0412598	0	0	0	0	0	0	1.04761	-0.0310059	-0.0161133	-0.0214844	1008.6	-72.28	0.001	-0.01
0	1191	1	1	1	1	1	0.800781	0.128906	-0.582031	0.80127	0.404297	-0.112305	30.7	1008.55	0:0:0:41	41	699	0	0	0.843262	0.148926	-0.603271	0.0517578	0	0	0	0	0	0	1.04761	-0.0424805	-0.0200195	0.0212402	1008.6	-72.29	0	0
0	1192	1	1	1	1	1	0.816406	0.121094	-0.636719	0.804932	0.408691	-0.126221	30.7	1008.59	0:0:0:41	41	711	0	0	0.84375	0.148438	-0.603027	0.0510254	0	0	0	0	0	0	1.04761	-0.0273438	-0.0273438	-0.0334473	1008.6	-72.28	0.001	-0.01
0	1193	1	1	1	1	1	0.816406	0.152344	-0.597656	0.807861	0.404297	-0.115967	30.7	1008.65	0:0:0:41	41	715	0	0	0.843994	0.147705	-0.603027	0.0283203	0	0	0	0	0	0	1.04785	-0.0275879	0.00439453	0.00537109	1008.6	-72.29	0	0
0	1194	1	1	1	1	1	0.847656	0.125	-0.621094	0.802002	0.412354	-0.124756	30.7	1008.59	0:0:0:41	41	707	0	0	0.843994	0.147949	-0.60376	0.0290527	0	0	0	0	0	0	1.0481	0.00341797	-0.0229492	-0.0170898	1008.6	-72.29	0	0
0	1195	1	1	1	1	1	0.804688	0.121094	-0.570313	0.809326	0.407227	-0.126953	30.7	1008.55	0:0:0:41	41	696	0	0	0.843506	0.148438	-0.603271	0.0578613	0	0	0	0	0	0	1.04761	-0.0388184	-0.0273438	0.032959	1008.6	-72.29	0	0
0	1196	1	1	1	1	1	0.820313	0.132813	-0.574219	0.810791	0.405029	-0.121826	30.7	1008.53	0:0:0:41	41	711	0	0	0.843018	0.148193	-0.603271	0.0397949	0	0	0	0	0	0	1.04712	-0.0227051	-0.0153809	0.0290527	1008.6	-72.29	-0.001	0.01
0	1197	1	1	1	1	1	0.820313	0.140625	-0.609375	0.807129	0.408691	-0.124023	30.7	1008.65	0:0:0:41	41	696	0	0	0.842529	0.148193	-0.603271	0.0244141	0	0	0	0	0	0	1.04688	-0.0222168	-0.00756836	-0.00585938	1008.6	-72.29	-0.001	0.01
0	1198	1	1	1	1	1	0.839844	0.152344	-0.691406	0.803467	0.406494	-0.120361	30.7	1008.61	0:0:0:41	41	687	0	0	0.842041	0.148682	-0.604004	0.0874023	0	0	0	0	0	0	1.04688	-0.00219727	0.00366211	-0.0871582	1008.6	-72.29	-0.001	0.01
0	1199	1	1	1	1	1	0.839844	0.121094	-0.582031	0.810791	0.402832	-0.123291	30.7	1008.59	0:0:0:41	41	711	0	0	0.842529	0.148682	-0.603027	0.034668	0	0	0	0	0	0	1.04663	-0.00268555	-0.0275879	0.0209961	1008.6	-72.29	-0.001	0.01
0	1200	1	1	1	1	1	0.972656	0	-0.347656	0.799072	0.397705	-0.110107	30.7	1008.55	0:0:0:41	41	423	0	0	0.843506	0.149902	-0.605713	0.324951	0	0	0	0	0	0	1.04907	0.128906	-0.149902	0.258057	1008.6	-72.29	-0.001	0.01
0	1201	1	1	1	1	1	0.851563	0.136719	-0.617188	0.79834	0.410889	-0.119629	30.7	1008.67	0:0:0:41	41	659	0	0	0.842529	0.150635	-0.606689	0.0195313	0	0	0	0	0	0	1.04907	0.00878906	-0.013916	-0.0102539	1008.6	-72.29	-0.001	0.01
0	1202	1	1	1	1	1	0.867188	0.183594	-0.65625	0.793945	0.408691	-0.124023	30.7	1008.59	0:0:0:41	41	694	0	0	0.842041	0.150146	-0.607422	0.0639648	0	0	0	0	0	0	1.04907	0.0251465	0.0332031	-0.048584	1008.6	-72.29	-0.001	0.01
0	1203	1	1	1	1	1	0.871094	0.203125	-0.613281	0.799072	0.406494	-0.118896	30.7	1008.65	0:0:0:41	41	721	0	0	0.841309	0.149658	-0.608398	0.0612793	0	0	0	0	0	0	1.04883	0.0297852	0.0532227	-0.00463867	1008.6	-72.29	-0.001	0.01
0	1204	1	1	1	1	1	0.839844	0.148438	-0.652344	0.817383	0.400635	-0.116699	30.7	1008.53	0:0:0:41	41	710	0	0	0.842529	0.150146	-0.607666	0.0446777	0	0	0	0	0	0	1.04956	-0.00268555	-0.00170898	-0.0444336	1008.6	-72.29	-0.001	0.01
0	1205	1	1	1	1	1	0.875	0.203125	-0.648438	0.800537	0.411621	-0.115234	30.7	1008.61	0:0:0:41	41	679	0	0	0.84375	0.151367	-0.606934	0.072998	0	0	0	0	0	0	1.05029	0.0310059	0.0515137	-0.0412598	1008.6	-72.29	-0.001	0.01
0	1206	1	1	1	1	1	0.742188	0.152344	-0.738281	0.814453	0.397705	-0.112305	30.7	1008.59	0:0:0:41	41	708	0	0	0.84375	0.150879	-0.606445	0.16626	0	0	0	0	0	0	1.05005	-0.101563	0.0012207	-0.131592	1008.6	-72.29	-0.002	0.02
0	1207	1	1	1	1	1	0.886719	0.167969	-0.550781	0.79834	0.409424	-0.120361	30.7	1008.65	0:0:0:41	41	700	0	0	0.843506	0.149902	-0.606689	0.0727539	0	0	0	0	0	0	1.0498	0.0429688	0.0180664	0.0559082	1008.6	-72.29	-0.002	0.02
0	1208	1	1	1	1	1	0.761719	0.132813	-0.628906	0.823242	0.4021	-0.115967	30.7	1008.55	0:0:0:41	41	708	0	0	0.842285	0.149658	-0.605957	0.0854492	0	0	0	0	0	0	1.04834	-0.0805664	-0.0168457	-0.0227051	1008.6	-72.29	-0.002	0.02
0	1209	1	1	1	1	1	0.847656	0.152344	-0.578125	0.805664	0.408691	-0.115234	30.7	1008.61	0:0:0:42	42	683	0	0	0.842041	0.150391	-0.605469	0.0280762	0	0	0	0	0	0	1.0481	0.00537109	0.00195313	0.0273438	1008.6	-72.3	-0.003	0.03
0	1210	1	1	1	1	1	0.828125	0.144531	-0.671875	0.808594	0.408691	-0.115967	30.7	1008.65	0:0:0:42	42	723	0	0	0.841553	0.150146	-0.606201	0.0671387	0	0	0	0	0	0	1.0481	-0.0134277	-0.00561523	-0.0654297	1008.6	-72.3	-0.003	0.03
0	1211	1	1	1	1	1	0.816406	0.1875	-0.566406	0.803467	0.404297	-0.120361	30.7	1008.71	0:0:0:42	42	719	0	0	0.841797	0.149902	-0.605225	0.0595703	0	0	0	0	0	0	1.04761	-0.0253906	0.0373535	0.0388184	1008.6	-72.3	-0.003	0.03
0	1212	1	1	1	1	1	0.878906	0.15625	-0.621094	0.799072	0.410156	-0.120361	30.7	1008.59	0:0:0:42	42	689	0	0	0.84082	0.149414	-0.60791	0.0407715	0	0	0	0	0	0	1.0481	0.0380859	0.0065918	-0.0131836	1008.6	-72.3	-0.002	0.02
0	1213	1	1	1	1	1	0.816406	0.175781	-0.589844	0.815186	0.405762	-0.120361	30.7	1008.59	0:0:0:42	42	700	0	0	0.839355	0.148193	-0.608887	0.0407715	0	0	0	0	0	0	1.04761	-0.0229492	0.0275879	0.019043	1008.6	-72.3	-0.002	0.02
0	1214	1	1	1	1	1	0.800781	0.132813	-0.648438	0.811523	0.407959	-0.116699	30.7	1008.69	0:0:0:42	42	708	0	0	0.838135	0.14624	-0.60791	0.0563965	0	0	0	0	0	0	1.04565	-0.0373535	-0.0134277	-0.0402832	1008.6	-72.3	-0.002	0.02
0	1215	1	1	1	1	1	0.824219	0.136719	-0.59375	0.799805	0.405762	-0.108643	30.7	1008.59	0:0:0:42	42	696	0	0	0.837646	0.14502	-0.608398	0.0214844	0	0	0	0	0	0	1.04541	-0.0134277	-0.00830078	0.0146484	1008.6	-72.3	-0.002	0.02
0	1216	1	1	1	1	1	0.824219	0.203125	-0.582031	0.812988	0.407227	-0.115967	30.7	1008.53	0:0:0:42	42	696	0	0	0.836426	0.14502	-0.607666	0.0646973	0	0	0	0	0	0	1.04419	-0.012207	0.0581055	0.0256348	1008.6	-72.3	-0.002	0.02
0	1217	1	1	1	1	1	0.878906	0.207031	-0.566406	0.823975	0.403564	-0.115967	30.7	1008.59	0:0:0:42	42	710	0	0	0.837158	0.143555	-0.606445	0.0856934	0	0	0	0	0	0	1.0437	0.041748	0.0632324	0.0400391	1008.6	-72.3	-0.002	0.02
0	1218	1	1	1	1	1	0.855469	0.195313	-0.519531	0.790283	0.405762	-0.114502	30.7	1008.49	0:0:0:42	42	704	0	0	0.83667	0.142822	-0.606934	0.103516	0	0	0	0	0	0	1.04346	0.0187988	0.0522461	0.0874023	1008.6	-72.31	-0.003	0.03
0	1219	1	1	1	1	1	0.898438	0.203125	-0.585938	0.806396	0.405029	-0.118896	30.7	1008.59	0:0:0:42	42	683	0	0	0.83667	0.143799	-0.606689	0.0878906	0	0	0	0	0	0	1.04321	0.0617676	0.0593262	0.020752	1008.6	-72.31	-0.003	0.03
0	1220	1	1	1	1	1	0.792969	0.0664063	-0.652344	0.802002	0.406494	-0.121826	30.7	1008.69	0:0:0:42	42	636	0	0	0.837646	0.143311	-0.608154	0.0991211	0	0	0	0	0	0	1.04492	-0.0446777	-0.0769043	-0.0439453	1008.6	-72.31	-0.003	0.03
0	1221	1	1	1	1	1	0.835938	0.117188	-0.597656	0.804199	0.404297	-0.125488	30.7	1008.61	0:0:0:42	42	704	0	0	0.837646	0.142578	-0.608398	0.027832	0	0	0	0	0	0	1.04517	-0.00170898	-0.0253906	0.0107422	1008.6	-72.31	-0.003	0.03
0	1222	1	1	1	1	1	0.835938	0.132813	-0.59375	0.802002	0.402832	-0.126221	30.7	1008.65	0:0:0:42	42	703	0	0	0.837646	0.142578	-0.609375	0.0185547	0	0	0	0	0	0	1.04565	-0.00170898	-0.00976563	0.015625	1008.6	-72.31	-0.003	0.03
0	1223	1	1	1	1	1	0.855469	0.132813	-0.609375	0.812988	0.405762	-0.119629	30.7	1008.61	0:0:0:42	42	698	0	0	0.837891	0.142822	-0.609863	0.0200195	0	0	0	0	0	0	1.04614	0.0175781	-0.0100098	0.000488281	1008.6	-72.3	-0.001	0.01
0	1224	1	1	1	1	1	0.863281	0.101563	-0.609375	0.802734	0.405762	-0.121826	30.7	1008.65	0:0:0:42	42	715	0	0	0.837402	0.142578	-0.609619	0.0483398	0	0	0	0	0	0	1.04565	0.0256348	-0.0410156	0.000244141	1008.6	-72.31	-0.002	0.02
0	1225	1	1	1	1	1	0.84375	0.144531	-0.59375	0.804932	0.409424	-0.123291	30.7	1008.65	0:0:0:42	42	699	0	0	0.837646	0.142334	-0.608887	0.0163574	0	0	0	0	0	0	1.04541	0.00585938	0.00195313	0.0151367	1008.6	-72.3	-0.001	0.01
0	1226	1	1	1	1	1	0.847656	0.101563	-0.597656	0.806396	0.406494	-0.124023	30.7	1008.59	0:0:0:42	42	719	0	0	0.837646	0.142334	-0.607666	0.0429688	0	0	0	0	0	0	1.04468	0.00976563	-0.0407715	0.0100098	1008.6	-72.3	-0.001	0.01
0	1227	1	1	1	1	1	0.828125	0.121094	-0.617188	0.812988	0.4021	-0.123291	30.7	1008.65	0:0:0:42	42	703	0	0	0.836914	0.141846	-0.607422	0.0244141	0	0	0	0	0	0	1.04395	-0.00878906	-0.020752	-0.00952148	1008.6	-72.3	-0.001	0.01
0	1228	1	1	1	1	1	0.824219	0.117188	-0.621094	0.804932	0.401367	-0.124023	30.7	1008.69	0:0:0:42	42	688	0	0	0.837402	0.141846	-0.607422	0.0310059	0	0	0	0	0	0	1.04419	-0.0131836	-0.0246582	-0.0134277	1008.6	-72.3	-0.001	0.01
0	1229	1	1	1	1	1	0.855469	0.132813	-0.613281	0.810059	0.405762	-0.124023	30.7	1008.65	0:0:0:42	42	702	0	0	0.837646	0.14209	-0.608398	0.0205078	0	0	0	0	0	0	1.04492	0.0178223	-0.00927734	-0.00488281	1008.6	-72.3	-0.001	0.01
0	1230	1	1	1	1	1	0.839844	0.140625	-0.589844	0.812988	0.405029	-0.115967	30.7	1008.69	0:0:0:42	42	719	0	0	0.837891	0.14209	-0.60791	0.0180664	0	0	0	0	0	0	1.04492	0.00170898	-0.00146484	0.0180664	1008.6	-72.29	0	0
0	1231	1	1	1	1	1	0.855469	0.132813	-0.617188	0.810059	0.407959	-0.118896	30.7	1008.55	0:0:0:42	42	692	0	0	0.838379	0.141846	-0.608398	0.0209961	0	0	0	0	0	0	1.04565	0.0168457	-0.0090332	-0.00854492	1008.6	-72.29	0	0
0	1232	1	1	1	1	1	0.835938	0.101563	-0.582031	0.805664	0.405762	-0.118896	30.7	1008.59	0:0:0:42	42	715	0	0	0.838623	0.141846	-0.608154	0.0480957	0	0	0	0	0	0	1.04565	-0.00268555	-0.0402832	0.026123	1008.6	-72.29	0	0
0	1233	1	1	1	1	1	0.859375	0.101563	-0.609375	0.797607	0.405029	-0.122559	30.7	1008.49	0:0:0:42	42	707	0	0	0.838867	0.141602	-0.608643	0.0449219	0	0	0	0	0	0	1.0459	0.0205078	-0.0400391	-0.000732422	1008.6	-72.29	0	0
0	1234	1	1	1	1	1	0.824219	0.132813	-0.695313	0.796143	0.405762	-0.116699	30.7	1008.69	0:0:0:42	42	698	0	0	0.838623	0.141602	-0.608154	0.088623	0	0	0	0	0	0	1.04565	-0.0144043	-0.00878906	-0.0869141	1008.6	-72.29	0	0
0	1235	1	1	1	1	1	0.828125	0.136719	-0.589844	0.811523	0.405762	-0.124023	30.7	1008.61	0:0:0:42	42	703	0	0	0.8396	0.14209	-0.608643	0.0224609	0	0	0	0	0	0	1.04663	-0.0114746	-0.00537109	0.0187988	1008.6	-72.29	0	0
0	1236	1	1	1	1	1	0.820313	0.132813	-0.570313	0.806396	0.407227	-0.125488	30.7	1008.61	0:0:0:42	42	696	0	0	0.839355	0.14209	-0.608887	0.0439453	0	0	0	0	0	0	1.04663	-0.019043	-0.00927734	0.0385742	1008.6	-72.28	0.001	-0.01
0	1237	1	1	1	1	1	0.820313	0.125	-0.609375	0.825439	0.405762	-0.118164	30.7	1008.69	0:0:0:42	42	719	0	0	0.8396	0.141846	-0.608887	0.0258789	0	0	0	0	0	0	1.04688	-0.0192871	-0.0168457	-0.000244141	1008.6	-72.28	0.001	-0.01
0	1238	1	1	1	1	1	0.796875	0.132813	-0.636719	0.799805	0.405029	-0.121094	30.7	1008.61	0:0:0:42	42	699	0	0	0.839355	0.141846	-0.607666	0.0522461	0	0	0	0	0	0	1.0459	-0.0424805	-0.0090332	-0.0288086	1008.6	-72.28	0.001	-0.01
0	1239	1	1	1	1	1	0.851563	0.144531	-0.585938	0.818115	0.405762	-0.125488	30.7	1008.53	0:0:0:42	42	702	0	0	0.838867	0.141846	-0.608154	0.0256348	0	0	0	0	0	0	1.0459	0.0124512	0.00244141	0.0222168	1008.6	-72.28	0.001	-0.01
0	1240	1	1	1	1	1	0.796875	0.363281	-0.785156	0.799072	0.396973	-0.108643	30.7	1008.47	0:0:0:42	42	641	0	0	0.838135	0.143799	-0.610352	0.283447	0	0	0	0	0	0	1.04688	-0.0412598	0.219238	-0.174561	1008.6	-72.28	0.001	-0.01
0	1241	1	1	1	1	1	0.78125	0.179688	-0.621094	0.820313	0.402832	-0.114502	30.7	1008.61	0:0:0:42	42	675	0	0	0.838135	0.144287	-0.609619	0.0681152	0	0	0	0	0	0	1.04639	-0.0568848	0.0354004	-0.0112305	1008.6	-72.28	0.001	-0.01
0	1242	1	1	1	1	1	0.828125	0.144531	-0.652344	0.811523	0.402832	-0.116699	30.7	1008.59	0:0:0:42	42	710	0	0	0.838379	0.144287	-0.608154	0.045166	0	0	0	0	0	0	1.04565	-0.0102539	0	-0.0439453	1008.6	-72.28	0.001	-0.01
0	1243	1	1	1	1	1	0.824219	0.128906	-0.675781	0.809326	0.404297	-0.122559	30.7	1008.47	0:0:0:42	42	688	0	0	0.838135	0.144043	-0.608154	0.0705566	0	0	0	0	0	0	1.04565	-0.013916	-0.0151367	-0.0673828	1008.6	-72.28	0.001	-0.01
0	1244	1	1	1	1	1	0.917969	0.171875	-0.585938	0.817383	0.399902	-0.118164	30.7	1008.65	0:0:0:42	42	706	0	0	0.838623	0.143555	-0.60791	0.0869141	0	0	0	0	0	0	1.04565	0.0793457	0.0280762	0.0219727	1008.6	-72.28	0.001	-0.01
0	1245	1	1	1	1	1	0.855469	0.207031	-0.609375	0.790283	0.411621	-0.115234	30.7	1008.59	0:0:0:42	42	696	0	0	0.836914	0.142334	-0.608154	0.0671387	0	0	0	0	0	0	1.04443	0.0183105	0.0644531	-0.000976563	1008.6	-72.28	0.001	-0.01
0	1246	1	1	1	1	1	0.898438	0.21875	-0.539063	0.796875	0.410156	-0.118896	30.7	1008.53	0:0:0:42	42	706	0	0	0.837891	0.141846	-0.606445	0.118652	0	0	0	0	0	0	1.04419	0.0603027	0.0766602	0.0673828	1008.6	-72.27	0.002	-0.02
0	1247	1	1	1	1	1	0.828125	0.113281	-0.625	0.808594	0.404297	-0.115967	30.7	1008.55	0:0:0:42	42	708	0	0	0.837402	0.141602	-0.606445	0.0351563	0	0	0	0	0	0	1.04346	-0.00927734	-0.0283203	-0.0183105	1008.6	-72.27	0.001	-0.01
0	1248	1	1	1	1	1	0.765625	0.128906	-0.542969	0.812256	0.408691	-0.115234	30.7	1008.61	0:0:0:43	43	697	0	0	0.838867	0.141846	-0.605957	0.0976563	0	0	0	0	0	0	1.04468	-0.0732422	-0.0129395	0.0629883	1008.6	-72.27	0.001	-0.01
0	1249	1	1	1	1	1	0.820313	0.171875	-0.570313	0.823975	0.403564	-0.116699	30.7	1008.55	0:0:0:43	43	689	0	0	0.839111	0.14209	-0.606201	0.0500488	0	0	0	0	0	0	1.04492	-0.0187988	0.029541	0.0358887	1008.6	-72.27	0.001	-0.01
0	1250	1	1	1	1	1	0.867188	0.167969	-0.601563	0.815918	0.406494	-0.115967	30.7	1008.61	0:0:0:43	43	704	0	0	0.839844	0.142578	-0.604248	0.0371094	0	0	0	0	0	0	1.04443	0.0273438	0.0251465	0.00268555	1008.6	-72.27	0.001	-0.01
0	1251	1	1	1	1	1	0.871094	0.132813	-0.609375	0.81665	0.403564	-0.117432	30.7	1008.59	0:0:0:43	43	689	0	0	0.839844	0.14209	-0.605225	0.0327148	0	0	0	0	0	0	1.04492	0.0310059	-0.00927734	-0.00390625	1008.6	-72.27	0.002	-0.02
0	1252	1	1	1	1	1	0.785156	0.117188	-0.738281	0.809326	0.406494	-0.115967	30.7	1008.59	0:0:0:43	43	706	0	0	0.838867	0.142578	-0.604736	0.145996	0	0	0	0	0	0	1.04419	-0.0537109	-0.0253906	-0.133301	1008.6	-72.28	0.001	-0.01
0	1253	1	1	1	1	1	0.796875	0.0898438	-0.636719	0.812988	0.399902	-0.118164	30.7	1008.65	0:0:0:43	43	700	0	0	0.839355	0.143066	-0.604492	0.0751953	0	0	0	0	0	0	1.04419	-0.0424805	-0.0532227	-0.0319824	1008.6	-72.28	0.001	-0.01
0	1254	1	1	1	1	1	0.820313	0.0703125	-0.582031	0.794678	0.407227	-0.117432	30.7	1008.55	0:0:0:43	43	717	0	0	0.8396	0.143066	-0.604004	0.0783691	0	0	0	0	0	0	1.04395	-0.0192871	-0.0727539	0.0219727	1008.6	-72.28	0.001	-0.01
0	1255	1	1	1	1	1	0.867188	0.117188	-0.597656	0.793945	0.407227	-0.121826	30.7	1008.59	0:0:0:43	43	721	0	0	0.838623	0.142822	-0.605469	0.0390625	0	0	0	0	0	0	1.04419	0.0285645	-0.0256348	0.0078125	1008.6	-72.28	0.001	-0.01
0	1256	1	1	1	1	1	0.78125	0.171875	-0.527344	0.811523	0.402832	-0.117432	30.7	1008.59	0:0:0:43	43	703	0	0	0.838623	0.14209	-0.606201	0.102051	0	0	0	0	0	0	1.04468	-0.057373	0.029541	0.0788574	1008.6	-72.28	0.001	-0.01
0	1257	1	1	1	1	1	0.867188	0.140625	-0.5625	0.804932	0.400635	-0.115234	30.7	1008.69	0:0:0:43	43	697	0	0	0.837402	0.140869	-0.607666	0.0539551	0	0	0	0	0	0	1.04419	0.029541	-0.000244141	0.045166	1008.6	-72.28	0.001	-0.01
0	1258	1	1	1	1	1	0.800781	0.113281	-0.613281	0.807861	0.410156	-0.119629	30.7	1008.49	0:0:0:43	43	723	0	0	0.837646	0.140625	-0.608154	0.0461426	0	0	0	0	0	0	1.04468	-0.0368652	-0.0273438	-0.00488281	1008.6	-72.28	0.001	-0.01
0	1259	1	1	1	1	1	0.917969	0.191406	-0.636719	0.814453	0.405029	-0.115234	30.7	1008.69	0:0:0:43	43	689	0	0	0.837402	0.139404	-0.607422	0.100098	0	0	0	0	0	0	1.04395	0.0803223	0.0517578	-0.0290527	1008.6	-72.28	0.001	-0.01
0	1260	1	1	1	1	1	0.9375	0.132813	-0.578125	0.804932	0.402832	-0.124756	30.7	1008.59	0:0:0:43	43	655	0	0	0.837158	0.140137	-0.606934	0.104492	0	0	0	0	0	0	1.0437	0.100098	-0.00732422	0.0288086	1008.6	-72.28	0.001	-0.01
0	1261	1	1	1	1	1	0.84375	0.0742188	-0.621094	0.799805	0.406494	-0.120361	30.7	1008.61	0:0:0:43	43	692	0	0	0.837402	0.140381	-0.607178	0.0678711	0	0	0	0	0	0	1.04395	0.00610352	-0.0661621	-0.0136719	1008.6	-72.28	0.001	-0.01
0	1262	1	1	1	1	1	0.832031	0.128906	-0.65625	0.793213	0.4021	-0.123291	30.7	1008.61	0:0:0:43	43	709	0	0	0.837402	0.140625	-0.607422	0.050293	0	0	0	0	0	0	1.04395	-0.00537109	-0.0117188	-0.048584	1008.6	-72.28	0.001	-0.01
0	1263	1	1	1	1	1	0.835938	0.125	-0.652344	0.821777	0.402832	-0.115967	30.7	1008.55	0:0:0:43	43	703	0	0	0.837158	0.140625	-0.607422	0.0473633	0	0	0	0	0	0	1.04395	-0.0012207	-0.015625	-0.0446777	1008.6	-72.29	0	0
0	1264	1	1	1	1	1	0.816406	0.128906	-0.59375	0.823975	0.400635	-0.125488	30.7	1008.59	0:0:0:43	43	687	0	0	0.837158	0.141602	-0.607666	0.0280762	0	0	0	0	0	0	1.04419	-0.020752	-0.0126953	0.013916	1008.6	-72.29	0	0
0	1265	1	1	1	1	1	0.859375	0.140625	-0.589844	0.806396	0.408691	-0.122559	30.7	1008.65	0:0:0:43	43	696	0	0	0.83667	0.141357	-0.608154	0.0290527	0	0	0	0	0	0	1.04395	0.0224609	-0.000732422	0.0183105	1008.6	-72.29	0	0
0	1266	1	1	1	1	1	0.855469	0.117188	-0.578125	0.800537	0.406494	-0.122559	30.7	1008.61	0:0:0:43	43	699	0	0	0.836914	0.141846	-0.608154	0.0432129	0	0	0	0	0	0	1.04419	0.0183105	-0.0246582	0.0300293	1008.6	-72.29	0	0
0	1267	1	1	1	1	1	0.816406	0.125	-0.589844	0.807129	0.405029	-0.117432	30.7	1008.69	0:0:0:43	43	703	0	0	0.837158	0.142334	-0.60791	0.0324707	0	0	0	0	0	0	1.04419	-0.020752	-0.017334	0.0180664	1008.6	-72.29	0.001	-0.01
0	1268	1	1	1	1	1	0.832031	0.121094	-0.609375	0.811523	0.401367	-0.123291	30.7	1008.65	0:0:0:43	43	696	0	0	0.837158	0.142578	-0.608154	0.0219727	0	0	0	0	0	0	1.04468	-0.00512695	-0.0214844	-0.000976563	1008.6	-72.29	0.001	-0.01
0	1269	1	1	1	1	1	0.820313	0.132813	-0.632813	0.804932	0.4021	-0.118164	30.7	1008.69	0:0:0:43	43	700	0	0	0.836426	0.142578	-0.60791	0.03125	0	0	0	0	0	0	1.04395	-0.0161133	-0.00976563	-0.0246582	1008.6	-72.29	0.001	-0.01
0	1270	1	1	1	1	1	0.847656	0.132813	-0.59375	0.793945	0.39917	-0.124756	30.7	1008.71	0:0:0:43	43	720	0	0	0.836182	0.142578	-0.608398	0.0209961	0	0	0	0	0	0	1.04395	0.0112305	-0.00976563	0.0146484	1008.6	-72.29	0	0
0	1271	1	1	1	1	1	0.835938	0.121094	-0.617188	0.807129	0.405029	-0.121094	30.7	1008.47	0:0:0:43	43	716	0	0	0.835938	0.142334	-0.608643	0.0227051	0	0	0	0	0	0	1.04395	0	-0.0212402	-0.00830078	1008.6	-72.29	0	0
0	1272	1	1	1	1	1	0.835938	0.117188	-0.625	0.799072	0.406494	-0.128418	30.7	1008.59	0:0:0:43	43	699	0	0	0.835938	0.142822	-0.609375	0.0300293	0	0	0	0	0	0	1.04419	0	-0.0256348	-0.0153809	1008.6	-72.29	0	0
0	1273	1	1	1	1	1	0.824219	0.128906	-0.625	0.803467	0.403564	-0.124756	30.7	1008.61	0:0:0:43	43	720	0	0	0.835449	0.143066	-0.609619	0.0236816	0	0	0	0	0	0	1.04395	-0.0112305	-0.0141602	-0.0151367	1008.6	-72.29	0	0
0	1274	1	1	1	1	1	0.84375	0.136719	-0.585938	0.818115	0.406494	-0.120361	30.7	1008.55	0:0:0:43	43	692	0	0	0.835693	0.143555	-0.608398	0.0246582	0	0	0	0	0	0	1.04346	0.0078125	-0.00683594	0.0224609	1008.6	-72.29	0	0
0	1275	1	1	1	1	1	0.867188	0.148438	-0.605469	0.808594	0.405762	-0.124756	30.7	1008.49	0:0:0:43	43	702	0	0	0.835938	0.143555	-0.608398	0.0314941	0	0	0	0	0	0	1.04395	0.0310059	0.00488281	0.00292969	1008.6	-72.29	-0.001	0.01
0	1276	1	1	1	1	1	0.8125	0.140625	-0.59375	0.807861	0.405029	-0.126953	30.7	1008.53	0:0:0:43	43	715	0	0	0.835938	0.143311	-0.608887	0.0280762	0	0	0	0	0	0	1.04419	-0.0234375	-0.00268555	0.0151367	1008.6	-72.29	-0.001	0.01
0	1277	1	1	1	1	1	0.84375	0.125	-0.613281	0.799805	0.397705	-0.124756	30.7	1008.59	0:0:0:43	43	711	0	0	0.835693	0.143799	-0.608887	0.020752	0	0	0	0	0	0	1.04395	0.0078125	-0.0187988	-0.00415039	1008.6	-72.29	-0.001	0.01
0	1278	1	1	1	1	1	0.820313	0.136719	-0.597656	0.79834	0.405762	-0.122559	30.7	1008.59	0:0:0:43	43	713	0	0	0.835938	0.143799	-0.609131	0.020752	0	0	0	0	0	0	1.04443	-0.015625	-0.00708008	0.0114746	1008.6	-72.29	-0.001	0.01
0	1279	1	1	1	1	1	0.796875	0.125	-0.628906	0.808594	0.4021	-0.122559	30.7	1008.59	0:0:0:43	43	707	0	0	0.835693	0.143555	-0.609131	0.0473633	0	0	0	0	0	0	1.04419	-0.0388184	-0.0185547	-0.0195313	1008.6	-72.29	-0.001	0.01
0	1280	1	1	1	1	1	0.90625	0.15625	-0.519531	0.802002	0.405762	-0.104248	30.7	1008.55	0:0:0:43	43	646	0	0	0.836914	0.140869	-0.606445	0.112061	0	0	0	0	0	0	1.04297	0.0690918	0.0151367	0.0869141	1008.6	-72.29	0	0
0	1281	1	1	1	1	1	0.863281	0.171875	-0.554688	0.805664	0.413818	-0.122559	30.7	1008.59	0:0:0:43	43	681	0	0	0.838379	0.140381	-0.606689	0.0654297	0	0	0	0	0	0	1.04443	0.0246582	0.03125	0.052002	1008.6	-72.29	0	0
0	1282	1	1	1	1	1	0.875	0.195313	-0.539063	0.800537	0.405762	-0.120361	30.7	1008.53	0:0:0:43	43	696	0	0	0.838379	0.140137	-0.606934	0.0944824	0	0	0	0	0	0	1.04443	0.036377	0.0549316	0.0678711	1008.6	-72.29	0	0
0	1283	1	1	1	1	1	0.863281	0.175781	-0.617188	0.793213	0.404297	-0.117432	30.7	1008.53	0:0:0:43	43	691	0	0	0.838623	0.140381	-0.607422	0.0439453	0	0	0	0	0	0	1.04492	0.0244141	0.0354004	-0.00976563	1008.6	-72.29	0	0
0	1284	1	1	1	1	1	0.863281	0.113281	-0.625	0.794678	0.413086	-0.116699	30.7	1008.53	0:0:0:43	43	723	0	0	0.837891	0.140137	-0.607178	0.0407715	0	0	0	0	0	0	1.04443	0.0251465	-0.0268555	-0.0175781	1008.6	-72.29	0	0
0	1285	1	1	1	1	1	0.746094	0.105469	-0.675781	0.820313	0.403564	-0.118896	30.7	1008.59	0:0:0:43	43	695	0	0	0.83667	0.13916	-0.60791	0.118164	0	0	0	0	0	0	1.0437	-0.0905762	-0.0336914	-0.067627	1008.6	-72.29	-0.001	0.01
0	1286	1	1	1	1	1	0.820313	0.109375	-0.605469	0.818848	0.407227	-0.118164	30.7	1008.65	0:0:0:43	43	697	0	0	0.835938	0.137939	-0.608398	0.0327148	0	0	0	0	0	0	1.04297	-0.015625	-0.0285645	0.00292969	1008.6	-72.29	-0.001	0.01
0	1287	1	1	1	1	1	0.84375	0.15625	-0.539063	0.815186	0.407227	-0.113037	30.7	1008.65	0:0:0:44	44	689	0	0	0.836182	0.138428	-0.609131	0.0727539	0	0	0	0	0	0	1.0437	0.00732422	0.0175781	0.0700684	1008.6	-72.28	0.001	-0.01
0	1288	1	1	1	1	1	0.886719	0.148438	-0.597656	0.825439	0.405029	-0.115234	30.7	1008.65	0:0:0:44	44	703	0	0	0.836426	0.138672	-0.609863	0.0524902	0	0	0	0	0	0	1.04419	0.050293	0.00952148	0.012207	1008.6	-72.28	0.001	-0.01
0	1289	1	1	1	1	1	0.859375	0.179688	-0.585938	0.804199	0.410889	-0.121094	30.7	1008.65	0:0:0:44	44	723	0	0	0.836182	0.138672	-0.608887	0.0522461	0	0	0	0	0	0	1.0437	0.0231934	0.0407715	0.0229492	1008.6	-72.28	0.001	-0.01
0	1290	1	1	1	1	1	0.882813	0.179688	-0.53125	0.804932	0.399902	-0.11377	30.7	1008.55	0:0:0:44	44	704	0	0	0.835693	0.138916	-0.609375	0.0998535	0	0	0	0	0	0	1.0437	0.046875	0.0407715	0.078125	1008.6	-72.28	0.001	-0.01
0	1291	1	1	1	1	1	0.828125	0.148438	-0.636719	0.79248	0.403564	-0.118896	30.7	1008.69	0:0:0:44	44	706	0	0	0.835449	0.13916	-0.608887	0.0300293	0	0	0	0	0	0	1.04321	-0.00732422	0.00927734	-0.0275879	1008.6	-72.29	0	0
0	1292	1	1	1	1	1	0.804688	0.199219	-0.589844	0.802002	0.411621	-0.122559	30.7	1008.55	0:0:0:44	44	710	0	0	0.836426	0.139648	-0.607422	0.0695801	0	0	0	0	0	0	1.04297	-0.0317383	0.0593262	0.0175781	1008.6	-72.29	0	0
0	1293	1	1	1	1	1	0.847656	0.203125	-0.558594	0.807861	0.410156	-0.118896	30.7	1008.55	0:0:0:44	44	700	0	0	0.83667	0.140869	-0.606689	0.0793457	0	0	0	0	0	0	1.04321	0.0107422	0.0620117	0.0480957	1008.6	-72.29	0	0
0	1294	1	1	1	1	1	0.8125	0.144531	-0.609375	0.820313	0.404297	-0.116699	30.7	1008.59	0:0:0:44	44	716	0	0	0.83667	0.142334	-0.606934	0.0244141	0	0	0	0	0	0	1.04346	-0.0241699	0.00219727	-0.00219727	1008.6	-72.29	0	0
0	1295	1	1	1	1	1	0.746094	0.113281	-0.714844	0.808594	0.411621	-0.119629	30.7	1008.69	0:0:0:44	44	688	0	0	0.83667	0.142822	-0.607178	0.143555	0	0	0	0	0	0	1.0437	-0.0905762	-0.029541	-0.107422	1008.6	-72.29	0	0
0	1296	1	1	1	1	1	0.839844	0.148438	-0.640625	0.810059	0.39624	-0.121094	30.7	1008.65	0:0:0:44	44	710	0	0	0.837891	0.142822	-0.607666	0.0332031	0	0	0	0	0	0	1.04492	0.00170898	0.00537109	-0.0327148	1008.6	-72.29	0	0
0	1297	1	1	1	1	1	0.769531	0.09375	-0.6875	0.813721	0.403564	-0.114502	30.7	1008.53	0:0:0:44	44	689	0	0	0.837158	0.143311	-0.608398	0.115234	0	0	0	0	0	0	1.04468	-0.067627	-0.0495605	-0.0788574	1008.6	-72.29	0	0
0	1298	1	1	1	1	1	0.878906	0.175781	-0.550781	0.815186	0.399902	-0.120361	30.7	1008.53	0:0:0:44	44	723	0	0	0.837646	0.142822	-0.608887	0.0783691	0	0	0	0	0	0	1.04541	0.0410156	0.0327148	0.0581055	1008.6	-72.29	-0.001	0.01
0	1299	1	1	1	1	1	0.875	0.121094	-0.53125	0.804932	0.410156	-0.121826	30.7	1008.53	0:0:0:44	44	721	0	0	0.837158	0.143066	-0.608154	0.0883789	0	0	0	0	0	0	1.04468	0.0375977	-0.0219727	0.0769043	1008.6	-72.29	-0.001	0.01
0	1300	1	1	1	1	1	0.785156	0.125	-0.617188	0.803467	0.405762	-0.118896	30.7	1008.55	0:0:0:44	44	632	0	0	0.835693	0.143555	-0.609131	0.0544434	0	0	0	0	0	0	1.04419	-0.0505371	-0.0185547	-0.0078125	1008.6	-72.29	-0.001	0.01
0	1301	1	1	1	1	1	0.84375	0.125	-0.617188	0.820313	0.405762	-0.125488	30.7	1008.69	0:0:0:44	44	693	0	0	0.835205	0.144531	-0.608398	0.0229492	0	0	0	0	0	0	1.04346	0.00830078	-0.0195313	-0.00854492	1008.6	-72.29	-0.001	0.01
0	1302	1	1	1	1	1	0.835938	0.152344	-0.617188	0.806396	0.405029	-0.124023	30.7	1008.71	0:0:0:44	44	703	0	0	0.835449	0.14502	-0.607666	0.0119629	0	0	0	0	0	0	1.04321	0.000244141	0.00732422	-0.00927734	1008.6	-72.29	-0.001	0.01
0	1303	1	1	1	1	1	0.847656	0.144531	-0.597656	0.826172	0.408691	-0.114502	30.7	1008.65	0:0:0:44	44	711	0	0	0.835205	0.144775	-0.606934	0.0153809	0	0	0	0	0	0	1.04248	0.012207	-0.000244141	0.00927734	1008.6	-72.29	-0.001	0.01
0	1304	1	1	1	1	1	0.851563	0.167969	-0.640625	0.802002	0.403564	-0.126221	30.7	1008.59	0:0:0:44	44	691	0	0	0.835693	0.14502	-0.607178	0.0432129	0	0	0	0	0	0	1.04321	0.015625	0.0227051	-0.0332031	1008.6	-72.29	-0.001	0.01
0	1305	1	1	1	1	1	0.816406	0.132813	-0.621094	0.806396	0.401367	-0.123291	30.7	1008.65	0:0:0:44	44	720	0	0	0.835693	0.14502	-0.607178	0.0266113	0	0	0	0	0	0	1.04321	-0.0192871	-0.012207	-0.0136719	1008.6	-72.29	-0.001	0.01
0	1306	1	1	1	1	1	0.855469	0.144531	-0.601563	0.804932	0.4021	-0.124023	30.7	1008.59	0:0:0:44	44	707	0	0	0.835693	0.145264	-0.60791	0.0205078	0	0	0	0	0	0	1.04346	0.0195313	-0.000732422	0.00634766	1008.6	-72.29	-0.002	0.02
0	1307	1	1	1	1	1	0.84375	0.160156	-0.597656	0.802734	0.405762	-0.126221	30.7	1008.61	0:0:0:44	44	720	0	0	0.835938	0.145264	-0.60791	0.0195313	0	0	0	0	0	0	1.0437	0.00756836	0.0146484	0.0102539	1008.6	-72.3	-0.003	0.03
0	1308	1	1	1	1	1	0.839844	0.125	-0.648438	0.803467	0.403564	-0.119629	30.7	1008.55	0:0:0:44	44	703	0	0	0.835938	0.145508	-0.608398	0.0449219	0	0	0	0	0	0	1.04419	0.00366211	-0.0205078	-0.0397949	1008.6	-72.3	-0.003	0.03
0	1309	1	1	1	1	1	0.792969	0.144531	-0.582031	0.807861	0.408691	-0.128418	30.7	1008.55	0:0:0:44	44	692	0	0	0.835693	0.145752	-0.608398	0.0500488	0	0	0	0	0	0	1.04395	-0.0427246	-0.0012207	0.0263672	1008.6	-72.3	-0.003	0.03
0	1310	1	1	1	1	1	0.8125	0.128906	-0.640625	0.812256	0.410156	-0.116699	30.7	1008.59	0:0:0:44	44	703	0	0	0.835205	0.145996	-0.608154	0.0429688	0	0	0	0	0	0	1.04346	-0.0227051	-0.0170898	-0.0322266	1008.6	-72.29	-0.002	0.02
0	1311	1	1	1	1	1	0.835938	0.113281	-0.636719	0.811523	0.413086	-0.123291	30.7	1008.65	0:0:0:44	44	695	0	0	0.835205	0.14624	-0.608398	0.043457	0	0	0	0	0	0	1.04346	0.000732422	-0.032959	-0.0283203	1008.6	-72.29	-0.002	0.02
0	1312	1	1	1	1	1	0.832031	0.140625	-0.628906	0.807861	0.405762	-0.126221	30.7	1008.61	0:0:0:44	44	699	0	0	0.834961	0.146484	-0.607666	0.0222168	0	0	0	0	0	0	1.04297	-0.00292969	-0.00585938	-0.0212402	1008.6	-72.29	-0.002	0.02
0	1313	1	1	1	1	1	0.824219	0.132813	-0.628906	0.803467	0.407959	-0.125488	30.7	1008.59	0:0:0:44	44	711	0	0	0.834961	0.14624	-0.607178	0.0275879	0	0	0	0	0	0	1.04272	-0.0107422	-0.0134277	-0.0217285	1008.6	-72.29	-0.002	0.02
0	1314	1	1	1	1	1	0.84375	0.15625	-0.597656	0.80127	0.4021	-0.123291	30.7	1008.59	0:0:0:44	44	703	0	0	0.834717	0.145996	-0.607178	0.0163574	0	0	0	0	0	0	1.04272	0.00878906	0.0100098	0.00952148	1008.6	-72.29	-0.002	0.02
0	1315	1	1	1	1	1	0.855469	0.136719	-0.59375	0.805664	0.413086	-0.123291	30.7	1008.59	0:0:0:44	44	703	0	0	0.833496	0.145752	-0.606934	0.0270996	0	0	0	0	0	0	1.0415	0.0217285	-0.0090332	0.0131836	1008.6	-72.28	-0.002	0.01
0	1316	1	1	1	1	1	0.824219	0.117188	-0.617188	0.793945	0.403564	-0.123291	30.7	1008.61	0:0:0:44	44	700	0	0	0.834229	0.145752	-0.606689	0.0319824	0	0	0	0	0	0	1.04199	-0.0100098	-0.0285645	-0.0102539	1008.6	-72.28	-0.002	0.01
0	1317	1	1	1	1	1	0.800781	0.164063	-0.601563	0.811523	0.410889	-0.10791	30.7	1008.55	0:0:0:44	44	711	0	0	0.834473	0.14624	-0.606689	0.0383301	0	0	0	0	0	0	1.04199	-0.0336914	0.0178223	0.00512695	1008.6	-72.28	-0.002	0.01
0	1318	1	1	1	1	1	0.8125	0.144531	-0.65625	0.806396	0.4021	-0.128418	30.7	1008.59	0:0:0:44	44	718	0	0	0.834717	0.14624	-0.606445	0.0541992	0	0	0	0	0	0	1.04199	-0.0222168	-0.00170898	-0.0495605	1008.6	-72.28	-0.002	0.01
0	1319	1	1	1	1	1	0.832031	0.117188	-0.582031	0.807129	0.405029	-0.123291	30.7	1008.61	0:0:0:44	44	702	0	0	0.835205	0.145996	-0.606201	0.0378418	0	0	0	0	0	0	1.04224	-0.00317383	-0.0288086	0.0241699	1008.6	-72.28	-0.003	0.02
0	1320	1	1	1	1	1	0.886719	0.148438	-0.570313	0.817383	0.399902	-0.10498	30.7	1008.53	0:0:0:44	44	631	0	0	0.837891	0.146729	-0.607422	0.0612793	0	0	0	0	0	0	1.04517	0.0488281	0.00146484	0.0371094	1008.6	-72.29	-0.004	0.03
0	1321	1	1	1	1	1	0.902344	0.144531	-0.644531	0.811523	0.404297	-0.107178	30.7	1008.59	0:0:0:44	44	683	0	0	0.837646	0.145996	-0.608398	0.0739746	0	0	0	0	0	0	1.04541	0.0644531	-0.00146484	-0.0361328	1008.6	-72.29	-0.004	0.03
0	1322	1	1	1	1	1	0.835938	0.117188	-0.664063	0.80127	0.409424	-0.119629	30.7	1008.69	0:0:0:44	44	704	0	0	0.837646	0.145996	-0.608887	0.0620117	0	0	0	0	0	0	1.0459	-0.00170898	-0.0288086	-0.0549316	1008.6	-72.29	-0.004	0.03
0	1323	1	1	1	1	1	0.839844	0.144531	-0.714844	0.820313	0.400635	-0.117432	30.7	1008.65	0:0:0:44	44	675	0	0	0.838135	0.14624	-0.608154	0.106445	0	0	0	0	0	0	1.04565	0.00146484	-0.00170898	-0.106445	1008.6	-72.29	-0.004	0.03
0	1324	1	1	1	1	1	0.863281	0.167969	-0.582031	0.817383	0.404297	-0.118164	30.7	1008.55	0:0:0:44	44	723	0	0	0.837646	0.146973	-0.608154	0.0419922	0	0	0	0	0	0	1.04541	0.0253906	0.0209961	0.026123	1008.6	-72.29	-0.004	0.03
0	1325	1	1	1	1	1	0.757813	0.125	-0.660156	0.799072	0.406494	-0.121094	30.8	1008.59	0:0:0:44	44	715	0	0	0.838867	0.14624	-0.606934	0.0993652	0	0	0	0	0	0	1.0459	-0.0810547	-0.0212402	-0.0529785	1008.6	-72.28	-0.003	0.02
0	1326	1	1	1	1	1	0.835938	0.121094	-0.570313	0.805664	0.404297	-0.120361	30.8	1008.69	0:0:0:44	44	696	0	0	0.8396	0.146729	-0.607422	0.045166	0	0	0	0	0	0	1.04663	-0.00366211	-0.0256348	0.0371094	1008.6	-72.28	-0.003	0.02
0	1327	1	1	1	1	1	0.839844	0.144531	-0.699219	0.814453	0.406494	-0.115967	30.7	1008.55	0:0:0:45	45	712	0	0	0.840332	0.147461	-0.607422	0.0915527	0	0	0	0	0	0	1.04736	-0.000488281	-0.00292969	-0.0915527	1008.6	-72.29	-0.004	0.03
0	1328	1	1	1	1	1	0.78125	0.15625	-0.585938	0.810059	0.405762	-0.11377	30.7	1008.59	0:0:0:45	45	700	0	0	0.840088	0.147705	-0.607666	0.0632324	0	0	0	0	0	0	1.04736	-0.0588379	0.00830078	0.0217285	1008.6	-72.29	-0.005	0.04
0	1329	1	1	1	1	1	0.800781	0.171875	-0.5	0.793945	0.410156	-0.121826	30.7	1008.75	0:0:0:45	45	710	0	0	0.839355	0.147461	-0.608643	0.117676	0	0	0	0	0	0	1.04712	-0.0385742	0.0241699	0.108643	1008.6	-72.29	-0.005	0.04
0	1330	1	1	1	1	1	0.84375	0.175781	-0.636719	0.814453	0.399902	-0.111572	30.7	1008.61	0:0:0:45	45	696	0	0	0.838623	0.146973	-0.610352	0.0390625	0	0	0	0	0	0	1.04761	0.00488281	0.0285645	-0.026123	1008.6	-72.29	-0.005	0.04
0	1331	1	1	1	1	1	0.847656	0.152344	-0.574219	0.793213	0.405762	-0.118896	30.7	1008.65	0:0:0:45	45	700	0	0	0.839111	0.147705	-0.609131	0.0361328	0	0	0	0	0	0	1.04736	0.00830078	0.00439453	0.0349121	1008.6	-72.29	-0.005	0.04
0	1332	1	1	1	1	1	0.859375	0.164063	-0.613281	0.810059	0.400635	-0.115234	30.8	1008.69	0:0:0:45	45	711	0	0	0.838867	0.146973	-0.609863	0.0266113	0	0	0	0	0	0	1.04761	0.0202637	0.0168457	-0.00317383	1008.6	-72.29	-0.005	0.04
0	1333	1	1	1	1	1	0.820313	0.195313	-0.589844	0.804199	0.407227	-0.11084	30.7	1008.59	0:0:0:45	45	720	0	0	0.838867	0.145996	-0.609619	0.0561523	0	0	0	0	0	0	1.04736	-0.0185547	0.0490723	0.0197754	1008.6	-72.29	-0.005	0.04
0	1334	1	1	1	1	1	0.820313	0.171875	-0.59375	0.79834	0.402832	-0.113037	30.7	1008.59	0:0:0:45	45	716	0	0	0.839111	0.146484	-0.610352	0.0354004	0	0	0	0	0	0	1.04785	-0.0187988	0.0251465	0.0166016	1008.6	-72.29	-0.005	0.04
0	1335	1	1	1	1	1	0.863281	0.167969	-0.625	0.793945	0.407959	-0.121826	30.7	1008.55	0:0:0:45	45	721	0	0	0.840576	0.147705	-0.608643	0.0344238	0	0	0	0	0	0	1.04834	0.0224609	0.0202637	-0.0161133	1008.6	-72.29	-0.005	0.04
0	1336	1	1	1	1	1	0.875	0.167969	-0.5625	0.800537	0.411621	-0.119629	30.7	1008.61	0:0:0:45	45	710	0	0	0.840576	0.147705	-0.607666	0.0600586	0	0	0	0	0	0	1.04761	0.0341797	0.0200195	0.045166	1008.6	-72.29	-0.005	0.04
0	1337	1	1	1	1	1	0.8125	0.1875	-0.617188	0.807129	0.404297	-0.115234	30.7	1008.69	0:0:0:45	45	710	0	0	0.842285	0.148682	-0.606201	0.0500488	0	0	0	0	0	0	1.04834	-0.0297852	0.0385742	-0.0109863	1008.6	-72.29	-0.006	0.05
0	1338	1	1	1	1	1	0.835938	0.0742188	-0.65625	0.820313	0.405029	-0.118896	30.8	1008.55	0:0:0:45	45	711	0	0	0.842041	0.147949	-0.606445	0.0891113	0	0	0	0	0	0	1.0481	-0.00610352	-0.0737305	-0.0498047	1008.6	-72.28	-0.004	0.03
0	1339	1	1	1	1	1	0.878906	0.195313	-0.582031	0.81665	0.403564	-0.113037	30.7	1008.61	0:0:0:45	45	710	0	0	0.842041	0.148926	-0.607422	0.0644531	0	0	0	0	0	0	1.04883	0.0368652	0.0463867	0.0253906	1008.6	-72.28	-0.005	0.04
0	1340	1	1	1	1	1	0.824219	0.179688	-0.652344	0.805664	0.39917	-0.123291	30.7	1008.53	0:0:0:45	45	655	0	0	0.842041	0.150635	-0.60791	0.0559082	0	0	0	0	0	0	1.04956	-0.0178223	0.0290527	-0.0441895	1008.6	-72.28	-0.005	0.04
0	1341	1	1	1	1	1	0.808594	0.152344	-0.570313	0.805664	0.407227	-0.124023	30.8	1008.61	0:0:0:45	45	691	0	0	0.842041	0.150635	-0.607666	0.050293	0	0	0	0	0	0	1.04932	-0.0334473	0.00146484	0.0373535	1008.6	-72.28	-0.005	0.04
0	1342	1	1	1	1	1	0.847656	0.160156	-0.585938	0.802734	0.402832	-0.126953	30.8	1008.61	0:0:0:45	45	680	0	0	0.842529	0.150391	-0.607422	0.0241699	0	0	0	0	0	0	1.04956	0.00488281	0.00952148	0.0214844	1008.6	-72.28	-0.005	0.04
0	1343	1	1	1	1	1	0.816406	0.121094	-0.597656	0.799805	0.404297	-0.122559	30.8	1008.61	0:0:0:45	45	703	0	0	0.841797	0.150391	-0.607422	0.0400391	0	0	0	0	0	0	1.04907	-0.0253906	-0.0292969	0.00976563	1008.6	-72.28	-0.005	0.04
0	1344	1	1	1	1	1	0.859375	0.148438	-0.609375	0.800537	0.405029	-0.126953	30.8	1008.69	0:0:0:45	45	701	0	0	0.841797	0.149902	-0.607178	0.0175781	0	0	0	0	0	0	1.04883	0.017334	-0.00146484	-0.00195313	1008.6	-72.28	-0.005	0.04
0	1345	1	1	1	1	1	0.863281	0.132813	-0.597656	0.807129	0.407227	-0.118164	30.8	1008.55	0:0:0:45	45	703	0	0	0.842285	0.149902	-0.606934	0.0285645	0	0	0	0	0	0	1.04883	0.020752	-0.0170898	0.00927734	1008.6	-72.28	-0.005	0.04
0	1346	1	1	1	1	1	0.847656	0.132813	-0.625	0.807861	0.405029	-0.128418	30.8	1008.59	0:0:0:45	45	696	0	0	0.841797	0.149658	-0.606689	0.0253906	0	0	0	0	0	0	1.04858	0.00561523	-0.0168457	-0.0180664	1008.6	-72.27	-0.004	0.03
0	1347	1	1	1	1	1	0.832031	0.125	-0.605469	0.811523	0.403564	-0.121826	30.8	1008.61	0:0:0:45	45	703	0	0	0.841797	0.148926	-0.606934	0.0258789	0	0	0	0	0	0	1.04834	-0.00976563	-0.0239258	0.00146484	1008.6	-72.27	-0.004	0.03
0	1348	1	1	1	1	1	0.832031	0.144531	-0.644531	0.808594	0.4021	-0.124023	30.8	1008.61	0:0:0:45	45	703	0	0	0.841553	0.148438	-0.605957	0.0397949	0	0	0	0	0	0	1.04761	-0.00952148	-0.00390625	-0.0383301	1008.6	-72.27	-0.004	0.03
0	1349	1	1	1	1	1	0.796875	0.152344	-0.625	0.800537	0.404297	-0.125488	30.7	1008.59	0:0:0:45	45	696	0	0	0.842285	0.148682	-0.606445	0.0490723	0	0	0	0	0	0	1.04858	-0.0454102	0.00341797	-0.0183105	1008.6	-72.27	-0.004	0.03
0	1350	1	1	1	1	1	0.820313	0.144531	-0.578125	0.814453	0.399902	-0.115967	30.7	1008.59	0:0:0:45	45	702	0	0	0.842529	0.148926	-0.606201	0.0358887	0	0	0	0	0	0	1.04858	-0.0222168	-0.00439453	0.0280762	1008.6	-72.27	-0.004	0.03
0	1351	1	1	1	1	1	0.824219	0.140625	-0.628906	0.804199	0.405762	-0.120361	30.8	1008.59	0:0:0:45	45	727	0	0	0.842285	0.14917	-0.605469	0.0307617	0	0	0	0	0	0	1.0481	-0.0180664	-0.00854492	-0.0231934	1008.6	-72.27	-0.004	0.03
0	1352	1	1	1	1	1	0.828125	0.144531	-0.566406	0.804932	0.407959	-0.127686	30.8	1008.61	0:0:0:45	45	692	0	0	0.842285	0.14917	-0.605225	0.0415039	0	0	0	0	0	0	1.04785	-0.0141602	-0.00463867	0.0388184	1008.6	-72.27	-0.004	0.03
0	1353	1	1	1	1	1	0.828125	0.105469	-0.585938	0.805664	0.407227	-0.125488	30.7	1008.59	0:0:0:45	45	696	0	0	0.842041	0.149414	-0.604736	0.0498047	0	0	0	0	0	0	1.04736	-0.013916	-0.0439453	0.0187988	1008.6	-72.27	-0.004	0.03
0	1354	1	1	1	1	1	0.824219	0.125	-0.597656	0.817383	0.402832	-0.127686	30.7	1008.69	0:0:0:45	45	696	0	0	0.842285	0.149414	-0.60498	0.03125	0	0	0	0	0	0	1.04785	-0.0180664	-0.0244141	0.00732422	1008.6	-72.27	-0.004	0.03
0	1355	1	1	1	1	1	0.769531	0.132813	-0.578125	0.802734	0.404297	-0.124756	30.8	1008.55	0:0:0:45	45	703	0	0	0.841797	0.149414	-0.605469	0.0788574	0	0	0	0	0	0	1.04761	-0.0722656	-0.0166016	0.0273438	1008.6	-72.27	-0.003	0.03
0	1356	1	1	1	1	1	0.867188	0.136719	-0.585938	0.799805	0.39624	-0.126221	30.8	1008.59	0:0:0:45	45	688	0	0	0.842041	0.149658	-0.605225	0.0341797	0	0	0	0	0	0	1.04761	0.0249023	-0.0129395	0.0192871	1008.6	-72.27	-0.003	0.03
0	1357	1	1	1	1	1	0.859375	0.152344	-0.597656	0.793213	0.39917	-0.125488	30.7	1008.59	0:0:0:45	45	703	0	0	0.842529	0.148926	-0.60498	0.0185547	0	0	0	0	0	0	1.04785	0.0168457	0.00317383	0.00732422	1008.6	-72.27	-0.003	0.03
0	1358	1	1	1	1	1	0.835938	0.140625	-0.59375	0.814453	0.400635	-0.121826	30.8	1008.53	0:0:0:45	45	695	0	0	0.843018	0.148682	-0.604248	0.0148926	0	0	0	0	0	0	1.04785	-0.00708008	-0.00805664	0.010498	1008.6	-72.27	-0.003	0.03
0	1359	1	1	1	1	1	0.839844	0.117188	-0.597656	0.808594	0.404297	-0.123291	30.8	1008.49	0:0:0:45	45	700	0	0	0.843018	0.148926	-0.604736	0.0324707	0	0	0	0	0	0	1.0481	-0.00317383	-0.0317383	0.00708008	1008.6	-72.26	-0.002	0.02
0	1360	1	1	1	1	1	1.11328	0.207031	-0.625	0.797607	0.392578	-0.112305	30.7	1008.61	0:0:0:45	45	630	0	0	0.842773	0.150146	-0.605469	0.276855	0	0	0	0	0	0	1.04858	0.270264	0.0566406	-0.0192871	1008.6	-72.26	-0.002	0.02
0	1361	1	1	1	1	1	0.851563	0.121094	-0.621094	0.811523	0.399902	-0.123291	30.8	1008.55	0:0:0:45	45	685	0	0	0.842041	0.150391	-0.605225	0.0344238	0	0	0	0	0	0	1.04785	0.00927734	-0.0292969	-0.015625	1008.6	-72.26	-0.002	0.02
0	1362	1	1	1	1	1	0.882813	0.179688	-0.582031	0.807861	0.400635	-0.118896	30.8	1008.63	0:0:0:45	45	700	0	0	0.842529	0.150146	-0.604004	0.0544434	0	0	0	0	0	0	1.04761	0.0400391	0.0292969	0.0219727	1008.6	-72.26	-0.002	0.02
0	1363	1	1	1	1	1	0.890625	0.203125	-0.558594	0.799072	0.405029	-0.121094	30.8	1008.49	0:0:0:45	45	710	0	0	0.843018	0.150391	-0.602295	0.083252	0	0	0	0	0	0	1.04688	0.0476074	0.0524902	0.0437012	1008.6	-72.26	-0.002	0.02
0	1364	1	1	1	1	1	0.832031	0.164063	-0.621094	0.81665	0.399902	-0.121826	30.8	1008.55	0:0:0:45	45	688	0	0	0.843262	0.150635	-0.602539	0.0253906	0	0	0	0	0	0	1.04736	-0.0112305	0.0131836	-0.0183105	1008.6	-72.26	-0.003	0.03
0	1365	1	1	1	1	1	0.847656	0.0625	-0.589844	0.804199	0.399902	-0.113037	30.8	1008.63	0:0:0:45	45	695	0	0	0.844482	0.150879	-0.601318	0.0891113	0	0	0	0	0	0	1.04761	0.00292969	-0.0883789	0.0114746	1008.6	-72.26	-0.002	0.02
0	1366	1	1	1	1	1	0.871094	0.140625	-0.632813	0.807861	0.399902	-0.11084	30.8	1008.59	0:0:0:46	46	689	0	0	0.845459	0.1521	-0.601074	0.0422363	0	0	0	0	0	0	1.04858	0.0253906	-0.0114746	-0.0314941	1008.6	-72.26	-0.002	0.02
0	1367	1	1	1	1	1	0.90625	0.214844	-0.550781	0.796143	0.399902	-0.116699	30.8	1008.53	0:0:0:46	46	684	0	0	0.845703	0.151611	-0.601074	0.10083	0	0	0	0	0	0	1.04858	0.0605469	0.0629883	0.050293	1008.6	-72.26	-0.002	0.02
0	1368	1	1	1	1	1	0.855469	0.164063	-0.617188	0.812988	0.404297	-0.111572	30.8	1008.55	0:0:0:46	46	696	0	0	0.846436	0.151855	-0.601563	0.0214844	0	0	0	0	0	0	1.04956	0.00878906	0.0119629	-0.0153809	1008.6	-72.25	-0.002	0.02
0	1369	1	1	1	1	1	0.800781	0.160156	-0.652344	0.810791	0.407959	-0.116699	30.8	1008.55	0:0:0:46	46	689	0	0	0.847656	0.151855	-0.602295	0.0688477	0	0	0	0	0	0	1.05078	-0.046875	0.00805664	-0.0498047	1008.6	-72.25	-0.002	0.02
0	1370	1	1	1	1	1	0.835938	0.144531	-0.671875	0.799072	0.403564	-0.121094	30.8	1008.63	0:0:0:46	46	723	0	0	0.8479	0.1521	-0.602295	0.0708008	0	0	0	0	0	0	1.05103	-0.0119629	-0.00756836	-0.0693359	1008.6	-72.25	-0.002	0.02
0	1371	1	1	1	1	1	0.867188	0.214844	-0.542969	0.807129	0.413086	-0.120361	30.8	1008.65	0:0:0:46	46	689	0	0	0.848389	0.152832	-0.602539	0.0878906	0	0	0	0	0	0	1.05176	0.0185547	0.0617676	0.0595703	1008.6	-72.25	-0.002	0.02
0	1372	1	1	1	1	1	0.785156	0.128906	-0.648438	0.808594	0.414551	-0.119629	30.8	1008.55	0:0:0:46	46	704	0	0	0.847412	0.153076	-0.601563	0.081543	0	0	0	0	0	0	1.05054	-0.0622559	-0.0241699	-0.046875	1008.6	-72.25	-0.003	0.03
0	1373	1	1	1	1	1	0.847656	0.132813	-0.546875	0.811523	0.399902	-0.117432	30.8	1008.55	0:0:0:46	46	696	0	0	0.847656	0.152588	-0.603271	0.0598145	0	0	0	0	0	0	1.05176	0	-0.0197754	0.0563965	1008.6	-72.25	-0.003	0.03
0	1374	1	1	1	1	1	0.824219	0.183594	-0.65625	0.812256	0.407959	-0.121826	30.8	1008.59	0:0:0:46	46	694	0	0	0.848633	0.152832	-0.602539	0.0661621	0	0	0	0	0	0	1.052	-0.0244141	0.0305176	-0.0534668	1008.6	-72.25	-0.003	0.03
0	1375	1	1	1	1	1	0.867188	0.199219	-0.578125	0.805664	0.405762	-0.114502	30.8	1008.63	0:0:0:46	46	706	0	0	0.848877	0.153076	-0.601807	0.0549316	0	0	0	0	0	0	1.05176	0.0180664	0.0458984	0.0236816	1008.6	-72.25	-0.003	0.03
0	1376	1	1	1	1	1	0.839844	0.15625	-0.5625	0.799072	0.400635	-0.121094	30.8	1008.49	0:0:0:46	46	692	0	0	0.848877	0.153564	-0.603027	0.0415039	0	0	0	0	0	0	1.05249	-0.0090332	0.00244141	0.0405273	1008.6	-72.25	-0.003	0.03
0	1377	1	1	1	1	1	0.90625	0.175781	-0.566406	0.790283	0.407959	-0.121094	30.8	1008.49	0:0:0:46	46	700	0	0	0.848389	0.153564	-0.603516	0.0720215	0	0	0	0	0	0	1.05249	0.0576172	0.0222168	0.0371094	1008.59	-72.24	-0.002	0.02
0	1378	1	1	1	1	1	0.859375	0.121094	-0.570313	0.81665	0.404297	-0.117432	30.8	1008.55	0:0:0:46	46	696	0	0	0.849365	0.154785	-0.602783	0.0478516	0	0	0	0	0	0	1.05298	0.00976563	-0.0336914	0.0324707	1008.6	-72.25	-0.003	0.03
0	1379	1	1	1	1	1	0.867188	0.183594	-0.621094	0.793945	0.407227	-0.122559	30.8	1008.59	0:0:0:46	46	696	0	0	0.849609	0.154541	-0.603027	0.0380859	0	0	0	0	0	0	1.05347	0.017334	0.0288086	-0.0178223	1008.59	-72.24	-0.001	0.01
0	1380	1	1	1	1	1	0.800781	0.261719	-0.648438	0.820313	0.405762	-0.124756	30.8	1008.55	0:0:0:46	46	624	0	0	0.849854	0.153076	-0.602539	0.127441	0	0	0	0	0	0	1.05298	-0.0490723	0.108398	-0.0456543	1008.59	-72.24	-0.001	0.01
0	1381	1	1	1	1	1	0.84375	0.140625	-0.597656	0.808594	0.405762	-0.122559	30.8	1008.65	0:0:0:46	46	707	0	0	0.850342	0.152832	-0.603271	0.0148926	0	0	0	0	0	0	1.05371	-0.0065918	-0.012207	0.00561523	1008.59	-72.24	-0.002	0.02
0	1382	1	1	1	1	1	0.867188	0.128906	-0.609375	0.793945	0.406494	-0.123291	30.8	1008.65	0:0:0:46	46	686	0	0	0.850586	0.152588	-0.604004	0.0292969	0	0	0	0	0	0	1.0542	0.0163574	-0.0236816	-0.00537109	1008.59	-72.24	-0.002	0.02
0	1383	1	1	1	1	1	0.796875	0.136719	-0.585938	0.810791	0.407227	-0.118896	30.8	1008.63	0:0:0:46	46	688	0	0	0.851074	0.152588	-0.604248	0.0593262	0	0	0	0	0	0	1.05469	-0.0541992	-0.0158691	0.0183105	1008.59	-72.24	-0.002	0.02
0	1384	1	1	1	1	1	0.847656	0.128906	-0.621094	0.804199	0.401367	-0.120361	30.8	1008.49	0:0:0:46	46	695	0	0	0.850586	0.152344	-0.604736	0.0285645	0	0	0	0	0	0	1.05469	-0.00292969	-0.0234375	-0.0161133	1008.59	-72.24	-0.002	0.02
0	1385	1	1	1	1	1	0.847656	0.136719	-0.601563	0.809326	0.403564	-0.121826	30.8	1008.59	0:0:0:46	46	703	0	0	0.850342	0.152588	-0.60498	0.0163574	0	0	0	0	0	0	1.05469	-0.00268555	-0.0158691	0.00341797	1008.59	-72.24	-0.002	0.02
0	1386	1	1	1	1	1	0.828125	0.117188	-0.585938	0.790283	0.404297	-0.125488	30.8	1008.59	0:0:0:46	46	688	0	0	0.850586	0.152832	-0.605225	0.0461426	0	0	0	0	0	0	1.05493	-0.0224609	-0.0356445	0.0192871	1008.59	-72.24	-0.002	0.02
0	1387	1	1	1	1	1	0.832031	0.105469	-0.613281	0.799805	0.405029	-0.122559	30.8	1008.55	0:0:0:46	46	702	0	0	0.85083	0.152832	-0.60498	0.0515137	0	0	0	0	0	0	1.05493	-0.0187988	-0.0473633	-0.00805664	1008.59	-72.24	-0.002	0.02
0	1388	1	1	1	1	1	0.820313	0.0898438	-0.574219	0.807861	0.407227	-0.123291	30.8	1008.65	0:0:0:46	46	711	0	0	0.850586	0.152832	-0.604248	0.0761719	0	0	0	0	0	0	1.05469	-0.0302734	-0.0629883	0.0300293	1008.59	-72.24	-0.002	0.02
0	1389	1	1	1	1	1	0.851563	0.167969	-0.621094	0.815186	0.405762	-0.124023	30.8	1008.59	0:0:0:46	46	694	0	0	0.85083	0.152588	-0.604248	0.0227051	0	0	0	0	0	0	1.05469	0.000488281	0.0151367	-0.0166016	1008.59	-72.24	-0.002	0.02
0	1390	1	1	1	1	1	0.832031	0.136719	-0.613281	0.810059	0.402832	-0.115234	30.8	1008.63	0:0:0:46	46	711	0	0	0.851074	0.152588	-0.604492	0.0263672	0	0	0	0	0	0	1.05493	-0.019043	-0.0158691	-0.00854492	1008.59	-72.24	-0.002	0.02
0	1391	1	1	1	1	1	0.824219	0.148438	-0.59375	0.793945	0.405762	-0.122559	30.8	1008.59	0:0:0:46	46	695	0	0	0.851318	0.152344	-0.60376	0.0292969	0	0	0	0	0	0	1.05493	-0.0270996	-0.00390625	0.0100098	1008.59	-72.24	-0.002	0.02
0	1392	1	1	1	1	1	0.824219	0.140625	-0.59375	0.806396	0.407227	-0.119629	30.8	1008.65	0:0:0:46	46	692	0	0	0.851807	0.1521	-0.604492	0.0317383	0	0	0	0	0	0	1.05542	-0.0275879	-0.0114746	0.0107422	1008.59	-72.24	-0.002	0.02
0	1393	1	1	1	1	1	0.816406	0.140625	-0.59375	0.794678	0.4021	-0.124023	30.8	1008.59	0:0:0:46	46	707	0	0	0.851563	0.152588	-0.604492	0.0388184	0	0	0	0	0	0	1.05542	-0.0351563	-0.0119629	0.0107422	1008.59	-72.24	-0.002	0.02
0	1394	1	1	1	1	1	0.847656	0.152344	-0.628906	0.811523	0.400635	-0.126221	30.8	1008.59	0:0:0:46	46	707	0	0	0.852051	0.152832	-0.604248	0.0249023	0	0	0	0	0	0	1.05566	-0.00439453	-0.000488281	-0.0244141	1008.59	-72.24	-0.001	0.01
0	1395	1	1	1	1	1	0.816406	0.144531	-0.621094	0.799072	0.402832	-0.125488	30.8	1008.55	0:0:0:46	46	701	0	0	0.853027	0.152588	-0.60498	0.0407715	0	0	0	0	0	0	1.05688	-0.0366211	-0.00805664	-0.0158691	1008.59	-72.24	-0.002	0.02
0	1396	1	1	1	1	1	0.847656	0.128906	-0.605469	0.806396	0.39917	-0.116699	30.8	1008.63	0:0:0:46	46	711	0	0	0.853027	0.152344	-0.605225	0.0239258	0	0	0	0	0	0	1.05688	-0.00537109	-0.0234375	-0.000244141	1008.59	-72.24	-0.001	0.01
0	1397	1	1	1	1	1	0.835938	0.113281	-0.585938	0.808594	0.405029	-0.115967	30.8	1008.69	0:0:0:46	46	688	0	0	0.852783	0.1521	-0.605225	0.0463867	0	0	0	0	0	0	1.05664	-0.0168457	-0.0388184	0.0192871	1008.59	-72.24	-0.002	0.02
0	1398	1	1	1	1	1	0.851563	0.121094	-0.589844	0.799072	0.406494	-0.122559	30.8	1008.55	0:0:0:46	46	712	0	0	0.853027	0.151855	-0.60498	0.0344238	0	0	0	0	0	0	1.05664	-0.00146484	-0.0307617	0.0151367	1008.59	-72.24	-0.002	0.02
0	1399	1	1	1	1	1	0.847656	0.132813	-0.613281	0.804199	0.405029	-0.126221	30.8	1008.53	0:0:0:46	46	704	0	0	0.852783	0.1521	-0.605469	0.0212402	0	0	0	0	0	0	1.05688	-0.00512695	-0.0192871	-0.00756836	1008.59	-72.24	-0.003	0.02
0	1400	1	1	1	1	1	0.867188	0.253906	-0.632813	0.789551	0.406494	-0.114502	30.8	1008.55	0:0:0:46	46	622	0	0	0.852539	0.154541	-0.612549	0.102295	0	0	0	0	0	0	1.06104	0.0144043	0.0993652	-0.0200195	1008.59	-72.24	-0.003	0.02
0	1401	1	1	1	1	1	0.832031	0.15625	-0.632813	0.821045	0.405029	-0.114502	30.8	1008.65	0:0:0:46	46	667	0	0	0.852539	0.154541	-0.613037	0.0285645	0	0	0	0	0	0	1.06152	-0.0205078	0.00146484	-0.0195313	1008.59	-72.24	-0.003	0.02
0	1402	1	1	1	1	1	0.886719	0.105469	-0.570313	0.810791	0.403564	-0.119629	30.8	1008.69	0:0:0:46	46	700	0	0	0.852295	0.153564	-0.612549	0.0725098	0	0	0	0	0	0	1.06079	0.0341797	-0.0480957	0.0422363	1008.59	-72.24	-0.003	0.02
0	1403	1	1	1	1	1	0.863281	0.164063	-0.570313	0.817383	0.405762	-0.119629	30.8	1008.55	0:0:0:46	46	689	0	0	0.851563	0.15332	-0.613281	0.0458984	0	0	0	0	0	0	1.06055	0.0114746	0.0107422	0.0429688	1008.59	-72.24	-0.004	0.03
0	1404	1	1	1	1	1	0.890625	0.183594	-0.597656	0.815918	0.403564	-0.118164	30.8	1008.49	0:0:0:46	46	710	0	0	0.851318	0.153076	-0.612305	0.0517578	0	0	0	0	0	0	1.05981	0.0390625	0.0305176	0.0146484	1008.59	-72.23	-0.003	0.02
0	1405	1	1	1	1	1	0.855469	0.152344	-0.574219	0.817383	0.400635	-0.117432	30.8	1008.59	0:0:0:47	47	711	0	0	0.850342	0.154541	-0.612793	0.0388184	0	0	0	0	0	0	1.05957	0.00488281	-0.00219727	0.0385742	1008.59	-72.24	-0.004	0.03
0	1406	1	1	1	1	1	0.917969	0.214844	-0.539063	0.813721	0.409424	-0.115967	30.8	1008.65	0:0:0:47	47	696	0	0	0.849609	0.154541	-0.613037	0.117432	0	0	0	0	0	0	1.05908	0.0683594	0.0600586	0.0739746	1008.59	-72.24	-0.005	0.04
0	1407	1	1	1	1	1	0.847656	0.113281	-0.703125	0.796143	0.407227	-0.115967	30.8	1008.63	0:0:0:47	47	690	0	0	0.848633	0.153809	-0.614258	0.0974121	0	0	0	0	0	0	1.05884	-0.000976563	-0.0405273	-0.088623	1008.59	-72.24	-0.005	0.04
0	1408	1	1	1	1	1	0.84375	0.175781	-0.621094	0.817383	0.405762	-0.115967	30.8	1008.55	0:0:0:47	47	711	0	0	0.848877	0.154053	-0.614258	0.0231934	0	0	0	0	0	0	1.05908	-0.00512695	0.0214844	-0.00683594	1008.59	-72.23	-0.004	0.03
0	1409	1	1	1	1	1	0.894531	0.167969	-0.570313	0.810791	0.400635	-0.121094	30.8	1008.59	0:0:0:47	47	721	0	0	0.848633	0.154297	-0.613281	0.064209	0	0	0	0	0	0	1.05835	0.0456543	0.0134277	0.0429688	1008.59	-72.23	-0.005	0.04
0	1410	1	1	1	1	1	0.863281	0.195313	-0.628906	0.809326	0.403564	-0.121094	30.8	1008.65	0:0:0:47	47	696	0	0	0.848389	0.154297	-0.612549	0.0463867	0	0	0	0	0	0	1.05786	0.0146484	0.0407715	-0.0161133	1008.59	-72.23	-0.005	0.04
0	1411	1	1	1	1	1	0.894531	0.207031	-0.59375	0.807129	0.410889	-0.118164	30.8	1008.65	0:0:0:47	47	721	0	0	0.848633	0.153564	-0.613525	0.072998	0	0	0	0	0	0	1.05835	0.0456543	0.0532227	0.0197754	1008.59	-72.23	-0.005	0.04
0	1412	1	1	1	1	1	0.785156	0.1875	-0.527344	0.804932	0.405762	-0.116699	30.8	1008.59	0:0:0:47	47	696	0	0	0.849609	0.154785	-0.612305	0.111572	0	0	0	0	0	0	1.05884	-0.0644531	0.0327148	0.0849609	1008.59	-72.22	-0.004	0.03
0	1413	1	1	1	1	1	0.84375	0.148438	-0.738281	0.802002	0.401367	-0.113037	30.8	1008.53	0:0:0:47	47	719	0	0	0.849854	0.155029	-0.611816	0.126465	0	0	0	0	0	0	1.05884	-0.00610352	-0.0065918	-0.126221	1008.59	-72.22	-0.005	0.04
0	1414	1	1	1	1	1	0.894531	0.199219	-0.535156	0.79248	0.4021	-0.118164	30.8	1008.63	0:0:0:47	47	699	0	0	0.85083	0.155029	-0.611572	0.0983887	0	0	0	0	0	0	1.05933	0.043457	0.0439453	0.076416	1008.59	-72.22	-0.006	0.05
0	1415	1	1	1	1	1	0.875	0.1875	-0.570313	0.807129	0.408691	-0.120361	30.8	1008.53	0:0:0:47	47	714	0	0	0.850586	0.155029	-0.611084	0.057373	0	0	0	0	0	0	1.05884	0.0241699	0.0322266	0.0407715	1008.59	-72.22	-0.006	0.05
0	1416	1	1	1	1	1	0.882813	0.210938	-0.652344	0.810791	0.396973	-0.117432	30.8	1008.65	0:0:0:47	47	683	0	0	0.850586	0.155273	-0.611328	0.0759277	0	0	0	0	0	0	1.05908	0.0319824	0.0556641	-0.0407715	1008.59	-72.22	-0.006	0.05
0	1417	1	1	1	1	1	0.773438	0.171875	-0.652344	0.81665	0.399902	-0.114502	30.8	1008.63	0:0:0:47	47	688	0	0	0.849121	0.154785	-0.612305	0.0871582	0	0	0	0	0	0	1.05835	-0.0756836	0.0170898	-0.0397949	1008.59	-72.22	-0.006	0.05
0	1418	1	1	1	1	1	0.910156	0.171875	-0.605469	0.787354	0.407227	-0.120361	30.8	1008.65	0:0:0:47	47	710	0	0	0.849365	0.154297	-0.611816	0.0634766	0	0	0	0	0	0	1.05811	0.060791	0.017334	0.00634766	1008.59	-72.22	-0.006	0.05
0	1419	1	1	1	1	1	0.902344	0.179688	-0.601563	0.81665	0.404297	-0.115234	30.8	1008.65	0:0:0:47	47	710	0	0	0.848389	0.15332	-0.611328	0.0605469	0	0	0	0	0	0	1.05688	0.0537109	0.026123	0.00976563	1008.59	-72.23	-0.007	0.06
0	1420	1	1	1	1	1	0.832031	0.0703125	-0.617188	0.799805	0.407227	-0.123291	30.8	1008.55	0:0:0:47	47	647	0	0	0.848145	0.151855	-0.610596	0.0834961	0	0	0	0	0	0	1.05615	-0.0161133	-0.081543	-0.00634766	1008.59	-72.23	-0.008	0.06
0	1421	1	1	1	1	1	0.851563	0.125	-0.628906	0.799072	0.403564	-0.124756	30.8	1008.59	0:0:0:47	47	678	0	0	0.848145	0.1521	-0.610596	0.0327148	0	0	0	0	0	0	1.05615	0.00317383	-0.0270996	-0.0180664	1008.59	-72.22	-0.007	0.05
0	1422	1	1	1	1	1	0.867188	0.148438	-0.628906	0.805664	0.406494	-0.122559	30.8	1008.55	0:0:0:47	47	705	0	0	0.848145	0.151855	-0.610352	0.0266113	0	0	0	0	0	0	1.05591	0.0187988	-0.00341797	-0.0183105	1008.59	-72.22	-0.008	0.06
0	1423	1	1	1	1	1	0.851563	0.117188	-0.617188	0.799072	0.402832	-0.120361	30.8	1008.69	0:0:0:47	47	703	0	0	0.848633	0.151855	-0.61084	0.0354004	0	0	0	0	0	0	1.05664	0.00268555	-0.034668	-0.00634766	1008.59	-72.22	-0.008	0.06
0	1424	1	1	1	1	1	0.832031	0.121094	-0.65625	0.799805	0.405029	-0.124023	30.8	1008.63	0:0:0:47	47	670	0	0	0.848389	0.151855	-0.610596	0.057373	0	0	0	0	0	0	1.0564	-0.0163574	-0.0307617	-0.0454102	1008.59	-72.22	-0.008	0.06
0	1425	1	1	1	1	1	0.847656	0.152344	-0.621094	0.806396	0.406494	-0.120361	30.8	1008.59	0:0:0:47	47	703	0	0	0.848145	0.151611	-0.610352	0.010498	0	0	0	0	0	0	1.05591	-0.000488281	0.000732422	-0.010498	1008.59	-72.22	-0.008	0.06
0	1426	1	1	1	1	1	0.851563	0.152344	-0.632813	0.804932	0.405762	-0.126221	30.8	1008.53	0:0:0:47	47	700	0	0	0.848145	0.1521	-0.611084	0.0217285	0	0	0	0	0	0	1.0564	0.00341797	0	-0.0214844	1008.59	-72.22	-0.009	0.07
0	1427	1	1	1	1	1	0.851563	0.132813	-0.589844	0.80127	0.402832	-0.124023	30.8	1008.59	0:0:0:47	47	702	0	0	0.848633	0.152588	-0.610596	0.0288086	0	0	0	0	0	0	1.05664	0.00268555	-0.0197754	0.020752	1008.59	-72.22	-0.009	0.07
0	1428	1	1	1	1	1	0.824219	0.148438	-0.589844	0.79834	0.405762	-0.122559	30.8	1008.55	0:0:0:47	47	696	0	0	0.848633	0.15332	-0.611084	0.032959	0	0	0	0	0	0	1.05713	-0.0244141	-0.00488281	0.0212402	1008.59	-72.22	-0.01	0.08
0	1429	1	1	1	1	1	0.8125	0.125	-0.621094	0.793213	0.399902	-0.122559	30.8	1008.47	0:0:0:47	47	696	0	0	0.848633	0.152832	-0.611084	0.0466309	0	0	0	0	0	0	1.05688	-0.0361328	-0.027832	-0.0100098	1008.59	-72.22	-0.011	0.09
0	1430	1	1	1	1	1	0.84375	0.144531	-0.597656	0.802002	0.410889	-0.11084	30.8	1008.63	0:0:0:47	47	702	0	0	0.848877	0.152832	-0.61084	0.0166016	0	0	0	0	0	0	1.05713	-0.00512695	-0.00830078	0.0131836	1008.59	-72.22	-0.011	0.09
0	1431	1	1	1	1	1	0.847656	0.125	-0.570313	0.804932	0.403564	-0.124023	30.8	1008.59	0:0:0:47	47	716	0	0	0.849121	0.152832	-0.611084	0.0493164	0	0	0	0	0	0	1.05737	-0.00146484	-0.027832	0.0407715	1008.59	-72.22	-0.012	0.1
0	1432	1	1	1	1	1	0.855469	0.128906	-0.628906	0.810791	0.397705	-0.125488	30.8	1008.69	0:0:0:47	47	720	0	0	0.849609	0.152588	-0.611572	0.0297852	0	0	0	0	0	0	1.05786	0.00585938	-0.0236816	-0.0170898	1008.59	-72.22	-0.013	0.1
0	1433	1	1	1	1	1	0.820313	0.136719	-0.578125	0.796875	0.403564	-0.125488	30.8	1008.55	0:0:0:47	47	720	0	0	0.849854	0.152344	-0.611328	0.0471191	0	0	0	0	0	0	1.05786	-0.029541	-0.015625	0.0332031	1008.59	-72.22	-0.013	0.1
0	1434	1	1	1	1	1	0.851563	0.144531	-0.582031	0.80127	0.407959	-0.121826	30.8	1008.55	0:0:0:47	47	709	0	0	0.849854	0.1521	-0.611084	0.0300293	0	0	0	0	0	0	1.05762	0.00170898	-0.00756836	0.0290527	1008.59	-72.23	-0.014	0.11
0	1435	1	1	1	1	1	0.859375	0.113281	-0.640625	0.800537	0.403564	-0.118896	30.8	1008.53	0:0:0:47	47	686	0	0	0.850342	0.1521	-0.61084	0.0495605	0	0	0	0	0	0	1.05786	0.0090332	-0.0388184	-0.0297852	1008.59	-72.22	-0.014	0.11
0	1436	1	1	1	1	1	0.863281	0.117188	-0.597656	0.803467	0.406494	-0.120361	30.8	1008.55	0:0:0:47	47	711	0	0	0.850098	0.152344	-0.611084	0.0397949	0	0	0	0	0	0	1.05786	0.0129395	-0.0351563	0.0134277	1008.59	-72.23	-0.015	0.12
0	1437	1	1	1	1	1	0.835938	0.128906	-0.601563	0.802002	0.405029	-0.128418	30.8	1008.55	0:0:0:47	47	690	0	0	0.850098	0.152832	-0.611328	0.0292969	0	0	0	0	0	0	1.05811	-0.0141602	-0.0239258	0.00976563	1008.59	-72.22	-0.014	0.11
0	1438	1	1	1	1	1	0.851563	0.128906	-0.578125	0.808594	0.404297	-0.123291	30.8	1008.63	0:0:0:47	47	699	0	0	0.849365	0.153076	-0.611572	0.0412598	0	0	0	0	0	0	1.05786	0.00195313	-0.0241699	0.0334473	1008.59	-72.22	-0.015	0.12
0	1439	1	1	1	1	1	0.824219	0.132813	-0.636719	0.799072	0.406494	-0.126953	30.8	1008.65	0:0:0:47	47	711	0	0	0.849365	0.153076	-0.611328	0.0410156	0	0	0	0	0	0	1.05762	-0.0251465	-0.0202637	-0.0251465	1008.59	-72.22	-0.014	0.12
0	1440	1	1	1	1	1	1.09766	0.398438	-1.19141	0.815186	0.399902	-0.109375	30.8	1008.49	0:0:0:47	47	642	0	0	0.850342	0.150879	-0.61084	0.677734	0	0	0	0	0	0	1.05786	0.24707	0.247314	-0.580566	1008.59	-72.22	-0.014	0.12
0	1441	1	1	1	1	1	0.855469	0.125	-0.660156	0.793945	0.407959	-0.122559	30.8	1008.59	0:0:0:47	47	694	0	0	0.850586	0.150635	-0.610352	0.0561523	0	0	0	0	0	0	1.05762	0.00463867	-0.0256348	-0.0498047	1008.59	-72.22	-0.015	0.13
0	1442	1	1	1	1	1	0.855469	0.0976563	-0.535156	0.804932	0.403564	-0.116699	30.8	1008.65	0:0:0:47	47	683	0	0	0.849609	0.151123	-0.611328	0.0932617	0	0	0	0	0	0	1.05762	0.00561523	-0.0534668	0.0761719	1008.59	-72.22	-0.015	0.13
0	1443	1	1	1	1	1	0.832031	0.183594	-0.632813	0.809326	0.404297	-0.122559	30.8	1008.59	0:0:0:47	47	689	0	0	0.849609	0.150635	-0.61084	0.0429688	0	0	0	0	0	0	1.05713	-0.0175781	0.0327148	-0.0219727	1008.59	-72.21	-0.014	0.12
0	1444	1	1	1	1	1	0.8125	0.144531	-0.539063	0.807129	0.410156	-0.120361	30.8	1008.63	0:0:0:48	48	708	0	0	0.849854	0.150879	-0.610352	0.0808105	0	0	0	0	0	0	1.05713	-0.0373535	-0.00634766	0.0712891	1008.59	-72.21	-0.015	0.13
0	1445	1	1	1	1	1	0.777344	0.179688	-0.625	0.821777	0.407959	-0.119629	30.8	1008.55	0:0:0:48	48	692	0	0	0.849609	0.151367	-0.610596	0.0788574	0	0	0	0	0	0	1.05713	-0.0722656	0.0280762	-0.0144043	1008.59	-72.21	-0.015	0.13
0	1446	1	1	1	1	1	0.796875	0.144531	-0.660156	0.799805	0.406494	-0.115967	30.8	1008.53	0:0:0:48	48	689	0	0	0.849121	0.151123	-0.611084	0.0720215	0	0	0	0	0	0	1.05713	-0.0522461	-0.0065918	-0.0488281	1008.59	-72.2	-0.014	0.12
0	1447	1	1	1	1	1	0.832031	0.15625	-0.636719	0.812988	0.405029	-0.113037	30.8	1008.59	0:0:0:48	48	685	0	0	0.848389	0.150879	-0.611084	0.0307617	0	0	0	0	0	0	1.0564	-0.0163574	0.00512695	-0.0256348	1008.59	-72.2	-0.015	0.13
0	1448	1	1	1	1	1	0.871094	0.191406	-0.613281	0.808594	0.4021	-0.114502	30.8	1008.63	0:0:0:48	48	698	0	0	0.848389	0.151367	-0.611084	0.0458984	0	0	0	0	0	0	1.0564	0.0224609	0.0400391	-0.00195313	1008.59	-72.2	-0.015	0.13
0	1449	1	1	1	1	1	0.789063	0.171875	-0.574219	0.805664	0.413086	-0.118164	30.8	1008.65	0:0:0:48	48	700	0	0	0.847656	0.150879	-0.611816	0.0725098	0	0	0	0	0	0	1.05615	-0.0585938	0.020752	0.0375977	1008.59	-72.19	-0.015	0.12
0	1450	1	1	1	1	1	0.8125	0.152344	-0.625	0.804199	0.406494	-0.121094	30.8	1008.55	0:0:0:48	48	710	0	0	0.84668	0.150635	-0.612061	0.0366211	0	0	0	0	0	0	1.05566	-0.0341797	0.00146484	-0.0126953	1008.59	-72.19	-0.016	0.13
0	1451	1	1	1	1	1	0.898438	0.148438	-0.609375	0.814453	0.399902	-0.119629	30.8	1008.65	0:0:0:48	48	711	0	0	0.846436	0.149658	-0.611572	0.0517578	0	0	0	0	0	0	1.05493	0.0517578	-0.0012207	0.00219727	1008.59	-72.19	-0.016	0.13
0	1452	1	1	1	1	1	0.863281	0.222656	-0.558594	0.809326	0.407959	-0.119629	30.8	1008.63	0:0:0:48	48	704	0	0	0.847168	0.14917	-0.612793	0.0925293	0	0	0	0	0	0	1.05615	0.0158691	0.0732422	0.0541992	1008.59	-72.19	-0.017	0.14
0	1453	1	1	1	1	1	0.867188	0.160156	-0.515625	0.791748	0.404297	-0.115234	30.8	1008.55	0:0:0:48	48	692	0	0	0.847168	0.149414	-0.610107	0.097168	0	0	0	0	0	0	1.05469	0.0197754	0.0107422	0.0944824	1008.59	-72.18	-0.017	0.14
0	1454	1	1	1	1	1	0.898438	0.179688	-0.625	0.804932	0.402832	-0.115234	30.8	1008.63	0:0:0:48	48	711	0	0	0.84668	0.148682	-0.61084	0.0617676	0	0	0	0	0	0	1.05444	0.0515137	0.0307617	-0.0141602	1008.59	-72.17	-0.016	0.13
0	1455	1	1	1	1	1	0.851563	0.199219	-0.550781	0.813721	0.395508	-0.107178	30.8	1008.59	0:0:0:48	48	700	0	0	0.845703	0.147949	-0.611572	0.0795898	0	0	0	0	0	0	1.0542	0.00561523	0.0510254	0.060791	1008.59	-72.17	-0.016	0.13
0	1456	1	1	1	1	1	0.835938	0.171875	-0.582031	0.81665	0.398438	-0.118896	30.8	1008.55	0:0:0:48	48	723	0	0	0.844727	0.146729	-0.611572	0.0395508	0	0	0	0	0	0	1.05298	-0.00878906	0.0249023	0.029541	1008.59	-72.17	-0.017	0.14
0	1457	1	1	1	1	1	0.789063	0.136719	-0.640625	0.815186	0.410889	-0.119629	30.8	1008.59	0:0:0:48	48	700	0	0	0.845703	0.146484	-0.612061	0.064209	0	0	0	0	0	0	1.0542	-0.0566406	-0.00976563	-0.0283203	1008.59	-72.17	-0.018	0.15
0	1458	1	1	1	1	1	0.867188	0.0976563	-0.53125	0.797607	0.409424	-0.115234	30.8	1008.55	0:0:0:48	48	689	0	0	0.844971	0.146484	-0.611328	0.0964355	0	0	0	0	0	0	1.05322	0.0219727	-0.0488281	0.0800781	1008.59	-72.17	-0.018	0.15
0	1459	1	1	1	1	1	0.796875	0.09375	-0.574219	0.817383	0.405029	-0.121094	30.8	1008.65	0:0:0:48	48	721	0	0	0.844971	0.146729	-0.611084	0.0805664	0	0	0	0	0	0	1.05298	-0.0480957	-0.0529785	0.0368652	1008.59	-72.17	-0.018	0.15
0	1460	1	1	1	1	1	0.785156	0.15625	-0.601563	0.813721	0.403564	-0.126221	30.8	1008.63	0:0:0:48	48	638	0	0	0.845459	0.147461	-0.610352	0.0615234	0	0	0	0	0	0	1.05322	-0.0603027	0.00854492	0.00878906	1008.59	-72.17	-0.017	0.15
0	1461	1	1	1	1	1	0.847656	0.148438	-0.59375	0.803467	0.412354	-0.123291	30.8	1008.65	0:0:0:48	48	680	0	0	0.845459	0.147461	-0.610107	0.0163574	0	0	0	0	0	0	1.05298	0.00195313	0.000732422	0.0163574	1008.59	-72.17	-0.018	0.16
0	1462	1	1	1	1	1	0.859375	0.105469	-0.582031	0.804932	0.400635	-0.124756	30.8	1008.65	0:0:0:48	48	701	0	0	0.845215	0.147217	-0.609619	0.052002	0	0	0	0	0	0	1.05249	0.0141602	-0.041748	0.0275879	1008.58	-72.16	-0.018	0.15
0	1463	1	1	1	1	1	0.839844	0.140625	-0.621094	0.799805	0.410156	-0.124023	30.8	1008.59	0:0:0:48	48	688	0	0	0.844971	0.147705	-0.609375	0.0146484	0	0	0	0	0	0	1.05225	-0.00512695	-0.00708008	-0.0114746	1008.58	-72.16	-0.018	0.15
0	1464	1	1	1	1	1	0.832031	0.125	-0.605469	0.815186	0.39917	-0.121826	30.8	1008.63	0:0:0:48	48	701	0	0	0.845215	0.147949	-0.609375	0.0268555	0	0	0	0	0	0	1.05249	-0.0131836	-0.0229492	0.00390625	1008.58	-72.16	-0.018	0.15
0	1465	1	1	1	1	1	0.8125	0.117188	-0.59375	0.807129	0.407227	-0.122559	30.8	1008.55	0:0:0:48	48	688	0	0	0.844971	0.147705	-0.609375	0.0473633	0	0	0	0	0	0	1.05225	-0.0324707	-0.0305176	0.015625	1008.58	-72.16	-0.019	0.16
0	1466	1	1	1	1	1	0.828125	0.160156	-0.632813	0.812988	0.407227	-0.120361	30.8	1008.53	0:0:0:48	48	711	0	0	0.844971	0.147705	-0.609619	0.03125	0	0	0	0	0	0	1.05249	-0.0168457	0.012207	-0.0229492	1008.58	-72.15	-0.018	0.15
0	1467	1	1	1	1	1	0.875	0.144531	-0.585938	0.808594	0.39917	-0.12915	30.8	1008.59	0:0:0:48	48	703	0	0	0.844971	0.147949	-0.609619	0.0383301	0	0	0	0	0	0	1.05249	0.0297852	-0.00341797	0.0236816	1008.58	-72.15	-0.019	0.16
0	1468	1	1	1	1	1	0.832031	0.144531	-0.613281	0.805664	0.4021	-0.124023	30.8	1008.63	0:0:0:48	48	699	0	0	0.845215	0.147705	-0.610107	0.013916	0	0	0	0	0	0	1.05298	-0.0131836	-0.00317383	-0.00292969	1008.58	-72.14	-0.018	0.15
0	1469	1	1	1	1	1	0.84375	0.128906	-0.605469	0.804932	0.403564	-0.122559	30.8	1008.55	0:0:0:48	48	721	0	0	0.845703	0.147949	-0.609863	0.0195313	0	0	0	0	0	0	1.05322	-0.00195313	-0.019043	0.00439453	1008.58	-72.13	-0.018	0.15
0	1470	1	1	1	1	1	0.851563	0.148438	-0.609375	0.799805	0.407959	-0.116699	30.8	1008.59	0:0:0:48	48	704	0	0	0.845703	0.147705	-0.609863	0.00585938	0	0	0	0	0	0	1.05298	0.00561523	0.000488281	0.000488281	1008.58	-72.13	-0.018	0.15
0	1471	1	1	1	1	1	0.847656	0.140625	-0.609375	0.799072	0.407959	-0.126953	30.8	1008.59	0:0:0:48	48	680	0	0	0.845703	0.147705	-0.610352	0.00732422	0	0	0	0	0	0	1.05347	0.00170898	-0.00708008	0.000976563	1008.58	-72.12	-0.017	0.14
0	1472	1	1	1	1	1	0.851563	0.128906	-0.625	0.787354	0.403564	-0.124023	30.8	1008.63	0:0:0:48	48	704	0	0	0.845947	0.147705	-0.610352	0.0244141	0	0	0	0	0	0	1.05371	0.00537109	-0.0187988	-0.0144043	1008.58	-72.12	-0.017	0.15
0	1473	1	1	1	1	1	0.839844	0.125	-0.585938	0.793213	0.4021	-0.121826	30.8	1008.53	0:0:0:48	48	707	0	0	0.846191	0.147217	-0.610352	0.0336914	0	0	0	0	0	0	1.05371	-0.00634766	-0.0222168	0.0244141	1008.58	-72.12	-0.017	0.15
0	1474	1	1	1	1	1	0.84375	0.117188	-0.597656	0.805664	0.4021	-0.124756	30.8	1008.59	0:0:0:48	48	684	0	0	0.846436	0.147461	-0.610352	0.032959	0	0	0	0	0	0	1.05396	-0.00268555	-0.0302734	0.0126953	1008.58	-72.12	-0.017	0.15
0	1475	1	1	1	1	1	0.855469	0.144531	-0.597656	0.804932	0.404297	-0.121826	30.8	1008.59	0:0:0:48	48	700	0	0	0.846191	0.147949	-0.610352	0.0161133	0	0	0	0	0	0	1.05396	0.0090332	-0.00341797	0.0126953	1008.58	-72.11	-0.016	0.14
0	1476	1	1	1	1	1	0.835938	0.164063	-0.625	0.80127	0.405029	-0.127686	30.8	1008.63	0:0:0:48	48	707	0	0	0.845703	0.148193	-0.609863	0.0236816	0	0	0	0	0	0	1.05322	-0.00976563	0.015625	-0.0148926	1008.58	-72.11	-0.016	0.14
0	1477	1	1	1	1	1	0.828125	0.140625	-0.609375	0.793213	0.404297	-0.120361	30.8	1008.53	0:0:0:48	48	694	0	0	0.845703	0.148438	-0.610596	0.0192871	0	0	0	0	0	0	1.05347	-0.0175781	-0.0078125	0.0012207	1008.58	-72.11	-0.017	0.15
0	1478	1	1	1	1	1	0.808594	0.140625	-0.621094	0.799072	0.406494	-0.124756	30.8	1008.65	0:0:0:48	48	707	0	0	0.845215	0.148438	-0.611084	0.0388184	0	0	0	0	0	0	1.05347	-0.0366211	-0.0078125	-0.0100098	1008.58	-72.1	-0.016	0.14
0	1479	1	1	1	1	1	0.839844	0.132813	-0.59375	0.799072	0.405029	-0.125488	30.8	1008.59	0:0:0:48	48	711	0	0	0.844971	0.148682	-0.61084	0.0239258	0	0	0	0	0	0	1.05322	-0.00512695	-0.0158691	0.0170898	1008.58	-72.1	-0.016	0.14
0	1480	1	1	1	1	1	0.949219	0.0820313	-0.578125	0.829834	0.408691	-0.114502	30.8	1008.55	0:0:0:48	48	653	0	0	0.841064	0.145996	-0.603027	0.12793	0	0	0	0	0	0	1.04517	0.10791	-0.0639648	0.0249023	1008.58	-72.1	-0.016	0.14
0	1481	1	1	1	1	1	0.84375	0.132813	-0.59375	0.796875	0.404297	-0.124023	30.8	1008.59	0:0:0:48	48	694	0	0	0.841309	0.14624	-0.602051	0.0158691	0	0	0	0	0	0	1.04468	0.00219727	-0.0134277	0.00830078	1008.58	-72.09	-0.015	0.13
0	1482	1	1	1	1	1	0.816406	0.148438	-0.648438	0.799072	0.402832	-0.119629	30.8	1008.59	0:0:0:48	48	681	0	0	0.841309	0.146484	-0.602783	0.052002	0	0	0	0	0	0	1.04541	-0.0249023	0.00170898	-0.0456543	1008.58	-72.09	-0.015	0.13
0	1483	1	1	1	1	1	0.855469	0.132813	-0.53125	0.817383	0.398438	-0.119629	30.8	1008.59	0:0:0:48	48	721	0	0	0.840332	0.146484	-0.602539	0.0742188	0	0	0	0	0	0	1.04443	0.0148926	-0.0136719	0.0712891	1008.58	-72.09	-0.016	0.13
0	1484	1	1	1	1	1	0.90625	0.195313	-0.570313	0.787354	0.407227	-0.120361	30.8	1008.65	0:0:0:49	49	710	0	0	0.840332	0.146729	-0.603027	0.0878906	0	0	0	0	0	0	1.04468	0.0656738	0.0483398	0.0327148	1008.58	-72.08	-0.015	0.12
0	1485	1	1	1	1	1	0.847656	0.1875	-0.582031	0.807129	0.407227	-0.118896	30.8	1008.47	0:0:0:49	49	675	0	0	0.841309	0.145996	-0.60376	0.0471191	0	0	0	0	0	0	1.04565	0.00634766	0.0415039	0.0217285	1008.58	-72.08	-0.015	0.12
0	1486	1	1	1	1	1	0.882813	0.195313	-0.582031	0.803467	0.405762	-0.115967	30.8	1008.53	0:0:0:49	49	723	0	0	0.842041	0.145752	-0.601807	0.0668945	0	0	0	0	0	0	1.04517	0.0407715	0.0493164	0.0197754	1008.58	-72.08	-0.015	0.12
0	1487	1	1	1	1	1	0.785156	0.101563	-0.699219	0.793213	0.408691	-0.118896	30.8	1008.53	0:0:0:49	49	697	0	0	0.842041	0.145508	-0.601074	0.121582	0	0	0	0	0	0	1.04492	-0.0568848	-0.0439453	-0.0979004	1008.57	-72.07	-0.015	0.12
0	1488	1	1	1	1	1	0.835938	0.203125	-0.636719	0.802734	0.402832	-0.117432	30.8	1008.69	0:0:0:49	49	689	0	0	0.841309	0.145264	-0.601563	0.067627	0	0	0	0	0	0	1.04468	-0.00537109	0.0576172	-0.0349121	1008.57	-72.07	-0.015	0.12
0	1489	1	1	1	1	1	0.835938	0.144531	-0.613281	0.817383	0.403564	-0.118896	30.8	1008.65	0:0:0:49	49	721	0	0	0.841797	0.145264	-0.601074	0.0134277	0	0	0	0	0	0	1.04468	-0.00585938	-0.000732422	-0.0119629	1008.57	-72.07	-0.015	0.13
0	1490	1	1	1	1	1	0.792969	0.167969	-0.65625	0.810791	0.401367	-0.118164	30.8	1008.69	0:0:0:49	49	711	0	0	0.842529	0.145264	-0.601318	0.0771484	0	0	0	0	0	0	1.04517	-0.0495605	0.0224609	-0.0546875	1008.57	-72.06	-0.015	0.13
0	1491	1	1	1	1	1	0.878906	0.132813	-0.554688	0.814453	0.405029	-0.117432	30.8	1008.69	0:0:0:49	49	710	0	0	0.842529	0.145752	-0.601318	0.0605469	0	0	0	0	0	0	1.04541	0.0361328	-0.0129395	0.0466309	1008.57	-72.06	-0.015	0.13
0	1492	1	1	1	1	1	0.832031	0.148438	-0.632813	0.79834	0.402832	-0.118896	30.8	1008.63	0:0:0:49	49	706	0	0	0.842285	0.145264	-0.602783	0.0317383	0	0	0	0	0	0	1.0459	-0.0102539	0.00317383	-0.0297852	1008.57	-72.05	-0.014	0.12
0	1493	1	1	1	1	1	0.847656	0.15625	-0.515625	0.79834	0.406494	-0.11377	30.8	1008.65	0:0:0:49	49	711	0	0	0.842773	0.14502	-0.604492	0.0895996	0	0	0	0	0	0	1.04736	0.00463867	0.0109863	0.0888672	1008.57	-72.04	-0.014	0.12
0	1494	1	1	1	1	1	0.851563	0.152344	-0.585938	0.807129	0.399902	-0.118896	30.8	1008.59	0:0:0:49	49	716	0	0	0.842041	0.144775	-0.60376	0.0214844	0	0	0	0	0	0	1.04639	0.00927734	0.00732422	0.0178223	1008.57	-72.04	-0.014	0.12
0	1495	1	1	1	1	1	0.800781	0.132813	-0.632813	0.823975	0.402832	-0.11377	30.8	1008.63	0:0:0:49	49	683	0	0	0.842041	0.144043	-0.605225	0.0507813	0	0	0	0	0	0	1.04688	-0.0412598	-0.0112305	-0.0273438	1008.57	-72.04	-0.014	0.12
0	1496	1	1	1	1	1	0.796875	0.109375	-0.652344	0.787354	0.399902	-0.118164	30.8	1008.59	0:0:0:49	49	683	0	0	0.841553	0.143555	-0.605713	0.0732422	0	0	0	0	0	0	1.04688	-0.0446777	-0.0341797	-0.0466309	1008.57	-72.03	-0.014	0.12
0	1497	1	1	1	1	1	0.863281	0.152344	-0.699219	0.811523	0.405762	-0.116699	30.8	1008.65	0:0:0:49	49	704	0	0	0.842529	0.144043	-0.605957	0.0957031	0	0	0	0	0	0	1.04785	0.0205078	0.00805664	-0.0930176	1008.57	-72.02	-0.013	0.11
0	1498	1	1	1	1	1	0.847656	0.171875	-0.542969	0.815186	0.402832	-0.118164	30.8	1008.59	0:0:0:49	49	710	0	0	0.843262	0.145508	-0.606445	0.0688477	0	0	0	0	0	0	1.04883	0.00415039	0.026123	0.0634766	1008.57	-72.02	-0.013	0.11
0	1499	1	1	1	1	1	0.90625	0.191406	-0.574219	0.805664	0.406494	-0.115967	30.8	1008.63	0:0:0:49	49	689	0	0	0.84375	0.147461	-0.605469	0.0822754	0	0	0	0	0	0	1.04907	0.0622559	0.0437012	0.03125	1008.57	-72.02	-0.013	0.11
0	1500	1	1	1	1	1	0.867188	0.136719	-0.5625	0.806396	0.405762	-0.124756	30.8	1008.65	0:0:0:49	49	638	0	0	0.843506	0.147217	-0.605957	0.0505371	0	0	0	0	0	0	1.04883	0.0236816	-0.010498	0.043457	1008.57	-72.02	-0.014	0.11
0	1501	1	1	1	1	1	0.851563	0.128906	-0.605469	0.805664	0.402832	-0.126953	30.8	1008.65	0:0:0:49	49	686	0	0	0.843262	0.147217	-0.606689	0.0200195	0	0	0	0	0	0	1.04932	0.00830078	-0.0183105	0.0012207	1008.57	-72.01	-0.013	0.1
0	1502	1	1	1	1	1	0.839844	0.125	-0.589844	0.804199	0.404297	-0.122559	30.8	1008.63	0:0:0:49	49	703	0	0	0.842773	0.147217	-0.60791	0.0288086	0	0	0	0	0	0	1.04956	-0.00292969	-0.0222168	0.0180664	1008.57	-72.01	-0.012	0.1
0	1503	1	1	1	1	1	0.847656	0.144531	-0.601563	0.804932	0.402832	-0.121826	30.8	1008.59	0:0:0:49	49	715	0	0	0.843018	0.147217	-0.60791	0.00830078	0	0	0	0	0	0	1.0498	0.00439453	-0.00268555	0.00634766	1008.57	-72.01	-0.012	0.1
0	1504	1	1	1	1	1	0.851563	0.140625	-0.660156	0.805664	0.4021	-0.121094	30.8	1008.59	0:0:0:49	49	703	0	0	0.843018	0.147461	-0.608154	0.0529785	0	0	0	0	0	0	1.0498	0.00854492	-0.00683594	-0.0517578	1008.57	-72.01	-0.012	0.1
0	1505	1	1	1	1	1	0.8125	0.144531	-0.628906	0.804932	0.404297	-0.121094	30.8	1008.63	0:0:0:49	49	707	0	0	0.843262	0.147705	-0.608154	0.0371094	0	0	0	0	0	0	1.05005	-0.0307617	-0.00317383	-0.0205078	1008.57	-72	-0.012	0.1
0	1506	1	1	1	1	1	0.863281	0.148438	-0.640625	0.796875	0.403564	-0.122559	30.8	1008.69	0:0:0:49	49	707	0	0	0.843262	0.147217	-0.607422	0.0383301	0	0	0	0	0	0	1.0498	0.0197754	0.0012207	-0.032959	1008.57	-72	-0.012	0.1
0	1507	1	1	1	1	1	0.851563	0.15625	-0.601563	0.797607	0.400635	-0.121826	30.8	1008.63	0:0:0:49	49	720	0	0	0.842285	0.146973	-0.608154	0.0144043	0	0	0	0	0	0	1.04932	0.0090332	0.0090332	0.0065918	1008.56	-71.99	-0.011	0.09
0	1508	1	1	1	1	1	0.847656	0.128906	-0.625	0.802734	0.407959	-0.124756	30.8	1008.69	0:0:0:49	49	692	0	0	0.842529	0.146973	-0.608398	0.0249023	0	0	0	0	0	0	1.04956	0.00488281	-0.0180664	-0.0163574	1008.56	-71.99	-0.012	0.1
0	1509	1	1	1	1	1	0.847656	0.140625	-0.589844	0.820313	0.407227	-0.117432	30.8	1008.55	0:0:0:49	49	703	0	0	0.842529	0.146729	-0.608887	0.0205078	0	0	0	0	0	0	1.0498	0.00488281	-0.00610352	0.019043	1008.56	-71.98	-0.011	0.09
0	1510	1	1	1	1	1	0.835938	0.128906	-0.609375	0.799805	0.403564	-0.117432	30.8	1008.59	0:0:0:49	49	701	0	0	0.842529	0.146484	-0.608643	0.0187988	0	0	0	0	0	0	1.0498	-0.0065918	-0.0175781	-0.000488281	1008.56	-71.98	-0.012	0.1
0	1511	1	1	1	1	1	0.851563	0.125	-0.613281	0.817383	0.39917	-0.125488	30.8	1008.59	0:0:0:49	49	680	0	0	0.842529	0.14624	-0.609131	0.0234375	0	0	0	0	0	0	1.0498	0.00878906	-0.0212402	-0.00415039	1008.56	-71.98	-0.012	0.1
0	1512	1	1	1	1	1	0.875	0.128906	-0.625	0.804199	0.4021	-0.121826	30.8	1008.55	0:0:0:49	49	688	0	0	0.842041	0.146484	-0.608154	0.0407715	0	0	0	0	0	0	1.04907	0.0327148	-0.0175781	-0.0166016	1008.56	-71.97	-0.012	0.1
0	1513	1	1	1	1	1	0.847656	0.09375	-0.578125	0.799805	0.404297	-0.118896	30.8	1008.63	0:0:0:49	49	703	0	0	0.842285	0.146729	-0.608643	0.0615234	0	0	0	0	0	0	1.04956	0.00512695	-0.0529785	0.0305176	1008.56	-71.97	-0.012	0.1
0	1514	1	1	1	1	1	0.863281	0.167969	-0.582031	0.808594	0.405029	-0.121826	30.8	1008.63	0:0:0:49	49	703	0	0	0.842041	0.147217	-0.609131	0.0400391	0	0	0	0	0	0	1.04956	0.0209961	0.020752	0.0270996	1008.56	-71.97	-0.013	0.11
0	1515	1	1	1	1	1	0.84375	0.15625	-0.636719	0.806396	0.401367	-0.122559	30.8	1008.71	0:0:0:49	49	702	0	0	0.842041	0.146973	-0.609131	0.0288086	0	0	0	0	0	0	1.04956	0.00170898	0.0090332	-0.0273438	1008.56	-71.97	-0.014	0.11
0	1516	1	1	1	1	1	0.828125	0.136719	-0.5625	0.799805	0.403564	-0.121094	30.8	1008.55	0:0:0:49	49	692	0	0	0.842285	0.146729	-0.608887	0.0495605	0	0	0	0	0	0	1.04956	-0.0141602	-0.0100098	0.0463867	1008.56	-71.97	-0.015	0.12
0	1517	1	1	1	1	1	0.824219	0.144531	-0.648438	0.79541	0.407227	-0.118164	30.8	1008.65	0:0:0:49	49	712	0	0	0.842285	0.14624	-0.608887	0.043457	0	0	0	0	0	0	1.04956	-0.0180664	-0.00170898	-0.0393066	1008.56	-71.96	-0.014	0.11
0	1518	1	1	1	1	1	0.824219	0.121094	-0.617188	0.814453	0.404297	-0.126221	30.8	1008.65	0:0:0:49	49	707	0	0	0.842285	0.145996	-0.608887	0.0319824	0	0	0	0	0	0	1.04956	-0.0180664	-0.0249023	-0.00830078	1008.56	-71.96	-0.014	0.11
0	1519	1	1	1	1	1	0.796875	0.15625	-0.625	0.793945	0.408691	-0.121826	30.8	1008.65	0:0:0:49	49	684	0	0	0.842041	0.145996	-0.609619	0.048584	0	0	0	0	0	0	1.0498	-0.045166	0.0100098	-0.0151367	1008.56	-71.96	-0.015	0.12
0	1520	1	1	1	1	1	0.792969	0.183594	-0.558594	0.813721	0.412354	-0.105713	30.8	1008.59	0:0:0:49	49	640	0	0	0.839111	0.144531	-0.605225	0.0761719	0	0	0	0	0	0	1.04468	-0.0461426	0.0388184	0.0466309	1008.56	-71.96	-0.016	0.13
0	1521	1	1	1	1	1	0.863281	0.144531	-0.582031	0.788086	0.407227	-0.123291	30.8	1008.63	0:0:0:49	49	686	0	0	0.839355	0.14502	-0.605225	0.0332031	0	0	0	0	0	0	1.04492	0.0236816	-0.000488281	0.0231934	1008.56	-71.96	-0.019	0.15
0	1522	1	1	1	1	1	0.863281	0.125	-0.59375	0.810791	0.410156	-0.122559	30.8	1008.63	0:0:0:49	49	688	0	0	0.839844	0.145264	-0.60376	0.0324707	0	0	0	0	0	0	1.04443	0.0231934	-0.0202637	0.0100098	1008.56	-71.96	-0.02	0.16
0	1523	1	1	1	1	1	0.753906	0.179688	-0.621094	0.810059	0.399902	-0.107178	30.8	1008.65	0:0:0:50	50	691	0	0	0.838623	0.145508	-0.605713	0.0925293	0	0	0	0	0	0	1.04468	-0.0847168	0.0339355	-0.0151367	1008.56	-71.96	-0.021	0.18
0	1524	1	1	1	1	1	0.816406	0.15625	-0.570313	0.815918	0.4021	-0.124023	30.8	1008.63	0:0:0:50	50	689	0	0	0.837158	0.144531	-0.607178	0.0439453	0	0	0	0	0	0	1.04419	-0.020752	0.0114746	0.0368652	1008.56	-71.96	-0.023	0.2
0	1525	1	1	1	1	1	0.839844	0.117188	-0.691406	0.799072	0.400635	-0.122559	30.8	1008.59	0:0:0:50	50	704	0	0	0.83667	0.144775	-0.606934	0.0888672	0	0	0	0	0	0	1.0437	0.00292969	-0.0275879	-0.0842285	1008.56	-71.96	-0.025	0.21
0	1526	1	1	1	1	1	0.855469	0.136719	-0.507813	0.79248	0.405762	-0.11084	30.8	1008.69	0:0:0:50	50	695	0	0	0.836914	0.144287	-0.606201	0.100342	0	0	0	0	0	0	1.04346	0.0185547	-0.00756836	0.0983887	1008.56	-71.96	-0.027	0.23
0	1527	1	1	1	1	1	0.839844	0.140625	-0.578125	0.802734	0.404297	-0.113037	30.8	1008.59	0:0:0:50	50	703	0	0	0.837646	0.144775	-0.604736	0.0270996	0	0	0	0	0	0	1.04321	0.00195313	-0.00415039	0.0266113	1008.56	-71.95	-0.028	0.24
0	1528	1	1	1	1	1	0.820313	0.164063	-0.65625	0.812256	0.402832	-0.121826	30.8	1008.69	0:0:0:50	50	689	0	0	0.838379	0.144043	-0.604492	0.0581055	0	0	0	0	0	0	1.0437	-0.0180664	0.0197754	-0.0515137	1008.56	-71.95	-0.03	0.25
0	1529	1	1	1	1	1	0.828125	0.164063	-0.53125	0.800537	0.402832	-0.116699	30.8	1008.55	0:0:0:50	50	710	0	0	0.838135	0.144287	-0.604492	0.076416	0	0	0	0	0	0	1.04346	-0.0100098	0.0195313	0.0732422	1008.56	-71.94	-0.032	0.27
0	1530	1	1	1	1	1	0.859375	0.160156	-0.644531	0.815918	0.39917	-0.121094	30.8	1008.63	0:0:0:50	50	683	0	0	0.839111	0.144043	-0.603271	0.0483398	0	0	0	0	0	0	1.04346	0.0200195	0.0161133	-0.0410156	1008.56	-71.93	-0.033	0.28
0	1531	1	1	1	1	1	0.90625	0.195313	-0.613281	0.808594	0.413818	-0.115234	30.8	1008.65	0:0:0:50	50	710	0	0	0.838623	0.144531	-0.604248	0.0847168	0	0	0	0	0	0	1.0437	0.067627	0.0505371	-0.00878906	1008.56	-71.93	-0.036	0.3
0	1532	1	1	1	1	1	0.835938	0.167969	-0.664063	0.808594	0.403564	-0.114502	30.8	1008.55	0:0:0:50	50	691	0	0	0.839111	0.144531	-0.604492	0.0639648	0	0	0	0	0	0	1.04419	-0.00317383	0.0231934	-0.0595703	1008.56	-71.93	-0.039	0.33
0	1533	1	1	1	1	1	0.917969	0.144531	-0.648438	0.793945	0.404297	-0.118164	30.8	1008.55	0:0:0:50	50	721	0	0	0.839355	0.14502	-0.605469	0.0893555	0	0	0	0	0	0	1.04492	0.0786133	-0.000488281	-0.0429688	1008.56	-71.92	-0.04	0.33
0	1534	1	1	1	1	1	0.839844	0.164063	-0.578125	0.807129	0.410889	-0.113037	30.8	1008.55	0:0:0:50	50	699	0	0	0.839355	0.145752	-0.604736	0.0322266	0	0	0	0	0	0	1.04468	0.000244141	0.0180664	0.0266113	1008.56	-71.92	-0.042	0.35
0	1535	1	1	1	1	1	0.84375	0.132813	-0.660156	0.812256	0.402832	-0.121826	30.8	1008.59	0:0:0:50	50	710	0	0	0.840088	0.145996	-0.604492	0.0571289	0	0	0	0	0	0	1.04517	0.00341797	-0.0131836	-0.0554199	1008.56	-71.92	-0.044	0.37
0	1536	1	1	1	1	1	0.804688	0.144531	-0.617188	0.810791	0.407227	-0.124023	30.8	1008.55	0:0:0:50	50	681	0	0	0.84082	0.147217	-0.602539	0.0390625	0	0	0	0	0	0	1.04468	-0.0361328	-0.00268555	-0.0144043	1008.55	-71.91	-0.046	0.38
0	1537	1	1	1	1	1	0.867188	0.175781	-0.664063	0.802734	0.403564	-0.122559	30.8	1008.55	0:0:0:50	50	685	0	0	0.840332	0.148193	-0.601318	0.0734863	0	0	0	0	0	0	1.0437	0.0266113	0.0273438	-0.0627441	1008.55	-71.91	-0.048	0.4
0	1538	1	1	1	1	1	0.917969	0.214844	-0.582031	0.813721	0.400635	-0.118164	30.8	1008.49	0:0:0:50	50	696	0	0	0.840332	0.147217	-0.601074	0.104492	0	0	0	0	0	0	1.04346	0.0773926	0.067627	0.019043	1008.55	-71.91	-0.05	0.41
0	1539	1	1	1	1	1	0.835938	0.253906	-0.496094	0.809326	0.413818	-0.121094	30.8	1008.53	0:0:0:50	50	683	0	0	0.840088	0.146973	-0.600342	0.14917	0	0	0	0	0	0	1.04297	-0.00415039	0.106689	0.104248	1008.55	-71.91	-0.052	0.43
0	1540	1	1	1	1	1	0.757813	0.128906	-0.628906	0.808594	0.402832	-0.124756	30.8	1008.59	0:0:0:50	50	632	0	0	0.840088	0.148193	-0.601074	0.0888672	0	0	0	0	0	0	1.0437	-0.0822754	-0.0192871	-0.0275879	1008.55	-71.91	-0.052	0.44
0	1541	1	1	1	1	1	0.828125	0.148438	-0.664063	0.802002	0.403564	-0.124023	30.8	1008.55	0:0:0:50	50	695	0	0	0.839844	0.148193	-0.601074	0.0637207	0	0	0	0	0	0	1.04346	-0.0117188	0.000244141	-0.0627441	1008.55	-71.91	-0.054	0.46
0	1542	1	1	1	1	1	0.835938	0.109375	-0.671875	0.799805	0.407959	-0.112305	30.8	1008.53	0:0:0:50	50	703	0	0	0.839844	0.148193	-0.601074	0.0805664	0	0	0	0	0	0	1.04346	-0.00390625	-0.0388184	-0.0705566	1008.55	-71.91	-0.055	0.46
0	1543	1	1	1	1	1	0.855469	0.140625	-0.617188	0.81958	0.404297	-0.126953	30.8	1008.49	0:0:0:50	50	716	0	0	0.839844	0.148193	-0.601318	0.0231934	0	0	0	0	0	0	1.04346	0.0153809	-0.00756836	-0.015625	1008.55	-71.91	-0.057	0.48
0	1544	1	1	1	1	1	0.820313	0.148438	-0.625	0.808594	0.399902	-0.125488	30.8	1008.55	0:0:0:50	50	673	0	0	0.839844	0.147949	-0.600586	0.03125	0	0	0	0	0	0	1.04297	-0.0195313	0.000488281	-0.0241699	1008.55	-71.91	-0.057	0.48
0	1545	1	1	1	1	1	0.835938	0.128906	-0.59375	0.806396	0.403564	-0.124023	30.8	1008.59	0:0:0:50	50	703	0	0	0.840088	0.147705	-0.600586	0.0205078	0	0	0	0	0	0	1.04321	-0.00415039	-0.0187988	0.00683594	1008.55	-71.9	-0.057	0.48
0	1546	1	1	1	1	1	0.839844	0.113281	-0.582031	0.805664	0.403564	-0.123291	30.8	1008.59	0:0:0:50	50	704	0	0	0.839844	0.146973	-0.600098	0.0383301	0	0	0	0	0	0	1.04272	0	-0.0336914	0.0180664	1008.55	-71.9	-0.058	0.49
0	1547	1	1	1	1	1	0.792969	0.128906	-0.636719	0.799072	0.4021	-0.124023	30.8	1008.55	0:0:0:50	50	686	0	0	0.839844	0.146973	-0.600098	0.0620117	0	0	0	0	0	0	1.04272	-0.046875	-0.0180664	-0.036377	1008.55	-71.9	-0.058	0.49
0	1548	1	1	1	1	1	0.855469	0.140625	-0.632813	0.796143	0.401367	-0.123291	30.8	1008.65	0:0:0:50	50	688	0	0	0.839844	0.146973	-0.599854	0.0368652	0	0	0	0	0	0	1.04248	0.015625	-0.00634766	-0.0327148	1008.55	-71.89	-0.058	0.49
0	1549	1	1	1	1	1	0.832031	0.117188	-0.640625	0.813721	0.402832	-0.116699	30.8	1008.65	0:0:0:50	50	711	0	0	0.838623	0.146973	-0.599854	0.0507813	0	0	0	0	0	0	1.0415	-0.0065918	-0.0297852	-0.0405273	1008.55	-71.89	-0.058	0.49
0	1550	1	1	1	1	1	0.855469	0.121094	-0.605469	0.800537	0.402832	-0.121826	30.8	1008.53	0:0:0:50	50	695	0	0	0.838623	0.147217	-0.599854	0.0314941	0	0	0	0	0	0	1.0415	0.0166016	-0.026123	-0.00561523	1008.55	-71.88	-0.057	0.48
0	1551	1	1	1	1	1	0.847656	0.136719	-0.632813	0.793945	0.403564	-0.116699	30.8	1008.53	0:0:0:50	50	703	0	0	0.838379	0.147217	-0.600098	0.0354004	0	0	0	0	0	0	1.04175	0.0090332	-0.010498	-0.0324707	1008.55	-71.88	-0.057	0.48
0	1552	1	1	1	1	1	0.820313	0.148438	-0.554688	0.803467	0.401367	-0.123291	30.8	1008.55	0:0:0:50	50	688	0	0	0.838379	0.147217	-0.599854	0.0488281	0	0	0	0	0	0	1.0415	-0.0180664	0.000976563	0.045166	1008.55	-71.87	-0.056	0.47
0	1553	1	1	1	1	1	0.851563	0.140625	-0.628906	0.799805	0.402832	-0.123291	30.8	1008.65	0:0:0:50	50	692	0	0	0.838135	0.147705	-0.600098	0.0322266	0	0	0	0	0	0	1.04126	0.0134277	-0.00708008	-0.0285645	1008.55	-71.87	-0.057	0.48
0	1554	1	1	1	1	1	0.820313	0.144531	-0.632813	0.799805	0.403564	-0.120361	30.8	1008.49	0:0:0:50	50	698	0	0	0.837891	0.147461	-0.601074	0.036377	0	0	0	0	0	0	1.0415	-0.0175781	-0.00292969	-0.0317383	1008.55	-71.86	-0.056	0.47
0	1555	1	1	1	1	1	0.851563	0.132813	-0.601563	0.80127	0.405762	-0.121826	30.9	1008.59	0:0:0:50	50	703	0	0	0.837891	0.146973	-0.600098	0.0195313	0	0	0	0	0	0	1.04126	0.0134277	-0.0141602	-0.0012207	1008.55	-71.86	-0.056	0.47
0	1556	1	1	1	1	1	0.855469	0.136719	-0.597656	0.81665	0.405762	-0.117432	30.8	1008.59	0:0:0:50	50	703	0	0	0.837891	0.146729	-0.601074	0.0202637	0	0	0	0	0	0	1.0415	0.017334	-0.0100098	0.00341797	1008.55	-71.85	-0.056	0.47
0	1557	1	1	1	1	1	0.839844	0.117188	-0.613281	0.799805	0.402832	-0.121094	30.9	1008.49	0:0:0:50	50	686	0	0	0.838379	0.146484	-0.600342	0.0319824	0	0	0	0	0	0	1.0415	0.0012207	-0.0292969	-0.0126953	1008.55	-71.85	-0.056	0.47
0	1558	1	1	1	1	1	0.808594	0.121094	-0.613281	0.793945	0.407959	-0.123291	30.8	1008.59	0:0:0:50	50	705	0	0	0.838379	0.146729	-0.600586	0.0412598	0	0	0	0	0	0	1.04175	-0.0297852	-0.0256348	-0.0124512	1008.55	-71.85	-0.057	0.48
0	1559	1	1	1	1	1	0.8125	0.132813	-0.660156	0.808594	0.399902	-0.123291	30.8	1008.57	0:0:0:50	50	705	0	0	0.838867	0.146484	-0.600342	0.0666504	0	0	0	0	0	0	1.04199	-0.0263672	-0.0136719	-0.0595703	1008.55	-71.84	-0.056	0.47
0	1560	1	1	1	1	1	0.714844	-0.0390625	-0.21875	0.810059	0.39917	-0.104248	30.9	1008.59	0:0:0:50	50	627	0	0	0.840088	0.145508	-0.60083	0.442383	0	0	0	0	0	0	1.04297	-0.125244	-0.18457	0.38208	1008.55	-71.83	-0.055	0.46
0	1561	1	1	1	1	1	0.863281	0.164063	-0.597656	0.811523	0.407227	-0.114502	30.8	1008.59	0:0:0:50	50	680	0	0	0.8396	0.145508	-0.601318	0.0300293	0	0	0	0	0	0	1.04297	0.0234375	0.0183105	0.00366211	1008.54	-71.81	-0.053	0.45
0	1562	1	1	1	1	1	0.855469	0.179688	-0.527344	0.802002	0.402832	-0.118896	30.8	1008.47	0:0:0:51	51	683	0	0	0.8396	0.145752	-0.601563	0.0830078	0	0	0	0	0	0	1.04297	0.0158691	0.0336914	0.0742188	1008.54	-71.8	-0.053	0.45
0	1563	1	1	1	1	1	0.757813	0.140625	-0.691406	0.807129	0.413818	-0.119629	30.9	1008.53	0:0:0:51	51	710	0	0	0.841064	0.145264	-0.601318	0.122559	0	0	0	0	0	0	1.04395	-0.083252	-0.00463867	-0.0900879	1008.54	-71.78	-0.053	0.44
0	1564	1	1	1	1	1	0.792969	0.121094	-0.695313	0.794678	0.405762	-0.121094	30.9	1008.59	0:0:0:51	51	700	0	0	0.841064	0.14502	-0.601563	0.10791	0	0	0	0	0	0	1.04419	-0.0480957	-0.0239258	-0.09375	1008.54	-71.76	-0.052	0.43
0	1565	1	1	1	1	1	0.8125	0.199219	-0.554688	0.811523	0.413086	-0.122559	30.8	1008.53	0:0:0:51	51	706	0	0	0.841553	0.144531	-0.600586	0.0769043	0	0	0	0	0	0	1.04419	-0.0290527	0.0544434	0.0458984	1008.54	-71.75	-0.052	0.44
0	1566	1	1	1	1	1	0.890625	0.171875	-0.523438	0.803467	0.400635	-0.113037	30.9	1008.53	0:0:0:51	51	680	0	0	0.841553	0.144775	-0.601074	0.0957031	0	0	0	0	0	0	1.04419	0.0488281	0.0268555	0.0776367	1008.53	-71.73	-0.051	0.43
0	1567	1	1	1	1	1	0.851563	0.136719	-0.585938	0.791748	0.410156	-0.121826	30.8	1008.55	0:0:0:51	51	695	0	0	0.842285	0.145264	-0.600586	0.0192871	0	0	0	0	0	0	1.04468	0.0090332	-0.00854492	0.0146484	1008.53	-71.71	-0.051	0.42
0	1568	1	1	1	1	1	0.898438	0.148438	-0.621094	0.810059	0.403564	-0.115234	30.8	1008.65	0:0:0:51	51	696	0	0	0.842773	0.145264	-0.599854	0.0593262	0	0	0	0	0	0	1.04468	0.0554199	0.00292969	-0.0209961	1008.53	-71.7	-0.05	0.42
0	1569	1	1	1	1	1	0.8125	0.164063	-0.601563	0.807129	0.403564	-0.114502	30.9	1008.53	0:0:0:51	51	711	0	0	0.842041	0.145264	-0.600098	0.0349121	0	0	0	0	0	0	1.04419	-0.029541	0.0185547	-0.0012207	1008.53	-71.67	-0.047	0.39
0	1570	1	1	1	1	1	0.871094	0.132813	-0.574219	0.790283	0.406494	-0.115234	30.8	1008.57	0:0:0:51	51	689	0	0	0.841797	0.14502	-0.599121	0.0402832	0	0	0	0	0	0	1.04346	0.0290527	-0.012207	0.0249023	1008.52	-71.65	-0.046	0.38
0	1571	1	1	1	1	1	0.832031	0.183594	-0.632813	0.799072	0.404297	-0.119629	30.9	1008.63	0:0:0:51	51	707	0	0	0.841553	0.14502	-0.598389	0.0522461	0	0	0	0	0	0	1.04297	-0.00952148	0.0383301	-0.0341797	1008.52	-71.63	-0.044	0.37
0	1572	1	1	1	1	1	0.871094	0.144531	-0.636719	0.812988	0.408691	-0.119629	30.8	1008.59	0:0:0:51	51	692	0	0	0.842285	0.145508	-0.598389	0.0476074	0	0	0	0	0	0	1.04346	0.0285645	-0.000976563	-0.0380859	1008.52	-71.6	-0.042	0.35
0	1573	1	1	1	1	1	0.867188	0.203125	-0.59375	0.807129	0.410156	-0.121094	30.9	1008.57	0:0:0:51	51	706	0	0	0.841797	0.146484	-0.597412	0.0620117	0	0	0	0	0	0	1.04272	0.0251465	0.0566406	0.00366211	1008.52	-71.59	-0.041	0.35
0	1574	1	1	1	1	1	0.859375	0.203125	-0.527344	0.788818	0.407959	-0.124756	30.8	1008.53	0:0:0:51	51	688	0	0	0.842041	0.14624	-0.5979	0.092041	0	0	0	0	0	0	1.04321	0.0170898	0.0566406	0.0705566	1008.51	-71.57	-0.04	0.33
0	1575	1	1	1	1	1	0.855469	0.148438	-0.617188	0.813721	0.408691	-0.105713	30.9	1008.57	0:0:0:51	51	689	0	0	0.842529	0.146729	-0.597168	0.0236816	0	0	0	0	0	0	1.04321	0.0126953	0.00170898	-0.0197754	1008.51	-71.55	-0.038	0.31
0	1576	1	1	1	1	1	0.851563	0.207031	-0.496094	0.805664	0.401367	-0.115967	30.9	1008.57	0:0:0:51	51	706	0	0	0.84375	0.146973	-0.597656	0.11792	0	0	0	0	0	0	1.04443	0.00756836	0.0598145	0.101563	1008.51	-71.53	-0.036	0.3
0	1577	1	1	1	1	1	0.828125	0.234375	-0.597656	0.80127	0.408691	-0.121094	30.9	1008.63	0:0:0:51	51	710	0	0	0.842773	0.146484	-0.597656	0.0891113	0	0	0	0	0	0	1.0437	-0.0146484	0.0878906	0	1008.51	-71.51	-0.035	0.29
0	1578	1	1	1	1	1	0.847656	0.0859375	-0.527344	0.804932	0.400635	-0.121094	30.9	1008.39	0:0:0:51	51	675	0	0	0.842041	0.145264	-0.5979	0.0922852	0	0	0	0	0	0	1.04272	0.00561523	-0.0593262	0.0705566	1008.51	-71.5	-0.034	0.29
0	1579	1	1	1	1	1	0.898438	0.183594	-0.515625	0.811523	0.404297	-0.121094	30.9	1008.59	0:0:0:51	51	696	0	0	0.842773	0.143799	-0.599609	0.108154	0	0	0	0	0	0	1.04419	0.0554199	0.0397949	0.0839844	1008.5	-71.48	-0.033	0.28
0	1580	1	1	1	1	1	0.859375	0.234375	-0.625	0.802002	0.406494	-0.126221	30.8	1008.53	0:0:0:51	51	656	0	0	0.844727	0.143799	-0.598877	0.0952148	0	0	0	0	0	0	1.04541	0.0144043	0.090332	-0.0258789	1008.5	-71.47	-0.033	0.28
0	1581	1	1	1	1	1	0.839844	0.117188	-0.613281	0.804199	0.404297	-0.126221	30.9	1008.65	0:0:0:51	51	704	0	0	0.844482	0.144287	-0.596924	0.0319824	0	0	0	0	0	0	1.04419	-0.00463867	-0.0270996	-0.0161133	1008.5	-71.45	-0.032	0.26
0	1582	1	1	1	1	1	0.824219	0.136719	-0.589844	0.802734	0.401367	-0.121094	30.9	1008.49	0:0:0:51	51	680	0	0	0.845215	0.14502	-0.59375	0.0229492	0	0	0	0	0	0	1.04321	-0.0209961	-0.00830078	0.00390625	1008.5	-71.45	-0.032	0.27
0	1583	1	1	1	1	1	0.859375	0.136719	-0.609375	0.803467	0.4021	-0.124023	30.9	1008.69	0:0:0:51	51	686	0	0	0.844482	0.144043	-0.594238	0.0222168	0	0	0	0	0	0	1.04248	0.0146484	-0.00732422	-0.0148926	1008.5	-71.43	-0.03	0.25
0	1584	1	1	1	1	1	0.847656	0.117188	-0.601563	0.806396	0.402832	-0.121094	30.9	1008.59	0:0:0:51	51	711	0	0	0.846191	0.144775	-0.593018	0.0290527	0	0	0	0	0	0	1.04346	0.0012207	-0.0275879	-0.00830078	1008.5	-71.43	-0.032	0.27
0	1585	1	1	1	1	1	0.839844	0.128906	-0.625	0.79248	0.401367	-0.124023	30.9	1008.53	0:0:0:51	51	703	0	0	0.844971	0.14502	-0.594727	0.0344238	0	0	0	0	0	0	1.04346	-0.00512695	-0.0161133	-0.0300293	1008.5	-71.42	-0.033	0.28
0	1586	1	1	1	1	1	0.84375	0.101563	-0.605469	0.811523	0.403564	-0.124756	30.9	1008.63	0:0:0:51	51	695	0	0	0.843018	0.14624	-0.596924	0.0454102	0	0	0	0	0	0	1.04321	0.000488281	-0.0446777	-0.00830078	1008.5	-71.41	-0.033	0.27
0	1587	1	1	1	1	1	0.839844	0.140625	-0.609375	0.81665	0.402832	-0.125488	30.9	1008.59	0:0:0:51	51	703	0	0	0.843506	0.147705	-0.597656	0.013916	0	0	0	0	0	0	1.04443	-0.00366211	-0.00708008	-0.0114746	1008.5	-71.41	-0.034	0.28
0	1588	1	1	1	1	1	0.84375	0.132813	-0.601563	0.796143	0.401367	-0.124023	30.9	1008.53	0:0:0:51	51	720	0	0	0.839844	0.156494	-0.594727	0.0249023	0	0	0	0	0	0	1.04102	0.00366211	-0.0236816	-0.0065918	1008.49	-71.4	-0.034	0.28
0	1589	1	1	1	1	1	0.765625	0.152344	-0.585938	0.809326	0.405029	-0.115967	30.9	1008.53	0:0:0:51	51	705	0	0	0.840576	0.158936	-0.59375	0.0754395	0	0	0	0	0	0	1.04126	-0.0749512	-0.0065918	0.0078125	1008.49	-71.4	-0.034	0.28
0	1590	1	1	1	1	1	0.832031	0.136719	-0.605469	0.804199	0.402832	-0.119629	30.9	1008.59	0:0:0:51	51	680	0	0	0.844727	0.155029	-0.595947	0.0241699	0	0	0	0	0	0	1.04541	-0.0126953	-0.0183105	-0.00927734	1008.49	-71.4	-0.035	0.29
0	1591	1	1	1	1	1	0.835938	0.136719	-0.648438	0.804932	0.407227	-0.126953	30.9	1008.65	0:0:0:51	51	698	0	0	0.844727	0.155029	-0.59668	0.0554199	0	0	0	0	0	0	1.0459	-0.00878906	-0.0183105	-0.0515137	1008.49	-71.4	-0.036	0.3
0	1592	1	1	1	1	1	0.867188	0.128906	-0.601563	0.799072	0.405762	-0.124756	30.9	1008.59	0:0:0:51	51	699	0	0	0.84668	0.155518	-0.596436	0.0339355	0	0	0	0	0	0	1.04736	0.0202637	-0.0266113	-0.00488281	1008.49	-71.4	-0.037	0.31
0	1593	1	1	1	1	1	0.820313	0.128906	-0.601563	0.811523	0.408691	-0.125488	30.9	1008.69	0:0:0:51	51	720	0	0	0.849365	0.150146	-0.599854	0.0361328	0	0	0	0	0	0	1.05054	-0.0290527	-0.0212402	-0.00170898	1008.49	-71.39	-0.037	0.31
0	1594	1	1	1	1	1	0.847656	0.140625	-0.644531	0.803467	0.405029	-0.118164	30.9	1008.59	0:0:0:51	51	703	0	0	0.85791	0.148438	-0.595947	0.0500488	0	0	0	0	0	0	1.05518	-0.0102539	-0.0078125	-0.0483398	1008.49	-71.39	-0.037	0.31
0	1595	1	1	1	1	1	0.851563	0.125	-0.570313	0.802002	0.410156	-0.12915	30.9	1008.53	0:0:0:51	51	688	0	0	0.862061	0.14502	-0.593506	0.0324707	0	0	0	0	0	0	1.05664	-0.010498	-0.0200195	0.0231934	1008.49	-71.39	-0.036	0.31
0	1596	1	1	1	1	1	0.828125	0.113281	-0.628906	0.799805	0.39917	-0.125488	30.9	1008.53	0:0:0:51	51	720	0	0	0.867676	0.141846	-0.593506	0.0603027	0	0	0	0	0	0	1.06104	-0.0395508	-0.0285645	-0.0351563	1008.49	-71.38	-0.036	0.3
0	1597	1	1	1	1	1	0.855469	0.128906	-0.601563	0.794678	0.403564	-0.115967	30.9	1008.59	0:0:0:51	51	705	0	0	0.870361	0.138428	-0.59082	0.0205078	0	0	0	0	0	0	1.06104	-0.0148926	-0.00952148	-0.010498	1008.49	-71.38	-0.036	0.3
0	1598	1	1	1	1	1	0.835938	0.140625	-0.632813	0.804932	0.398438	-0.121826	30.9	1008.59	0:0:0:51	51	695	0	0	0.870605	0.136475	-0.584473	0.0595703	0	0	0	0	0	0	1.05762	-0.034668	0.00390625	-0.0480957	1008.49	-71.37	-0.035	0.29
0	1599	1	1	1	1	1	0.835938	0.132813	-0.601563	0.813721	0.405029	-0.121094	30.9	1008.53	0:0:0:51	51	711	0	0	0.872314	0.129639	-0.580322	0.0419922	0	0	0	0	0	0	1.05566	-0.036377	0.00292969	-0.0212402	1008.49	-71.37	-0.035	0.29
0	1600	1	1	1	1	1	0.875	0.113281	-0.597656	0.815918	0.394775	-0.115234	30.9	1008.57	0:0:0:51	51	626	0	0	0.875244	0.124268	-0.578857	0.0217285	0	0	0	0	0	0	1.05664	-0.000244141	-0.0109863	-0.0187988	1008.49	-71.37	-0.036	0.3
0	1601	1	1	1	1	1	0.835938	0.132813	-0.621094	0.799072	0.401367	-0.123291	30.9	1008.59	0:0:0:52	52	707	0	0	0.876465	0.118652	-0.572021	0.0649414	0	0	0	0	0	0	1.05322	-0.0405273	0.0141602	-0.0488281	1008.49	-71.36	-0.035	0.29
0	1602	1	1	1	1	1	0.851563	0.15625	-0.613281	0.809326	0.397705	-0.115234	30.9	1008.59	0:0:0:52	52	707	0	0	0.877197	0.110352	-0.567871	0.0693359	0	0	0	0	0	0	1.05078	-0.0256348	0.0456543	-0.0454102	1008.49	-71.35	-0.035	0.29
0	1603	1	1	1	1	1	0.871094	0.132813	-0.597656	0.820313	0.407959	-0.118896	30.9	1008.53	0:0:0:52	52	689	0	0	0.883301	0.104248	-0.560303	0.0483398	0	0	0	0	0	0	1.05127	-0.012207	0.0285645	-0.0371094	1008.49	-71.34	-0.033	0.28
0	1604	1	1	1	1	1	0.820313	0.128906	-0.589844	0.794678	0.410889	-0.116699	30.9	1008.65	0:0:0:52	52	696	0	0	0.890137	0.0957031	-0.552246	0.0859375	0	0	0	0	0	0	1.052	-0.0698242	0.032959	-0.0373535	1008.49	-71.33	-0.032	0.27
0	1605	1	1	1	1	1	0.890625	0.0898438	-0.625	0.815918	0.399902	-0.115234	30.9	1008.57	0:0:0:52	52	711	0	0	0.897949	0.0891113	-0.542725	0.0825195	0	0	0	0	0	0	1.05298	-0.00732422	0.000488281	-0.0822754	1008.48	-71.31	-0.031	0.26
0	1606	1	1	1	1	1	0.851563	0.148438	-0.539063	0.809326	0.412354	-0.118896	30.9	1008.59	0:0:0:52	52	700	0	0	0.901367	0.0812988	-0.531982	0.0837402	0	0	0	0	0	0	1.0498	-0.0498047	0.0668945	-0.00708008	1008.48	-71.3	-0.03	0.25
0	1607	1	1	1	1	1	0.898438	0.1875	-0.542969	0.810791	0.402832	-0.117432	30.8	1008.47	0:0:0:52	52	702	0	0	0.903564	0.0722656	-0.519531	0.117432	0	0	0	0	0	0	1.04468	-0.00512695	0.11499	-0.0234375	1008.48	-71.29	-0.028	0.24
0	1608	1	1	1	1	1	0.851563	0.164063	-0.601563	0.806396	0.405762	-0.118164	30.9	1008.49	0:0:0:52	52	695	0	0	0.905518	0.0612793	-0.506104	0.149902	0	0	0	0	0	0	1.03906	-0.0539551	0.102539	-0.0952148	1008.48	-71.28	-0.027	0.23
0	1609	1	1	1	1	1	0.78125	0.164063	-0.546875	0.81665	0.404297	-0.114502	30.9	1008.57	0:0:0:52	52	711	0	0	0.907959	0.0488281	-0.496338	0.178467	0	0	0	0	0	0	1.03589	-0.126709	0.11499	-0.050293	1008.48	-71.28	-0.028	0.24
0	1610	1	1	1	1	1	0.832031	0.140625	-0.570313	0.796143	0.406494	-0.119629	30.9	1008.53	0:0:0:52	52	681	0	0	0.910645	0.0366211	-0.488525	0.153809	0	0	0	0	0	0	1.03418	-0.0786133	0.104004	-0.081543	1008.48	-71.27	-0.027	0.23
0	1611	1	1	1	1	1	0.890625	0.199219	-0.554688	0.804932	0.405762	-0.125488	30.9	1008.59	0:0:0:52	52	692	0	0	0.913818	0.0246582	-0.478027	0.19165	0	0	0	0	0	0	1.03149	-0.0231934	0.174316	-0.076416	1008.48	-71.26	-0.026	0.22
0	1612	1	1	1	1	1	0.898438	0.199219	-0.664063	0.805664	0.405029	-0.118164	30.9	1008.49	0:0:0:52	52	692	0	0	0.913574	0.0141602	-0.468018	0.269775	0	0	0	0	0	0	1.02661	-0.0151367	0.184814	-0.195801	1008.48	-71.25	-0.026	0.22
0	1613	1	1	1	1	1	0.867188	0.214844	-0.574219	0.804199	0.404297	-0.117432	30.9	1008.63	0:0:0:52	52	695	0	0	0.912598	0.00317383	-0.459229	0.244873	0	0	0	0	0	0	1.02173	-0.0454102	0.211426	-0.114746	1008.48	-71.24	-0.025	0.21
0	1614	1	1	1	1	1	0.871094	0.148438	-0.605469	0.807129	0.408691	-0.121094	30.9	1008.63	0:0:0:52	52	699	0	0	0.913574	-0.00756836	-0.450439	0.223877	0	0	0	0	0	0	1.0188	-0.0424805	0.156006	-0.154785	1008.47	-71.24	-0.024	0.21
0	1615	1	1	1	1	1	0.878906	0.167969	-0.605469	0.821045	0.403564	-0.114502	30.9	1008.59	0:0:0:52	52	688	0	0	0.912842	-0.0180664	-0.440918	0.250488	0	0	0	0	0	0	1.01392	-0.0339355	0.186035	-0.164307	1008.47	-71.24	-0.025	0.21
0	1616	1	1	1	1	1	0.894531	0.179688	-0.648438	0.793213	0.404297	-0.124023	30.9	1008.63	0:0:0:52	52	706	0	0	0.910645	-0.0253906	-0.433105	0.297852	0	0	0	0	0	0	1.00854	-0.0161133	0.205078	-0.215088	1008.47	-71.23	-0.024	0.2
0	1617	1	1	1	1	1	0.800781	0.121094	-0.671875	0.793213	0.405762	-0.117432	30.9	1008.53	0:0:0:52	52	689	0	0	0.910645	-0.032959	-0.424805	0.311035	0	0	0	0	0	0	1.00537	-0.109863	0.154053	-0.246826	1008.47	-71.22	-0.024	0.2
0	1618	1	1	1	1	1	0.84375	0.125	-0.601563	0.793213	0.405762	-0.120361	30.9	1008.63	0:0:0:52	52	692	0	0	0.910645	-0.0378418	-0.417236	0.254639	0	0	0	0	0	0	1.00244	-0.0668945	0.162842	-0.184082	1008.47	-71.21	-0.023	0.19
0	1619	1	1	1	1	1	0.90625	0.128906	-0.632813	0.814453	0.412354	-0.117432	30.9	1008.63	0:0:0:52	52	692	0	0	0.909424	-0.0432129	-0.412109	0.279785	0	0	0	0	0	0	0.999512	-0.00317383	0.172119	-0.220459	1008.47	-71.2	-0.023	0.19
0	1620	1	1	1	1	1	0.910156	0.140625	-0.566406	0.814453	0.403564	-0.124756	30.9	1008.63	0:0:0:52	52	616	0	0	0.908936	-0.0466309	-0.407471	0.245605	0	0	0	0	0	0	0.99707	0.000976563	0.187256	-0.158936	1008.47	-71.19	-0.023	0.19
0	1621	1	1	1	1	1	0.808594	0.183594	-0.515625	0.802002	0.407227	-0.124023	30.9	1008.59	0:0:0:52	52	683	0	0	0.908203	-0.0483398	-0.402832	0.276611	0	0	0	0	0	0	0.994629	-0.0996094	0.231934	-0.112549	1008.47	-71.19	-0.024	0.21
0	1622	1	1	1	1	1	0.902344	0.171875	-0.421875	0.782471	0.408691	-0.137939	30.9	1008.57	0:0:0:52	52	686	0	0	0.906494	-0.0505371	-0.397949	0.223633	0	0	0	0	0	0	0.991211	-0.00415039	0.222412	-0.0236816	1008.47	-71.18	-0.024	0.2
0	1623	1	1	1	1	1	0.785156	0.0625	-0.648438	0.80127	0.419678	-0.140869	30.9	1008.65	0:0:0:52	52	688	0	0	0.905029	-0.0529785	-0.392578	0.305176	0	0	0	0	0	0	0.987793	-0.119873	0.115479	-0.255615	1008.47	-71.18	-0.025	0.21
0	1624	1	1	1	1	1	0.957031	0.210938	-0.53125	0.782471	0.41748	-0.132813	30.9	1008.57	0:0:0:52	52	688	0	0	0.904785	-0.0529785	-0.385254	0.306152	0	0	0	0	0	0	0.984619	0.0522461	0.263916	-0.145752	1008.47	-71.16	-0.024	0.2
0	1625	1	1	1	1	1	0.738281	0.144531	-0.734375	0.789551	0.421143	-0.13501	30.9	1008.65	0:0:0:52	52	711	0	0	0.904297	-0.052002	-0.378418	0.438965	0	0	0	0	0	0	0.981689	-0.166016	0.196533	-0.355713	1008.46	-71.14	-0.023	0.19
0	1626	1	1	1	1	1	0.683594	0.199219	-0.75	0.793945	0.424805	-0.132813	30.9	1008.63	0:0:0:52	52	707	0	0	0.904541	-0.0505371	-0.37207	0.503906	0	0	0	0	0	0	0.979492	-0.220947	0.249756	-0.377686	1008.46	-71.14	-0.022	0.19
0	1627	1	1	1	1	1	0.84375	0.257813	-0.703125	0.802002	0.414551	-0.122559	30.9	1008.69	0:0:0:52	52	694	0	0	0.90625	-0.0507813	-0.365967	0.461182	0	0	0	0	0	0	0.97876	-0.0625	0.308594	-0.336914	1008.46	-71.13	-0.022	0.19
0	1628	1	1	1	1	1	0.5625	0.839844	-0.390625	0.810791	0.453857	-0.113037	30.9	1008.59	0:0:0:52	52	694	0	0	0.905518	-0.0532227	-0.358398	0.957275	0	0	0	0	0	0	0.975342	-0.343018	0.893066	-0.0319824	1008.46	-71.12	-0.022	0.19
0	1629	1	1	1	1	1	0.875	0.320313	-0.558594	0.837891	0.469971	-0.0656738	30.9	1008.65	0:0:0:52	52	701	0	0	0.90918	-0.0534668	-0.35376	0.42749	0	0	0	0	0	0	0.977051	-0.0341797	0.373779	-0.20459	1008.46	-71.12	-0.022	0.19
0	1630	1	1	1	1	1	1.19141	-0.191406	-0.789063	0.880127	0.445801	-0.0686035	30.9	1008.63	0:0:0:52	52	687	0	0	0.917236	-0.0537109	-0.350098	0.5354	0	0	0	0	0	0	0.983154	0.273926	-0.137451	-0.438965	1008.46	-71.11	-0.021	0.18
0	1631	1	1	1	1	1	0.855469	0.121094	-0.695313	0.883057	0.393311	-0.0598145	30.9	1008.69	0:0:0:52	52	687	0	0	0.924316	-0.0534668	-0.342773	0.39917	0	0	0	0	0	0	0.987305	-0.0688477	0.174561	-0.352295	1008.46	-71.1	-0.02	0.17
0	1632	1	1	1	1	1	0.976563	0.195313	-0.53125	0.863281	0.363281	-0.081543	30.9	1008.65	0:0:0:52	52	680	0	0	0.926514	-0.0554199	-0.333496	0.323242	0	0	0	0	0	0	0.986084	0.0500488	0.250732	-0.19751	1008.46	-71.09	-0.019	0.16
0	1633	1	1	1	1	1	1.0625	-0.292969	-0.890625	0.852539	0.329834	-0.0830078	30.9	1008.63	0:0:0:52	52	690	0	0	0.930908	-0.057373	-0.325439	0.625977	0	0	0	0	0	0	0.987793	0.131592	-0.235352	-0.564941	1008.46	-71.08	-0.018	0.15
0	1634	1	1	1	1	1	1.50391	0.0078125	-0.324219	0.806396	0.288086	-0.0947266	30.9	1008.57	0:0:0:52	52	703	0	0	0.935303	-0.0617676	-0.31665	0.572754	0	0	0	0	0	0	0.989502	0.568359	0.0695801	-0.00732422	1008.46	-71.08	-0.019	0.15
0	1635	1	1	1	1	1	1.1875	-0.132813	-0.414063	0.776611	0.24585	-0.123291	30.9	1008.65	0:0:0:52	52	694	0	0	0.937744	-0.0673828	-0.30835	0.278809	0	0	0	0	0	0	0.989258	0.249512	-0.0654297	-0.105713	1008.46	-71.08	-0.019	0.15
0	1636	1	1	1	1	1	1.30859	-0.113281	-0.597656	0.76416	0.229736	-0.153076	30.9	1008.49	0:0:0:52	52	703	0	0	0.938721	-0.0727539	-0.299316	0.476807	0	0	0	0	0	0	0.987793	0.369873	-0.0402832	-0.298096	1008.46	-71.08	-0.018	0.15
0	1637	1	1	1	1	1	1.04297	-0.171875	-0.398438	0.73999	0.228271	-0.169922	30.9	1008.47	0:0:0:52	52	687	0	0	0.939697	-0.0786133	-0.29126	0.175537	0	0	0	0	0	0	0.986816	0.103027	-0.0932617	-0.106934	1008.46	-71.08	-0.018	0.15
0	1638	1	1	1	1	1	0.839844	-0.0234375	-0.109375	0.698486	0.226074	-0.208008	30.8	1008.49	0:0:0:52	52	703	0	0	0.941406	-0.083252	-0.282959	0.209717	0	0	0	0	0	0	0.986328	-0.101563	0.0598145	0.173584	1008.46	-71.08	-0.018	0.15
0	1639	1	1	1	1	1	0.933594	-0.417969	-0.3125	0.688232	0.217285	-0.212402	30.8	1008.39	0:0:0:52	52	696	0	0	0.943115	-0.088623	-0.275635	0.331299	0	0	0	0	0	0	0.986572	-0.00952148	-0.329346	-0.0366211	1008.46	-71.08	-0.019	0.16
0	1640	1	1	1	1	1	0.949219	-0.464844	-0.101563	0.713867	0.185303	-0.212402	30.8	1008.49	0:0:0:53	53	640	0	0	0.945557	-0.0966797	-0.264893	0.402588	0	0	0	0	0	0	0.986572	0.00341797	-0.36792	0.16333	1008.45	-71.07	-0.018	0.15
0	1641	1	1	1	1	1	0.964844	-0.296875	-0.0664063	0.6875	0.178711	-0.219482	30.8	1008.44	0:0:0:53	53	667	0	0	0.947266	-0.10083	-0.256836	0.273682	0	0	0	0	0	0	0.986572	0.0175781	-0.195801	0.19043	1008.45	-71.07	-0.018	0.15
0	1642	1	1	1	1	1	0.914063	-0.472656	-0.179688	0.677246	0.154541	-0.226074	30.8	1008.49	0:0:0:53	53	703	0	0	0.948975	-0.104248	-0.247803	0.375977	0	0	0	0	0	0	0.986328	-0.0349121	-0.368164	0.0681152	1008.45	-71.06	-0.017	0.14
0	1643	1	1	1	1	1	1.25391	-0.359375	-0.0898438	0.692627	0.138672	-0.233398	30.8	1008.39	0:0:0:53	53	689	0	0	0.950928	-0.10791	-0.239014	0.420898	0	0	0	0	0	0	0.986572	0.302734	-0.251221	0.14917	1008.45	-71.06	-0.018	0.15
0	1644	1	1	1	1	1	1.34375	-0.554688	-0.0507813	0.692627	0.133545	-0.232666	30.8	1008.44	0:0:0:53	53	720	0	0	0.952637	-0.111816	-0.229736	0.616943	0	0	0	0	0	0	0.986328	0.390869	-0.442627	0.178955	1008.45	-71.06	-0.018	0.15
0	1645	1	1	1	1	1	1.42578	-0.324219	0.210938	0.678711	0.143555	-0.234131	30.8	1008.33	0:0:0:53	53	723	0	0	0.951904	-0.115967	-0.219238	0.672852	0	0	0	0	0	0	0.983643	0.473877	-0.208252	0.430176	1008.45	-71.05	-0.018	0.15
0	1646	1	1	1	1	1	1.16797	-0.457031	0.335938	0.670654	0.154541	-0.251709	30.8	1008.44	0:0:0:53	53	690	0	0	0.95166	-0.119385	-0.208252	0.676025	0	0	0	0	0	0	0.981689	0.216064	-0.337402	0.544189	1008.45	-71.05	-0.018	0.15
0	1647	1	1	1	1	1	1.01953	-0.585938	0.410156	0.685303	0.172119	-0.234863	30.9	1008.47	0:0:0:53	53	710	0	0	0.953369	-0.122314	-0.198242	0.767578	0	0	0	0	0	0	0.981445	0.065918	-0.463379	0.608398	1008.45	-71.05	-0.019	0.16
0	1648	1	1	1	1	1	1.05469	-0.730469	0.441406	0.671387	0.185303	-0.238525	30.9	1008.47	0:0:0:53	53	681	0	0	0.954102	-0.12793	-0.186523	0.875977	0	0	0	0	0	0	0.980713	0.100342	-0.602539	0.62793	1008.45	-71.05	-0.019	0.16
0	1649	1	1	1	1	1	1.01563	-0.835938	0.179688	0.66626	0.189697	-0.235596	30.8	1008.49	0:0:0:53	53	711	0	0	0.955322	-0.132568	-0.175293	0.790039	0	0	0	0	0	0	0.980225	0.0603027	-0.703125	0.35498	1008.45	-71.04	-0.019	0.16
0	1650	1	1	1	1	1	1.09375	-0.847656	0.0585938	0.675049	0.202881	-0.237061	30.9	1008.49	0:0:0:53	53	710	0	0	0.95752	-0.135742	-0.164063	0.758057	0	0	0	0	0	0	0.980957	0.135986	-0.71167	0.222656	1008.45	-71.04	-0.02	0.16
0	1651	1	1	1	1	1	1.07422	-0.757813	0.199219	0.669922	0.217285	-0.231201	30.8	1008.47	0:0:0:53	53	692	0	0	0.958984	-0.140869	-0.153076	0.719727	0	0	0	0	0	0	0.981445	0.11499	-0.616943	0.352295	1008.45	-71.04	-0.021	0.17
0	1652	1	1	1	1	1	0.851563	-0.707031	0.160156	0.657471	0.225342	-0.227539	30.8	1008.33	0:0:0:53	53	688	0	0	0.958252	-0.14624	-0.141113	0.645508	0	0	0	0	0	0	0.979492	-0.106689	-0.560791	0.30127	1008.45	-71.03	-0.021	0.17
0	1653	1	1	1	1	1	0.800781	-0.664063	0.121094	0.670654	0.231934	-0.210205	30.9	1008.47	0:0:0:53	53	695	0	0	0.958496	-0.150391	-0.130127	0.593262	0	0	0	0	0	0	0.979004	-0.157715	-0.513672	0.251221	1008.45	-71.03	-0.022	0.18
0	1654	1	1	1	1	1	0.933594	-0.671875	0.167969	0.688965	0.245117	-0.194092	30.9	1008.53	0:0:0:53	53	711	0	0	0.959717	-0.151855	-0.118164	0.593994	0	0	0	0	0	0	0.979004	-0.026123	-0.519775	0.286133	1008.45	-71.03	-0.022	0.18
0	1655	1	1	1	1	1	0.796875	-0.695313	0.152344	0.671387	0.27002	-0.169922	30.9	1008.53	0:0:0:53	53	688	0	0	0.960693	-0.155762	-0.105469	0.619873	0	0	0	0	0	0	0.979004	-0.163818	-0.539307	0.257813	1008.45	-71.03	-0.022	0.19
0	1656	1	1	1	1	1	0.667969	-0.386719	0.128906	0.702881	0.270752	-0.142822	30.9	1008.53	0:0:0:53	53	711	0	0	0.960449	-0.1604	-0.0927734	0.430908	0	0	0	0	0	0	0.978027	-0.29248	-0.226074	0.22168	1008.45	-71.03	-0.023	0.2
0	1657	1	1	1	1	1	0.828125	-0.375	0.0664063	0.697754	0.278076	-0.132813	30.9	1008.49	0:0:0:53	53	688	0	0	0.962158	-0.159668	-0.0803223	0.292725	0	0	0	0	0	0	0.978516	-0.134033	-0.215088	0.146729	1008.45	-71.02	-0.022	0.19
0	1658	1	1	1	1	1	0.847656	-0.292969	0.0703125	0.706543	0.288086	-0.111572	30.9	1008.49	0:0:0:53	53	688	0	0	0.9646	-0.159668	-0.0686035	0.225098	0	0	0	0	0	0	0.97998	-0.116943	-0.133057	0.138916	1008.45	-71.02	-0.023	0.19
0	1659	1	1	1	1	1	0.804688	-0.25	-0.105469	0.698486	0.287354	-0.0874023	30.9	1008.49	0:0:0:53	53	700	0	0	0.967285	-0.161621	-0.0556641	0.19165	0	0	0	0	0	0	0.982422	-0.162598	-0.0883789	-0.0495605	1008.45	-71.01	-0.022	0.18
0	1660	1	1	1	1	1	0.816406	-0.046875	-0.242188	0.705811	0.29248	-0.0917969	30.9	1008.47	0:0:0:53	53	656	0	0	0.967285	-0.165771	-0.0437012	0.276123	0	0	0	0	0	0	0.982422	-0.150879	0.118896	-0.198242	1008.45	-71	-0.022	0.18
0	1661	1	1	1	1	1	0.785156	-0.0195313	-0.25	0.703613	0.289551	-0.0822754	30.9	1008.49	0:0:0:53	53	678	0	0	0.969971	-0.166504	-0.0336914	0.320313	0	0	0	0	0	0	0.984863	-0.184814	0.146973	-0.216309	1008.44	-70.98	-0.02	0.16
0	1662	1	1	1	1	1	0.691406	-0.03125	-0.195313	0.702881	0.296143	-0.0793457	30.9	1008.47	0:0:0:53	53	699	0	0	0.972656	-0.167725	-0.0251465	0.355713	0	0	0	0	0	0	0.987305	-0.28125	0.136475	-0.169922	1008.44	-70.98	-0.02	0.17
0	1663	1	1	1	1	1	0.730469	-0.0546875	-0.179688	0.712402	0.296875	-0.0634766	30.9	1008.47	0:0:0:53	53	687	0	0	0.975342	-0.17041	-0.0129395	0.318115	0	0	0	0	0	0	0.990234	-0.244873	0.115723	-0.166748	1008.44	-70.97	-0.019	0.16
0	1664	1	1	1	1	1	0.828125	0.109375	-0.0195313	0.713135	0.299805	-0.045166	30.9	1008.49	0:0:0:53	53	720	0	0	0.975342	-0.177979	-0.0012207	0.323486	0	0	0	0	0	0	0.991455	-0.147217	0.287354	-0.0180664	1008.44	-70.96	-0.019	0.16
0	1665	1	1	1	1	1	0.800781	0.214844	-0.0859375	0.71875	0.309326	-0.0319824	30.9	1008.49	0:0:0:53	53	694	0	0	0.977539	-0.184326	0.0124512	0.44751	0	0	0	0	0	0	0.994873	-0.176758	0.39917	-0.0983887	1008.44	-70.95	-0.018	0.15
0	1666	1	1	1	1	1	0.875	0.214844	-0.0859375	0.726074	0.300537	-0.026123	30.9	1008.39	0:0:0:53	53	711	0	0	0.980713	-0.190918	0.0280762	0.43457	0	0	0	0	0	0	0.999512	-0.105713	0.405762	-0.114014	1008.44	-70.95	-0.018	0.15
0	1667	1	1	1	1	1	0.976563	0.125	-0.121094	0.727539	0.300537	-0.0187988	30.9	1008.44	0:0:0:53	53	699	0	0	0.980957	-0.201172	0.0437012	0.365479	0	0	0	0	0	0	1.00244	-0.00439453	0.326172	-0.164795	1008.44	-70.94	-0.018	0.15
0	1668	1	1	1	1	1	0.78125	-0.0625	-0.0078125	0.728271	0.300537	-0.0100098	30.9	1008.29	0:0:0:53	53	688	0	0	0.984375	-0.220215	0.0551758	0.264893	0	0	0	0	0	0	1.01025	-0.203125	0.157715	-0.0629883	1008.44	-70.93	-0.017	0.14
0	1669	1	1	1	1	1	1.05469	0.125	-0.214844	0.719482	0.306396	-0.0100098	30.9	1008.44	0:0:0:53	53	703	0	0	0.985596	-0.228027	0.0683594	0.457764	0	0	0	0	0	0	1.01392	0.0688477	0.353027	-0.283203	1008.44	-70.93	-0.017	0.14
0	1670	1	1	1	1	1	1.48438	0.117188	-0.296875	0.725342	0.293945	-0.00488281	30.9	1008.35	0:0:0:53	53	703	0	0	0.983643	-0.228516	0.0852051	0.718262	0	0	0	0	0	0	1.01343	0.500488	0.345703	-0.38208	1008.44	-70.93	-0.017	0.14
0	1671	1	1	1	1	1	1.39453	0.15625	-0.0742188	0.729004	0.293213	0.00488281	30.9	1008.39	0:0:0:53	53	698	0	0	0.984131	-0.234131	0.100342	0.592529	0	0	0	0	0	0	1.0166	0.410156	0.390381	-0.174561	1008.44	-70.93	-0.017	0.14
0	1672	1	1	1	1	1	1.03906	-0.03125	0.140625	0.737061	0.289551	0.0275879	30.9	1008.47	0:0:0:53	53	692	0	0	0.982178	-0.241943	0.111816	0.220215	0	0	0	0	0	0	1.01758	0.0566406	0.210693	0.0285645	1008.44	-70.93	-0.018	0.15
0	1673	1	1	1	1	1	1.17188	-0.0273438	0.0429688	0.740723	0.288818	0.0224609	30.9	1008.39	0:0:0:53	53	697	0	0	0.981445	-0.241943	0.128662	0.299316	0	0	0	0	0	0	1.0188	0.190186	0.2146	-0.0856934	1008.44	-70.93	-0.018	0.15
0	1674	1	1	1	1	1	1.20703	-0.207031	0.0546875	0.723877	0.291748	0.0305176	30.9	1008.29	0:0:0:53	53	699	0	0	0.974365	-0.244385	0.141113	0.250977	0	0	0	0	0	0	1.0144	0.232666	0.0373535	-0.0864258	1008.44	-70.93	-0.017	0.15
0	1675	1	1	1	1	1	1.04297	-0.3125	0.109375	0.750977	0.286621	0.0437012	30.9	1008.44	0:0:0:53	53	688	0	0	0.97168	-0.243652	0.155273	0.109131	0	0	0	0	0	0	1.01367	0.0710449	-0.0686035	-0.0458984	1008.44	-70.93	-0.017	0.15
0	1676	1	1	1	1	1	0.902344	-0.332031	0.0859375	0.757568	0.283203	0.0532227	30.9	1008.47	0:0:0:53	53	703	0	0	0.968262	-0.243164	0.168457	0.137939	0	0	0	0	0	0	1.01245	-0.065918	-0.088623	-0.0825195	1008.44	-70.93	-0.018	0.16
0	1677	1	1	1	1	1	0.9375	-0.324219	0.0429688	0.742188	0.281738	0.0671387	30.9	1008.39	0:0:0:53	53	695	0	0	0.967041	-0.244141	0.181152	0.162598	0	0	0	0	0	0	1.01392	-0.029541	-0.0800781	-0.138184	1008.44	-70.93	-0.018	0.16
0	1678	1	1	1	1	1	0.96875	-0.246094	0.0351563	0.742188	0.281738	0.0734863	30.9	1008.44	0:0:0:53	53	720	0	0	0.96875	-0.246338	0.190186	0.155029	0	0	0	0	0	0	1.01758	0	0.000244141	-0.155029	1008.44	-70.93	-0.018	0.16
0	1679	1	1	1	1	1	0.988281	-0.28125	-0.015625	0.764893	0.278076	0.0874023	30.9	1008.47	0:0:0:53	53	705	0	0	0.968506	-0.242676	0.202637	0.222656	0	0	0	0	0	0	1.0188	0.0195313	-0.0383301	-0.218262	1008.44	-70.92	-0.018	0.15
0	1680	1	1	1	1	1	1.05859	-0.539063	0.265625	0.763428	0.258301	0.115967	30.9	1008.47	0:0:0:54	54	638	0	0	0.968506	-0.23584	0.211182	0.320801	0	0	0	0	0	0	1.01904	0.0898438	-0.303223	0.0541992	1008.44	-70.92	-0.018	0.15
0	1681	1	1	1	1	1	0.96875	-0.199219	0.0195313	0.757568	0.250977	0.13208	30.9	1008.44	0:0:0:54	54	686	0	0	0.966064	-0.234619	0.221436	0.204834	0	0	0	0	0	0	1.01855	0.00244141	0.0354004	-0.201904	1008.44	-70.92	-0.018	0.15
0	1682	1	1	1	1	1	0.992188	-0.117188	0.105469	0.772949	0.247314	0.148682	30.9	1008.44	0:0:0:54	54	706	0	0	0.963623	-0.231445	0.230957	0.172119	0	0	0	0	0	0	1.01758	0.0285645	0.114258	-0.125488	1008.44	-70.92	-0.018	0.15
0	1683	1	1	1	1	1	1.03906	-0.160156	0.0976563	0.776611	0.223877	0.156738	30.9	1008.35	0:0:0:54	54	702	0	0	0.957764	-0.227051	0.238525	0.175781	0	0	0	0	0	0	1.0127	0.0810547	0.0668945	-0.140869	1008.43	-70.91	-0.017	0.14
0	1684	1	1	1	1	1	0.957031	-0.1875	0.167969	0.765625	0.209473	0.172119	30.9	1008.47	0:0:0:54	54	691	0	0	0.950684	-0.221436	0.247314	0.0864258	0	0	0	0	0	0	1.00708	0.00610352	0.0339355	-0.0793457	1008.43	-70.91	-0.017	0.14
0	1685	1	1	1	1	1	0.816406	-0.230469	0.214844	0.766357	0.191895	0.181641	30.9	1008.35	0:0:0:54	54	721	0	0	0.940918	-0.218506	0.255371	0.131592	0	0	0	0	0	0	0.999268	-0.124512	-0.0119629	-0.0405273	1008.43	-70.9	-0.017	0.14
0	1686	1	1	1	1	1	0.847656	-0.128906	0.324219	0.763428	0.188232	0.189697	30.9	1008.44	0:0:0:54	54	717	0	0	0.935791	-0.209473	0.260986	0.13501	0	0	0	0	0	0	0.993896	-0.0881348	0.0805664	0.0629883	1008.43	-70.9	-0.017	0.14
0	1687	1	1	1	1	1	1.03516	-0.0507813	0.261719	0.783936	0.161865	0.197021	30.9	1008.49	0:0:0:54	54	694	0	0	0.93335	-0.197754	0.265869	0.178711	0	0	0	0	0	0	0.990479	0.101563	0.146973	-0.00415039	1008.43	-70.89	-0.016	0.13
0	1688	1	1	1	1	1	0.910156	-0.277344	0.339844	0.76416	0.145752	0.208008	30.9	1008.44	0:0:0:54	54	706	0	0	0.925293	-0.186768	0.27002	0.115234	0	0	0	0	0	0	0.981689	-0.0151367	-0.0905762	0.0695801	1008.43	-70.89	-0.016	0.13
0	1689	1	1	1	1	1	0.863281	-0.210938	0.351563	0.781006	0.134277	0.210205	30.9	1008.33	0:0:0:54	54	702	0	0	0.921631	-0.178223	0.275391	0.101318	0	0	0	0	0	0	0.978271	-0.0583496	-0.0324707	0.0759277	1008.43	-70.88	-0.015	0.12
0	1690	1	1	1	1	1	1.01563	-0.113281	0.320313	0.76709	0.115967	0.220215	30.9	1008.35	0:0:0:54	54	692	0	0	0.915527	-0.162598	0.286133	0.116455	0	0	0	0	0	0	0.9729	0.0998535	0.0493164	0.0339355	1008.43	-70.88	-0.014	0.12
0	1691	1	1	1	1	1	1.01563	-0.207031	0.332031	0.76416	0.0947266	0.234131	30.9	1008.33	0:0:0:54	54	689	0	0	0.907715	-0.144287	0.29541	0.129639	0	0	0	0	0	0	0.965576	0.107666	-0.0625	0.036377	1008.43	-70.87	-0.014	0.12
0	1692	1	1	1	1	1	0.835938	-0.230469	0.285156	0.757568	0.076416	0.241455	30.9	1008.35	0:0:0:54	54	702	0	0	0.901367	-0.131592	0.303467	0.119873	0	0	0	0	0	0	0.960205	-0.0654297	-0.0986328	-0.0183105	1008.43	-70.86	-0.013	0.11
0	1693	1	1	1	1	1	0.882813	-0.117188	0.304688	0.760498	0.0720215	0.24292	30.9	1008.47	0:0:0:54	54	674	0	0	0.895508	-0.127686	0.313477	0.0187988	0	0	0	0	0	0	0.95752	-0.0126953	0.010498	-0.00878906	1008.43	-70.85	-0.013	0.11
0	1694	1	1	1	1	1	0.976563	0.0195313	0.359375	0.759033	0.0510254	0.252441	30.9	1008.39	0:0:0:54	54	710	0	0	0.887207	-0.118652	0.323975	0.168213	0	0	0	0	0	0	0.951904	0.0893555	0.138184	0.0351563	1008.43	-70.85	-0.013	0.11
0	1695	1	1	1	1	1	0.949219	-0.136719	0.40625	0.759033	0.0305176	0.259033	30.9	1008.49	0:0:0:54	54	700	0	0	0.87915	-0.104492	0.33374	0.105469	0	0	0	0	0	0	0.946289	0.0698242	-0.0319824	0.0722656	1008.43	-70.84	-0.012	0.1
0	1696	1	1	1	1	1	0.867188	-0.203125	0.367188	0.758301	0.00561523	0.258301	30.9	1008.35	0:0:0:54	54	692	0	0	0.871094	-0.105469	0.344727	0.0998535	0	0	0	0	0	0	0.942627	-0.00390625	-0.0974121	0.0222168	1008.43	-70.83	-0.011	0.09
0	1697	1	1	1	1	1	0.9375	0.183594	0.328125	0.753174	-0.0114746	0.250244	30.9	1008.39	0:0:0:54	54	692	0	0	0.863281	-0.104004	0.35498	0.29834	0	0	0	0	0	0	0.939209	0.0739746	0.287598	-0.0268555	1008.43	-70.83	-0.011	0.09
0	1698	1	1	1	1	1	1.03906	0.125	0.339844	0.729736	-0.0393066	0.26123	30.9	1008.47	0:0:0:54	54	692	0	0	0.856201	-0.0979004	0.367676	0.289551	0	0	0	0	0	0	0.937012	0.182617	0.2229	-0.027832	1008.43	-70.83	-0.01	0.09
0	1699	1	1	1	1	1	1.13281	-0.015625	0.398438	0.727539	-0.0554199	0.266357	30.9	1008.39	0:0:0:54	54	706	0	0	0.8479	-0.0864258	0.382324	0.293701	0	0	0	0	0	0	0.934082	0.284668	0.0708008	0.0158691	1008.43	-70.83	-0.01	0.09
0	1700	1	1	1	1	1	0.914063	-0.199219	0.390625	0.723877	-0.0720215	0.245117	30.9	1008.35	0:0:0:54	54	628	0	0	0.836426	-0.095459	0.388672	0.129395	0	0	0	0	0	0	0.927246	0.0773926	-0.103516	0.00170898	1008.42	-70.82	-0.009	0.08
0	1701	1	1	1	1	1	1.02344	0.125	0.292969	0.720215	-0.0881348	0.224609	30.9	1008.39	0:0:0:54	54	695	0	0	0.830566	-0.088623	0.39917	0.306641	0	0	0	0	0	0	0.925781	0.192871	0.213623	-0.106201	1008.42	-70.82	-0.009	0.08
0	1702	1	1	1	1	1	1.10547	0.0742188	0.25	0.706543	-0.0961914	0.235596	30.9	1008.53	0:0:0:54	54	687	0	0	0.821533	-0.0849609	0.415771	0.365234	0	0	0	0	0	0	0.924561	0.283936	0.15918	-0.165771	1008.42	-70.81	-0.008	0.07
0	1703	1	1	1	1	1	1.01172	-0.15625	0.339844	0.704346	-0.109375	0.22168	30.9	1008.53	0:0:0:54	54	680	0	0	0.810303	-0.0822754	0.431641	0.233154	0	0	0	0	0	0	0.921875	0.201172	-0.0737305	-0.0917969	1008.42	-70.81	-0.008	0.07
0	1704	1	1	1	1	1	0.949219	-0.394531	0.394531	0.701416	-0.121826	0.217285	30.9	1008.47	0:0:0:54	54	720	0	0	0.803467	-0.0834961	0.441162	0.346191	0	0	0	0	0	0	0.92041	0.145508	-0.310791	-0.0466309	1008.42	-70.8	-0.007	0.06
0	1705	1	1	1	1	1	0.90625	-0.367188	0.386719	0.693359	-0.13208	0.200684	30.9	1008.47	0:0:0:54	54	684	0	0	0.80127	-0.0793457	0.45459	0.313477	0	0	0	0	0	0	0.924805	0.104736	-0.287598	-0.0678711	1008.42	-70.8	-0.007	0.06
0	1706	1	1	1	1	1	0.949219	-0.324219	0.5	0.682373	-0.144287	0.18457	30.9	1008.44	0:0:0:54	54	703	0	0	0.793945	-0.0734863	0.470947	0.295898	0	0	0	0	0	0	0.92627	0.155029	-0.250488	0.0288086	1008.42	-70.8	-0.007	0.06
0	1707	1	1	1	1	1	0.863281	-0.558594	0.542969	0.680176	-0.155273	0.177979	30.9	1008.29	0:0:0:54	54	720	0	0	0.786865	-0.0705566	0.482422	0.497559	0	0	0	0	0	0	0.925781	0.0761719	-0.487793	0.0603027	1008.42	-70.79	-0.006	0.05
0	1708	1	1	1	1	1	0.828125	-0.683594	0.527344	0.669922	-0.172119	0.16626	30.9	1008.47	0:0:0:54	54	688	0	0	0.773193	-0.0742188	0.496582	0.612549	0	0	0	0	0	0	0.921875	0.0546875	-0.609131	0.0305176	1008.42	-70.79	-0.006	0.05
0	1709	1	1	1	1	1	0.980469	-0.308594	0.488281	0.669922	-0.175781	0.158203	30.9	1008.39	0:0:0:54	54	716	0	0	0.762451	-0.0778809	0.508301	0.317871	0	0	0	0	0	0	0.919678	0.217773	-0.230469	-0.0200195	1008.42	-70.79	-0.006	0.05
0	1710	1	1	1	1	1	1.03516	-0.226563	0.554688	0.655273	-0.1875	0.141602	30.9	1008.44	0:0:0:54	54	707	0	0	0.749512	-0.0805664	0.522705	0.322021	0	0	0	0	0	0	0.91748	0.2854	-0.145752	0.0317383	1008.42	-70.79	-0.006	0.05
0	1711	1	1	1	1	1	0.898438	-0.332031	0.53125	0.645752	-0.197754	0.13208	30.9	1008.47	0:0:0:54	54	695	0	0	0.736084	-0.0847168	0.534668	0.29541	0	0	0	0	0	0	0.913574	0.162109	-0.24707	-0.00341797	1008.42	-70.79	-0.006	0.05
0	1712	1	1	1	1	1	0.808594	-0.433594	0.382813	0.651611	-0.20874	0.121826	30.9	1008.57	0:0:0:54	54	707	0	0	0.725342	-0.0859375	0.541992	0.391357	0	0	0	0	0	0	0.909668	0.0830078	-0.347656	-0.15918	1008.42	-70.78	-0.005	0.04
0	1713	1	1	1	1	1	1.00391	-0.277344	0.449219	0.620361	-0.222412	0.104248	30.9	1008.53	0:0:0:54	54	680	0	0	0.712402	-0.0861816	0.549072	0.362549	0	0	0	0	0	0	0.903564	0.291504	-0.191162	-0.0998535	1008.42	-70.78	-0.005	0.04
0	1714	1	1	1	1	1	0.933594	-0.1875	0.667969	0.615967	-0.226074	0.0881348	30.9	1008.47	0:0:0:54	54	692	0	0	0.705566	-0.0881348	0.557617	0.271729	0	0	0	0	0	0	0.903564	0.227783	-0.0991211	0.110107	1008.42	-70.78	-0.005	0.04
0	1715	1	1	1	1	1	0.980469	-0.0820313	0.734375	0.593262	-0.229004	0.0649414	30.9	1008.53	0:0:0:54	54	684	0	0	0.699463	-0.0891113	0.56543	0.327637	0	0	0	0	0	0	0.904053	0.280762	0.00708008	0.168701	1008.42	-70.78	-0.005	0.04
0	1716	1	1	1	1	1	1.03516	-0.078125	0.453125	0.618164	-0.226807	0.0612793	30.9	1008.49	0:0:0:54	54	700	0	0	0.694824	-0.0891113	0.571289	0.360352	0	0	0	0	0	0	0.904053	0.340088	0.0109863	-0.118164	1008.42	-70.77	-0.004	0.03
0	1717	1	1	1	1	1	0.953125	-0.238281	0.621094	0.618896	-0.222412	0.0422363	30.9	1008.53	0:0:0:54	54	695	0	0	0.696045	-0.0966797	0.579346	0.296143	0	0	0	0	0	0	0.910889	0.256836	-0.141357	0.0415039	1008.42	-70.77	-0.004	0.03
0	1718	1	1	1	1	1	0.96875	-0.203125	0.613281	0.624023	-0.215088	0.0290527	30.9	1008.53	0:0:0:54	54	720	0	0	0.703369	-0.0935059	0.596191	0.287354	0	0	0	0	0	0	0.927002	0.265137	-0.109375	0.0168457	1008.42	-70.77	-0.004	0.03
0	1719	1	1	1	1	1	0.910156	-0.128906	0.683594	0.636475	-0.214355	0.0144043	30.9	1008.57	0:0:0:55	55	720	0	0	0.695068	-0.0957031	0.60376	0.231445	0	0	0	0	0	0	0.925537	0.214844	-0.032959	0.0795898	1008.42	-70.77	-0.003	0.03
0	1720	1	1	1	1	1	0.953125	0.0898438	0.582031	0.640137	-0.214355	0.0129395	30.9	1008.53	0:0:0:55	55	636	0	0	0.686768	-0.0952148	0.60791	0.325195	0	0	0	0	0	0	0.922363	0.266113	0.185059	-0.0258789	1008.42	-70.77	-0.003	0.03
0	1721	1	1	1	1	1	0.769531	-0.214844	0.738281	0.614502	-0.224609	0.00415039	30.9	1008.51	0:0:0:55	55	681	0	0	0.68042	-0.098877	0.617432	0.189453	0	0	0	0	0	0	0.924072	0.0888672	-0.115723	0.120605	1008.42	-70.77	-0.003	0.03
0	1722	1	1	1	1	1	0.710938	-0.210938	0.589844	0.599121	-0.231201	-0.00268555	30.9	1008.49	0:0:0:55	55	685	0	0	0.671387	-0.101807	0.625	0.121094	0	0	0	0	0	0	0.922852	0.0393066	-0.108887	-0.0351563	1008.42	-70.77	-0.003	0.03
0	1723	1	1	1	1	1	0.792969	-0.00390625	0.519531	0.594727	-0.231201	-0.0195313	30.9	1008.51	0:0:0:55	55	692	0	0	0.653564	-0.101807	0.633545	0.204834	0	0	0	0	0	0	0.916016	0.13916	0.0979004	-0.114014	1008.42	-70.77	-0.003	0.03
0	1724	1	1	1	1	1	0.78125	-0.113281	0.640625	0.605713	-0.224609	-0.0334473	30.9	1008.53	0:0:0:55	55	695	0	0	0.643555	-0.103027	0.643555	0.137939	0	0	0	0	0	0	0.916016	0.137451	-0.0100098	-0.00292969	1008.42	-70.77	-0.003	0.03
0	1725	1	1	1	1	1	0.640625	-0.078125	0.871094	0.603516	-0.223877	-0.0151367	30.9	1008.57	0:0:0:55	55	681	0	0	0.638428	-0.109863	0.64917	0.223877	0	0	0	0	0	0	0.916992	0.00219727	0.0317383	0.22168	1008.42	-70.76	-0.002	0.02
0	1726	1	1	1	1	1	0.753906	0.257813	0.78125	0.602051	-0.230469	-0.0180664	30.9	1008.39	0:0:0:55	55	689	0	0	0.630615	-0.113525	0.655029	0.411133	0	0	0	0	0	0	0.91626	0.123047	0.371338	0.126221	1008.42	-70.76	-0.002	0.02
0	1727	1	1	1	1	1	0.828125	0.347656	0.804688	0.600586	-0.227539	-0.0114746	30.9	1008.35	0:0:0:55	55	721	0	0	0.621582	-0.113037	0.669922	0.522461	0	0	0	0	0	0	0.920654	0.206299	0.460693	0.134766	1008.42	-70.76	-0.002	0.02
0	1728	1	1	1	1	1	0.40625	0.160156	0.769531	0.590332	-0.231934	-0.00854492	30.9	1008.47	0:0:0:55	55	681	0	0	0.613037	-0.115234	0.681641	0.355469	0	0	0	0	0	0	0.924072	-0.206787	0.275391	0.0876465	1008.42	-70.76	-0.002	0.02
0	1729	1	1	1	1	1	0.734375	-0.164063	0.601563	0.571289	-0.234863	0.00854492	30.9	1008.44	0:0:0:55	55	700	0	0	0.604736	-0.115967	0.690186	0.164063	0	0	0	0	0	0	0.924805	0.129395	-0.0478516	-0.088623	1008.42	-70.76	-0.003	0.03
0	1730	1	1	1	1	1	0.605469	0.410156	0.917969	0.593262	-0.237793	0.0107422	30.9	1008.53	0:0:0:55	55	721	0	0	0.593994	-0.119873	0.695801	0.574707	0	0	0	0	0	0	0.922852	0.0112305	0.530029	0.221924	1008.42	-70.76	-0.003	0.03
0	1731	1	1	1	1	1	0.449219	0.695313	0.941406	0.585938	-0.236328	0.0327148	30.9	1008.49	0:0:0:55	55	692	0	0	0.585693	-0.120361	0.704834	0.860107	0	0	0	0	0	0	0.924316	-0.136475	0.815674	0.236328	1008.42	-70.75	-0.002	0.02
0	1732	1	1	1	1	1	0.332031	0.3125	0.800781	0.597656	-0.231201	0.0510254	30.9	1008.35	0:0:0:55	55	707	0	0	0.577881	-0.122559	0.718262	0.506348	0	0	0	0	0	0	0.929932	-0.24585	0.435059	0.0822754	1008.42	-70.75	-0.003	0.03
0	1733	1	1	1	1	1	0.339844	-0.339844	0.933594	0.612305	-0.242188	0.0539551	30.9	1008.53	0:0:0:55	55	683	0	0	0.563965	-0.122803	0.731201	0.371826	0	0	0	0	0	0	0.931396	-0.224121	-0.216797	0.202393	1008.42	-70.74	-0.002	0.02
0	1734	1	1	1	1	1	0.257813	0.0507813	1.00781	0.612305	-0.237793	0.0712891	30.9	1008.51	0:0:0:55	55	711	0	0	0.548584	-0.124756	0.737061	0.434326	0	0	0	0	0	0	0.927246	-0.290771	0.175537	0.270508	1008.42	-70.74	-0.003	0.02
0	1735	1	1	1	1	1	0.164063	0.425781	0.9375	0.610107	-0.232666	0.0895996	30.9	1008.47	0:0:0:55	55	707	0	0	0.537109	-0.130127	0.740967	0.697754	0	0	0	0	0	0	0.924561	-0.373047	0.555908	0.196289	1008.42	-70.74	-0.003	0.02
0	1736	1	1	1	1	1	0.015625	-0.46875	1	0.598389	-0.235596	0.108643	30.9	1008.51	0:0:0:55	55	707	0	0	0.529541	-0.130859	0.746338	0.665283	0	0	0	0	0	0	0.924316	-0.513916	-0.337891	0.253662	1008.42	-70.74	-0.003	0.02
0	1737	1	1	1	1	1	0.207031	-0.257813	0.886719	0.592529	-0.240723	0.114502	30.9	1008.57	0:0:0:55	55	706	0	0	0.519531	-0.131836	0.75	0.363525	0	0	0	0	0	0	0.921631	-0.3125	-0.125732	0.136719	1008.42	-70.74	-0.004	0.03
0	1738	1	1	1	1	1	0.285156	0.210938	1.08594	0.588867	-0.24585	0.119629	30.9	1008.47	0:0:0:55	55	700	0	0	0.509766	-0.137451	0.753418	0.53125	0	0	0	0	0	0	0.919922	-0.224609	0.348389	0.33252	1008.42	-70.74	-0.004	0.03
0	1739	1	1	1	1	1	0.144531	0.660156	1.0625	0.587402	-0.243652	0.13208	30.9	1008.51	0:0:0:55	55	689	0	0	0.5	-0.140869	0.758057	0.927734	0	0	0	0	0	0	0.919189	-0.355469	0.801025	0.304199	1008.42	-70.74	-0.004	0.03
0	1740	1	1	1	1	1	-0.105469	-0.769531	0.269531	0.582275	-0.241455	0.12915	30.9	1008.53	0:0:0:55	55	656	0	0	0.486816	-0.143066	0.766113	0.994629	0	0	0	0	0	0	0.918945	-0.592285	-0.626221	-0.496582	1008.42	-70.74	-0.005	0.04
0	1741	1	1	1	1	1	0.304688	0.527344	0.589844	0.604248	-0.228271	0.125488	30.9	1008.49	0:0:0:55	55	683	0	0	0.470459	-0.146484	0.774902	0.718262	0	0	0	0	0	0	0.918213	-0.165771	0.673828	-0.185059	1008.42	-70.74	-0.005	0.04
0	1742	1	1	1	1	1	-0.03125	0.269531	1.13672	0.618164	-0.223145	0.131348	30.9	1008.53	0:0:0:55	55	696	0	0	0.456543	-0.150879	0.782715	0.734863	0	0	0	0	0	0	0.918457	-0.487793	0.42041	0.354004	1008.42	-70.74	-0.005	0.04
0	1743	1	1	1	1	1	-0.152344	0.152344	1.08594	0.636475	-0.208008	0.157471	30.9	1008.49	0:0:0:55	55	688	0	0	0.441406	-0.153076	0.789063	0.730713	0	0	0	0	0	0	0.916992	-0.59375	0.30542	0.296875	1008.42	-70.74	-0.006	0.05
0	1744	1	1	1	1	1	0.273438	0.00390625	0.738281	0.629883	-0.206543	0.156738	30.9	1008.53	0:0:0:55	55	707	0	0	0.424316	-0.148193	0.796875	0.222168	0	0	0	0	0	0	0.914795	-0.150879	0.1521	-0.0585938	1008.42	-70.74	-0.006	0.05
0	1745	1	1	1	1	1	0.632813	0.546875	0.996094	0.650146	-0.202881	0.149414	30.9	1008.53	0:0:0:55	55	680	0	0	0.411621	-0.139404	0.805908	0.745605	0	0	0	0	0	0	0.915771	0.220947	0.686279	0.189941	1008.42	-70.74	-0.007	0.06
0	1746	1	1	1	1	1	0.285156	0.6875	1.22656	0.626953	-0.21582	0.118164	30.9	1008.47	0:0:0:55	55	688	0	0	0.400146	-0.126221	0.812988	0.919922	0	0	0	0	0	0	0.915039	-0.11499	0.813721	0.41333	1008.42	-70.74	-0.007	0.06
0	1747	1	1	1	1	1	0.410156	0.367188	0.792969	0.614502	-0.22168	0.0844727	30.9	1008.33	0:0:0:55	55	720	0	0	0.394531	-0.11499	0.824219	0.483398	0	0	0	0	0	0	0.921143	0.0153809	0.482178	-0.03125	1008.42	-70.74	-0.007	0.06
0	1748	1	1	1	1	1	-0.316406	-0.355469	1.11719	0.637939	-0.215088	0.0466309	30.9	1008.44	0:0:0:55	55	703	0	0	0.382568	-0.109375	0.830322	0.794678	0	0	0	0	0	0	0.920654	-0.698975	-0.24585	0.286621	1008.42	-70.74	-0.007	0.06
0	1749	1	1	1	1	1	0.199219	-0.167969	0.734375	0.625488	-0.20874	0.0378418	30.9	1008.35	0:0:0:55	55	736	0	0	0.365723	-0.108154	0.838623	0.205322	0	0	0	0	0	0	0.921143	-0.166504	-0.0598145	-0.104248	1008.42	-70.74	-0.007	0.06
0	1750	1	1	1	1	1	0.453125	-0.0976563	0.84375	0.662598	-0.188232	0.00854492	30.9	1008.39	0:0:0:55	55	696	0	0	0.349609	-0.102295	0.843994	0.103516	0	0	0	0	0	0	0.919189	0.103516	0.00463867	-0.000244141	1008.42	-70.74	-0.007	0.06
0	1751	1	1	1	1	1	0.3125	-0.1875	0.878906	0.671387	-0.175049	-0.00341797	30.9	1008.35	0:0:0:55	55	705	0	0	0.335693	-0.0927734	0.848633	0.101807	0	0	0	0	0	0	0.917236	-0.0231934	-0.0944824	0.0302734	1008.42	-70.74	-0.007	0.06
0	1752	1	1	1	1	1	0.183594	-0.113281	0.742188	0.671387	-0.171387	-0.00488281	30.9	1008.39	0:0:0:55	55	707	0	0	0.324707	-0.0878906	0.854248	0.181885	0	0	0	0	0	0	0.918213	-0.141113	-0.0251465	-0.112061	1008.42	-70.74	-0.007	0.06
0	1753	1	1	1	1	1	0.125	-0.046875	0.609375	0.683105	-0.162598	-0.00195313	30.9	1008.23	0:0:0:55	55	704	0	0	0.311279	-0.083252	0.858154	0.312988	0	0	0	0	0	0	0.916504	-0.186279	0.036377	-0.248779	1008.42	-70.74	-0.007	0.06
0	1754	1	1	1	1	1	0.667969	-0.371094	0.730469	0.682373	-0.158936	0.0012207	30.9	1008.35	0:0:0:55	55	695	0	0	0.296631	-0.0800781	0.861328	0.489502	0	0	0	0	0	0	0.914551	0.371094	-0.290771	-0.130859	1008.42	-70.74	-0.007	0.06
0	1755	1	1	1	1	1	0.5625	-0.398438	0.742188	0.673584	-0.161133	0.0129395	30.9	1008.29	0:0:0:55	55	683	0	0	0.282227	-0.0776367	0.866211	0.443359	0	0	0	0	0	0	0.914307	0.280029	-0.320557	-0.124023	1008.42	-70.74	-0.007	0.06
0	1756	1	1	1	1	1	0.519531	-0.316406	0.550781	0.699951	-0.1604	0.0202637	30.9	1008.44	0:0:0:55	55	680	0	0	0.267578	-0.0725098	0.873047	0.476074	0	0	0	0	0	0	0.916016	0.251709	-0.243652	-0.322266	1008.42	-70.74	-0.007	0.06
0	1757	1	1	1	1	1	1.03906	-0.9375	0.691406	0.709473	-0.151611	0.0319824	30.9	1008.53	0:0:0:55	55	671	0	0	0.254639	-0.0664063	0.879395	1.18701	0	0	0	0	0	0	0.917969	0.78418	-0.871094	-0.187988	1008.42	-70.74	-0.007	0.06
0	1758	1	1	1	1	1	1.55859	0.0078125	1.38281	0.644287	-0.199219	0.0793457	30.9	1008.39	0:0:0:56	56	703	0	0	0.248047	-0.0505371	0.880371	1.40454	0	0	0	0	0	0	0.916016	1.31055	0.0583496	0.502441	1008.42	-70.74	-0.007	0.06
0	1759	1	1	1	1	1	0.320313	-0.460938	0.578125	0.577148	-0.235596	0.113037	30.7	1007.84	0:0:0:56	56	694	0	0	0.235596	-0.046875	0.884521	0.521973	0	0	0	0	0	0	0.916748	0.0844727	-0.413818	-0.306396	1008.42	-70.74	-0.007	0.06
0	1760	1	1	1	1	1	0.402344	-0.488281	0.609375	0.556152	-0.254639	0.13208	30.7	1007.74	0:0:0:56	56	632	0	0	0.222168	-0.0458984	0.887451	0.55249	0	0	0	0	0	0	0.916016	0.180176	-0.442139	-0.278076	1008.42	-70.74	-0.007	0.06
0	1761	1	1	1	1	1	0.449219	-0.496094	0.78125	0.503418	-0.278809	0.116699	30.7	1007.84	0:0:0:56	56	706	0	0	0.209961	-0.0432129	0.893799	0.52417	0	0	0	0	0	0	0.919189	0.239014	-0.452637	-0.112549	1008.42	-70.74	-0.007	0.06
0	1762	1	1	1	1	1	0.269531	-0.351563	0.710938	0.443604	-0.287354	0.105713	30.7	1007.84	0:0:0:56	56	697	0	0	0.197021	-0.0371094	0.899658	0.373535	0	0	0	0	0	0	0.921631	0.0722656	-0.314209	-0.188721	1008.42	-70.74	-0.007	0.06
0	1763	1	1	1	1	1	-0.378906	-0.164063	0.78125	0.434814	-0.284668	0.0910645	30.7	1007.78	0:0:0:56	56	692	0	0	0.184082	-0.0378418	0.893799	0.587891	0	0	0	0	0	0	0.91333	-0.562988	-0.125977	-0.112549	1008.42	-70.74	-0.007	0.06
0	1764	1	1	1	1	1	0.152344	-0.285156	0.953125	0.455322	-0.284668	0.0612793	30.7	1007.74	0:0:0:56	56	706	0	0	0.168213	-0.0373535	0.893311	0.255127	0	0	0	0	0	0	0.909668	-0.0158691	-0.247559	0.0598145	1008.42	-70.74	-0.007	0.06
0	1765	1	1	1	1	1	0.398438	-0.785156	0.675781	0.442871	-0.291016	0.0664063	30.7	1007.8	0:0:0:56	56	694	0	0	0.179932	-0.0441895	0.893311	0.802246	0	0	0	0	0	0	0.912354	0.218506	-0.740723	-0.217529	1008.42	-70.74	-0.007	0.06
0	1766	1	1	1	1	1	0.230469	-0.417969	0.78125	0.445068	-0.289551	0.0583496	30.7	1007.74	0:0:0:56	56	716	0	0	0.164795	-0.0534668	0.896729	0.387695	0	0	0	0	0	0	0.91333	0.0654297	-0.364258	-0.115479	1008.42	-70.74	-0.007	0.06
0	1767	1	1	1	1	1	0.308594	-0.00390625	1.45313	0.447998	-0.287354	0.0720215	30.6	1007.72	0:0:0:56	56	700	0	0	0.152344	-0.0625	0.898438	0.579102	0	0	0	0	0	0	0.91333	0.156006	0.0585938	0.554443	1008.42	-70.74	-0.007	0.06
0	1768	1	1	1	1	1	0.238281	-0.449219	1.28125	0.409424	-0.285889	0.0837402	30.6	1007.66	0:0:0:56	56	681	0	0	0.147461	-0.0710449	0.895996	0.547119	0	0	0	0	0	0	0.910889	0.0905762	-0.37793	0.38501	1008.42	-70.74	-0.007	0.06
0	1769	1	1	1	1	1	0.191406	-0.285156	1.03125	0.389648	-0.286621	0.0793457	30.6	1007.62	0:0:0:56	56	704	0	0	0.139893	-0.0749512	0.89502	0.255371	0	0	0	0	0	0	0.908936	0.0512695	-0.210205	0.135986	1008.41	-70.73	-0.006	0.05
0	1770	1	1	1	1	1	0.164063	-0.410156	0.78125	0.344482	-0.291016	0.0437012	30.6	1007.5	0:0:0:56	56	685	0	0	0.132324	-0.0856934	0.891357	0.343994	0	0	0	0	0	0	0.905273	0.0314941	-0.324219	-0.110107	1008.41	-70.73	-0.006	0.05
0	1771	1	1	1	1	1	0.339844	-0.257813	1.05859	0.2854	-0.277344	0.0195313	30.6	1007.5	0:0:0:56	56	684	0	0	0.125732	-0.0974121	0.892578	0.314697	0	0	0	0	0	0	0.906494	0.213867	-0.160156	0.165771	1008.41	-70.73	-0.006	0.05
0	1772	1	1	1	1	1	0.214844	-0.394531	1.35156	0.258301	-0.261963	-0.0114746	30.6	1007.62	0:0:0:56	56	686	0	0	0.123291	-0.102783	0.895508	0.548828	0	0	0	0	0	0	0.909668	0.0913086	-0.291504	0.456055	1008.41	-70.72	-0.005	0.04
0	1773	1	1	1	1	1	-0.238281	-0.144531	1.33203	0.250977	-0.258301	-0.0275879	30.6	1007.62	0:0:0:56	56	675	0	0	0.117432	-0.104736	0.891602	0.567383	0	0	0	0	0	0	0.905518	-0.355713	-0.0395508	0.440186	1008.41	-70.72	-0.005	0.04
0	1774	1	1	1	1	1	-0.242188	-0.144531	0.839844	0.21167	-0.237793	-0.0576172	30.6	1007.72	0:0:0:56	56	667	0	0	0.111572	-0.110352	0.887695	0.358643	0	0	0	0	0	0	0.901611	-0.35376	-0.0339355	-0.0478516	1008.41	-70.72	-0.004	0.04
0	1775	1	1	1	1	1	0.03125	-0.5625	0.722656	0.188965	-0.224609	-0.0686035	30.7	1007.62	0:0:0:56	56	694	0	0	0.112305	-0.120605	0.88916	0.479004	0	0	0	0	0	0	0.904297	-0.0810547	-0.441895	-0.166504	1008.41	-70.72	-0.005	0.05
0	1776	1	1	1	1	1	0.25	-0.25	0.78125	0.186768	-0.213867	-0.0888672	30.7	1007.72	0:0:0:56	56	692	0	0	0.0952148	-0.0825195	0.905273	0.259521	0	0	0	0	0	0	0.914063	0.154785	-0.167236	-0.124023	1008.41	-70.72	-0.005	0.05
0	1777	1	1	1	1	1	0.136719	0.0898438	0.621094	0.231201	-0.226807	-0.11084	30.7	1007.74	0:0:0:56	56	652	0	0	0.0986328	-0.0688477	0.908691	0.330566	0	0	0	0	0	0	0.916504	0.0378418	0.158691	-0.287598	1008.41	-70.71	-0.004	0.04
0	1778	1	1	1	1	1	0.261719	-0.308594	0.613281	0.280273	-0.242188	-0.115967	30.7	1007.8	0:0:0:56	56	686	0	0	0.0998535	-0.072998	0.908691	0.410889	0	0	0	0	0	0	0.916992	0.161621	-0.235596	-0.29541	1008.41	-70.71	-0.004	0.04
0	1779	1	1	1	1	1	0.355469	-0.304688	0.785156	0.324707	-0.257568	-0.0917969	30.7	1007.84	0:0:0:56	56	684	0	0	0.102295	-0.0822754	0.90625	0.35791	0	0	0	0	0	0	0.915771	0.25293	-0.222168	-0.121094	1008.41	-70.71	-0.005	0.04
0	1780	1	1	1	1	1	-0.144531	-0.375	1.01953	0.350342	-0.258301	-0.102051	30.8	1008.01	0:0:0:56	56	640	0	0	0.106934	-0.0791016	0.915527	0.401855	0	0	0	0	0	0	0.925049	-0.251465	-0.295654	0.10376	1008.41	-70.7	-0.004	0.03
0	1781	1	1	1	1	1	-0.285156	-0.144531	1.00391	0.362549	-0.256836	-0.109375	30.8	1008.05	0:0:0:56	56	695	0	0	0.111572	-0.0900879	0.920898	0.408691	0	0	0	0	0	0	0.932129	-0.396729	-0.0541992	0.0827637	1008.41	-70.7	-0.004	0.03
0	1782	1	1	1	1	1	-0.0117188	-0.273438	0.867188	0.356201	-0.256836	-0.120361	30.9	1008.13	0:0:0:56	56	683	0	0	0.119385	-0.100586	0.918457	0.222656	0	0	0	0	0	0	0.931641	-0.131104	-0.172607	-0.0512695	1008.41	-70.7	-0.005	0.04
0	1783	1	1	1	1	1	-0.183594	-0.324219	0.847656	0.368408	-0.250244	-0.147217	30.9	1008.29	0:0:0:56	56	719	0	0	0.129395	-0.106201	0.91626	0.387451	0	0	0	0	0	0	0.931396	-0.312988	-0.217773	-0.0686035	1008.41	-70.69	-0.004	0.03
0	1784	1	1	1	1	1	-0.421875	-0.015625	1.01953	0.388916	-0.254639	-0.118896	30.9	1008.29	0:0:0:56	56	707	0	0	0.133545	-0.111572	0.924316	0.571533	0	0	0	0	0	0	0.940674	-0.55542	0.0959473	0.0949707	1008.41	-70.69	-0.004	0.03
0	1785	1	1	1	1	1	-0.113281	0.332031	1.12109	0.418213	-0.270752	-0.0612793	30.9	1008.35	0:0:0:56	56	699	0	0	0.132813	-0.116943	0.924072	0.54834	0	0	0	0	0	0	0.940918	-0.246094	0.448975	0.196777	1008.41	-70.68	-0.004	0.03
0	1786	1	1	1	1	1	0.0351563	0.730469	1.07031	0.403564	-0.275146	-0.0561523	30.9	1008.29	0:0:0:56	56	695	0	0	0.134277	-0.124756	0.917725	0.874268	0	0	0	0	0	0	0.936035	-0.0991211	0.855225	0.152344	1008.41	-70.68	-0.004	0.03
0	1787	1	1	1	1	1	0.417969	0.34375	1.43359	0.416748	-0.27002	-0.0778809	30.9	1008.44	0:0:0:56	56	715	0	0	0.133301	-0.133301	0.918945	0.75708	0	0	0	0	0	0	0.937988	0.284424	0.477051	0.514404	1008.41	-70.68	-0.004	0.03
0	1788	1	1	1	1	1	-0.128906	-0.234375	1.01172	0.41748	-0.275879	-0.0319824	30.9	1008.53	0:0:0:56	56	680	0	0	0.139648	-0.13623	0.916504	0.30127	0	0	0	0	0	0	0.937012	-0.268555	-0.0981445	0.0949707	1008.41	-70.68	-0.005	0.04
0	1789	1	1	1	1	1	-0.378906	-0.199219	1.14844	0.416016	-0.280273	-0.0012207	31	1008.53	0:0:0:56	56	699	0	0	0.138184	-0.135742	0.914551	0.571045	0	0	0	0	0	0	0.934814	-0.51709	-0.0632324	0.233887	1008.41	-70.68	-0.005	0.04
0	1790	1	1	1	1	1	-0.257813	0.230469	0.984375	0.427734	-0.281006	0.00708008	31	1008.57	0:0:0:56	56	691	0	0	0.135498	-0.134277	0.909424	0.541748	0	0	0	0	0	0	0.929199	-0.393311	0.364746	0.074707	1008.41	-70.68	-0.005	0.04
0	1791	1	1	1	1	1	-0.203125	0.425781	0.902344	0.414551	-0.284668	0.0100098	31	1008.47	0:0:0:56	56	720	0	0	0.143555	-0.134033	0.913818	0.658447	0	0	0	0	0	0	0.934814	-0.34668	0.559814	-0.0114746	1008.41	-70.68	-0.006	0.05
0	1792	1	1	1	1	1	-0.078125	-0.0351563	0.84375	0.416748	-0.283936	0.0444336	31	1008.44	0:0:0:56	56	692	0	0	0.149658	-0.133301	0.915527	0.258057	0	0	0	0	0	0	0.937256	-0.227783	0.0981445	-0.0717773	1008.41	-70.68	-0.006	0.05
0	1793	1	1	1	1	1	-0.0742188	0.101563	0.757813	0.419678	-0.281738	0.0554199	31	1008.44	0:0:0:56	56	695	0	0	0.155029	-0.137939	0.920654	0.369385	0	0	0	0	0	0	0.943848	-0.229248	0.239502	-0.162842	1008.41	-70.68	-0.007	0.06
0	1794	1	1	1	1	1	-0.230469	0.0585938	0.925781	0.413086	-0.283936	0.0583496	31	1008.33	0:0:0:56	56	695	0	0	0.150146	-0.137451	0.922119	0.428223	0	0	0	0	0	0	0.944336	-0.380615	0.196045	0.00341797	1008.41	-70.68	-0.007	0.06
0	1795	1	1	1	1	1	-0.171875	0.105469	1.12109	0.42041	-0.283203	0.0734863	31	1008.33	0:0:0:56	56	680	0	0	0.147949	-0.136719	0.924805	0.446777	0	0	0	0	0	0	0.946533	-0.319824	0.242188	0.196045	1008.41	-70.68	-0.008	0.06
0	1796	1	1	1	1	1	-0.136719	0.332031	1.00781	0.42041	-0.284668	0.0756836	31	1008.53	0:0:0:56	56	699	0	0	0.147461	-0.137695	0.927734	0.554688	0	0	0	0	0	0	0.949463	-0.28418	0.469727	0.079834	1008.41	-70.68	-0.009	0.07
0	1797	1	1	1	1	1	-0.0742188	0.265625	1.12891	0.43042	-0.281006	0.0830078	31	1008.35	0:0:0:57	57	687	0	0	0.13916	-0.126465	0.932617	0.487549	0	0	0	0	0	0	0.951416	-0.213379	0.39209	0.196045	1008.41	-70.68	-0.011	0.09
0	1798	1	1	1	1	1	0.425781	1.06641	0.675781	0.415283	-0.291016	0.0822754	31	1008.47	0:0:0:57	57	705	0	0	0.126465	-0.135742	0.923828	1.26318	0	0	0	0	0	0	0.942139	0.299072	1.20215	-0.248047	1008.41	-70.68	-0.012	0.1
0	1799	1	1	1	1	1	-0.0703125	0.15625	1.02734	0.418213	-0.288818	0.0771484	31	1008.44	0:0:0:57	57	692	0	0	0.12793	-0.131348	0.927002	0.363281	0	0	0	0	0	0	0.945068	-0.198242	0.287598	0.100098	1008.41	-70.68	-0.014	0.11
0	1800	1	1	1	1	1	-0.136719	0.160156	0.820313	0.450928	-0.283936	0.0969238	30.9	1008.27	0:0:0:57	57	632	0	0	0.125977	-0.124023	0.930176	0.402344	0	0	0	0	0	0	0.946777	-0.262695	0.28418	-0.109863	1008.41	-70.68	-0.015	0.12
0	1801	1	1	1	1	1	-0.203125	0	1.24609	0.45166	-0.283203	0.0991211	30.9	1008.17	0:0:0:57	57	683	0	0	0.124512	-0.121582	0.929443	0.471436	0	0	0	0	0	0	0.945557	-0.327637	0.121582	0.316406	1008.41	-70.68	-0.017	0.14
0	1802	1	1	1	1	1	-0.3125	0.285156	1.04688	0.438477	-0.291016	0.0910645	30.8	1008.07	0:0:0:57	57	710	0	0	0.118408	-0.120605	0.929199	0.603516	0	0	0	0	0	0	0.944336	-0.430908	0.405762	0.117432	1008.41	-70.68	-0.019	0.16
0	1803	1	1	1	1	1	-0.246094	-0.0585938	0.0507813	0.435547	-0.288818	0.0837402	30.8	1007.84	0:0:0:57	57	681	0	0	0.121094	-0.122314	0.930176	0.955078	0	0	0	0	0	0	0.946045	-0.367188	0.0637207	-0.879395	1008.41	-70.68	-0.021	0.17
0	1804	1	1	1	1	1	-0.484375	-0.078125	0.597656	0.434814	-0.280273	0.0517578	30.8	1007.78	0:0:0:57	57	687	0	0	0.116699	-0.122559	0.934326	0.69043	0	0	0	0	0	0	0.949463	-0.601074	0.0444336	-0.33667	1008.41	-70.68	-0.023	0.19
0	1805	1	1	1	1	1	1.5625	-0.632813	0.882813	0.472168	-0.279541	0.036377	30.8	1008.07	0:0:0:57	57	668	0	0	0.109863	-0.11084	0.939697	1.54443	0	0	0	0	0	0	0.952637	1.45239	-0.521973	-0.0568848	1008.41	-70.68	-0.024	0.2
0	1806	1	1	1	1	1	-0.445313	-0.476563	1.04688	0.496338	-0.272949	0.0290527	30.9	1008.15	0:0:0:57	57	704	0	0	0.106445	-0.104004	0.94165	0.673828	0	0	0	0	0	0	0.953369	-0.551758	-0.372314	0.10498	1008.41	-70.68	-0.025	0.21
0	1807	1	1	1	1	1	-0.167969	-0.367188	0.941406	0.498535	-0.271484	0.0495605	30.9	1008.27	0:0:0:57	57	704	0	0	0.104492	-0.106689	0.936035	0.376953	0	0	0	0	0	0	0.947754	-0.272461	-0.260254	0.00537109	1008.41	-70.68	-0.027	0.22
0	1808	1	1	1	1	1	0.0117188	-0.535156	0.578125	0.50708	-0.275146	0.0778809	30.9	1008.27	0:0:0:57	57	707	0	0	0.0979004	-0.104492	0.932373	0.564209	0	0	0	0	0	0	0.943359	-0.0861816	-0.43042	-0.354248	1008.41	-70.68	-0.028	0.23
0	1809	1	1	1	1	1	0.136719	-0.464844	0.527344	0.522461	-0.268555	0.0664063	30.9	1008.15	0:0:0:57	57	684	0	0	0.0915527	-0.105957	0.932129	0.542725	0	0	0	0	0	0	0.942627	0.045166	-0.358643	-0.404785	1008.41	-70.68	-0.029	0.24
0	1810	1	1	1	1	1	0	-0.457031	0.621094	0.515869	-0.271484	0.0627441	30.9	1008.27	0:0:0:57	57	659	0	0	0.0927734	-0.100342	0.931641	0.481689	0	0	0	0	0	0	0.94165	-0.0927734	-0.356445	-0.310547	1008.41	-70.68	-0.03	0.25
0	1811	1	1	1	1	1	-0.0859375	-0.242188	1.03516	0.506348	-0.265625	0.0830078	30.9	1008.23	0:0:0:57	57	668	0	0	0.0905762	-0.09375	0.935547	0.250977	0	0	0	0	0	0	0.94458	-0.176514	-0.148193	0.0993652	1008.41	-70.68	-0.032	0.27
0	1812	1	1	1	1	1	0.136719	-0.113281	1.03125	0.522461	-0.263428	0.119629	30.9	1008.33	0:0:0:57	57	686	0	0	0.0810547	-0.0913086	0.927002	0.120117	0	0	0	0	0	0	0.934814	0.0554199	-0.0219727	0.104248	1008.41	-70.68	-0.033	0.27
0	1813	1	1	1	1	1	-0.128906	-0.503906	0.636719	0.520996	-0.267822	0.122559	31	1008.29	0:0:0:57	57	660	0	0	0.0817871	-0.0979004	0.925537	0.540771	0	0	0	0	0	0	0.934082	-0.210693	-0.405762	-0.288818	1008.41	-70.68	-0.034	0.28
0	1814	1	1	1	1	1	-0.207031	-0.394531	0.695313	0.519531	-0.27002	0.119629	31	1008.33	0:0:0:57	57	675	0	0	0.0812988	-0.103271	0.929932	0.472168	0	0	0	0	0	0	0.939209	-0.28833	-0.291016	-0.234619	1008.41	-70.68	-0.035	0.29
0	1815	1	1	1	1	1	0.214844	-0.386719	1.05469	0.511475	-0.26709	0.121826	31	1008.35	0:0:0:57	57	697	0	0	0.0744629	-0.102051	0.930176	0.340576	0	0	0	0	0	0	0.938721	0.140137	-0.284424	0.124268	1008.41	-70.67	-0.034	0.28
0	1816	1	1	1	1	1	-1.35547	2.57031	2.28516	0.540771	-0.257568	0.100586	30.9	1008.23	0:0:0:57	57	742	0	0	0.0639648	-0.104004	0.929932	3.31714	0	0	0	0	0	0	0.937988	-1.41943	2.67432	1.35498	1008.41	-70.67	-0.035	0.29
0	1817	1	1	1	1	1	0.492188	0.835938	1.15625	0.543701	-0.250244	0.126221	30.9	1008.27	0:0:0:57	57	716	0	0	0.0559082	-0.108643	0.92749	1.06519	0	0	0	0	0	0	0.935303	0.436035	0.94458	0.22876	1008.41	-70.67	-0.035	0.29
0	1818	1	1	1	1	1	0.378906	-0.113281	1.07813	0.533447	-0.262695	0.115967	30.9	1008.17	0:0:0:57	57	721	0	0	0.0463867	-0.108154	0.929688	0.364014	0	0	0	0	0	0	0.937256	0.33252	-0.00488281	0.148193	1008.41	-70.67	-0.036	0.3
0	1819	1	1	1	1	1	0.339844	-0.0859375	0.882813	0.53125	-0.260498	0.108643	30.9	1008.21	0:0:0:57	57	702	0	0	0.0344238	-0.108398	0.932617	0.310059	0	0	0	0	0	0	0.939453	0.305176	0.0224609	-0.0498047	1008.41	-70.67	-0.037	0.31
0	1820	1	1	1	1	1	0.273438	-0.527344	1.00391	0.50708	-0.267822	0.0793457	30.9	1008.29	0:0:0:57	57	643	0	0	0.036377	-0.102783	0.930664	0.491455	0	0	0	0	0	0	0.937012	0.237061	-0.424316	0.072998	1008.41	-70.67	-0.038	0.32
0	1821	1	1	1	1	1	0.660156	-0.351563	1.02344	0.486084	-0.274414	0.0932617	30.9	1008.21	0:0:0:57	57	686	0	0	0.0424805	-0.0991211	0.931152	0.67334	0	0	0	0	0	0	0.937256	0.617432	-0.252197	0.0922852	1008.41	-70.67	-0.04	0.34
0	1822	1	1	1	1	1	0.597656	-0.566406	0.933594	0.4729	-0.277344	0.0961914	30.9	1008.23	0:0:0:57	57	691	0	0	0.0454102	-0.0974121	0.929443	0.724365	0	0	0	0	0	0	0.935791	0.552002	-0.46875	0.00390625	1008.41	-70.66	-0.04	0.34
0	1823	1	1	1	1	1	0.644531	-0.292969	0.917969	0.464844	-0.272949	0.10791	30.9	1007.99	0:0:0:57	57	692	0	0	0.0454102	-0.0917969	0.927246	0.631836	0	0	0	0	0	0	0.932861	0.599121	-0.200928	-0.00927734	1008.41	-70.66	-0.041	0.35
0	1824	1	1	1	1	1	0.617188	-0.421875	1.37891	0.468506	-0.277344	0.121094	30.9	1008.01	0:0:0:57	57	680	0	0	0.0505371	-0.0905762	0.926025	0.797363	0	0	0	0	0	0	0.931641	0.566406	-0.331055	0.452637	1008.41	-70.66	-0.042	0.35
0	1825	1	1	1	1	1	0.5625	0.117188	0.980469	0.45752	-0.273682	0.153809	30.9	1008.11	0:0:0:57	57	727	0	0	0.0544434	-0.0930176	0.924316	0.55249	0	0	0	0	0	0	0.93042	0.507813	0.210205	0.0559082	1008.4	-70.65	-0.041	0.34
0	1826	1	1	1	1	1	0.414063	0.0546875	0.722656	0.442871	-0.277344	0.180176	30.9	1008.21	0:0:0:57	57	736	0	0	0.0559082	-0.104736	0.92334	0.440186	0	0	0	0	0	0	0.930908	0.35791	0.159424	-0.200684	1008.4	-70.65	-0.041	0.34
[truncated: 435,133 more rows]
