# Supplementary material for: A new perspective on how humans assess their surroundings; derivation of head orientation and its role in ‘framing’ the environment
Source: PeerJ. 2015 Jun 18;3:e908. doi: 10.7717/peerj.908 (PMC4476166; doi:10.7717/peerj.908)
Supplement: Supplemental Information 15 [file peerj-03-908-s015.zip]

Archive with 4 entries (4 files):
- Subject J.txt
- Subject R.txt
- Subject V.txt
- Subject W.txt
