# Supplementary material for: A new perspective on how humans assess their surroundings; derivation of head orientation and its role in ‘framing’ the environment
Source: PeerJ. 2015 Jun 18;3:e908. doi: 10.7717/peerj.908 (PMC4476166; doi:10.7717/peerj.908)
Supplement: Supplemental Information 15 [file peerj-03-908-s015.zip › Subject J.txt]

63.5677198
63.64983715
63.59990687
63.44247625
63.36732141
63.298712
63.13815223
62.92177744
62.68362932
62.31444312
61.86616019
61.38835904
60.87359493
60.18070586
59.49651495
58.72229265
57.91229406
57.15181111
56.27493974
55.33446075
54.34813927
53.38980765
52.32461104
51.28790818
50.25733731
49.14118188
47.97043814
46.74815661
45.50910004
44.33977966
43.2120135
42.04105645
40.89407998
39.74894258
38.56942506
37.37020893
36.21022104
35.05060187
33.8528278
32.72784279
31.57820158
30.46167863
29.34218697
28.19258867
27.06163596
25.93005983
24.79661969
23.67656293
22.53040725
21.41982309
20.29701415
19.1617754
18.03434974
16.9200207
15.8264498
14.73876397
13.5901329
12.46175503
11.37840889
10.24752207
9.146772555
8.046487853
6.945552721
5.813367819
4.687071764
3.564745371
2.486082582
1.397581217
0.295218526
-0.840684585
-1.95973446
-3.091014342
-4.268737183
-5.454052294
-6.633044817
-7.822802025
-9.033352779
-10.236381
-11.42427105
-12.56575816
-13.69759928
-14.84082371
-15.97303925
-17.05848165
-18.1208747
-19.23678276
-20.31296683
-21.3997525
-22.41563783
-23.41478493
-24.3602373
-25.31280702
-26.19545652
-27.08810609
-27.90523596
-28.68691562
-29.44566852
-30.19687122
-30.88877343
-31.56297055
-32.19893181
-32.81893196
-33.3737776
-33.89761874
-34.40132781
-34.88007497
-35.26253229
-35.61323755
-35.94427062
-36.3255876
-36.65252985
-36.94233059
-37.18018254
-37.4584497
-37.70515859
-37.93910205
-38.10911713
-38.3014095
-38.46856815
-38.62245684
-38.77019455
-38.91366775
-39.06478378
-39.13304259
-39.27719376
-39.40680233
-39.51159785
-39.59146656
-39.63890969
-39.76176884
-39.85222798
-39.92126471
-39.97266088
-40.02030709
-40.03809144
-40.06052631
-40.08957472
-40.06431718
-40.06431718
-40.04933836
-40.06431718
-40.06804648
-40.07832022
-40.04835972
-40.01560222
-39.95300253
-39.90540319
-39.8914346
-39.85131467
-39.84010025
-39.79629463
-39.75342982
-39.6807923
-39.66960562
-39.60355343
-39.56360062
-39.58867472
-39.5626298
-39.58770355
-39.60258205
-39.61005225
-39.61752325
-39.61005225
-39.61746282
-39.61746282
-39.63976067
-39.65835841
-39.62578636
-39.66577602
-39.66954514
-39.69556984
-39.66948466
-39.6769016
-39.61084245
-39.59966707
-39.59225747
-39.60343166
-39.60713602
-39.59225655
-39.57738026
-39.55133958
-39.52251764
-39.5475769
-39.55874388
-39.55498079
-39.55874388
-39.56614896
-39.55874295
-39.56991173
-39.52257614
-39.52257614
-39.52627619
-39.52251393
-39.53270648
-39.49649289
-39.46029909
-39.48254649
-39.5112915
-39.48994345
-39.49364269
-39.4973412
-39.51123023
-39.52239137
-39.55121326
-39.52245172
-39.50856044
-39.48351526
-39.49091232
-39.50577008
-39.45938816
-39.48163619
-39.44175343
-39.45938816
-39.46308484
-39.47793666
-39.46684296
-39.45199351
-39.46963176
-39.50213053
-39.4873348
-39.4762396
-39.4762396
-39.46975329
-39.42709014
-39.47442011
-39.46696356
-39.4743598
-39.48175589
-39.47429949
-39.43442093
-39.40195282
-39.39456519
-39.41309644
-39.36956003
-39.38069941
-39.37325288
-39.32695901
-39.30566823
-39.23724166
-39.20395915
-39.17159866
-39.13189215
-39.10698138
-39.11439969
-39.14673387
-39.11717356
-39.09871943
-39.10613594
-39.09600534
-39.07104636
-39.04525334
-39.03145635
-39.00935156
-39.01675962
-39.01675962
-38.99833263
-39.00844923
-39.00110287
-39.00477642
-39.02965113
-39.05917478
-39.0554984
-39.01585719
-38.99742952
-38.97996941
-38.91919527
-38.97719999
-38.973468
-38.95228384
-38.95228384
-38.92003756
-38.91636932
-38.93477592
-38.89153434
-38.89893009
-38.89526202
-38.90259742
-38.89249592
-38.92472968
-38.92472968
-38.86310234
-38.87782797
-38.85667233
-38.88239677
-38.87133683
-38.90722948
-38.89622549
-38.89255849
-38.88149697
-38.90632845
-38.88059534
-38.89165672
-38.8953246
-38.9238901
-38.91649175
-38.91276295
-38.90909509
-38.94500592
-38.92016091
-38.93483761
-38.88510268
-38.84555662
-38.81612084
-38.8409295
-38.78669815
-38.83360046
-38.83726442
-38.8436936
-38.8436936
-38.8657468
-38.9200394
-38.92737736
-38.9375446
-38.96973896
-39.04531605
-39.0923898
-39.13575348
-39.19393552
-39.30578948
-39.32804876
-39.38548257
-39.41049252
-39.46799428
-39.37343447
-39.21054192
-39.04157862
-38.77283006
-38.43283069
-37.92355316
-37.37542786
-36.74450747
-36.00793224
-35.28172987
-34.42293629
-33.5118456
-32.54394372
-31.46877224
-30.4415201
-29.38635845
-28.33878625
-27.26916765
-26.21694378
-25.12431662
-24.02334072
-22.8889401
-21.72152487
-20.47941746
-19.29815115
-18.08084648
-16.9340433
-15.83441074
-14.75553915
-13.65035262
-12.57083959
-11.43004708
-10.28512499
-9.129837269
-7.989102374
-6.824163574
-5.681474513
-4.583439256
-3.408141853
-2.293053465
-1.130858628
-0.022850274
1.121703859
2.233034443
3.365269179
4.461457748
5.576540489
6.670706761
7.747817569
8.876234885
10.02486097
11.15491599
12.2718073
13.41924148
14.57813226
15.70892712
16.84002101
17.96886354
19.12849203
20.25735797
21.43063496
22.58939425
23.82534233
25.04228813
26.22750207
27.44110818
28.66490762
29.92303757
31.20980467
32.53391897
33.84071627
35.2396878
36.64986694
38.10449698
39.57387725
41.07124518
42.55008585
44.0877635
45.62654764
47.19302322
48.72241574
50.19450793
51.62337826
53.11308768
54.52039512
55.734272
56.93984235
58.05413871
58.95897608
59.83256933
60.53552266
61.25398863
61.80538514
62.22815197
62.64602855
63.06988132
63.48081103
63.79528382
64.14612141
64.37867231
64.59324114
64.63330032
64.61997802
64.55988736
64.55988736
64.39036294
64.41018228
64.40346594
64.52635453
64.59815098
64.68348433
64.55313415
64.39198846
64.28285312
64.19219999
64.07078825
64.00045794
63.9303042
63.79051908
63.75324798
63.62560506
63.60633448
63.59349521
63.49863901
63.4233353
63.46174703
63.51794127
63.60001962
63.65806922
63.67579217
63.61286184
63.63224167
63.61454588
63.57750375
63.59033581
63.62096874
63.60801814
63.60801814
63.5758219
63.56940761
63.55816116
63.60812287
63.50671348
63.44415668
63.51961971
63.57582351
63.57582351
63.53715211
63.49381469
63.46331958
63.43128606
63.37536534
63.34979365
63.33070799
63.31788651
63.33070799
63.28133109
63.25105901
63.27019547
63.31319614
63.31798858
63.27498078
63.37390148
63.34353359
63.33873689
63.33227178
63.3194496
63.29392754
63.25095558
63.28924266
63.35302879
63.29726
63.32747695
63.33383725
63.32747695
63.29559452
63.31309408
63.32591183
63.33873529
63.3068404
63.31319454
63.41224698
63.3307048
63.38183695
63.33237231
63.37066399
63.33237231
63.34520025
63.34520025
63.3579285
63.22725721
63.24637949
63.35156447
63.37713773
63.39635822
63.49727156
63.51017191
63.45409709
63.42196983
63.38360974
63.42196983
63.32288552
63.29100817
63.32767958
63.31485945
63.21458332
63.17172908
63.15897954
63.13991487
63.09086228
63.04189387
62.9361771
62.9361771
62.9976449
62.9976449
62.9976449
63.04664322
63.09727523
63.1163119
63.15431806
63.13525646
63.07349967
63.11786572
63.14799716
63.17173225
63.15908423
63.1844874
63.23380218
63.2830977
63.33894119
63.42040275
63.49569874
63.49569874
63.41391924
63.38998407
63.41391924
63.39468539
63.44436174
63.41872852
63.46195221
63.48123129
63.58086615
63.56320229
63.53105664
63.53105664
63.56803837
63.57445234
63.49894879
63.56803837
63.52937753
63.47798005
63.48437381
63.45399133
63.41715681
63.42991701
63.40596849
63.4123462
63.44917452
63.34999644
63.33080532
63.3435288
63.32601074
63.3387305
63.2701907
63.2701907
63.19548204
63.23359226
63.30204502
63.25906097
63.19070988
63.25271715
63.24637472
63.17805357
63.21458173
63.22569433
63.11299546
63.09396254
63.17473483
63.26852518
63.3561509
63.34342184
63.47462334
63.5564724
63.53241769
63.63223361
63.70819907
63.85245855
63.94201119
64.0188164
64.140001
64.24857217
64.32623086
64.35097723
64.32450344
64.24695674
64.18928833
64.09893866
63.84916447
63.70967534
63.55804696
63.36407987
63.15234045
62.71474517
62.27277208
61.68428945
61.03136538
60.33946762
59.5359931
58.6864355
57.77232204
56.88609138
55.84521652
54.83149776
53.83897449
52.7390859
51.62133756
50.47749783
49.28818057
48.105441
46.95768002
45.7980424
44.58762701
43.43541351
42.19928348
40.97553598
39.78620107
38.62073621
37.5334901
36.41289439
35.31179423
34.23584411
33.14608221
32.08322333
31.05181086
30.02237931
29.0411492
28.07653505
27.11404096
26.21800715
25.32649259
24.42258117
23.53760481
22.71367627
21.89694747
21.02810879
20.22379034
19.34924694
18.4823766
17.7025216
16.91107286
16.16098194
15.38178831
14.61434895
13.8119899
12.99547858
12.24173263
11.46749809
10.67785537
9.869929503
9.103883868
8.308309004
7.520150186
6.711085237
5.965230434
5.175842961
4.412548877
3.579705718
2.781351324
2.002876043
1.18826142
0.410388111
-0.355943725
-1.116629349
-1.902561621
-2.666646609
-3.426190602
-4.182724404
-4.836475575
-5.510274543
-6.216565061
-6.889865491
-7.535234385
-8.125121667
-8.699260527
-9.203875793
-9.6467402
-10.08144197
-10.45119849
-10.79004913
-11.09790145
-11.37175726
-11.56031655
-11.72558341
-11.86608327
-11.96345684
-12.04033812
-12.07474266
-12.10331369
-12.076945
-12.07397804
-12.05713412
-11.95757449
-11.86828391
-11.77094432
-11.62251483
-11.48581509
-11.35796429
-11.25498037
-11.11774152
-10.94701038
-10.80772419
-10.64807445
-10.48636692
-10.36693774
-10.23956506
-10.13111464
-10.04893408
-9.981313075
-9.904253096
-9.83884703
-9.810494521
-9.737083048
-9.729106537
-9.70076265
-9.652816448
-9.624479721
-9.593250108
-9.564917642
-9.573602053
-9.550349218
-9.584517257
-9.598328093
-9.589595837
-9.609196877
-9.577968673
-9.561264402
-9.555475222
-9.541666853
-9.532935326
-9.555475222
-9.532223626
-9.529329633
-9.520646351
-9.546792
-9.549686141
-9.541714059
-9.524251952
-9.535877281
-9.550397878
-9.547503731
-9.569996655
-9.58746111
-9.599041385
-9.607773884
-9.602695032
-9.5881722
-9.574409714
-9.591115358
-9.64270759
-9.645603277
-9.631079328
-9.636917019
-9.628942887
-9.673989731
-9.687756276
-9.707410256
-9.732858242
-9.71833052
-9.71833052
-9.724122495
-9.743731376
-9.780056451
-9.797483867
-9.797483867
-9.788746424
-9.788746424
-9.793828096
-9.782953326
-9.800380893
-9.822938739
-9.830917503
-9.85053269
-9.85053269
-9.833101756
-9.807646102
-9.801852674
-9.807646102
-9.816384043
-9.828019482
-9.847634497
-9.847634497
-9.86511345
-9.901451125
-9.878175475
-9.889053379
-9.923256096
-9.92905166
-9.92905166
-9.951571063
-9.95446872
-9.95446872
-9.965396424
-9.947912127
-9.979175103
-9.96173806
-9.955893925
-9.960977451
-9.943541381
-9.960265564
-10.00027256
-9.985732324
-9.969006835
-10.00606877
-10.02645449
-10.03519827
-10.06936906
-10.07516723
-10.09769604
-10.10644248
-10.10349545
-10.10639447
-10.12678652
-10.14133312
-10.12968648
-10.12678725
-10.15806754
-10.17261555
-10.15298091
-10.14428122
-10.12683454
-10.10430368
-10.10135667
-10.08681189
-10.0984577
-10.08681262
-10.1042564
-10.11005519
-10.11295427
-10.09550929
-10.09260965
-10.13553303
-10.17551519
-10.18350262
-10.11000718
-10.08167838
-10.09037637
-10.06490066
-10.09108854
-10.08234252
-10.07069802
-10.06195328
-10.08524208
-10.09398745
-10.14199738
-10.17327916
-10.17912723
-10.17912723
-10.16747921
-10.150032
-10.11585264
-10.11076596
-10.11656487
-10.1114789
-10.10929205
-10.15150463
-10.16895193
-10.16020451
-10.17693992
-10.16529198
-10.17912723
-10.19001525
-10.19001525
-10.19001525
-10.21911413
-10.20527715
-10.22272811
-10.21692727
-10.21402725
-10.22857782
-10.22277687
-10.23951484
-10.26281658
-10.30286207
-10.30576363
-10.31451506
-10.35456713
-10.37497588
-10.43249756
-10.42160116
-10.43325929
-10.47622974
-10.47913291
-10.43402176
-10.35390315
-10.28255554
-10.14575601
-9.99228895
-9.804747559
-9.599846201
-9.342091852
-9.047565367
-8.695994349
-8.288285042
-7.861486814
-7.331127435
-6.781228953
-6.21251624
-5.652317433
-5.042298053
-4.419193426
-3.754310478
-3.084216356
-2.387284785
-1.67347809
-0.932037889
-0.173532709
0.590651883
1.374273637
2.138110068
2.944638316
3.776841267
4.606978977
5.415758394
6.22279829
6.988504377
7.764109698
8.555629816
9.363310513
10.13797906
10.90866309
11.67843597
12.51126951
13.32395371
14.1475328
14.9711045
15.75768782
16.5936145
17.36566415
18.13192091
18.93112934
19.77674204
20.59397031
21.40947051
22.25042685
23.09651466
23.95421265
24.81131211
25.7173286
26.55818539
27.44321527
28.34188899
29.24576419
30.1568841
31.09070843
31.9966058
32.96534956
33.88010293
34.85014832
35.83084508
36.72998758
37.72753497
38.70385763
39.68621881
40.69689366
41.71166877
42.71641465
43.77242667
44.89186365
46.02941828
47.21092878
48.37729538
49.50143777
50.64870343
51.82810678
52.96070441
54.03715724
55.05954803
56.13964395
57.18745495
58.07032293
58.93810559
59.74997666
60.33804787
61.07574224
61.57723332
62.0686818
62.44100557
62.86672431
63.16819685
63.44874993
63.71918323
63.96620027
64.15287398
64.36557285
64.39869205
64.48329469
64.52155917
64.48166374
64.44345334
64.3407042
64.25653861
64.12165606
64.03163346
63.91081155
63.89294039
63.9630005
63.94339216
63.89783319
63.88475344
63.87826872
63.9043208
63.8408798
63.68210937
63.67567266
63.6127442
63.58695941
63.51142437
63.49223083
63.53724694
63.55657694
63.50681142
63.4058645
63.36752592
63.31162541
63.32913471
63.28600512
63.21759034
63.19848867
63.17473165
63.16830316
63.09375363
63.00052543
62.94532888
62.8886945
62.92640345
62.80389562
62.71311416
62.66314012
62.57288991
62.60867157
62.60246709
62.58996091
62.66160864
62.62576315
62.58995935
62.69902779
62.77247594
62.74119448
62.61792621
62.59300878
62.61792621
62.691173
62.691173
62.62413391
62.64286614
62.63197249
62.61334991
62.48443046
62.35757827
62.44262482
62.44889674
62.47217519
62.67271756
62.67271756
62.53887358
62.57613818
62.64928172
62.64928172
62.67424649
62.68056744
62.6493846
62.57613818
62.53258272
62.49689083
62.50935796
62.48453123
62.44272699
62.38240178
62.40562853
62.4118927
62.4304919
62.48625516
62.54679223
62.51108333
62.50489917
62.37796033
62.33630453
62.24693457
62.20545963
62.19472401
62.13489338
62.19472555
62.29782909
62.24392174
62.32864652
62.39502372
62.49101508
62.50956122
62.47855561
62.45992649
62.46458152
62.51259931
62.51878507
62.5002332
62.55612708
62.5918901
62.66507252
62.65417071
62.67129011
62.69627346
62.68383065
62.75110853
62.67149447
62.67771341
62.64032117
62.72618196
62.79345314
62.81229147
62.85462063
62.90327759
62.81843824
62.78086753
62.73864417
62.77462684
62.78721135
62.76368456
62.81382922
62.89382927
62.97404815
62.87021864
62.81997788
62.8388332
62.8388332
62.91889994
62.90636114
62.90636114
62.96138331
63.01186734
63.14156983
63.12883354
63.18427784
63.22237329
63.19060666
63.16530284
63.25906256
63.22092036
63.23369881
63.18438421
63.10979341
63.09076259
63.05438825
63.116106
62.98651666
62.96766856
62.90626521
62.87648279
62.79018406
62.81526828
62.77299565
62.70566952
62.71812152
62.72281719
62.7540776
62.79008068
62.83863082
62.88890509
62.97549353
63.01176792
63.11134372
63.11765664
63.19216288
63.15566139
63.17940276
63.23504742
63.16042936
63.15410713
63.02435043
63.03704263
63.05603834
63.01341718
62.9219867
62.86703996
62.72138731
62.65580783
62.31011652
62.12418736
61.86794947
61.66654248
61.4559599
61.21703651
61.0257659
60.7665767
60.64062792
60.34542803
60.07585019
59.80696998
59.47964674
59.15117705
58.8521463
58.48165892
58.21013446
57.95142859
57.62092275
57.2682028
56.90177272
56.49869493
56.0844222
55.67970286
55.28537217
54.9722177
54.52676154
54.07143725
53.63430825
53.14677747
52.68710246
52.27785343
51.84567725
51.42564167
51.01062158
50.5947852
50.15125027
49.72062098
49.32018984
48.88909943
48.50278257
48.09906411
47.70697438
47.32630252
47.0092619
46.64083377
46.25520051
45.89282954
45.63209862
45.28491236
44.95101138
44.59991426
44.25896259
43.91594794
43.57883987
43.30171015
42.95335538
42.56901527
42.21602438
41.828497
41.44998213
41.11073137
40.74387962
40.4128977
39.99466291
39.67381414
39.29988264
38.92787818
38.58714225
38.23705284
37.89949263
37.51384191
37.22185226
36.88534042
36.5600922
36.25396288
35.98001743
35.72108265
35.47269759
35.22158288
35.03682754
34.82546364
34.63807087
34.44769599
34.2135467
33.97660366
33.82212503
33.67141107
33.50720978
33.3467368
33.19942065
33.05921878
32.97294039
32.87314987
32.7632311
32.67979698
32.62277305
32.4995672
32.4163789
32.34007896
32.26384329
32.22743679
32.17158223
32.11913249
32.0692534
32.01686236
32.03629121
32.01686152
32.00416855
32.00670734
32.02613404
32.01261203
32.01261203
31.9931882
32.00665244
31.97707813
32.00411365
31.99147734
31.98132597
31.94503191
31.95517926
31.9458582
31.94249398
31.98469078
31.96780973
31.97790472
31.97117404
31.95093179
31.89524659
31.85898647
31.88934944
31.90621608
31.94922255
31.92644849
31.95600649
31.93576674
31.8893486
31.91547659
31.91294116
31.95258703
31.9593155
31.96268034
31.97619583
31.98551912
32.04214289
32.04214289
32.06914268
32.11565112
32.11565112
32.12239158
32.16472644
32.2307548
32.19436155
32.20785463
32.18158804
32.19850778
32.19513509
32.18247233
32.18247233
32.22560893
32.26876602
32.2619588
32.24248182
32.25603795
32.31875461
32.35181928
32.34844004
32.33149149
32.3509876
32.38068277
32.38068277
32.39764055
32.38749892
32.32728154
32.30779053
32.29167986
32.27562796
32.30612968
32.31288428
32.30269706
32.28996423
32.29334129
32.29671848
32.27977959
32.27640304
32.26621992
32.2636739
32.31620711
32.33913464
32.32639669
32.26029879
32.27385758
32.28066568
32.28741839
32.28741839
32.3035283
32.25692296
32.23656224
32.25011748
32.30264283
32.28907974
32.33487094
32.37132063
32.32894447
32.34251354
32.36882677
32.40190976
32.42225256
32.45873755
32.50206213
32.50206213
32.49523732
32.48591677
32.53857949
32.46555959
32.44942077
32.49612552
32.50633459
32.48597195
32.45967972
32.4698855
32.46306313
32.44271027
32.44015927
32.45285727
32.45285727
32.42319265
32.4435411
32.45712739
32.43760835
32.39514596
32.39514596
32.43843998
32.4444288
32.44104609
32.424081
32.4444288
32.42746307
32.424081
32.36134644
32.32827913
32.33846922
32.35120887
32.36389436
32.35115292
32.37148429
32.35453226
32.34434036
32.31809018
32.32146829
32.34096225
32.31382662
32.29771488
32.34096225
32.37741439
32.37065497
32.35708169
32.33669761
32.34013151
32.32999633
32.33675271
32.32407018
32.29439273
32.32146744
32.33165762
32.33503623
32.30114815
32.23844366
32.20204733
32.17240973
32.17240973
32.12587152
32.0827263
32.09543016
32.09206044
32.17832429
32.28077581
32.38672288
32.48941069
32.62199158
32.78198301
32.93545956
33.06865171
33.26884685
33.50984505
33.77223067
34.00515993
34.25520386
34.52598399
34.84558761
35.14892239
35.4569539
35.78030018
36.07745994
36.50482381
36.89160151
37.19576497
37.51921173
37.90483147
38.30255943
38.65662222
39.03364702
39.40893893
39.7602027
40.08891848
40.44086879
40.80505777
41.14558565
41.51469667
41.87825597
42.19846269
42.50569795
42.81732112
43.18158572
43.52434596
43.88497002
44.23877692
44.65810809
45.02981865
45.41929083
45.82691187
46.14850972
46.48552026
46.81211761
47.16493211
47.49883714
47.84024733
48.21291407
48.58831306
48.95347918
49.2828005
49.66636448
50.05181122
50.46742526
50.86855605
51.3178458
51.71376417
52.11782814
52.56206184
53.01084068
53.43557577
53.89246219
54.36427737
54.76452843
55.22772856
55.69638623
56.21707456
56.65756665
57.1282616
57.64653076
58.29604252
58.8759438
59.48259151
60.02710298
60.51240771
60.88993779
61.33016715
61.72377632
62.02605297
62.38078424
62.64153986
62.83072936
63.10812601
63.27486452
63.33069363
63.3051616
63.42980653
63.48593798
63.51163152
63.43629364
63.4059621
63.28787399
63.29422555
63.31339069
63.21945479
63.1829189
63.208343
63.22745118
63.12116213
63.04043731
62.99619054
62.88601824
62.81228677
62.7636783
62.69647487
62.59829311
62.56881958
62.48341197
62.41067409
62.39824805
62.48179051
62.48179051
62.47561397
62.48027144
62.52831607
62.53450509
62.55937352
62.51746432
62.565569
62.55307988
62.47389375
62.4677173
62.52202744
62.45526754
62.49708935
62.52192655
62.60581666
62.66659638
62.744663
62.7320982
62.83082817
62.86692375
62.95972595
62.95344871
62.91724499
62.8937161
62.88734927
62.89998213
62.84497297
62.8512286
62.8386167
62.78996478
62.7477284
62.74149472
62.69932759
62.69932759
62.7477284
62.84487097
62.91241439
62.9438787
62.87626287
62.85738194
62.83236532
62.7775842
62.76500537
62.74629888
62.72760425
62.77615323
62.81382138
62.77155082
62.73393662
62.79498207
62.708923
62.75273851
62.75897457
62.77768909
62.733835
62.75263526
62.70412491
62.71657626
62.73373182
62.79467346
62.83072465
62.74456135
62.69616572
62.61039336
62.61039336
62.61039336
62.58080829
62.59951163
62.56993583
62.53886737
62.5218241
62.58243359
62.52182565
62.54049349
62.54049349
62.6136504
62.66191119
62.62453888
62.60744645
62.56384514
62.58873811
62.55298043
62.59656735
62.59656735
62.5592756
62.57014261
62.49101198
62.44302732
62.43685724
62.498814
62.52821826
62.61843386
62.54526519
62.59351601
62.5873147
62.48483353
62.40128258
62.41987364
62.3951211
62.35344147
62.32259862
62.26251259
62.27488259
62.25024919
62.27951052
62.27951052
62.33348171
62.37674774
62.41391248
62.47430288
62.52233788
62.56425394
62.58132153
62.6420526
62.69668409
62.64826536
62.61243598
62.6358427
62.58142574
62.39997474
62.27347864
62.15362269
62.06329107
61.9976379
61.83788731
61.71972937
61.58392394
61.3485133
61.19799101
60.94327664
60.74923699
60.44138017
60.16527699
59.83014945
59.47578
59.02610807
58.63731401
58.16717003
57.60406484
57.01927698
56.3981969
55.81639462
55.23807511
54.72140613
54.15862088
53.59368743
53.1113731
52.41305772
51.73031305
51.00980656
50.23758198
49.48321391
48.79901196
48.07784139
47.32541075
46.53461666
45.73874435
44.96721969
44.18093884
43.40210862
42.61758341
41.83220619
41.06305291
40.2370457
39.4071249
38.56493851
37.76061986
36.96852622
36.1952604
35.39791961
34.56143763
33.70999329
32.91299559
32.20597554
31.56408848
30.91240714
30.19380529
29.45493288
28.68058948
27.93057222
27.11409568
26.29951566
25.44381482
24.60439431
23.75492242
22.91639401
22.06216718
21.20077387
20.37187771
19.55048994
18.74838355
18.00276181
17.26924794
16.51775033
15.73717151
15.00627612
14.30892255
13.66308564
13.11605315
12.68038818
12.24470147
11.86170473
11.45656429
11.07169606
10.72667037
10.35368546
9.972400586
9.686018353
9.362173805
9.048012103
8.718879929
8.458158717
8.180924539
7.971873553
7.814270152
7.715939873
7.661731258
7.664611746
7.724582499
7.848895373
8.086099433
8.326328259
8.462464801
8.490710777
8.479119017
8.329261217
8.190287521
8.145423178
8.088983597
8.052118203
8.018138377
7.944376055
7.882201058
7.834488994
7.797645717
7.794764321
7.769496214
7.797692704
7.806383276
7.862783864
7.956046212
8.037797998
8.125332917
8.297575292
8.51839107
8.807470647
9.0880567
9.450876543
9.715264904
9.936959559
10.24976372
10.57382501
10.90185152
11.07551211
11.2266141
11.39822518
11.5611989
11.74109082
11.94965567
12.150291
12.41345707
12.67760815
13.02213708
13.35242714
13.72078788
14.10743557
14.53544156
14.99615288
15.45708148
15.91606915
16.31788049
16.67117431
16.98695246
17.2034975
17.42927169
17.66062963
17.85767012
18.01349107
18.07299321
18.03155162
17.91107044
17.81696651
17.73126357
17.64029868
17.49083712
17.37071817
17.30698767
17.2012438
17.15172467
17.11049379
17.1022682
17.12023729
17.1787105
17.19894064
17.1667099
17.11950138
17.00260898
16.81244719
16.59337162
16.33947989
15.90555657
15.45251534
15.05235466
14.75957483
14.45017806
14.30602445
14.12427329
13.92203154
13.75460363
13.60790142
13.44435356
13.3552626
13.21101591
13.10437704
12.99773584
12.91466419
12.86320225
12.75378551
12.63338575
12.51304267
12.3208972
12.19188884
11.9940925
11.76795144
11.47910101
11.1168547
10.74043442
10.30483333
9.94902391
9.62777406
9.250213882
8.884663143
8.499225238
8.168395563
7.840768543
7.546630239
7.346575593
7.222407511
7.13793351
7.075873047
7.047722075
7.075873047
7.118455667
7.222406789
7.247643837
7.258446738
7.210049041
7.121993751
7.042631585
6.961066495
6.92717163
6.921420878
6.943812485
7.098980816
7.282364505
7.558998122
7.850263958
8.127268901
8.520329722
8.947853358
9.407090394
9.801538694
10.16222581
10.52331967
10.89065022
11.21249078
11.53172829
11.74304979
11.9201435
12.04610144
12.13181379
12.13473378
12.13765381
12.15230129
12.22042701
12.32377383
12.49612514
12.72293957
12.9807374
13.29697902
13.78616474
14.3421532
15.02110334
15.63675247
16.31246796
16.85200069
17.36458808
17.92223297
18.39630087
18.75594474
19.06332223
19.27338238
19.48748488
19.64481862
19.75516362
19.83817137
19.91281118
20.01109024
20.13614405
20.22005121
20.36054598
20.42934369
20.51650786
20.64502178
20.79126256
20.9767817
21.16022365
21.26548648
21.35544849
21.43696951
21.52472357
21.59712899
21.67571372
21.71812044
21.72119259
21.70346213
21.59788309
21.4446609
21.22552008
20.97603001
20.66187486
20.35445685
19.98743592
19.57109905
19.26584694
18.98768608
18.75455984
18.63357401
18.51267426
18.37982808
18.26738621
18.11734651
17.97870148
17.77248463
17.56125439
17.2594951
16.89312383
16.57530454
16.1990368
15.91061618
15.64340667
15.45159172
15.40552227
15.38770854
15.42265772
15.5244298
15.71927846
15.89942399
16.04247853
16.16770495
16.30198136
16.30495498
16.21467849
16.04247778
15.84211367
15.62115051
15.38256305
15.11603654
14.81213448
14.39543262
13.86143649
13.26024213
12.57761768
11.92458959
11.27312963
10.74343414
10.25104322
9.736862869
9.277238965
8.874716268
8.613839176
8.370500841
8.166408734
8.00003466
7.906715337
7.796791272
7.748380628
7.791029236
7.833682188
7.895849889
7.935631247
8.000697144
8.07376077
8.099094608
8.150477554
8.156244656
8.153360733
8.167070044
8.203993761
8.217751852
8.217751852
8.240163951
8.259692625
8.293740034
8.386393135
8.457352101
8.579005924
8.629694475
8.725316344
8.833275302
8.898492228
8.84700895
8.807892448
8.74628926
8.633244043
8.494870949
8.361655501
8.130055691
7.915219466
7.647043676
7.387718424
7.136468276
6.84929891
6.599092985
6.297834116
6.004655695
5.793659473
5.525899172
5.219444569
4.851332434
4.561720201
4.267203131
3.90530051
3.499061347
3.02485954
2.545899746
1.935214176
1.428617753
0.947219015
0.513152159
0.054032793
-0.240312812
-0.486696974
-0.676510569
-0.839093023
-1.035381059
-1.245254209
-1.396397707
-1.525362318
-1.564731671
-1.579056709
-1.598390724
-1.556867056
-1.506683802
-1.405665922
-1.288175657
-1.159270834
-1.002383499
-0.814755539
-0.520390343
-0.346351516
-0.139325568
0.062645069
0.266768681
0.448714335
0.652847252
0.803963518
0.988782293
1.240216009
1.478051983
1.754630908
2.045579453
2.375969838
2.801825201
3.250098991
3.706450176
4.219764674
4.739194517
5.191348302
5.692074836
6.161559941
6.604043218
6.939428737
7.246843177
7.450485742
7.670135746
7.867459495
8.130719836
8.388382522
8.733888257
9.141373284
9.666270453
10.30259929
11.00003748
11.74739937
12.52028217
13.2491382
13.96615097
14.66542482
15.34015232
15.9589928
16.49530052
17.00691614
17.44629074
17.8686818
18.24008986
18.54727413
18.86030366
19.21871204
19.55426422
19.90808313
20.29477373
20.68928434
21.14782977
21.63165835
22.15035455
22.79832119
23.47437999
24.10992475
24.84807921
25.60892912
26.27795881
26.95412244
27.58990343
28.09610824
28.49385067
28.81295492
29.01096552
29.17156621
29.29383157
29.41957427
29.71516271
30.02491961
30.41028113
30.80637776
31.25013601
31.77522344
32.32617632
32.89075565
33.37486078
33.9531311
34.43016294
34.77992865
35.05591855
35.24071727
35.14869465
34.97455446
34.6160619
34.11112644
33.5988487
33.07334377
32.5271461
31.97840034
31.34394812
30.70041111
30.08433626
29.42682739
28.89780049
28.51483094
28.22508869
27.91097478
27.56303049
27.36768139
27.1533731
27.01824068
26.88001778
26.71152321
26.52648745
26.31058002
26.00496304
25.68502824
25.33187755
24.86839809
24.37597548
23.84007531
23.33598822
22.89830666
22.47367992
22.09827234
21.82721399
21.61363615
21.49041902
21.36112533
21.23812026
21.22044927
21.21427464
21.23505829
21.19971838
21.1512908
21.07604563
20.89656477
20.66672471
20.43348684
20.17995989
20.02817164
19.82016192
19.56762081
19.34200555
19.25325477
19.15543617
19.09629766
19.05841888
19.06143922
19.0697572
19.13800056
19.27377843
19.42787847
19.58818422
19.66499337
19.71519259
19.72965898
19.60189487
19.45368398
19.2965356
19.14260833
18.95319724
18.78742824
18.66340642
18.55684952
18.53646423
18.51835104
18.55990922
18.60449043
18.69294619
18.81698971
19.08580177
19.45606522
19.81270216
20.11979608
20.40612395
20.63936981
20.83086055
21.02866124
21.17602949
21.39203118
21.68382087
21.98473079
22.16637135
22.29325956
22.31804388
22.4032039
22.6063228
22.82451508
23.03995615
23.20115263
23.38752368
23.50933097
23.62885027
23.75711889
23.87927066
23.93096872
23.96466132
23.8541968
23.6554641
23.48432801
23.21596944
22.94814892
22.71737981
22.44512039
22.21519085
21.92847161
21.66624452
21.53070728
21.47301773
21.38298271
21.34378942
21.22386129
21.1424583
21.01968489
20.92381373
20.79506315
20.5707761
20.27501452
19.87239993
19.42678565
18.98842758
18.48321557
17.98253863
17.39542822
16.77505251
16.17087266
15.68748808
15.16519458
14.71675105
14.37562538
14.16500283
13.9486452
13.77825876
13.69496615
13.60871789
13.51662955
13.44223428
13.286925
13.02583026
12.681297
12.2544195
11.71408288
11.14632562
10.57677136
9.968263662
9.349981649
8.766175637
8.304852905
7.861408731
7.426366074
7.107983763
6.767438265
6.468951095
6.288748836
6.058206411
5.813369259
5.636300089
5.433384163
5.27588471
4.99543449
4.6137841
4.220842609
3.870451799
3.551102734
3.267674245
3.026687675
2.777133691
2.480323245
2.217250446
2.020901664
1.813808183
1.709919049
1.631128926
1.569474671
1.544382747
1.58094389
1.611747314
1.743580565
1.967147873
2.118393882
2.283985621
2.370722773
2.407254802
2.417980769
2.356297748
2.322623451
2.260991213
2.159930756
2.056723461
2.002968489
1.919107817
1.921964183
1.933435561
1.958486115
2.014393842
2.092499478
2.215050074
2.301735741
2.411377296
2.470159517
2.50027744
2.567682368
2.559062903
2.528241066
2.460838176
2.357608782
2.178428346
2.030033154
1.85374589
1.624481365
1.322127918
1.062121182
0.785615644
0.553540272
0.321520535
0.181834191
0.080848669
0.089459518
0.114542218
0.162508237
0.249174401
0.34370297
0.36302992
0.380203975
0.33509198
0.273508172
0.173224026
0.058668024
-0.080970423
-0.173345064
-0.290803113
-0.400353936
-0.498487449
-0.630270583
-0.656056741
-0.616652718
-0.647446061
-0.619507647
-0.544303052
-0.449070296
-0.370966265
-0.272834223
-0.20909783
-0.17545141
-0.166841249
-0.186917069
-0.282147045
-0.405361711
-0.539295893
-0.676134539
-0.82439654
-0.936157287
-1.090186025
-1.238465214
-1.411842841
-1.605316193
-1.740005089
-1.927752174
-2.070378738
-2.143523284
-2.115566554
-2.078994509
-2.062511209
-2.042422596
-2.014468373
-1.992273462
-1.995176534
-2.011659146
-2.064712078
-2.220931595
-2.333470616
-2.484707622
-2.60804257
-2.750691725
-2.884782761
-3.030371209
-3.142234463
-3.208926746
-3.220409701
-3.186710809
-3.130048738
-3.057643806
-2.951458378
-2.853248461
-2.760763079
-2.654651698
-2.522740342
-2.422364225
-2.296236649
-2.226737882
-2.17297702
-2.170120206
-2.128535753
-2.156492719
-2.112052648
-2.128535753
-2.17868923
-2.24893544
-2.316327932
-2.377963298
-2.416696917
-2.486205167
-2.53351384
-2.547846861
-2.441051599
-2.340681559
-2.220274349
-2.102733632
-1.990960595
-1.892773715
-1.842629023
-1.803254056
-1.766688768
-1.705077554
-1.699318936
-1.755218465
-1.740892867
-1.754469688
-1.832610001
-1.889215858
-1.899984757
-1.8799454
-1.792533035
-1.755967959
-1.739487756
-1.713691511
-1.60695263
-1.46150668
-1.346869217
-1.274504331
-1.215761567
-1.190674092
-1.156974236
-1.164837547
-1.229289315
-1.248621134
-1.323840803
-1.363206664
-1.430519132
-1.548015906
-1.716408548
-1.879056837
-1.968627693
-2.055346759
-2.136310445
-2.2144215
-2.290382778
-2.245938714
-2.114768883
-1.930607122
-1.765098054
-1.619640797
-1.474193264
-1.312325601
-1.219928628
-1.141856568
-1.108203849
-1.075254227
-1.10890657
-1.136849359
-1.198445088
-1.343875404
-1.447044148
-1.534441206
-1.57095489
-1.623995588
-1.722168651
-1.785933641
-1.873345684
-1.967926122
-2.02383417
-1.985157337
-1.920682186
-1.82610433
-1.81177818
-1.879152143
-1.960856682
-2.064058482
-2.142166574
-2.231751476
-2.338530458
-2.403069955
-2.489814622
-2.621722573
-2.81815838
-2.988854002
-3.148796839
-3.300186408
-3.476680984
-3.63384287
-3.763033903
-3.872122919
-3.885771961
-3.852002218
-3.680453367
-3.481651242
-3.33028053
-3.240612785
-3.148047281
-3.088528389
-3.00459821
-2.98810384
-3.069829414
-3.120770927
-3.185352949
-3.295077191
-3.47443085
-3.684672603
-3.796659457
-3.88853855
-3.908660121
-3.930940138
-3.916587564
-3.911568923
-3.816122797
-3.712058289
-3.549866353
-3.378421275
-3.302389506
-3.229175512
-3.234190422
-3.228472523
-3.234190422
-3.211974652
-3.1674965
-3.159622804
-3.130941019
-3.231378454
-3.39923527
-3.555633513
-3.707040842
-3.816872886
-3.946091263
-4.058066032
-4.128391929
-4.156402526
-4.106153908
-4.007776184
-3.834038273
-3.673980658
-3.531158668
-3.379733481
-3.287201789
-3.19177357
-3.135861488
-3.071281798
-3.000989351
-2.947898458
-2.874756229
-2.810941866
-2.819515784
-2.886189007
-2.972968739
-3.067627531
-3.092745763
-3.101321859
-3.084075778
-3.089839503
-3.135017261
-3.096306875
-3.000942734
-2.900526932
-2.757813223
-2.639523077
-2.572160956
-2.51051739
-2.415153572
-2.294740029
-2.205150594
-2.154246568
-2.154246568
-2.143475982
-2.235918614
-2.381431251
-2.661774783
-2.874756946
-3.102118721
-3.281484306
-3.480947354
-3.652411281
-3.862742292
-4.039347339
-4.045117771
-3.991263432
-3.951766994
-3.895808246
-3.831927215
-3.761579754
-3.717075765
-3.656068458
-3.613726925
-3.616586661
-3.636701953
-3.658927611
-3.687625864
-3.732831729
-3.819685907
-3.881408178
-3.898621529
-3.898621529
-3.873481784
-3.81175937
-3.85917613
-3.828267868
-3.81677742
-3.737801953
-3.634449994
-3.556241303
-3.497400973
-3.48952464
-3.526093429
-3.533970071
-3.519576612
-3.502369906
-3.508136772
-3.536126347
-3.620054239
-3.715526237
-3.830377482
-3.959598647
-4.046476202
-4.105353293
-4.12257207
-4.09962982
-4.073779558
-4.007023769
-3.841915488
-3.696253176
-3.564211487
-3.392716454
-3.227720038
-3.031915342
-2.871988945
-2.69273684
-2.564381686
-2.395946858
-2.264810807
-2.138650457
-1.973120908
-1.908599638
-1.874888482
-1.877041808
-1.868427084
-1.84333126
-1.750864813
-1.661258172
-1.580315546
-1.577413129
-1.45130187
-1.266500291
-1.017216816
-0.795891905
-0.563815326
-0.371150331
-0.167025312
-0.007310941
0.138083678
0.2584428
0.387366825
0.488355031
0.58078002
0.636656588
0.580779304
0.491255019
0.479789722
0.522047692
0.570015749
0.625892922
0.721175236
0.766290154
0.883759417
1.062825325
1.278458004
1.488350769
1.678929251
1.779960529
1.855901341
1.906092992
1.959095955
1.995617979
2.006340977
1.969818
2.014254097
1.977684364
1.91601856
1.829306645
1.754069146
1.692458342
1.66160639
1.633658129
1.661559817
1.672280814
1.635718034
1.640727016
1.730286133
1.811983115
1.842790251
1.842790251
1.85140485
1.795502412
1.767551479
1.72813083
1.652897369
1.523972403
1.34417414
1.185170365
0.953069719
0.754681006
0.600712133
0.427373899
0.276221158
0.133727038
-0.003758603
-0.132681388
-0.207882436
-0.179944853
-0.028793995
0.130218379
0.275613816
0.390171518
0.468229187
0.557753142
0.56060804
0.568470119
0.506837914
0.4394966
0.302709335
0.213188061
0.047718079
-0.167823159
-0.424922288
-0.668458525
-0.897685406
-1.059575381
-1.216465748
-1.348275501
-1.407021375
-1.524516906
-1.56393353
-1.619829232
-1.619829232
-1.659246962
-1.731578026
-1.818285232
-1.952287399
-2.084145934
-2.182297897
-2.277645834
-2.451124781
-2.562932801
-2.767276592
-3.011064353
-3.302294811
-3.584983662
-3.845528235
-4.045117053
-4.213832109
-4.365406605
-4.511238449
-4.643436834
-4.702361591
-4.758426691
-4.792190121
-4.814449641
-4.769884611
-4.67719539
-4.598884191
-4.50908031
-4.388357473
-4.247570991
-4.15203873
-4.031372766
-3.927282516
-3.87343656
-3.889946972
-3.938024269
-3.932301969
-3.923670855
-3.954535237
-3.917901274
-3.945903891
-3.937272636
-3.962414298
-3.9179465
-3.839009078
-3.791640089
-3.744273694
-3.713416902
-3.738551975
-3.713416902
-3.65958427
-3.645985422
-3.684765184
-3.749338724
-3.867055731
-4.111125635
-4.506873324
-4.941680283
-5.312711115
-5.646533261
-5.930157815
-6.195193832
-6.395517642
-6.600961033
-6.747347594
-6.868513772
-6.922626431
-7.01285976
-7.038084542
-7.072034374
-7.098017307
-7.112447772
-7.13843299
-7.217860127
-7.274137146
-7.296499019
-7.358589032
-7.333346455
-7.361514451
-7.373074772
-7.370196218
-7.296545952
-7.175268243
-7.000602175
-6.786319512
-6.631253076
-6.507272442
-6.396978467
-6.27879909
-6.22550932
-6.191617756
-6.101580498
-6.020168633
-5.933029384
-5.896286235
-5.803380741
-5.741483936
-5.701884339
-5.63995102
-5.564389399
-5.547087159
-5.493820018
-5.417572026
-5.389557379
-5.3636589
-5.394586568
-5.434117982
-5.46791706
-5.476567323
-5.482302337
-5.448502448
-5.414704461
-5.347772329
-5.322580533
-5.291655781
-5.215433
-5.137057898
-5.069450888
-4.895508908
-4.718700957
-4.505323697
-4.277649249
-4.016969623
-3.744883764
-3.434158246
-3.159434158
-2.865384492
-2.543445783
-2.168529108
-1.818799721
-1.435481066
-1.01852838
-0.495632579
0.105979348
0.732640328
1.393092194
2.10172598
2.815741876
3.393114642
3.99311428
4.534637145
5.06576094
5.53544684
5.991108432
6.416163445
6.773756935
7.098462614
7.470308143
7.803406399
8.199032051
8.629081634
9.011764468
9.45727893
9.908501902
10.4061613
10.81274794
11.30023697
11.79438886
12.27549551
12.76261653
13.21318172
13.65576753
14.04452518
14.3592524
14.61889718
14.86475949
15.05603918
15.22071896
15.43533062
15.68214392
15.96424893
16.18861144
16.44230573
16.7718779
17.14927522
17.48612519
17.88830045
18.36760167
18.88453614
19.4448513
20.07191228
20.68693406
21.27683574
21.83901236
22.34298593
22.8394452
23.2745405
23.68366936
23.94044226
24.15766453
24.29277564
24.34541138
24.42874968
24.58854168
24.76353299
24.93877119
25.18942695
25.48341095
25.7161354
25.93974089
26.12947011
26.3130864
26.49380437
26.61632506
26.67642995
26.7582618
26.7582618
26.71733852
26.63553685
26.4945894
26.25400622
25.93661971
25.56368637
25.05902513
24.53204905
24.00722419
23.53612524
23.0915815
22.73315782
22.36013685
21.98811223
21.64097195
21.31309747
21.03738568
20.87863458
20.84568279
20.7943162
20.71389707
20.59757239
20.40028365
20.16814699
19.93560866
19.5961824
19.27338313
18.86193464
18.40764391
17.90413467
17.38709385
16.85126658
16.33489741
15.84294376
15.34398521
14.91216321
14.51301031
14.19584751
13.91605485
13.69111602
13.55037409
13.36329657
13.13080609
12.88898186
12.63928618
12.36128065
12.06964446
11.73220029
11.38714867
10.97686914
10.52417632
10.01540327
9.450067722
8.89143735
8.35971837
7.837415486
7.400273916
7.021979375
6.675746407
6.396762261
6.168384662
6.137414068
6.128754381
6.089127043
6.125177312
6.133837662
6.088468725
6.023669386
5.917099133
5.714789752
5.453552993
5.136327308
4.807753956
4.492998637
4.173405547
3.879035707
3.654351822
3.47782399
3.331422645
3.241754798
3.197322695
3.217429199
3.296313961
3.447679359
3.629921693
3.80933972
4.006011457
4.202026719
4.370072574
4.479948928
4.583410516
4.630827731
4.661720721
4.701254204
4.704117891
4.763047064
4.847153505
4.855090186
4.838558534
4.835693568
4.888904427
4.998157794
5.169307546
5.402358837
5.686615588
6.01063152
6.303107096
6.632493234
6.967897856
7.292691696
7.580850673
7.871422292
8.114406652
8.332186958
8.555199607
8.727634291
8.928426952
9.086487149
9.251159383
9.475444847
9.657009733
9.915052615
10.26716255
10.63713909
11.04990126
11.52900185
11.94008414
12.40607243
12.78180483
13.16323903
13.44805535
13.68971472
13.90361202
14.07114786
14.14279991
14.13686399
14.05045206
13.90062315
13.71032969
13.53198225
13.33683935
13.01540732
12.72595652
12.53954911
12.31658378
12.08720329
11.93855346
11.87045163
11.87920248
11.88140176
11.85797099
11.84625636
11.82359399
11.82655821
11.77750888
11.70361631
11.54347348
11.35788467
11.11327459
10.88273633
10.6231888
10.27287042
9.93462556
9.540020461
9.216265301
8.881913627
8.652223936
8.386439467
8.17439663
8.075318906
8.002255
7.968232328
7.945835349
7.908935172
7.911864359
7.889471171
7.767980436
7.629905551
7.406690102
7.200897537
6.930281871
6.6288218
6.333289779
5.989695538
5.637618538
5.269212316
4.92911169
4.614302157
4.31403905
4.125878003
4.02177495
3.954272483
3.909054948
3.822191722
3.738197419
3.696555323
3.578861107
3.410972979
3.20365014
2.923223163
2.651486294
2.290167747
1.906746525
1.486850546
1.03693976
0.561307799
0.135879217
-0.353278704
-0.694948955
-1.010808712
-1.3016565
-1.439228673
-1.467923756
-1.479392434
-1.426402584
-1.280967469
-1.157772959
-1.012353074
-0.850465323
-0.76093682
-0.725135406
-0.764540328
-0.845458556
-0.932134589
-0.996581419
-0.990824476
-0.907048698
-0.814616582
-0.705713487
-0.503731645
-0.192861539
0.204622285
0.657992749
1.069141129
1.539841844
2.055037163
2.531003982
2.995618397
3.510688354
3.962151542
4.346324993
4.694773765
4.972934586
5.254126511
5.439731005
5.670723244
5.898891225
6.211452168
6.566026615
6.878288496
7.233349143
7.724578885
8.235861042
8.829723105
9.370802281
9.878571676
10.41262755
10.97314776
11.52957564
12.0270544
12.50565813
12.92416734
13.26317217
13.58271906
13.8223479
14.05556695
14.30375242
14.52634789
14.8239434
15.09306071
15.4003756
15.73794611
16.15133329
16.61495241
17.21760141
17.85982815
18.54889983
19.21122614
19.89066208
20.42394806
20.90848544
21.34077522
21.68024393
21.96959102
22.14115763
22.22934423
22.2602864
22.29356144
22.29356144
22.28734049
22.35082469
22.29356066
22.16980509
22.06160845
21.98669723
21.93881289
22.03767672
22.13741841
22.19234453
22.25270189
22.33478756
22.4409174
22.58589585
22.6828865
22.7706076
22.74883669
22.57657083
22.25811261
21.93190266
21.55792656
21.19409615
20.75307346
20.28045305
19.83438888
19.40024104
18.90817709
18.56859757
18.27645502
17.94716943
17.64176944
17.40744374
17.21990555
17.07000252
16.9291711
16.82139186
16.66955871
16.45064619
16.2081008
15.88837985
15.54312951
15.1799342
14.73436357
14.30380342
13.91166687
13.5636587
13.25591558
12.97502006
12.72893386
12.56232339
12.41340647
12.26677715
12.16125105
12.10410038
12.04404289
12.0264349
12.04107556
11.96127593
11.86395071
11.70667724
11.43545862
11.13602524
10.82813325
10.51475031
10.358155
10.06197365
9.786387311
9.576419432
9.471839759
9.358613451
9.384746792
9.441335624
9.569110564
9.776177033
10.04077617
10.38498453
10.72885791
11.02205843
11.28410313
11.50693841
11.70949539
11.91507092
12.11788237
12.3927058
12.71626702
13.06305844
13.4854447
13.83704786
14.19207914
14.69202748
15.22503138
15.77946992
16.28321016
16.74709547
17.22411651
17.67304835
18.09976689
18.41498845
18.74294412
18.99723501
19.20795429
19.35668526
19.54964177
19.7755479
20.04904169
20.30844127
20.62491595
20.85238783
21.03261749
21.26377344
21.62697173
22.02121793
22.38943413
22.75629313
23.13584392
23.50396933
23.80579907
24.03534769
24.19777342
24.30776437
24.35650294
24.29836811
24.15704521
24.00957705
23.78631354
23.53219203
23.33078726
23.07438538
22.74934148
22.41656519
22.10160315
21.86063727
21.7102087
21.5507297
21.39142583
21.21156271
20.9927675
20.85474375
20.70228808
20.57372663
20.49037643
20.24593385
19.94471531
19.5855
19.03074429
18.49066454
17.88682164
17.23254398
16.53946908
15.84882596
15.21547737
14.58185164
13.99580702
13.45758441
13.02645658
12.60998355
12.1890642
11.82001004
11.56038381
11.31999086
11.12062097
10.89226861
10.65314001
10.30354852
9.905601745
9.386882435
8.758080522
8.130292989
7.539643434
6.853826816
6.155346164
5.446970746
4.896093308
4.362940032
3.922751251
3.496437326
3.115494051
2.818597941
2.502385785
2.217110683
1.889610698
1.643113649
1.33860418
1.016955363
0.619431009
0.183283782
-0.286545982
-0.767861631
-1.19619932
-1.674790007
-2.26818602
-2.850346417
-3.407674065
-3.917949372
-4.377518358
-4.792849897
-5.050897826
-5.22271972
-5.312619765
-5.405400437
-5.478073919
-5.46947112
-5.444321752
-5.452265891
-5.463736228
-5.502567071
-5.575252401
-5.637131316
-5.727093712
-5.837250277
-5.912848071
-6.042474885
-6.211719447
-6.381065283
-6.5273872
-6.634836563
-6.691090642
-6.778358415
-6.727890216
-6.665884209
-6.581557045
-6.446757126
-6.303377304
-6.1462936
-5.960460536
-5.744495622
-5.572479064
-5.423545324
-5.325733228
-5.221405055
-5.16530061
-5.084066365
-4.986307762
-4.910825689
-4.928063599
-4.935954513
-4.84610698
-4.700206465
-4.568701639
-4.425017692
-4.254051065
-4.043667441
-3.877801738
-3.698368929
-3.532569392
-3.311580013
-3.132255772
-2.950057787
-2.840322337
-2.736313342
-2.613013123
-2.484666043
-2.380733072
-2.243837928
-2.168581428
-2.08756876
-1.947843686
-1.702088258
-1.371778406
-1.07521268
-0.63041598
-0.266567427
0.063624111
0.317867156
0.608618675
0.915859755
1.223875772
1.49822332
1.738942479
1.959652766
2.181141832
2.338123319
2.486503386
2.604077181
2.738152486
2.883721445
3.007050979
3.16985568
3.310468051
3.517813591
3.77547825
4.10931401
4.513698334
4.926198174
5.282839841
5.659107809
5.988095414
6.320200336
6.643850194
6.937400654
7.143074136
7.3517186
7.526474216
7.690486423
7.86542714
8.040441679
8.223475062
8.44424881
8.565945546
8.730383386
8.868844099
9.072557328
9.316360162
9.628580397
9.932347564
10.21970724
10.45849958
10.6829032
10.93663967
11.16135383
11.33001513
11.46663942
11.52146079
11.5273353
11.54486381
11.58723206
11.58431792
11.5989357
11.56750337
11.5419026
11.50756405
11.4593346
11.49954046
11.61942923
11.78473132
11.93913177
12.09070069
12.20792937
12.32813135
12.41388681
12.51146245
12.57455185
12.5569567
12.53130907
12.4454672
12.36846826
12.24532661
12.08271057
11.91062791
11.75041178
11.51568289
11.31254958
11.16063989
11.06139758
10.98478335
10.89946798
10.87321165
10.89294033
10.88126531
10.86739853
10.89875394
10.94688929
10.98411653
10.98702385
10.92720444
10.79378718
10.60281686
10.35225921
10.13902675
9.928834261
9.693329752
9.346949826
8.981299369
8.644275446
8.356029451
8.149769966
8.013787944
7.949428647
7.918338871
7.872796012
7.901000222
7.915456638
7.912574425
7.915456638
7.89811811
7.859096609
7.799815813
7.709469223
7.614043443
7.478235766
7.312086059
7.131614272
6.903555105
6.618646908
6.354148544
6.092609515
5.932011948
5.77216731
5.634703129
5.533988308
5.533988308
5.601646534
5.688734504
5.778704999
5.823342117
5.849261001
5.950784049
6.071761113
6.20716925
6.387343007
6.505548193
6.623781193
6.752833014
6.896343048
7.063001096
7.215331977
7.313548974
7.476773027
7.601013572
7.682695814
7.73615181
7.872041188
8.134595481
8.324150994
8.576167397
8.822478932
9.182136433
9.567594047
9.922228741
10.28595115
10.61662049
10.77625364
10.89365143
11.00160832
11.08990975
11.20452222
11.31044607
11.43899158
11.57934656
11.76216621
11.82799387
11.88800337
11.95898009
12.03365956
12.11639976
12.19916561
12.24752596
12.29077074
12.27611559
12.25336852
12.22770237
12.21084873
12.19619875
12.17350618
12.14789538
12.0739026
11.97653682
11.84477816
11.71891402
11.6216747
11.57342563
11.5814506
11.58732637
11.59611576
11.65607406
11.79285753
11.89312229
12.05567161
12.21539857
12.37297024
12.59377809
12.78320018
12.98083221
13.20803648
13.42366595
13.63361487
13.79507763
14.04818996
14.29936141
14.57373139
14.77588499
14.93221248
15.11759001
15.28309364
15.46285747
15.65395401
15.73206639
15.74324858
15.76036385
15.75141759
15.77222856
15.79829346
15.72613549
15.49713853
15.1548204
14.78115951
14.4717331
14.13170591
13.84900323
13.59832141
13.38845214
13.11547735
12.74289586
12.41048486
12.01256168
11.65473729
11.195174
10.68233253
10.17910322
9.670875117
9.159764365
8.774749217
8.528468254
8.367712355
8.339476071
8.280124046
8.189671757
8.034157631
7.835999229
7.632175228
7.510805181
7.383664777
7.231323377
7.07328073
6.898700643
6.735681728
6.609507564
6.482612345
6.429254617
6.437920027
6.482613066
6.606587567
6.750101114
6.97516296
7.228493382
7.453837206
7.693698825
7.916356159
8.136959809
8.354752525
8.490142333
8.592260146
8.634998556
8.711069142
8.691470436
8.578440969
8.477036477
8.313416849
8.175204111
8.071021388
7.909742124
7.788292459
7.726896047
7.639493047
7.574436257
7.54625384
7.593933401
7.583075294
7.599692759
7.613430706
7.656065007
7.673441219
7.658992429
7.644544128
7.633684739
7.588880749
7.515901709
7.409004112
7.302131721
7.138264091
6.996801646
6.83662432
6.746424469
6.734879782
6.731958316
6.819233463
6.92382405
7.073185467
7.236322114
7.48186988
7.741251022
8.034817278
8.345244484
8.687823234
9.061136671
9.353540463
9.628722778
9.867079118
10.1252398
10.34650185
10.59124632
10.85295776
11.04113154
11.17470884
11.18930486
11.254283
11.33970229
11.51945295
11.7856378
12.08064954
12.4126394
12.80604105
13.24562781
13.75749477
14.25348747
14.81654015
15.3758675
15.9508623
16.47519173
16.92158903
17.22877298
17.46890269
17.61613691
17.63116174
17.59885547
17.54024735
17.44334489
17.37650026
17.34124848
17.39680093
17.53794067
17.752141
18.07805967
18.40838137
18.75974853
19.04668582
19.37206321
19.69580492
19.91883209
20.03469705
20.10638992
20.10638992
20.0522316
19.94476636
19.79021995
19.58485537
19.32960789
19.08386924
18.7734388
18.46052027
18.15649367
17.85299521
17.62139102
17.40435366
17.24303104
17.12606175
17.12606175
17.19648906
17.27522559
17.31948353
17.33149332
17.33149332
17.31649321
17.29321148
17.25199782
17.19350073
17.1170516
17.02864291
16.98220319
16.94697757
16.89155948
16.85639945
16.87957803
16.975403
17.10123787
17.31492605
17.61451833
17.98160493
18.32682784
18.72866721
19.14582884
19.50481042
19.8311082
20.05432597
20.23286948
20.36419148
20.33439443
20.370281
20.37642118
20.36728548
20.36728548
20.35201164
20.35510616
20.29861545
20.28948512
20.26583824
20.2444392
20.22074957
20.31313484
20.44757178
20.69313596
20.86931847
21.08788238
21.27070794
21.48141756
21.67087924
21.80659926
21.72179701
21.53533766
21.19615559
20.713796
20.22683345
19.67060789
19.09511078
18.56316692
18.16772304
17.71529432
17.30972953
16.97843576
16.75613878
16.5602675
16.42059264
16.3302628
16.25191639
16.18475959
16.07739506
15.88594786
15.64408868
15.45819609
15.29852166
15.1507973
15.0550691
14.91865215
14.79713201
14.64685033
14.44708583
14.22456849
13.95578284
13.66226677
13.4522933
13.23957101
13.05278096
12.85729954
12.65021984
12.52397242
12.44110405
12.44699787
12.41843798
12.30992906
12.14430566
11.98686963
11.79510367
11.52379903
11.15634458
10.75148432
10.28747319
9.730359281
9.154596311
8.571103878
8.010904315
7.412493928
6.882671677
6.395253151
5.978872111
5.571411901
5.136230951
4.82996511
4.389501731
3.965809317
3.520064546
3.043744205
2.539622542
2.029985139
1.548455095
1.142951134
0.812712022
0.451754687
0.13878054
-0.252993918
-0.658352304
-0.991432618
-1.203455989
-1.354596984
-1.435577067
-1.449901255
-1.351787992
-1.166947185
-0.819529479
-0.399794573
0.123057105
0.746865191
1.309910668
1.995617263
2.667227358
3.305501542
3.916935015
4.570454014
5.256242458
5.959347997
6.657560228
7.376302155
8.112804235
8.783271541
9.491246687
10.20434932
10.92705928
11.70858916
12.48135943
13.23288753
13.92106641
14.64829976
15.37276046
16.08781606
16.86378207
17.56930376
18.319137
19.08134411
19.89807828
20.73891203
21.62375367
22.50553695
23.38905309
24.2667472
25.10464745
25.87668812
26.58727876
27.26524052
27.91574129
28.61425452
29.3338686
29.99735945
30.61288524
31.28517617
31.92512619
32.58738762
33.31453202
34.05733822
34.80061366
35.63956609
36.49458059
37.37986753
38.2930804
39.1754243
40.10176647
40.99624283
41.92226749
42.8736809
43.70409851
44.49498945
45.30081466
46.06556032
46.79612259
47.51650532
48.20828304
48.71482778
49.02950728
49.4760841
49.7479931
49.98248404
50.17894099
50.19575086
50.07281002
49.88571864
49.67721536
49.35840149
48.95654727
48.58272749
48.1654661
47.68452123
47.0942264
46.4937476
45.89875081
45.12000993
44.31669029
43.60921362
42.86404089
42.21090998
41.4964525
40.75012272
39.97842078
39.22729741
38.48054221
37.75499704
37.01229234
36.24125822
35.50241272
34.87581728
34.29467795
33.70464947
33.1280337
32.51271776
31.86113589
31.22080273
30.53988891
29.91159158
29.31019965
28.62907531
27.93613323
27.26050381
26.48889102
25.75343625
24.99803238
24.31161988
23.63206951
22.99257274
22.36226344
21.70396703
21.06095267
20.41461315
19.77400976
19.13597115
18.60389872
18.02598865
17.5123266
17.04655772
16.53190624
16.05660241
15.55940505
15.01146212
14.43607074
13.87618982
13.29779737
12.68921738
12.06519671
11.48216022
10.91123999
10.30792781
9.822056341
9.350650874
8.903091165
8.456078462
8.031984131
7.599692759
7.205333579
6.858258825
6.553969995
6.221716187
5.976851474
5.724148338
5.470804304
5.246374096
5.019158824
4.752483281
4.519661289
4.261808839
3.986779919
3.723332757
3.524521266
3.342252003
3.221742501
3.061787901
2.977907131
2.919100388
2.924863242
2.894032032
2.891127015
2.810069921
2.737685709
2.684606213
2.631576341
2.561310425
2.454466754
2.376341864
2.32327716
2.270215166
2.23935325
2.158384105
2.085988497
2.004277782
1.91180282
1.819379416
1.724057401
1.643065644
1.531274481
1.419535715
1.284866708
1.195325369
1.058514512
0.924564823
0.809949372
0.692482191
0.620130775
0.489096322
0.385253279
0.315058188
0.234147733
0.170411507
0.080890925
-0.002919936
-0.10891218
-0.195578091
-0.343875577
-0.438405083
-0.530783518
-0.671178111
-0.785789696
-0.916879034
-1.076617391
-1.216985824
-1.360263695
-1.482765418
-1.633924662
-1.765057212
-1.899757598
-1.983616589
-2.033812039
-2.056756427
-2.08756876
-2.08756876
-2.096184625
-2.101897267
-2.07679792
-2.07679792
-2.091127045
-2.13846985
-2.163570196
-2.200096954
-2.258869619
-2.320501765
-2.373519055
-2.449535518
-2.477498785
-2.474641355
-2.452392895
-2.407990986
-2.315538038
-2.270391489
-2.251003263
-2.20009767
-2.175044021
-2.101945284
-2.084759405
-2.020280335
-1.986613524
-1.930004458
-1.881965449
-1.806725755
-1.686357987
-1.540905782
-1.392607901
-1.210619551
-0.967050419
-0.734964579
-0.525073035
-0.265069843
0.012102301
0.330782548
0.649520301
0.994066471
1.372303529
1.772090038
2.217856803
2.649422871
3.164324635
3.711042022
4.283250495
4.886790403
5.498819141
6.128750779
6.773846367
7.421976948
8.023283738
8.681998216
9.353490379
9.989217151
10.66842317
11.33530862
12.06964007
12.81774725
13.59610275
14.36001978
15.16141022
15.94793868
16.71440447
17.4847458
18.21382395
18.95433009
19.71026576
20.48507728
21.25769767
22.00657946
22.79049889
23.60943727
24.42098442
25.20369703
25.99152689
26.71649663
27.48640694
28.23331747
28.93067451
29.65908493
30.38949806
31.08278447
31.84350185
32.65055319
33.44863365
34.24370963
35.06649169
35.89054765
36.66432796
37.51732092
38.3472344
39.18308636
39.97475151
40.76061932
41.54826246
42.36791267
43.17574495
43.97054097
44.81654362
45.66282434
46.51787921
47.38239209
48.25703358
49.12937835
50.0173508
50.88798736
51.71965628
52.44805107
53.18869502
53.98499661
54.70503698
55.38377034
56.05382109
56.71618977
57.30682063
57.85991612
58.43808977
59.02592159
59.67361681
60.17665751
60.61152782
61.09384289
61.37956317
61.71933332
61.99873317
62.20074323
62.41805764
62.5809156
62.73843778
62.84334101
63.00227661
63.11930716
63.20658571
63.33716476
63.4123478
63.45556185
63.44279022
63.35479502
63.26228434
63.22569592
63.12728071
63.02290422
62.94244906
62.8370902
62.86067577
62.84344615
62.86857743
62.8309411
62.83729572
62.76368612
62.73864574
62.66528152
62.5919959
62.50033867
62.41512658
62.36564976
62.35949714
62.28082082
62.2993374
62.26241411
62.28705746
62.43210748
62.41512658
62.46306643
62.43200844
62.40724586
62.38866109
62.35314204
62.41957354
62.4134083
62.47379767
62.50327809
62.55765468
62.58254402
62.605826
62.58244292
62.59484325
62.65560046
62.69770524
62.68515882
62.65396959
62.66650279
62.64938616
62.69311348
62.70556175
62.73527173
62.72434402
62.82776196
62.86549628
62.77299096
62.76041252
62.8090156
62.88284256
62.9315464
62.98043387
63.03569845
63.01671598
63.02300842
62.9851748
62.97250514
63.04664164
63.05294054
63.13846449
63.00877739
62.99609748
62.95356369
62.99609748
62.92836106
62.86703996
62.87802076
62.91571597
62.84180643
62.83555281
62.78690595
62.69617665
62.67119339
62.6586582
62.64001885
62.69464503
62.65091389
62.65722986
62.64480345
62.61518252
62.66976445
62.70097033
62.73067725
62.74324145
62.74947551
62.70097033
62.71342036
62.67129323
62.66507564
62.74477404
62.83093953
62.80113306
62.82622662
62.7714569
62.80277051
62.87021707
62.91889994
62.92990018
62.89218674
62.97085503
62.98980769
63.02145807
63.04674119
63.03569687
63.03569687
63.016817
62.99784681
62.99784681
62.9615897
62.92537748
62.95057754
62.94430068
62.93802517
62.89403519
62.88304839
62.82182178
62.8453951
62.8453951
62.86416468
62.90656871
62.80133832
62.74661481
62.66691145
62.66069478
62.58742048
62.54384851
62.61691248
62.62943002
62.59982599
62.52051563
62.55156339
62.62464635
62.54070317
62.50966517
62.5329911
62.55156339
62.55785826
62.52842475
62.52223699
62.49273938
62.57817223
62.59687546
62.68260866
62.54242724
62.55481088
62.57969629
62.5501402
62.47106414
62.50834638
62.50834638
62.54405044
62.57979738
62.64052377
62.60470373
62.6420526
62.5688258
62.62332245
62.56263119
62.60460411
62.60460411
62.581222
62.59362181
62.52051253
62.53288862
62.49101663
62.47237974
62.47237974
62.50804074
62.47693597
62.42887331
62.44120991
62.42260404
62.26060298
62.23598125
62.3314658
62.28987438
62.35001361
62.33307759
62.3933035
62.38250066
62.3516264
62.37472891
62.34376235
62.34991329
62.3792703
62.41633764
62.44575984
62.40865608
62.46285884
62.47369074
62.53420073
62.61975443
62.78372529
62.95643516
63.00526174
63.11588584
63.19038912
63.32725359
63.33361224
63.37190557
63.4792295
63.58043638
63.62559217
63.39916995
63.1254111
62.83687998
62.44110619
61.88431911
61.3658838
60.78832801
60.03412822
59.24209656
58.38725292
57.40354445
56.29803445
55.12586492
53.95420526
52.69389199
51.40117807
50.13627733
48.81897196
47.50153405
46.14391267
44.87462247
43.57044097
42.23674927
40.89376637
39.56355138
38.2191195
36.89908826
35.58482081
34.31172398
32.99787211
31.76558698
30.53287501
29.33209245
28.1614771
27.00594593
25.83196328
24.6750238
23.55296633
22.39778522
21.2590041
20.07484568
18.94418694
17.79484115
16.66706393
15.51986143
14.41084177
13.28668289
12.14793934
11.04031719
9.99572585
8.872535124
7.719571663
6.571865429
5.432583439
4.292542664
3.137752217
1.97276403
0.822913142
-0.332315952
-1.459733516
-2.59132436
-3.72608447
-4.848644231
-5.994716298
-7.132354098
-8.287296392
-9.439805152
-10.59913362
-11.80531911
-13.03446358
-14.25269975
-15.4307501
-16.63271601
-17.8219617
-19.08737054
-20.29076564
-21.50971766
-22.73588343
-24.00372516
-25.22246146
-26.34079528
-27.4224286
-28.53100726
-29.60938121
-30.62200387
-31.64868731
-32.62725535
-33.51869799
-34.38210615
-35.17208919
-35.90439829
-36.54894924
-37.14677022
-37.66790465
-38.10709464
-38.5095804
-38.88949436
-39.19931313
-39.48176053
-39.75787171
-39.96966756
-40.18873749
-40.34641307
-40.46022203
-40.59967327
-40.67324125
-40.78377597
-40.83960698
-40.94670237
-40.99132478
-41.03591569
-41.09196031
-41.16993197
-41.27084205
-41.3337569
-41.43879104
-41.52867902
-41.61869206
-41.69729851
-41.75774241
-41.80292488
-41.83362879
-41.82301482
-41.86051426
-41.86723739
-41.93079926
-41.8932576
-41.9307983
-41.9693051
-41.9693051
-41.97314482
-41.97698478
-41.91727679
-41.87974309
-41.830675
-41.80091306
-41.72600481
-41.72600481
-41.66270794
-41.6444823
-41.59565582
-41.55830956
-41.55449458
-41.49898842
-41.47987205
-41.49423988
-41.44171928
-41.45701516
-41.45320614
-41.41594288
-41.37109331
-41.39304643
-41.37396124
-41.38830563
-41.35394661
-41.33960979
-41.32913964
-41.29960777
-41.27768611
-41.25577086
-41.23386297
-41.20810581
-41.16719001
-41.13773119
-41.09300945
-41.07016409
-41.02176698
-41.0321881
-41.05024218
-41.02362761
-40.97142195
-40.93443185
-40.9126308
-40.94576745
-40.92396361
-40.93158214
-40.95815957
-40.94675927
-40.96094878
-40.92018642
-40.90123929
-40.85290336
-40.88607167
-40.87851995
-40.85296396
-40.81226709
-40.74608127
-40.71298188
-40.650595
-40.66188317
-40.68736576
-40.66848401
-40.65059406
-40.62796116
-40.61384261
-40.57705101
-40.54027869
-40.55062452
-40.53929292
-40.46581172
-40.38491473
-40.37367309
-40.35488042
-40.35488042
-40.33701283
-40.26001096
-40.29288754
-40.26001096
-40.18217794
-40.18971252
-40.11660979
-40.12040378
-40.09794824
-40.07550104
-40.06522773
-40.06149763
-40.05122643
-39.9932354
-39.94933276
-39.89801572
-39.89801572
-39.88685433
-39.84673708
-39.84673708
-39.8756341
-39.85417313
-39.8177916
-39.8177916
-39.7273777
-39.76371144
-39.77022535
-39.70134007
-39.6762251
-39.66874682
-39.60366776
-39.58508471
-39.57020997
-39.57761628
-39.55254618
-39.54138019
-39.51905268
-39.51535302
-39.48290838
-39.45690309
-39.44581274
-39.45326609
-39.46344849
-39.42727094
-39.39850034
-39.37718776
-39.36332542
-39.35594188
-39.34111603
-39.29853141
-39.30221959
-39.26612543
-39.21525155
-39.19399466
-39.14781806
-39.15149925
-39.14413706
-39.1330352
-39.1007073
-39.09696878
-39.05362801
-39.08961321
-39.10806496
-39.15053414
-39.15795704
-39.16073355
-39.13213221
-39.18662895
-39.21156794
-39.24020163
-39.26147344
-39.29387634
-39.31516446
-39.2791247
-39.29393742
-39.3004074
-39.31147467
-39.30772491
-39.29290835
-39.29659716
-39.28922066
-39.31141358
-39.32526562
-39.35400604
-39.38735998
-39.34377941
-39.39753275
-39.40861542
-39.41231034
-39.43084724
-39.41600546
-39.37240701
-39.35757766
-39.33906114
-39.34922596
-39.34922596
-39.31679836
-39.32048842
-39.34269126
-39.29919869
-39.26310701
-39.24086928
-39.26582756
-39.2371233
-39.24358804
-39.20015692
-39.1789046
-39.19737977
-39.19369617
-39.18355296
-39.18355296
-39.19091836
-39.21585887
-39.2371233
-39.24080825
-39.25192623
-39.306517
-39.3102056
-39.32127442
-39.31849154
-39.3333126
-39.3221817
-39.24352701
-39.24352701
-39.17884362
-38.99893625
-38.78633889
-38.59634384
-38.3639864
-38.09686473
-37.81987434
-37.41030065
-36.92230815
-36.40624851
-35.86177197
-35.21927282
-34.4731033
-33.6733035
-32.8365304
-31.98478282
-31.11490421
-30.15270124
-29.18006991
-28.18572323
-27.16187566
-26.10110091
-25.03715704
-23.91185686
-22.80251725
-21.6720707
-20.44870227
-19.18187664
-17.91872231
-16.6704708
-15.42739929
-14.25820272
-13.0891779
-11.93739246
-10.81306366
-9.672567917
-8.5366859
-7.383931264
-6.2738124
-5.123626241
-3.992018704
-2.868435013
-1.723014145
-0.601212782
0.492420315
1.597702191
2.672753805
3.77960535
4.899379043
5.990070725
7.079314095
8.185649417
9.241346751
10.36866767
11.47737994
12.57286999
13.72757645
14.8620445
15.97943185
17.0738677
18.22757095
19.36546381
20.53504229
21.6897102
22.83507393
24.05840654
25.22774918
26.45563705
27.68704081
28.92923183
30.18400159
31.47433119
32.79628789
34.07676604
35.3804653
36.71270527
38.07939983
39.47116537
40.8184712
42.26431303
43.71043638
44.9945354
46.34331799
47.70175633
49.09220187
50.51030288
51.88993113
53.15059645
54.31899835
55.50636695
56.64334811
57.65474906
58.50125951
59.24383174
59.95710996
60.69191417
61.37955569
62.01088754
62.55906735
63.07958134
63.47775872
63.79876787
64.09711059
64.3408084
64.54168537
64.69036382
64.66355925
64.50665396
64.36394393
64.06092645
63.86349416
63.72403948
63.65457018
63.60463319
63.53545496
63.59810772
63.50491378
63.46801531
63.5177148
63.41672949
63.29693168
63.21737736
63.19827424
63.18084409
63.12540634
63.05106938
63.07007425
62.95324238
62.86046067
62.85420308
62.82437146
62.87461975
62.98639682
62.93122691
63.01794089
62.90141913
62.87000033
62.87000033
62.89987836
63.02278896
62.97228606
63.00381489
62.9061457
62.93770561
63.01814768
62.97393467
63.02444201
62.99443816
62.97548092
63.0070132
63.0070132
62.98176447
62.96919872
63.00711577
63.01969785
63.01340613
63.03238802
62.99608802
62.93462348
62.94089826
62.87328929
62.92197569
62.88581238
62.87944726
62.81822815
62.78065772
62.78065772
62.7430319
62.79160631
62.8041965
62.78065615
62.82919073
62.86692689
62.86066792
62.93462348
62.92835162
62.95201073
62.90799975
62.8890984
62.8718521
62.91426725
62.98825595
62.93318327
62.93318327
62.90799818
62.84671801
62.84671801
62.86559207
62.79815611
62.81699902
62.79979496
62.81228834
62.7199497
62.65905895
62.65905895
62.60459944
62.55013864
62.45861144
62.43382684
62.50043794
62.5858929
62.56719813
62.4694418
62.48645515
62.49881711
62.56557366
62.57177044
62.65743257
62.69953996
62.71668563
62.74640836
62.74640836
62.6604905
62.7151545
62.65427517
62.76981963
62.75264308
62.71515606
62.67302646
62.67924572
62.7354781
62.729247
62.80277051
62.76511648
62.68536328
62.6620188
62.7463067
62.73384125
62.78240051
62.71984969
62.73240928
62.69647799
62.70270218
62.67771341
62.66527684
62.64816092
62.59209392
62.67159587
62.82489052
62.79519042
62.81402987
62.81402987
62.85010481
62.83759693
62.85646357
62.81413176
62.80788559
62.90687064
62.85185015
62.72965184
62.73598465
62.72505668
62.74221717
62.75938764
62.74058308
62.78280921
62.77186389
62.78434542
62.85810881
62.87534704
62.83923955
62.72342354
62.78444721
62.75468616
62.80952655
62.88961703
62.87709074
62.84098111
62.82837518
62.82837518
62.85185172
62.8267363
62.80952655
62.8408807
62.84713545
62.83452531
62.9445038
62.96343938
62.93987336
62.95242495
62.96498349
63.01392697
63.05190222
63.05820226
63.10088907
63.09613244
63.09613244
63.0835173
63.1088544
63.11516678
63.12789867
63.00928868
63.07090921
63.02187012
63.0329092
63.02661463
63.07555891
63.10088907
63.16270418
63.11361311
63.04560355
63.03920355
63.00763649
63.11992653
63.17068809
63.23254904
63.05345103
63.08341447
63.11506384
63.17214009
63.28340356
63.38391987
63.45911989
63.52171108
63.63434133
63.71020572
63.80577296
63.82358879
63.79114666
63.79761134
63.77165779
63.68918901
63.56340981
63.52003251
63.38214706
63.24502399
63.12117322
62.78250699
62.49578197
62.18259248
61.78311002
61.3768316
60.80492979
60.31536786
59.75472109
59.10557971
58.48353998
57.7741687
56.94945118
56.11311694
55.26442586
54.42850425
53.49233107
52.53874662
51.52940389
50.54645322
49.52724263
48.52023371
47.53708719
46.55958512
45.49608054
44.49144528
43.53835383
42.54659094
41.54739066
40.53420973
39.49990939
38.49907395
37.49384684
36.45750888
35.45155459
34.45535559
33.49323426
32.52897667
31.57161004
30.60064963
29.6780436
28.77365149
27.82034974
26.89460113
25.9851241
25.15462585
24.26135409
23.40791621
22.54520146
21.67550872
20.84092146
20.04978808
19.22396148
18.44073682
17.61073492
16.82867509
16.0408711
15.21538088
14.39011705
13.56794144
12.81467853
12.01241596
11.16726693
10.41481722
9.587905632
8.765940122
7.948671513
7.14453506
6.338986114
5.483590223
4.686182137
3.906192816
3.10180887
2.325995933
1.57855733
0.831386638
0.109440735
-0.632564702
-1.345983037
-2.040317789
-2.734905843
-3.401909245
-4.021289606
-4.630342715
-5.234187198
-5.824221131
-6.328377506
-6.85758219
-7.339719067
-7.80499604
-8.254193959
-8.681417169
-9.055434819
-9.367420404
-9.662265217
-9.906488002
-10.12541222
-10.31023832
-10.46095613
-10.62341178
-10.76261262
-10.89387243
-11.02519013
-11.09890645
-11.13319527
-11.15876014
-11.20474417
-11.23322513
-11.28728586
-11.29239159
-11.28652194
-11.28070061
-11.26900938
-11.24343477
-11.20622192
-11.18942971
-11.15513353
-11.1405385
-11.12885365
-11.09456535
-11.07191427
-11.04640443
-11.00044533
-10.95520829
-10.91217069
-10.90997816
-10.87857344
-10.82458872
-10.8020064
-10.74222477
-10.78233183
-10.80272094
-10.79104943
-10.8085328
-10.77718684
-10.82020571
-10.83988276
-10.85960851
-10.85374753
-10.86470679
-10.86180066
-10.84722088
-10.8049608
-10.8129645
-10.81587087
-10.8129645
-10.77652121
-10.76775664
-10.76775664
-10.6854082
-10.66864618
-10.654075
-10.654075
-10.64021867
-10.67450356
-10.66283701
-10.69417184
-10.6766951
-10.68836218
-10.71969892
-10.71093527
-10.67378933
-10.69931397
-10.70517121
-10.69059828
-10.66216872
-10.64759858
-10.63302841
-10.63812286
-10.61265072
-10.61555518
-10.63812359
-10.60389088
-10.62065007
-10.64907575
-10.67164665
-10.66288511
-10.65707605
-10.68260001
-10.67388553
-10.6600283
-10.62579313
-10.59441797
-10.60317754
-10.60317754
-10.64326622
-10.61484181
-10.64907575
-10.63445741
-10.62645843
-10.632315
-10.6155559
-10.60970038
-10.59584607
-10.5929418
-10.57328077
-10.57032936
-10.55866678
-10.54410084
-10.50692781
-10.50911742
-10.51492367
-10.54624263
-10.5403877
-10.56004663
-10.59065687
-10.62203165
-10.6730751
-10.67888447
-10.71531597
-10.69488539
-10.72041253
-10.74594182
-10.74303685
-10.78314401
-10.76051669
-10.76928178
-10.75832601
-10.75832601
-10.74737063
-10.74737063
-10.76413701
-10.74956123
-10.79548161
-10.80639061
-10.80419886
-10.84355216
-10.86399356
-10.88076646
-10.90626126
-10.91793727
-10.96679138
-10.93833636
-10.93252197
-10.89239405
-10.90993148
-10.87857417
-10.9216069
-10.88734198
-10.88443563
-10.91288622
-10.92456248
-10.92746995
-10.8990187
-10.91655652
-10.92532618
-10.92823292
-10.92022613
-10.90345101
-10.92313356
-10.97708874
-10.94281741
-10.99167563
-11.01722814
-10.97780369
-10.98657444
-11.02962287
-11.08068855
-11.06681241
-11.1040074
-11.10109892
-11.1324792
-11.15804401
-11.1806536
-11.17483441
-11.16605802
-11.2084174
-11.21132768
-11.1974935
-11.22301658
-11.22592628
-11.25440933
-11.23470449
-11.24858865
-11.28871803
-11.34861181
-11.34861181
-11.36908861
-11.38660731
-11.38369525
-11.37271646
-11.34932841
-11.30112655
-11.29530492
-11.26977544
-11.23031681
-11.14998496
-11.07039122
-10.93614656
-10.78809955
-10.62336587
-10.3844479
-10.17989417
-9.915134046
-9.60264927
-9.296238028
-8.908139623
-8.50602217
-8.003043332
-7.489121584
-6.958502957
-6.358557342
-5.756441748
-5.0816224
-4.393899202
-3.686692159
-2.958538808
-2.202156108
-1.418258344
-0.637480982
0.179725696
1.049950208
1.878137462
2.706764092
3.50796815
4.363735885
5.172268897
6.030113537
6.838082844
7.675609953
8.489429063
9.265810995
10.07737203
10.88002111
11.69874374
12.50302304
13.31568038
14.13107519
14.96349752
15.79619823
16.70258076
17.55393778
18.40103032
19.25459071
20.06607766
20.90252154
21.71897154
22.58584155
23.40980096
24.28132115
25.11931973
25.97825161
26.86275483
27.74127506
28.60412226
29.49959695
30.39394675
31.30658424
32.20873579
33.16262523
34.08727505
35.08335958
36.01911687
36.9544665
37.95591135
39.02840558
40.00040504
41.04250926
42.08971842
43.1044966
44.14036138
45.21405775
46.28045174
47.34791895
48.45795734
49.62372807
50.73771925
51.87879106
52.87362792
53.92471492
55.00288506
56.02626111
57.07217848
58.03061736
58.93484099
59.8690884
60.70568785
61.49260112
62.1323866
62.67658997
63.18655295
63.50418495
63.78817756
64.04873912
64.27885261
64.4526771
64.5891984
64.73309529
64.70624842
64.64760764
64.5957452
64.4210138
64.31176348
64.19627848
64.08127127
64.01091292
63.95373123
63.87062108
63.76350603
63.68264407
63.62612581
63.61317124
63.63887338
63.61948902
63.61306488
63.56793057
63.50523968
63.49244585
63.3483279
63.27976528
63.14312659
63.07504804
63.07504804
63.10037775
63.11144665
63.06079
63.1668577
63.17318272
63.23515397
63.17950911
63.20970472
63.32111328
63.35782309
63.38183535
63.37066239
63.37066239
63.39458144
63.34989424
63.38027046
63.33716955
63.38664245
63.27976687
63.29090459
63.40419592
63.37859856
63.34822412
63.41695035
63.37849307
63.46016975
63.52276164
63.59190902
63.62412188
63.64340454
63.71284644
63.71284644
63.71284644
63.73705454
63.66111832
63.6740948
63.62243726
63.61601246
63.58538647
63.60306411
63.56603852
63.66111994
63.60464286
63.62233248
63.62875871
63.59169807
63.64161393
63.68517721
63.79199642
63.87965632
63.88624713
63.82284847
63.82932043
63.80503311
63.74181511
63.78553303
63.8748724
63.82454507
63.82454507
63.78563842
63.74678535
63.72743224
63.65141689
63.60148383
63.50020236
63.44247305
63.47933857
63.49055399
63.45848998
63.43933192
63.41537554
63.34665307
63.30360247
63.35301602
63.3211053
63.3706544
63.40094861
63.42656593
63.43943603
63.47147868
63.41537714
63.44739286
63.44739286
63.37222356
63.314751
63.24616312
63.33382608
63.32746738
63.2032637
63.12230907
63.08589528
63.04157791
63.07318178
63.12862121
63.17296689
63.15389303
63.19039071
63.16498236
63.18395874
63.16021363
63.0985067
63.16664033
63.14757222
63.15389303
63.20471415
63.15389461
63.11744281
63.0810367
63.04302505
63.0667773
63.02888532
63.00361609
62.93586227
62.95479226
63.0541733
63.12696382
63.1951644
63.18406352
63.17773612
63.16508548
63.22703779
63.14612145
63.15244194
63.1096794
63.1096794
63.04167902
62.99907882
63.00536745
62.99907882
62.9628186
62.9124191
62.90142542
62.8214047
62.84487568
62.89361865
62.88735398
62.82611841
62.84333788
62.79478155
62.77124872
62.72270779
62.77114697
62.79467972
62.8307325
62.88099167
62.93761116
62.91869228
62.84016367
62.88417658
62.82919857
62.88407445
62.97065015
62.90923899
62.82294763
62.81823599
62.83709177
62.83083915
62.80574166
62.73833928
62.70709395
62.74303816
62.68832107
62.71331881
62.6774107
62.73987161
62.72741044
62.66650435
62.61192842
62.69148366
62.70403276
62.67904286
62.75254453
62.67292661
62.63085702
62.65427829
62.63716872
62.59514978
62.58894813
62.58894813
62.63716872
62.64959349
62.62464946
62.66049361
62.61844165
62.62933032
62.57482266
62.57949567
62.64022144
62.54374754
62.58101981
62.59962212
62.64327759
62.63696459
62.64317628
62.64317628
62.65560358
62.65091857
62.59484636
62.56375188
62.54669436
62.52183652
62.50318037
62.53431254
62.57624548
62.61355698
62.72281562
62.75877899
62.73537648
62.73537648
62.74794424
62.81055474
62.87801919
62.90944658
62.88592395
62.84354971
62.78864598
62.7447756
62.68383377
62.73854098
62.78710798
62.87339767
62.81218958
62.83729258
62.82468665
62.84190528
62.86539264
62.87165262
62.90779846
62.93771505
62.9251682
62.85134004
62.82151132
62.91889836
62.91252606
62.87483338
62.8072728
62.81987126
62.83862454
62.91879453
62.93771505
62.92671187
62.93308726
63.03239434
63.09406383
63.1178578
63.21779855
63.21779855
63.24325334
63.18126634
63.21779855
63.24959509
63.17483481
63.17483481
63.05758263
63.04023668
63.06388389
63.10657905
63.07018652
63.0385859
63.01330986
62.96910259
62.9817692
62.9817692
62.9990804
63.04962974
63.11133738
63.17473165
63.1192042
63.15565822
63.0938565
63.08124393
63.04963132
63.13038328
63.08765317
62.99444446
62.95818999
62.96920502
63.01970259
63.10026853
63.14933702
63.19371442
63.23192567
63.17628861
63.20803793
63.16363859
63.15721256
63.27643006
63.4073268
63.4649852
63.54039884
63.64667149
63.72743062
63.79707932
63.84735915
63.89124129
63.97441267
64.0251179
64.06446496
63.98753434
63.83441006
63.61927626
63.39457664
63.02909376
62.65570337
62.29309976
61.84512802
61.33934186
60.74464083
60.11038939
59.45431652
58.7679289
58.0514831
57.29339521
56.56632581
55.7967383
54.92113206
54.03970863
53.26037448
52.35287131
51.50954829
50.72004939
49.88796628
48.98812473
48.13747685
47.25213897
46.38970602
45.55198422
44.67508331
43.82714645
42.96173122
42.15659461
41.38071879
40.58755059
39.81117342
38.99642689
38.14179144
37.28981782
36.45006052
35.64751103
34.83287376
34.04609648
33.23655949
32.44803484
31.60666042
30.76612285
29.91385721
29.04259345
28.2233354
27.43615011
26.62888687
25.86467298
25.06186426
24.25488894
23.47172524
22.69942133
21.9947726
21.35358753
20.75342347
20.16789521
19.69784286
19.31492985
19.00406737
18.77922189
18.54564392
18.36898117
18.22791856
18.03346775
17.89793674
17.76550688
17.62119414
17.43642864
17.2023669
16.95362998
16.71719225
16.46308921
16.20337372
15.94472983
15.67674634
15.45299981
15.26732748
15.0936445
14.94010522
14.84151794
14.72594368
14.60748052
14.5438497
14.5179382
14.53795198
14.58088515
14.64752619
14.74602459
14.8764253
15.04770238
15.23318143
15.41362958
15.68345466
15.94545979
16.17574439
16.47050597
16.73585756
16.98430597
17.27659665
17.60842885
17.91750895
18.22639013
18.56528839
18.8904684
19.28156082
19.66747661
20.08939761
20.42609559
20.78189976
21.13854521
21.52296054
21.88680991
22.33362381
22.77258595
23.21994081
23.6594487
24.0902379
24.52638875
24.98858167
25.4493573
25.95566508
26.44816556
26.96530341
27.47833879
28.00273114
28.51339154
29.05602929
29.55623074
30.11105547
30.67897043
31.22681941
31.77533128
32.23390528
32.63188161
33.0051822
33.35003767
33.51736475
33.60418338
33.63424828
33.58008365
33.48986611
33.33200101
33.16161911
33.0112092
32.79111125
32.59793692
32.40855954
32.26616402
32.17981611
32.11719518
32.03772326
32.01156131
31.97188998
31.95501128
31.93896361
31.90604904
31.86642322
31.83353371
31.84956385
31.82934832
31.83270842
31.8689582
31.8689582
31.83606864
31.85882035
31.85882035
31.88157768
31.90434064
31.86129948
31.82505186
31.79471004
31.82758571
31.83436069
31.82422664
31.80148345
31.80484254
31.78540688
31.7786911
31.78882015
31.73576319
31.75854581
31.82764219
31.8014843
31.81156107
31.78876538
31.7786911
31.7424767
31.75849106
31.77786629
31.80060367
31.80396188
31.84020037
31.80732105
31.80396188
31.81326775
31.82251976
31.81657163
31.74753911
31.7172227
31.66079801
31.66415116
31.65744415
31.64062364
31.64403158
31.64403158
31.6380949
31.64480051
31.63215859
31.63215859
31.58594793
31.55315857
31.53970555
31.51620859
31.50023588
31.50023588
31.47669342
31.49688695
31.49095963
31.48426423
31.49101422
31.51373615
31.54393084
31.58259508
31.55315605
31.53382844
31.52378176
31.51450484
31.49183732
31.50193602
31.49858786
31.51456029
31.4851427
31.49858786
31.4759242
31.45244326
31.50533889
31.50281381
31.4961184
31.50621672
31.53311505
31.55919743
31.53651906
31.51044302
31.53651906
31.54321737
31.53399314
31.53734172
31.4978739
31.52142085
31.50122202
31.51132089
31.49452589
31.47180779
31.48190348
31.49447045
31.48102588
31.49030031
31.49699531
31.49364817
31.54321737
31.52389098
31.49787306
31.49787306
31.50462319
31.49792765
31.49540278
31.50884942
31.5188945
31.50209813
31.47943362
31.48283568
31.47356282
31.47021569
31.48700633
31.48700633
31.50045176
31.51982791
31.61478927
31.57863874
31.61143706
31.57193789
31.57193789
31.57863874
31.57523319
31.5684771
31.57440935
31.53827447
31.54755375
31.5442048
31.55090366
31.52487821
31.53832909
31.55178192
31.54502837
31.52822815
31.52822815
31.50802785
31.51143094
31.49798393
31.50802785
31.50802785
31.51143094
31.46604831
31.47274156
31.47948989
31.47948989
31.4862387
31.49545821
31.44004478
31.44673618
31.44339
31.45935301
31.45260529
31.47191695
31.52147462
31.50802533
31.50802533
31.5341007
31.51395373
31.48706092
31.46774614
31.47696383
31.49375484
31.46099698
31.46439837
31.48036495
31.47367115
31.49046157
31.50643261
31.5526585
31.52322891
31.5039075
31.5131842
31.49973694
31.49973694
31.48716926
31.49051616
31.47454784
31.44848907
31.41574703
31.43505109
31.42830513
31.43757435
31.44678907
31.4594059
31.45265903
31.45265903
31.44009766
31.46357551
31.49293088
31.50549934
31.52482108
31.56095075
31.5643003
31.59116072
31.53821733
31.52224086
31.50544473
31.56171983
31.54908918
31.58187711
31.58857867
31.58522741
31.62143601
31.62819594
31.58610683
31.61220404
31.59956655
31.59956655
31.60967607
31.64836761
31.61808441
31.62143685
31.64419058
31.65430495
31.62484409
31.64759866
31.66359664
31.67371397
31.70319034
31.70319034
31.73939021
31.78826489
31.82455285
31.82708669
31.82708669
31.8329807
31.81359476
31.81359476
31.81359476
31.8371671
31.8076472
31.81778027
31.81442072
31.80428802
31.81100651
31.83039275
31.85650403
31.87000309
31.84383318
31.82356412
31.8202052
31.82361975
31.86322717
31.82356496
31.80753933
31.79823404
31.77797498
31.76784711
31.76784711
31.78386586
31.81337731
31.81673598
31.82009562
31.82687005
31.82345538
31.85044663
31.84372611
31.85975718
31.85634129
31.84620399
31.8369496
31.82428143
31.81161501
31.79223354
31.79223354
31.73581876
31.72905184
31.70550703
31.69544179
31.66937591
31.65678534
31.63996495
31.63325969
31.66272406
31.75194315
31.8437826
31.91630515
31.97873385
32.11056925
32.20951538
32.35182183
32.53769426
32.66006271
32.80987671
33.0428601
33.25670558
33.47449727
33.72642115
33.97564501
34.26024619
34.6136757
34.97124365
35.31013369
35.6919247
36.11991395
36.53324145
36.89236358
37.31352702
37.69453093
38.08106943
38.4294479
38.73726859
39.03166104
39.38938107
39.75636993
40.09259015
40.46620804
40.87885432
41.27602983
41.60757042
41.92635563
42.27285514
42.64855866
43.01476847
43.35954895
43.74197815
44.07199934
44.41992111
44.7810661
45.21658217
45.58788216
45.98427936
46.34000132
46.75136661
47.14057358
47.5528231
47.9608639
48.35919264
48.73135234
49.1150084
49.4972605
49.90809185
50.2742488
50.65224799
51.04135132
51.42106581
51.88516195
52.35524933
52.84820908
53.2725048
53.74700559
54.24165831
54.68407037
55.20525753
55.70286913
56.20302877
56.65246435
57.13499322
57.61314799
58.13976524
58.70598573
59.25491712
59.72890431
60.09753046
60.54304101
60.95494024
61.36179206
61.73158752
62.01568745
62.37655311
62.62475226
62.92373475
63.1639543
63.4557734
63.68908722
63.80238538
64.04361532
64.19133797
64.37120861
64.37120861
64.28684265
64.23576505
64.18972588
64.06661187
63.85777344
63.72479663
63.65532547
63.5602634
63.46551745
63.31528047
63.28497275
63.28497275
63.32163648
63.25947959
63.15462891
63.16095126
63.1309078
63.11817618
63.06120577
63.07381123
63.17370325
63.17370325
63.16095126
63.14830794
63.13567012
63.09127848
63.09758705
63.12128094
63.19579809
63.19579809
63.2260123
63.18946814
63.15773757
63.16406059
63.17515381
63.16406059
63.18946814
63.16561539
63.19579651
63.27050598
63.30079689
63.33904494
63.4269918
63.4142313
63.40785318
63.40147647
63.38862339
63.25146955
63.25146955
63.23868484
63.20845899
63.09748258
63.13390932
63.12759286
63.07856105
63.14664784
63.22123034
63.26415805
63.28330479
63.28330479
63.14664942
63.0912769
63.0912769
63.15939354
63.21022274
63.19112434
63.20856068
63.28975732
63.2961077
63.28975573
63.35834217
63.35197805
63.40952518
63.3727493
63.35354459
63.42866491
63.40942117
63.39019034
63.37097398
63.43337097
63.50230194
63.52633127
63.48301025
63.49580145
63.5391419
63.57781438
63.53441518
63.490976
63.41558679
63.44760275
63.38527873
63.41088205
63.41726084
63.41726084
63.57939013
63.47818695
63.44603266
63.41569082
63.42845196
63.40450467
63.44132292
63.37890704
63.30391652
63.33580818
63.27362234
63.1750443
63.13856435
63.15762654
63.08951403
63.04054789
62.94903261
62.9616921
62.97425306
63.016817
62.95531048
62.89865681
62.8546222
62.84836742
62.84211397
62.8609835
62.83114658
62.81864676
62.79355966
62.84837056
62.94739012
62.98991493
63.00259215
63.05149607
62.92219438
62.9473917
62.92219438
63.00723253
62.9284665
62.87340553
62.94101477
62.91582294
62.84827011
62.80595009
62.77463311
62.78557946
62.87022179
62.87648279
62.84509066
62.83248139
62.78854731
62.71036477
62.69322276
62.66824198
62.75418398
62.75418398
62.62617903
62.59657669
62.57167715
62.59037474
62.63238691
62.65112279
62.62149711
62.59190099
62.61681749
62.59190099
62.61061287
62.53756436
62.56243535
62.60603458
62.60603458
62.59352845
62.63086325
62.64959973
62.68078435
62.69169597
62.70414365
62.5701566
62.50338823
62.57015505
62.46773124
62.55928648
62.61997246
62.62618059
62.59667939
62.60756008
62.54060687
62.57167715
62.56080958
62.50642725
62.56700381
62.62770557
62.68853179
62.65265373
62.70883553
62.71352971
62.80431246
62.8277698
62.90164239
62.83412373
62.88438871
62.96468412
62.98363435
62.99630727
62.92219438
62.89075333
62.89075333
62.88448928
62.89712091
62.87360816
62.87986989
62.83750437
62.84375684
62.86262743
62.83750123
62.80615069
62.87360501
62.79990464
62.848471
62.90975326
62.88458827
62.89085235
62.94594771
63.01372495
63.05634656
62.98218542
62.9711655
62.98218542
63.0263083
62.98847042
62.93329503
62.98836634
62.95047359
62.87185995
62.89074862
62.92054554
62.99455014
62.97559441
62.96931218
62.97559441
62.9520186
62.9268173
62.88910626
62.93792285
62.88294469
62.9018405
62.91283434
62.88920684
62.87658019
62.79028274
62.7652182
62.70423423
62.7151545
62.6963765
62.73864261
62.74487569
62.69484643
62.82940089
62.88438086
62.86549628
62.85287983
62.9015339
62.87801762
62.86539421
62.84652184
62.85903509
62.91407064
62.95665096
62.99918925
62.97394728
62.9802305
62.99918925
62.91890151
62.92517292
62.80737937
62.82622819
62.75254297
62.69158513
62.605826
62.56385136
62.53278924
62.46600373
62.47845641
62.52031076
62.57004622
62.62444387
62.6790413
62.68526183
62.73363802
62.80092623
62.82601961
62.91077867
62.90451192
62.9894986
63.04478036
63.0257904
62.91550676
62.84949428
62.67271912
62.49071272
62.21449365
61.86318031
61.41690509
60.87080524
60.31366283
59.77153603
59.12763801
58.38341784
57.62782567
56.85749404
56.09247362
55.3222021
54.53821469
53.73505476
52.83650822
51.98413161
51.15565967
50.39007598
49.61123224
48.81847923
48.00917466
47.17553355
46.40355097
45.5860114
44.82360539
44.08209522
43.3468696
42.68470604
41.96976843
41.32187248
40.73233275
40.29432323
39.83761825
39.30804888
38.75022704
38.13572325
37.53360932
36.85568424
36.18725671
35.53155887
34.84017198
34.08705194
33.35681813
32.64972215
32.00389153
31.35337254
30.77897548
30.18476136
29.68477779
29.26357274
28.84489697
28.4971511
28.17002758
27.81802403
27.59718859
27.35740595
27.16888877
26.96782501
26.7141955
26.49150371
26.2356923
25.95259604
25.66062557
25.35352203
25.03139066
24.602952
24.18772264
23.79889888
23.36596089
22.91268506
22.48492415
22.05307877
21.67954104
21.30395548
21.00981221
20.72545412
20.47144529
20.21481475
20.00277317
19.67234735
19.31294683
18.88092482
18.47566801
18.07215396
17.6635249
17.23485056
16.8101503
16.4162524
16.00825359
15.62489491
15.2303697
14.86248317
14.51301031
14.20101221
13.87768151
13.55181656
13.21832266
12.9139441
12.57541259
12.35759051
12.26304216
12.18317617
12.06303915
11.92320247
11.73439692
11.54939815
11.34991572
11.16154363
10.97910885
10.72023978
10.42733223
10.00086163
9.540830221
9.188773311
8.820396666
8.515408159
8.199079084
7.908324174
7.63510104
7.378661503
7.183682207
7.028485454
6.904403505
6.822155458
6.675746407
6.473145369
6.202886366
5.950079093
5.59012675
5.244822042
4.840062898
4.390957735
3.933538172
3.459868256
2.907526723
2.353300797
1.796438942
1.231181228
0.705401202
0.132416394
-0.446966045
-0.961946791
-1.522178412
-2.067477681
-2.515484698
-2.865388077
-3.20105632
-3.582032889
-3.952379366
-4.289149839
-4.665601033
-5.042254195
-5.486018506
-5.966858574
-6.427918385
-6.918244322
-7.44593675
-7.92871609
-8.454024285
-8.838705497
-9.147563991
-9.408779707
-9.64114207
-9.828638044
-9.965303346
-10.10715978
-10.16101943
-10.13263811
-10.0329683
-9.942070421
-9.876656828
-9.839561562
-9.805414774
-9.771271502
-9.728395149
-9.702947502
-9.629558901
-9.646266542
-9.598328093
-9.702946776
-9.893375416
-10.08101497
-10.21198525
-10.32046256
-10.44277678
-10.56004517
-10.66278745
-10.72841253
-10.76851848
-10.71750561
-10.61255526
-10.47851454
-10.35323698
-10.2877396
-10.19092193
-10.12327111
-10.02944882
-9.933468746
-9.854234883
-9.800473197
-9.751753292
-9.735040398
-9.743777157
-9.78010151
-9.796816667
-9.768467025
-9.726303867
-9.666724523
-9.547595966
-9.416887363
-9.257922371
-9.13021447
-8.920642179
-8.697461518
-8.448298423
-8.261519982
-8.120395334
-7.961979043
-7.809433188
-7.612136591
-7.417101075
-7.256069255
-7.095094316
-6.965949739
-6.900990437
-6.89231756
-6.856259943
-6.768978077
-6.659379465
-6.577926362
-6.462577221
-6.31048345
-6.085720219
-5.781837818
-5.483901042
-5.123528447
-4.71377259
-4.304258227
-3.897872085
-3.553335112
-3.236252058
-2.883376517
-2.555717795
-2.266825613
-2.003791186
-1.721463594
-1.489312947
-1.282274856
-1.100340692
-0.904798125
-0.636165962
-0.361838861
-0.057430434
0.267005029
0.655890572
1.039798572
1.39009689
1.78417524
2.184799958
2.571151534
2.895956044
3.212230019
3.49559566
3.76183527
4.087032721
4.339804631
4.569657936
4.760796883
4.923947451
5.028179604
5.023153345
5.017422553
5.070601304
5.115185848
5.087138052
5.10442663
5.132475183
5.169170913
5.236788536
5.379942255
5.587871466
5.860694576
6.125696656
6.381459485
6.60347869
6.834269196
7.054325939
7.223211015
7.372670358
7.349550038
7.33218748
7.33218748
7.272979046
7.200099126
7.121430773
7.056496698
7.010996603
6.937357365
6.948199882
6.951122671
7.010289443
7.105538501
7.218165498
7.331528201
7.427553464
7.517840645
7.563392241
7.512081655
7.449969301
7.351013798
7.227551258
7.072339648
6.894836732
6.655348023
6.382166455
6.05505762
5.697906968
5.295672157
4.947666335
4.580407213
4.221267032
3.888089176
3.571594034
3.288158771
3.005554216
2.787582435
2.552412843
2.28646922
1.998380597
1.782674796
1.614978644
1.503188986
1.413593043
1.335515097
1.243116573
1.142109435
1.06619275
0.937952318
0.739517105
0.576938142
0.453766548
0.297652197
0.082109894
-0.155659217
-0.42136842
-0.619744006
-0.801652839
-0.930589547
-1.079562915
-1.205608637
-1.27867435
-1.318086777
-1.412640927
-1.376082556
-1.222787621
-1.021526857
-0.831698217
-0.722139314
-0.663406128
-0.71642934
-0.845363291
-1.030184921
-1.3016565
-1.637666886
-1.931453432
-2.256152407
-2.589496189
-2.86126623
-3.099357319
-3.275816355
-3.404207994
-3.536226806
-3.690491578
-3.808200599
-3.937418368
-4.047280348
-4.15354455
-4.209521135
-4.349596687
-4.498334969
-4.700957417
-4.964747046
-5.175403573
-5.3328781
-5.501205754
-5.642259762
-5.760300754
-5.827233257
-5.863218763
-5.851693703
-5.843790881
-5.846659844
-5.863218043
-5.885516483
-5.922258917
-5.863218043
-5.823609925
-5.674611901
-5.494717957
-5.236490788
-4.933043124
-4.697296085
-4.486788053
-4.315102753
-4.158564686
-4.027202067
-3.948957122
-3.898721311
-3.83484006
-3.882210727
-4.002807964
-4.165790119
-4.367570789
-4.586681831
-4.878465195
-5.091959163
-5.350173452
-5.547325336
-5.640141736
-5.752397773
-5.718582257
-5.628621191
-5.451608312
-5.24372597
-5.005002772
-4.761342359
-4.496926168
-4.291450983
-4.032925027
-3.834089955
-3.676892977
-3.564967822
-3.425021828
-3.369095982
-3.357611315
-3.369095982
-3.366236999
-3.257161337
-3.074988436
-2.820363356
-2.537173609
-2.178741551
-1.739446197
-1.224332094
-0.756584108
-0.328991309
0.087866693
0.463173383
0.815567788
1.182314994
1.450946522
1.683093581
1.926692319
2.14742643
2.332364607
2.492219737
2.66286888
2.825623763
3.052272571
3.299030698
3.548710342
3.837947441
4.107154857
4.359229414
4.706980152
5.086522563
5.479921555
5.926882315
6.351885789
6.712354442
6.985767516
7.251368473
7.485360998
7.679719088
7.832217506
7.860418233
7.888620876
7.823572664
7.702148031
7.546817355
7.374177525
7.247076372
7.159721297
7.071675695
7.100535425
7.08973627
7.15472196
7.278919032
7.41178614
7.577926676
7.656677083
7.718819283
7.780969897
7.854703757
7.911110911
7.933505997
7.953019807
7.911110911
7.828675832
7.729633869
7.501315901
7.250002505
6.976435032
6.700907195
6.380139954
6.050914958
5.752836865
5.367109617
5.111049823
4.953584148
4.840722001
4.700598109
4.526702669
4.3952762
4.227225508
3.983824187
3.776371137
3.53806951
3.226709313
2.851581237
2.445099644
2.002826595
1.582909168
1.126568491
0.703947928
0.31505962
-0.025848276
-0.342423103
-0.672627078
-0.954833957
-1.145371648
-1.248531588
-1.340929592
-1.494981421
-1.587436551
-1.690616196
-1.81098352
-1.934262523
-2.113414348
-2.349209298
-2.547757964
-2.775009105
-3.052538658
-3.366046878
-3.739211564
-4.134774076
-4.592312724
-5.058789499
-5.565189582
-5.910729753
-6.203150758
-6.456785808
-6.572133617
-6.591588424
-6.597335254
-6.605249421
-6.59370806
-6.55691852
-6.52017855
-6.4776489
-6.469030382
-6.429377141
-6.44091472
-6.438041833
-6.514431889
-6.523098041
-6.576465733
-6.610382846
-6.657965464
-6.699757005
-6.646376002
-6.581459717
-6.544671082
-6.46898281
-6.309024311
-6.136831325
-5.995653915
-5.838706697
-5.714864609
-5.532090136
-5.355105925
-5.200445578
-5.051601716
-4.958873705
-4.804355109
-4.680765356
-4.63334551
-4.489648722
-4.483874951
-4.542786526
-4.598838925
-4.685789782
-4.685789782
-4.7533579
-4.804402545
-4.731805353
-4.65278315
-4.57442723
-4.470262911
-4.368976471
-4.267703709
-4.194408858
-4.113238844
-4.037096473
-3.94449681
-3.849046963
-3.851954842
-3.871325404
-3.860537845
-3.90861346
-3.967480628
-4.037846043
-4.085229049
-4.070873053
-4.08236702
-4.054359738
-3.97540935
-3.869120935
-3.748543476
-3.599286289
-3.579921715
-3.549070563
-3.484511288
-3.384048206
-3.3165939
-3.269251729
-3.221912509
-3.188166942
-3.145845952
-3.185307758
-3.224771794
-3.264237362
-3.381892276
-3.569889039
-3.74643478
-3.881411767
-3.966123047
-4.097523109
-4.15640468
-4.165037556
-4.100385192
-4.089594632
-4.030718692
-3.979727678
-3.92949001
-3.904348623
-3.870578138
-3.898579175
-3.932304123
-3.985450305
-4.088845014
-4.206610541
-4.307875206
-4.456559172
-4.624662661
-4.804310548
-4.891991733
-4.961694627
-4.961694627
-4.961694627
-4.914255265
-4.810792018
-4.681426462
-4.527673998
-4.427083636
-4.331528205
-4.182868744
-4.042823092
-3.902144785
-3.828883022
-3.747045569
-3.648710342
-3.576219637
-3.511658474
-3.410488688
-3.438475367
-3.498015182
-3.604211279
-3.696773501
-3.75346929
-3.820955682
-3.866215151
-3.888494043
-3.832540218
-3.813170537
-3.816031637
-3.720549474
-3.642332592
-3.585643856
-3.487326138
-3.437116444
-3.439976355
-3.490936017
-3.56627957
-3.647350393
-3.773682429
-3.869123806
-4.006278535
-4.18005304
-4.298536166
-4.301398269
-4.287038308
-4.343024583
-4.353818666
-4.255410573
-4.168510265
-4.027762802
-3.935164191
-3.833946394
-3.766458988
-3.648754837
-3.541803008
-3.480807437
-3.438473932
-3.391125859
-3.354514897
-3.371015846
-3.379640931
-3.461445334
-3.615744886
-3.781559809
-3.94665625
-4.103903573
-4.272678617
-4.421354893
-4.493920351
-4.477397922
-4.440739415
-4.432854088
-4.382587367
-4.259069694
-4.180802744
-4.088187303
-4.012047297
-3.978319103
-3.981180766
-4.014204759
-4.090344251
-4.211019165
-4.320168468
-4.465990702
-4.628321458
-4.821636292
-4.964650714
-5.082560726
-5.127146819
-5.253733818
-5.293302895
-5.329960582
-5.304816989
-5.332874503
-5.341522118
-5.369582031
-5.394728286
-5.445071412
-5.439336754
-5.469563212
-5.506279049
-5.563120048
-5.638681504
-5.681144875
-5.73151324
-5.807096809
-5.947473142
-6.065578628
-6.194489277
-6.332848054
-6.397685459
-6.471197071
-6.530306012
-6.502187653
-6.43446408
-6.352294381
-6.262228851
-6.126806655
-5.989208011
-5.930159975
-5.882643721
-5.837295632
-5.822901531
-5.836590101
-5.881938132
-5.864673811
-5.901367344
-6.039649553
-6.15777591
-6.27089073
-6.355213628
-6.417181091
-6.409269887
-6.389069017
-6.375413883
-6.330024052
-6.226264348
-6.062756777
-5.947521387
-5.820785714
-5.691210421
-5.550144607
-5.401168963
-5.347210534
-5.235030816
-5.1760587
-5.077534046
-5.057380264
-5.091158877
-5.214872044
-5.321314569
-5.357268974
-5.433509344
-5.552213376
-5.577414087
-5.593964493
-5.568809845
-5.504022647
-5.32131313
-5.16957434
-4.972542065
-4.795713963
-4.658462712
-4.512602017
-4.389062847
-4.271269523
-4.187276516
-4.119760171
-4.114740281
-4.035736622
-4.072375847
-4.100384474
-4.145612642
-4.092455969
-4.02780947
-3.960353171
-3.851252816
-3.750795724
-3.619449278
-3.462992996
-3.202554795
-2.93576441
-2.697707734
-2.509863591
-2.352862831
-2.204496938
-2.089813381
-1.997333597
-1.860472367
-1.753677919
-1.717113602
-1.694922421
-1.722871558
-1.800963241
-1.899098334
-1.977947365
-2.045281325
-2.196488245
-2.268889161
-2.339139733
-2.358482567
-2.218685348
-2.04809061
-1.889031695
-1.734996567
-1.586684972
-1.499987917
-1.390357662
-1.270013383
-1.171860605
-1.070856005
-1.00140001
-1.026440038
-1.06299366
-1.113120751
-1.163248694
-1.219134902
-1.320144957
-1.339476747
-1.361710821
-1.342378857
-1.32590257
-1.289392068
-1.177617892
-1.06299366
-0.934052103
-0.863849683
-0.788641147
-0.749984496
-0.660457347
-0.591007852
-0.552352762
-0.493622138
-0.454219198
-0.457074051
-0.496477723
-0.569528711
-0.686993574
-0.852431502
-1.006409863
-1.185482694
-1.319444331
-1.417602823
-1.489972071
-1.590993839
-1.537953984
-1.439790349
-1.300111981
-1.215578896
-1.140362284
-1.036503524
-0.974911097
-0.873912695
-0.848874474
-0.826690758
-0.826690758
-0.913366355
-1.019373626
-1.18126984
-1.332456105
-1.550265588
-1.796749925
-1.961559683
-2.107045184
-2.213861732
-2.278348979
-2.373703992
-2.393796388
-2.385178055
-2.318531325
-2.284858643
-2.253995699
-2.209552744
-2.184451633
-2.164408745
-2.152935718
-2.125026118
-2.05263206
-2.061248451
-2.067008266
-2.081337302
-2.238308237
-2.397450038
-2.500635163
-2.621067283
-2.74727368
-2.825421549
-2.889986094
-2.965285087
-3.068565662
-3.082905967
-3.046306079
-2.94804117
-2.875600973
-2.819657763
-2.788829378
-2.794591578
-2.802462662
-2.788875986
-2.853391878
-2.93726323
-3.03838595
-3.13375343
-3.268641969
-3.408517806
-3.514703738
-3.585032459
-3.638157333
-3.648895497
-3.671122175
-3.7328346
-3.763692075
-3.768709847
-3.706994909
-3.667511585
-3.648144833
-3.676139419
-3.640267207
-3.690534639
-3.68265664
-3.697006033
-3.694098672
-3.758672897
-3.859881753
-3.946748859
-4.148520855
-4.350343684
-4.577336385
-4.706682643
-4.877757177
-5.03229281
-5.150215143
-5.268159355
-5.369580593
-5.462369964
-5.535755528
-5.50482059
-5.468104842
-5.473839775
-5.490388002
-5.487520809
-5.437127368
-5.423448202
-5.381003321
-5.347162339
-5.398253277
-5.367324703
-5.386736706
-5.426315089
-5.490341235
-5.501859071
-5.484606143
-5.492551537
-5.470269016
-5.403330737
-5.383918204
-5.392519783
-5.313417455
-5.201197099
-5.094023515
-5.071003232
-5.000538179
-4.995512134
-5.032200063
-5.02646919
-4.992647212
-4.953847978
-4.987621227
-5.040797544
-5.063817471
-5.170233776
-5.265905994
-5.37024096
-5.439996478
-5.50477598
-5.538579061
-5.591802746
-5.583903512
-5.600454102
-5.538579061
-5.420582768
-5.234984068
-5.127852232
-4.998425237
-4.874800038
-4.779936231
-4.684333902
-4.547105167
-4.440786108
-4.364658875
-4.285629906
-4.223876777
-4.232510398
-4.279905112
-4.307920455
-4.279905112
-4.234669178
-4.231806606
-4.18150649
-4.147771181
-4.066653327
-3.994174678
-3.856365851
-3.721439435
-3.553525988
-3.410722583
-3.312422953
-3.247879509
-3.197634726
-3.11941387
-3.032623219
-2.982388708
-2.976672172
-2.959428795
-2.973064122
-3.006756217
-3.034732511
-3.026859802
-2.998884427
-2.995979137
-2.960131606
-2.917819599
-2.870495948
-2.820316029
-2.798108713
-2.677659373
-2.532115173
-2.417405867
-2.296992128
-2.204546393
-2.134302266
-2.081293585
-1.99457313
-1.94367588
-1.96306028
-1.948685705
-1.920732348
-1.97448464
-2.044018582
-2.0863024
-2.083445747
-2.097774215
-2.061202585
-2.027534925
-1.971626751
-1.940817327
-1.876343858
-1.77816344
-1.61622604
-1.444985858
-1.32463886
-1.254428014
-1.215017271
-1.173500324
-1.083963299
-1.03383597
-0.991573014
-1.008047343
-1.027376975
-1.081107311
-1.212957025
-1.346920081
-1.473026193
-1.556819769
-1.657844776
-1.75026006
-1.811920058
-1.884257085
-1.934449557
-2.001828323
-1.912255709
-1.811217117
-1.665756354
-1.537532708
-1.422891416
-1.310409272
-1.212254995
-1.091872259
-0.99372551
-0.954318224
-0.89773483
-0.905597501
-0.939248092
-0.984365566
-1.056676436
-1.126882962
-1.152672598
-1.158383284
-1.186326555
-1.202802673
-1.250077509
-1.283778531
-1.250077509
-1.222133584
-1.194190666
-1.118272618
-1.118272618
-1.171256008
-1.229997081
-1.244366632
-1.278021015
-1.331054129
-1.375475046
-1.48150019
-1.540248791
-1.713603379
-1.906357415
-2.068321194
-2.210960403
-2.385133612
-2.524946937
-2.595163528
-2.696256544
-2.783021316
-2.819565979
-2.884130912
-2.922881092
-2.956571658
-2.866936284
-2.746479937
-2.615261458
-2.51993658
-2.402371049
-2.228898134
-2.077640722
-1.929300754
-1.819645976
-1.73008264
-1.72437052
-1.74946471
-1.75517619
-1.743705958
-1.698574479
-1.70929568
-1.812435262
-1.879809249
-1.983708317
-2.126293226
-2.333427609
-2.520497905
-2.679626768
-2.926301808
-3.153627732
-3.456384776
-3.739120413
-3.985310308
-4.23518697
-4.465758665
-4.664757423
-4.824973413
-5.106053839
-5.392287423
-5.678655326
-5.948604378
-6.181970974
-6.398864501
-6.605015101
-6.791081232
-6.943323316
-7.070292223
-7.180740622
-7.28541289
-7.356183574
-7.41828194
-7.449334405
-7.471752079
-7.474631298
-7.477557488
-7.550530069
-7.621342888
-7.697975804
-7.807826903
-7.929281562
-8.047889647
-8.163649184
-8.290981045
-8.400993073
-8.497314211
-8.545105785
-8.632707259
-8.754417452
-8.850781661
-8.950108904
-9.01245626
-9.105287392
-9.13069105
-9.145194767
-9.14808557
-9.176383315
-9.11978935
-9.026197383
-8.966737733
-8.881899129
-8.822462987
-8.779703156
-8.700730606
-8.6529194
-8.644210248
-8.765923455
-8.938455764
-9.1306439
-9.328720978
-9.566865569
-9.879316827
-10.18916532
-10.4512502
-10.70769826
-10.91841721
-11.09499668
-11.28623639
-11.45501947
-11.60412383
-11.72697319
-11.79867193
-11.79867193
-11.78404433
-11.68386693
-11.6100476
-11.48505356
-11.36818057
-11.29439637
-11.15203547
-10.96083564
-10.73622612
-10.52563396
-10.33268987
-10.18783368
-10.04233049
-9.971813021
-9.906393487
-9.838089613
-9.793020634
-9.761775327
-9.716004602
-9.679687216
-9.625906417
-9.594676672
-9.554718445
-9.478468357
-9.325307575
-9.225876973
-9.101118904
-9.01046863
-8.933625834
-8.865513365
-8.893788961
-8.935851566
-8.978629607
-8.94238892
-8.959064523
-8.953237401
-8.890900194
-8.848890589
-8.820665556
-8.764127023
-8.710532247
-8.690979938
-8.634461046
-8.595366796
-8.583818937
-8.512836603
-8.465049054
-8.44763881
-8.422281864
-8.420105511
-8.436757174
-8.487426844
-8.527267524
-8.541747513
-8.577949894
-8.682978465
-8.781549668
-8.883036482
-9.00482849
-9.123770909
-9.23981353
-9.350108671
-9.454650583
-9.551252691
-9.628230985
-9.657279988
-9.646362436
-9.600607436
-9.523635403
-9.390043095
-9.265178941
-9.177378678
-9.061356421
-8.956930728
-8.821373655
-8.679332794
-8.546053088
-8.438885835
-8.376633845
-8.32309349
-8.294859703
-8.263696177
-8.099409293
-7.946812312
-7.791343684
-7.576729483
-7.362175218
-7.139094152
-6.876433086
-6.555504812
-6.2261217
-5.857381328
-5.478119246
-5.149369481
-4.893443743
-4.669214054
-4.439329288
-4.19009081
-3.963165954
-3.847592669
-3.794501836
-3.709806858
-3.67895127
-3.695457258
-3.785168713
-3.841166812
-3.902890644
-3.981131229
-4.006978538
-4.001959349
-3.906456272
-3.794455181
-3.673840712
-3.488682263
-3.287107813
-3.110647555
-2.985151245
-2.850298372
-2.704733558
-2.587150398
-2.502553535
-2.368503529
-2.264579294
-2.197189201
-2.066023571
-1.979303935
-1.828117152
-1.660463575
-1.498582974
-1.316633229
-1.115319892
-0.914066885
-0.737862552
-0.472141188
-0.212138825
0.092923052
0.330693738
0.514746478
0.671567033
0.842011841
0.979514766
1.132797036
1.300409995
1.451603486
1.552623457
1.634312999
1.682298976
1.617834543
1.642927361
1.6457833
1.626402263
1.660062336
1.704490729
1.805523378
1.931611085
2.124389697
2.297850106
2.465617479
2.60253505
2.722976941
2.849193345
2.980390679
3.033436526
3.056398715
3.100871427
3.140331533
3.106635243
3.078657074
3.030576328
2.971766776
2.921535757
2.865590298
2.795358105
2.795358105
2.870650841
3.052835585
3.263033631
3.470369001
3.649755244
3.932552512
4.185321812
4.428785387
4.68167294
4.875753883
5.083515591
5.279877967
5.406496079
5.546822359
5.654075654
5.721747856
5.81459309
5.826117386
5.823201014
5.79224996
5.798034886
5.823200294
5.831855865
5.927589401
6.101880854
6.292799688
6.472956521
6.639515325
6.738318351
6.842891965
6.947488487
6.992935486
6.948195553
6.883285585
6.776535848
6.711649168
6.584728508
6.542193372
6.516946946
6.345436992
6.168195205
5.99392991
5.906794829
5.80603209
5.856458345
5.878803314
5.91479287
5.904019159
5.881719976
5.84784991
5.875933466
5.883836743
5.947913107
6.051571789
6.091195636
6.048701037
6.040089592
6.02639597
5.96230973
5.85288162
5.74921329
5.541227035
5.367107459
5.204549824
5.114665967
5.06148359
5.055752459
5.058665112
5.044994951
5.083847062
5.073041633
5.014085185
5.019816668
4.960865028
4.865989078
4.711444958
4.512433188
4.288322463
4.064230781
3.845970408
3.593349498
3.318533031
3.021580522
2.744760523
2.515313361
2.288810186
2.184890981
2.154077426
2.173417798
2.298832086
2.335362948
2.371894042
2.436388512
2.49802859
2.506600334
2.475779738
2.41413997
2.377560448
2.349646546
2.249283063
2.148223402
2.042160301
1.961200658
1.804256513
1.597187761
1.404463781
1.281264049
1.158022963
1.17735356
1.2110071
1.247562343
1.306305108
1.347870738
1.406615885
1.527013739
1.583610593
1.70111595
1.706874573
1.650976446
1.60940514
1.519804814
1.354283202
1.188819457
1.084959708
0.928076081
0.771200128
0.640161875
0.622939866
0.586391001
0.67306184
0.759734219
0.910853616
1.0089986
1.07920332
1.095678824
1.148708363
1.170893537
1.16803818
1.120062737
1.052711613
0.937389311
0.878653042
0.755473905
0.62368762
0.470424405
0.330034109
0.133771443
-0.064642545
-0.199274407
-0.386225897
-0.444955618
-0.447810467
-0.475748797
-0.487214087
-0.574585316
-0.64478307
-0.709271827
-0.73791269
-0.765805245
-0.833150818
-0.889031259
-1.031591043
-1.168446497
-1.339665875
-1.515905901
-1.706486939
-1.958001682
-2.316332233
-2.727831804
-3.125131165
-3.450100911
-3.719187979
-3.864901521
-3.906551748
-3.937416214
-3.931693919
-3.94318593
-3.971189399
-3.996332812
-3.971190117
-3.979821008
-4.002056272
-4.038693977
-4.128442193
-4.246214369
-4.384138173
-4.555839521
-4.693069947
-4.889268146
-5.094873418
-5.314220181
-5.474644152
-5.561713258
-5.617854351
-5.643057892
-5.660315476
-5.679737081
-5.702075075
-5.688389748
-5.663183513
-5.584703721
-5.438634584
-5.35444989
-5.317790742
-5.314924366
-5.286162796
-5.294809756
-5.35882203
-5.347306924
-5.42067845
-5.538674762
-5.687637618
-5.769000711
-5.819376134
-5.743085512
-5.610659297
-5.447330469
-5.290531574
-5.119395964
-4.936751014
-4.75129173
-4.599683175
-4.445244225
-4.310218783
-4.206795819
-4.203934068
-4.180942775
-4.178080401
-4.206092768
-4.198209879
-4.234809937
-4.330353151
-4.408635445
-4.453177816
-4.349031412
-4.321013835
-4.220451938
-4.09696089
-4.00721618
-3.906693886
-3.819830901
-3.743715301
-3.681956185
-3.583628114
-3.508283151
-3.43796021
-3.410020182
-3.353345492
-3.306002281
-3.314626795
-3.32320547
-3.367690523
-3.499704259
-3.735088243
-3.948253578
-4.085374089
-4.147116294
-4.11333578
-3.973348909
-3.824755685
-3.670421011
-3.541993164
-3.393471934
-3.233491016
-3.076393491
-2.944434647
-2.849036304
-2.851894603
-2.844023184
-2.829685966
-2.807477754
-2.860562046
-2.922223484
-3.0118633
-3.129489987
-3.255753885
-3.306704607
-3.39637835
-3.39637835
-3.371251883
-3.343267149
-3.471666983
-3.569983043
-3.631687799
-3.693396773
-3.747231462
-3.763739447
-3.803227101
-3.876439995
-3.982681958
-4.086075597
-4.192344982
-4.349594533
-4.456604429
-4.644848798
-4.874847479
-5.141572333
-5.377480589
-5.596175903
-5.798443778
-5.871167218
-5.893465977
-5.933079068
-5.981352191
-5.972694284
-5.88269268
-5.789836952
-5.711339883
-5.677526792
-5.657352452
-5.705601903
-5.733678389
-5.781887488
-5.85244461
-5.961872634
-6.000737382
-6.123890121
-6.239115837
-6.357286151
-6.421419621
-6.443741496
-6.435829879
-6.382523905
-6.35728543
-6.35728543
-6.349375151
-6.315475536
-6.228288087
-6.160553601
-6.113017908
-6.042427352
-6.037392467
-5.992737369
-5.89769817
-5.813494522
-5.760203577
-5.734994182
-5.774596079
-5.945921387
-6.151186878
-6.308978195
-6.499926402
-6.595780842
-6.629651692
-6.646988889
-6.692407388
-6.692407388
-6.633279149
-6.60732153
-6.576325149
-6.548203481
-6.472514676
-6.410540485
-6.357237148
-6.352198539
-6.355070223
-6.396883336
-6.368772378
-6.413459343
-6.455983592
-6.492765721
-6.408467746
-6.258602605
-6.090048977
-5.873280345
-5.637175936
-5.423494245
-5.187569195
-4.951731591
-4.721707005
-4.455146859
-4.225282194
-3.989762224
-3.80458442
-3.656021092
-3.53045546
-3.432143549
-3.350341636
-3.196132672
-3.008909207
-2.927843644
-2.830338501
-2.658962826
-2.462505589
-2.266826329
-2.033900186
-1.770903448
-1.454251402
-1.123976789
-0.808107845
-0.494368444
-0.19496359
0.098679854
0.352923464
0.548442144
0.705263681
0.878611498
0.97385312
1.132845031
1.256037695
1.359904779
1.522524457
1.651495905
1.855714315
2.071428653
2.312275248
2.53016378
2.77896286
3.014178385
3.24157044
3.423773416
3.63114383
3.796914984
3.931899953
4.086282387
4.170264578
4.212634254
4.206863323
4.193209597
4.165197691
4.123534265
4.15440625
4.134981597
4.120624707
4.098386903
4.155109973
4.222581958
4.320235264
4.488354164
4.684541577
4.928925507
5.10578851
5.240970693
5.356769753
5.522941146
5.705712747
5.807209832
5.885673442
5.930319826
5.936059381
5.925238452
5.916628951
5.818028469
5.739574288
5.593465794
5.411434044
5.295623966
5.26470128
5.242426364
5.298490972
5.357474706
5.470428739
5.549551681
5.6395005
5.738117403
5.808669054
5.91808846
6.010259919
6.015295272
5.931026917
5.849640413
5.68699705
5.512128754
5.329416786
5.1524911
4.902294598
4.638529116
4.400018496
4.198182591
4.033036313
3.923879758
3.923879758
3.988471374
4.086846035
4.190957577
4.310897509
4.366932236
4.4790143
4.527175401
4.552337002
4.560223622
4.509948163
4.430903781
4.302310409
4.203908933
4.091867186
4.032990363
3.923833814
3.923833814
3.948975069
4.024358193
4.111946361
4.269225552
4.361862615
4.448785021
4.544355632
4.642755644
4.775025393
4.928832055
5.110722652
5.262494682
5.411388722
5.517912319
5.585521922
5.630849284
5.656054109
5.684128894
5.723726543
5.720810698
5.729417199
5.729417199
5.825180056
5.979299859
6.212679777
6.474278456
6.753306122
6.978369483
7.251938109
7.582036317
7.864625335
8.141640034
8.447041467
8.738197476
8.987554026
9.213852084
9.449024389
9.60807824
9.684357453
9.7555256
9.860952438
9.914771245
9.965653114
10.07038742
10.25522891
10.43722821
10.67328281
10.96132806
11.21530327
11.4468695
11.6895686
11.95520109
12.24082168
12.49013044
12.74255809
12.94894497
13.14968813
13.29610989
13.38517899
13.43083185
13.48828394
13.49049717
13.45291556
13.36382143
13.268894
13.18207797
13.12176713
13.14161267
13.16516023
13.21956892
13.33140444
13.5155217
13.6791186
13.86938734
13.99040339
14.12036136
14.27328098
14.42929955
14.57063226
14.67499806
14.72386135
14.74679702
14.76978326
14.74907139
14.80390418
14.84466315
14.92247445
15.02332721
15.136056
15.25257952
15.37732113
15.50806189
15.6091481
15.74003628
15.8740251
16.03342061
16.21682212
16.31607082
16.41234605
16.57295894
16.73072571
16.78907858
16.8272078
16.80696837
16.75985017
16.66638137
16.59615167
16.65148446
16.6955962
16.71948802
16.82720929
16.9379753
17.03759786
17.16048689
17.38022626
17.66789345
17.93191928
18.23782007
18.52688696
18.87246639
19.10877854
19.35450512
19.54135179
19.78549631
19.95223462
20.16036937
20.34282697
20.4948737
20.71909928
21.00650331
21.30370334
21.57684601
21.83588445
22.10771693
22.32821094
22.56455985
22.78887839
22.91943978
22.98941874
23.09916117
23.16928423
23.22773194
23.14281856
23.00578781
22.84482536
22.70581301
22.53045998
22.31581732
22.04974446
21.72406205
21.37524458
20.95282538
20.52549949
20.12607435
19.76570285
19.42435396
19.04812087
18.62280775
18.18648701
17.68061334
17.21740496
16.81972784
16.57447286
16.36459363
16.16312499
15.95592306
15.68568932
15.40989051
15.09364375
14.82380041
14.55211758
14.28888054
13.98905564
13.67189729
13.32058649
12.9617176
12.59746793
12.32827284
12.00519114
11.60495148
11.19650714
10.82584655
10.4899075
10.16013248
9.805241792
9.519002965
9.23006434
8.850799057
8.474053887
8.089027724
7.665317779
7.253634025
6.830731844
6.419740349
5.924107263
5.390045836
4.84499433
4.239331473
3.656415804
2.994963615
2.373298993
1.732625585
1.127973942
0.495510105
-0.164830874
-0.869560577
-1.510709509
-2.106858846
-2.706141022
-3.302813483
-3.922124543
-4.550532941
-5.156467032
-5.721215216
-6.272821696
-6.78245651
-7.261637192
-7.656755128
-7.973367658
-8.330045128
-8.669675415
-8.990046202
-9.211273458
-9.42391057
-9.588030563
-9.741356595
-9.840890319
-9.931760072
-9.934705541
-9.86055335
-9.772599986
-9.690509217
-9.611333194
-9.551773423
-9.466842074
-9.410201146
-9.362295751
-9.288980816
-9.201174624
-9.068416056
-8.940822177
-8.890090473
-8.958254651
-9.068462473
-9.187426773
-9.337634595
-9.4624776
-9.584470771
-9.686189094
-9.762486059
-9.765430018
-9.740026783
-9.634685376
-9.535165574
-9.421917719
-9.280398631
-9.147658296
-9.074387191
-8.975784397
-8.916333005
-8.885166221
-8.822840594
-8.791681731
-8.738035888
-8.684397765
-8.70177104
-8.775677532
-8.778613226
-8.812659844
-8.843820477
-8.82928171
-8.798122304
-8.744474807
-8.690835759
-8.619833369
-8.543781158
-8.472806984
-8.340308501
-8.193435095
-8.018401647
-7.905565655
-7.739298064
-7.628756627
-7.561576645
-7.451741816
-7.341981456
-7.26328766
-7.24092744
-7.277770306
-7.314616197
-7.269844828
-7.227247324
-7.182484637
-7.171683548
-7.072789981
-6.968166264
-6.854892976
-6.764736574
-6.702725872
-6.583768199
-6.456927078
-6.321407304
-6.188841344
-6.025345232
-5.907248442
-5.789176832
-5.662523539
-5.502048303
-5.372543619
-5.195605667
-4.982030933
-4.703866375
-4.282907912
-3.845671797
-3.265127607
-2.73584298
-2.108591784
-1.399908119
-0.711515845
-0.061926723
0.556159528
1.144214758
1.684404072
2.154498131
2.5580793
3.023454553
3.517018547
3.954834604
4.389314972
4.717640974
4.936861
5.077785703
5.153287147
5.170531493
5.139614972
5.09502873
5.013803357
4.963447286
4.986463767
5.180587795
5.394230473
5.535258317
5.6842203
5.833221562
5.951302505
6.052843683
6.182504781
6.294918797
6.387861891
6.452706271
6.475029524
6.472109591
6.443993759
6.41013545
6.390687652
6.359704586
6.343131039
6.334467232
6.235790184
6.190412529
6.182504781
6.140708849
6.111905777
6.073033054
6.005318232
5.977227372
5.957794768
5.943397543
5.957794768
5.938363572
5.885060728
5.826023797
5.730261516
5.657603628
5.547482202
5.384171423
5.240311903
5.136044708
5.02390322
5.003797832
5.065619296
5.253282149
5.49210041
5.781433257
6.160946916
6.546525949
6.972049536
7.386398981
7.809120171
8.139605588
8.416763535
8.614502698
8.657243625
8.648581461
8.433509902
8.272793335
8.055707375
7.759245123
7.485410118
7.3244004
7.21179389
7.273872169
7.346811006
7.518685139
7.80916716
8.083213843
8.354561421
8.654355974
8.926109192
9.229306097
9.561092998
9.935341027
10.35078273
10.81708127
11.36447388
11.88145226
12.35390042
12.80666388
13.17121811
13.40966462
13.66308416
13.95071961
14.21361013
14.42427749
14.70175367
15.00850429
15.33578332
15.72530811
16.19684489
16.71362602
17.26929594
17.77400837
18.32465802
18.90050988
19.46618986
20.08496318
20.77434299
21.40761117
22.0822625
22.73924666
23.36269666
24.01342279
24.68949928
25.39935727
26.14536823
26.91785118
27.67383379
28.49864244
29.3200735
30.22190685
31.20159696
32.15516322
33.17269133
34.16749544
35.11287518
36.09326849
37.03403413
37.97205763
38.95074034
39.82737967
40.60776603
41.1600664
41.65953577
42.13002706
42.46699093
42.81356023
43.08066032
43.34892995
43.5422288
43.73919357
43.93680842
44.24087026
44.60892341
44.9762813
45.36938205
45.70884766
45.96172575
46.2437013
46.54795077
46.83715293
47.13218459
47.17746485
47.2185805
47.16589915
46.9567241
46.73156616
46.51883675
46.31106864
46.23436429
46.17330753
46.11643659
46.0235573
45.9668414
45.86285419
45.71085689
45.50709802
45.32756542
45.1252485
44.8326454
44.47019581
44.02525196
43.56088686
43.08341381
42.62228726
42.04389174
41.46590597
40.86461895
40.15807233
39.39022622
38.58768193
37.812132
37.10388375
36.38789612
35.64762648
34.90023152
34.10937392
33.25211417
32.39985868
31.61188026
30.77794097
29.94128677
29.14353943
28.34874823
27.53479187
26.70837875
25.87200529
25.04466205
24.1341232
23.27840915
22.36848463
21.43063266
20.52854703
19.60209025
18.73162943
17.91529526
17.09971749
16.34289144
15.60385283
14.84451867
14.07824132
13.30053284
12.58255478
11.88412875
11.18457986
10.47215398
9.770098546
9.049950624
8.308825069
7.571220415
6.86588942
6.170262664
5.413685781
4.658054564
3.919698117
3.210020663
2.540275639
1.898783034
1.185166067
0.45240573
-0.341864459
-1.144812186
-1.86412762
-2.555068992
-3.2055123
-3.833387225
-4.450928615
-5.059686809
-5.638028755
-6.248628217
-6.839768592
-7.437446338
-8.024360699
-8.629494541
-9.199284617
-9.786756512
-10.30391685
-10.71913182
-11.09256852
-11.38097754
-11.62653421
-11.78964199
-11.88694066
-11.96968414
-12.05317065
-12.03340912
-12.00192696
-11.98508682
-11.95944643
-11.90233864
-11.83721021
-11.77429572
-11.71139635
-11.69457485
-11.66021751
-11.63465577
-11.59228033
-11.53524858
-11.44098497
-11.38689589
-11.34379434
-11.22697991
-11.12184867
-11.01604028
-10.91022251
-10.80229878
-10.71408266
-10.64922296
-10.54429535
-10.47875781
-10.38264143
-10.32294133
-10.25740293
-10.16934194
-10.11548089
-10.08420475
-10.04128821
-10.02090083
-10.01215744
-10.02379983
-10.03178349
-9.980844029
-9.884118548
-9.847022442
-9.838995315
-9.753991528
-9.691510424
-9.594868431
-9.504090847
-9.367565579
-9.259446239
-9.16875568
-9.033119267
-8.911317056
-8.780843094
-8.653301906
-8.528737659
-8.375927299
-8.197882262
-8.019916897
-7.83626672
-7.672198231
-7.528395139
-7.404883825
-7.289332066
-7.156501244
-6.986886647
-6.84617766
-6.699761332
-6.538975323
-6.375369202
-6.211767715
-6.012219467
-5.801220364
-5.584564116
-5.306136146
-5.033565385
-4.800647949
-4.590109076
-4.379632297
-4.160581797
-3.99473898
-3.905005468
-3.801633635
-3.630093926
-3.492998197
-3.391831116
-3.240474338
-3.005210685
-2.789347086
-2.517593784
-2.240886367
-1.930564843
-1.535755183
-1.130253324
-0.724106148
-0.312239193
0.135363554
0.565799289
0.996267677
1.429693816
1.883241685
2.348381395
2.833026807
3.362312637
3.891933269
4.489382914
5.121149767
5.731247635
6.361444915
6.987370811
7.663947628
8.330771134
9.035737942
9.718774488
10.46078352
11.17027316
11.87561999
12.62024734
13.41856703
14.21066745
14.95662397
15.6523519
16.3915217
17.14849197
17.85594777
18.59190115
19.32569235
20.09253953
20.82099954
21.60155891
22.37395329
23.10547282
23.86530228
24.63589757
25.38589177
26.1126896
26.83517217
27.52355514
28.26748225
29.00679386
29.78690619
30.50164662
31.29120032
32.07731661
32.89582892
33.66860048
34.47618918
35.27407275
36.04180445
36.81715538
37.61757222
38.39564605
39.17107856
39.97384123
40.7265922
41.49083024
42.28354553
43.07559984
43.88893504
44.67021892
45.53374836
46.41895985
47.20803899
48.07111743
48.94564459
49.88695249
50.77670544
51.59828481
52.45734705
53.17066304
53.84381774
54.50330611
55.09601071
55.63789675
56.20673063
56.77883504
57.28820241
57.78320862
58.3177819
58.92015826
59.45993552
59.93114439
60.3917111
60.72836757
61.11447425
61.30043683
61.53999932
61.76925455
61.89972131
62.05370448
62.1916166
62.35939679
62.41967564
62.49253625
62.48017689
62.49101508
62.50803918
62.5188875
62.47085805
62.4104746
62.36877364
62.32713058
62.24853877
62.21780163
62.23005338
62.18238376
62.11647273
62.07977357
62.05529847
61.91193974
61.8647659
61.81171908
61.793497
61.69820191
61.69366291
61.77073535
61.72832128
61.78735923
61.8343154
61.8647659
61.91193974
62.04301942
62.07817677
62.05979357
61.97123515
61.98956339
62.0307438
62.05979204
62.11947595
62.14851118
62.13779575
62.10707141
62.0825743
62.05809694
62.05809694
62.02296431
62.01687954
62.06418997
62.06418997
62.10087028
62.06568819
62.09017168
62.25276423
62.31283078
62.31897385
62.29581403
62.32048476
62.34356331
62.38058495
62.45324961
62.53857073
62.58213652
62.56963889
62.60541662
62.63034448
62.563441
62.61172136
62.65539465
62.63044418
62.61802743
62.58843476
62.61182255
62.59941514
62.5932126
62.62901876
62.76950971
62.75233335
62.66802828
62.67424649
62.63207376
62.55886998
62.47966849
62.50287013
62.42381695
62.44859325
62.46093799
62.51523733
62.46093799
62.49658686
62.59911012
62.61619775
62.62240354
62.65987608
62.61782499
62.5742069
62.59290609
62.5742069
62.55551792
62.56800807
62.53075364
62.49354575
62.48726444
62.40825249
62.46245607
62.45010916
62.38976754
62.39602839
62.45172735
62.42239829
62.45800118
62.28967107
62.24200716
62.26049989
62.29128062
62.27900551
62.272769
62.25426875
62.24964623
62.24351575
62.24351575
62.24351575
62.30980673
62.29128217
62.30980519
62.29752251
62.31604938
62.27447925
62.23296644
62.11337028
62.1072689
62.06438565
62.01707644
62.04002375
61.99275085
61.97451977
61.99285151
62.00351592
61.97461884
61.91979137
61.9320224
61.94266556
61.91830031
61.92446436
61.89554468
61.81806038
61.8529595
61.79983607
61.78765768
61.84681134
61.89991898
61.91214053
61.88928917
61.88928917
61.93033438
61.89534856
61.83005513
61.79963904
61.83451568
61.91204166
61.89385869
61.94257115
61.9669573
61.91373322
61.98528297
61.94257267
62.02037363
62.00970332
62.04022997
62.03404247
61.94565776
61.88025704
61.90916378
61.87261303
61.86645941
61.90906492
61.88472642
61.95013671
61.95013671
61.93789996
61.94396747
61.90290396
61.86040725
61.92586594
62.00960565
62.09817653
62.18710651
62.27780768
62.36101472
62.37332493
62.30075179
62.40260284
62.42119472
62.42119472
62.39644109
62.43818062
62.40724896
62.29924034
62.21459659
61.98807349
61.71637369
61.49191985
61.22889373
60.95185431
60.52249236
60.11602511
59.58125437
59.01038071
58.38047521
57.76153539
56.95296944
56.13066379
55.26647977
54.3259869
53.35851085
52.41719919
51.40935947
50.38956261
49.36924914
48.29430117
47.21616582
46.06758249
44.91816042
43.76348595
42.60054139
41.51532221
40.43011082
39.30381523
38.15619267
36.99857696
35.79206898
34.64449789
33.49284265
32.34273563
31.13842838
29.97239797
28.81007038
27.61371716
26.41743839
25.20178703
24.04129356
22.83370469
21.62133689
20.45800791
19.32469811
18.21427106
17.08087001
15.96030458
14.84597311
13.70272262
12.55321461
11.44687023
10.29603412
9.189294226
8.057786245
6.937352315
5.825364355
4.673175608
3.534365448
2.396951128
1.330693068
0.216882948
-0.86820251
-2.007353585
-3.17237267
-4.321483563
-5.486723609
-6.626119434
-7.784778625
-8.947361795
-10.08748041
-11.2346081
-12.36360856
-13.52619154
-14.70038016
-15.86904682
-17.01227794
-18.15652457
-19.2908627
-20.37964379
-21.46460145
-22.56002983
-23.66734712
-24.73522178
-25.74712666
-26.77658381
-27.73369547
-28.6829651
-29.57337159
-30.41932097
-31.22077928
-32.02230226
-32.74489953
-33.4364441
-34.09290582
-34.76059309
-35.39244079
-35.95050672
-36.52680896
-37.04731711
-37.5505806
-37.95090212
-38.32054442
-38.69214174
-39.03705578
-39.37996926
-39.75713386
-40.0895663
-40.37569997
-40.65929061
-40.91752025
-41.1510907
-41.39691112
-41.60247292
-41.7405485
-41.86453016
-41.96942743
-42.00411673
-42.06100739
-42.06485266
-42.11309167
-42.13630935
-42.1508252
-42.1952773
-42.26688251
-42.38119047
-42.44907561
-42.494755
-42.54040362
-42.57057904
-42.53265502
-42.55602814
-42.57839459
-42.63186346
-42.63574381
-42.65909233
-42.65132896
-42.68932533
-42.68155916
-42.66596545
-42.71957305
-42.73422465
-42.74594901
-42.71473316
-42.75665529
-42.77227181
-42.78004935
-42.81812371
-42.83764875
-42.79567177
-42.78004935
-42.7498365
-42.74588562
-42.75761121
-42.69231865
-42.62022582
-42.6280476
-42.61736346
-42.61736346
-42.60954302
-42.55996892
-42.56772091
-42.56772091
-42.56384479
-42.55996892
-42.57159629
-42.55215567
-42.57846073
-42.58233775
-42.601852
-42.58729478
-42.51824414
-42.51824414
-42.52605315
-42.52217962
-42.50764097
-42.45903494
-42.47356229
-42.46969202
-42.51532234
-42.47743281
-42.48035188
-42.46969299
-42.46969299
-42.45415215
-42.47356229
-42.43962929
-42.42409591
-42.41629864
-42.4124319
-42.37074036
-42.33293712
-42.33293712
-42.29806816
-42.30578685
-42.30964606
-42.30964606
-42.36199886
-42.31255734
-42.32318957
-42.33097528
-42.30768592
-42.28155812
-42.23704527
-42.23704527
-42.14230731
-42.14615751
-42.15000698
-42.17317539
-42.18087882
-42.2262999
-42.23401077
-42.19628946
-42.1924362
-42.14022293
-42.10255845
-42.08420794
-42.01954809
-42.0002761
-42.01570557
-41.97811484
-41.9559613
-41.94438333
-41.96363841
-41.90394291
-41.88854047
-41.8847068
-41.84047119
-41.8212532
-41.84336006
-41.84336006
-41.83946564
-41.85875161
-41.82891414
-41.84430221
-41.85102364
-41.81352976
-41.77605781
-41.76162705
-41.76162705
-41.77599539
-41.7491444
-41.71459405
-41.71459405
-41.68100203
-41.64748984
-41.6292685
-41.54686816
-41.5507449
-41.5507449
-41.56218889
-41.55168277
-41.5067383
-41.47993706
-41.47231751
-41.43885123
-41.45320996
-41.45701898
-41.43404595
-41.38531584
-41.41494871
-41.40446644
-41.40446644
-41.36723016
-41.36342641
-41.38918198
-41.37483739
-41.33761807
-41.33381604
-41.31854912
-41.31094846
-41.31481114
-41.27762703
-41.28908495
-41.19573311
-41.16619962
-41.17384626
-41.14053183
-41.18143098
-41.17098616
-41.12624174
-41.12624174
-41.1110232
-41.12530997
-41.11860066
-41.17757618
-41.17757618
-41.18136913
-41.16620057
-41.16999286
-41.12910084
-41.0882343
-41.09966007
-41.07780525
-41.07401924
-41.08829796
-41.0845104
-41.09593457
-41.0845104
-41.05124126
-41.09872868
-41.09872868
-41.08444768
-41.06545235
-41.08730306
-41.11009259
-41.09108984
-41.13195817
-41.09866595
-41.04739315
-41.03696963
-41.04838555
-41.02555474
-41.01420447
-41.02555474
-41.01513467
-41.01135131
-41.00378525
-40.9810325
-40.9658475
-40.94025774
-40.95921606
-40.99622006
-40.94781463
-40.94781463
-40.97340731
-40.96962635
-41.01426427
-41.02946043
-41.01041927
-40.96962635
-40.96206507
-40.97340636
-40.98481127
-40.98481127
-41.02939682
-41.0256136
-41.04081238
-41.03702755
-41.03324293
-40.98102871
-40.99144338
-41.01705301
-41.05787532
-41.10251136
-41.06923407
-41.08351175
-41.16911945
-41.14345052
-41.13580838
-41.13580838
-41.13195626
-41.12816618
-41.07972636
-41.04267544
-40.99051637
-40.86818745
-40.73854924
-40.5988083
-40.43672931
-40.22065744
-39.95763675
-39.64443615
-39.31504411
-38.93561931
-38.42004914
-37.75852631
-37.04720584
-36.23137371
-35.34492965
-34.41686928
-33.40886301
-32.35301977
-31.2759027
-30.22085919
-29.05569091
-27.91895339
-26.75714369
-25.64762964
-24.51366856
-23.34774495
-22.21279883
-21.10772703
-19.96665481
-18.82166806
-17.62579312
-16.4639025
-15.24810322
-14.07103859
-12.88233944
-11.70513324
-10.52996684
-9.394124991
-8.258355946
-7.109292287
-6.007701932
-4.906176274
-3.822974117
-2.730410174
-1.593709992
-0.479819087
0.67614958
1.856739732
2.987885102
4.128830664
5.321798656
6.447193182
7.591709446
8.742169797
9.884508941
11.01114077
12.15971618
13.28750121
14.45457277
15.6166789
16.76517728
17.93723011
19.096594
20.27027476
21.48292379
22.65996227
23.86284241
25.09281204
26.32890417
27.6219553
28.91816645
30.19521064
31.55793583
32.87091827
34.24342979
35.61147123
36.95124907
38.34699971
39.74784899
41.11495869
42.53744675
43.90750757
45.30992944
46.78976545
48.16413354
49.5674889
50.96810017
52.36659008
53.80108779
55.2122276
56.50887178
57.60467441
58.62706493
59.5415367
60.35820214
61.01504729
61.56819742
62.03653809
62.52315591
62.96890402
63.19673198
63.40242185
63.58539291
63.80037541
63.96631776
64.04308352
64.20391717
64.4103995
64.42871505
64.5317953
64.48026064
64.45366192
64.31781294
64.20735544
64.09069772
64.0334605
63.93051443
63.90443803
63.78903371
63.70165459
63.63866853
63.5951765
63.61454427
63.60812125
63.5695122
63.55017503
63.4426893
63.31799018
63.19393041
63.11941805
62.95830184
62.8294103
62.76195382
62.72598659
62.67140243
62.71516231
62.64185623
62.64185623
62.5749284
62.55623896
62.63401504
62.5733004
62.61691715
62.58579957
62.55471454
62.54232938
62.54232938
62.5531902
62.51595274
62.44930707
62.37665351
62.35193662
62.27328006
62.26101228
62.21951799
62.23789699
62.2794166
62.30870476
62.30256225
62.30880494
62.23648862
62.30276411
62.34437338
62.31968304
62.46489136
62.52538504
62.56110955
62.57350253
62.48960253
62.50206661
62.50206661
62.47106879
62.45871832
62.39220001
62.44010311
62.49436454
62.47106879
62.47106879
62.47724439
62.48342127
62.42301247
62.42917969
62.45234213
62.50034177
62.4568953
62.55308765
62.53441347
62.50490382
62.54212746
62.53593685
62.57167404
62.63859453
62.72445029
62.69475119
62.67139931
62.57949878
62.58579957
62.59200056
62.65275351
62.74958187
62.74334779
62.78087223
62.75581726
62.77463311
62.7198575
62.62159835
62.65275351
62.65275351
62.65896851
62.6231262
62.6231262
62.65896851
62.69026448
62.65906987
62.64032897
62.6215999
62.65744036
62.58417564
62.63869893
62.62007213
62.58427674
62.56101319
62.59678054
62.66375773
62.63411943
62.57340613
62.51129435
62.50044879
62.56720901
62.64033053
62.61539273
62.64032897
62.67150383
62.59200212
62.49416449
62.47562792
62.49426529
62.50663048
62.46479531
62.4771483
62.52062273
62.48494515
62.44931171
62.46165829
62.3642462
62.28565757
62.26262338
62.2733832
62.33348942
62.33348942
62.33348942
62.37050018
62.3889717
62.32875448
62.28102869
62.29944525
62.31797484
62.31797484
62.28253923
62.26403298
62.24101685
62.23488813
62.18731066
62.1643514
62.17668122
62.14761898
62.18901454
62.16445109
62.16445109
62.11698423
62.13540212
62.09407973
61.92775765
61.90946494
61.83194547
61.94436795
61.96258102
61.93362373
61.90469387
61.85753119
61.8985338
61.89247377
61.93352327
61.86804821
61.86804821
61.92278286
61.83918022
61.85137755
61.82103891
61.88025552
61.97004333
62.06618966
62.05999687
62.11967965
62.18559766
62.15031713
62.13799957
62.23940229
62.21479786
62.3055825
62.37190866
62.55938284
62.60755541
62.6870989
62.76685523
62.93319114
63.08786204
63.16073711
63.21156866
63.22434139
63.21167195
63.21167195
63.19267741
63.19267741
63.21167195
63.07524891
62.86559836
62.713725
62.45861299
62.19341898
61.90001782
61.51016015
61.06142902
60.45447086
59.88149204
59.29154807
58.56437694
57.84804409
57.00070953
56.21724586
55.36622977
54.47027469
53.59833597
52.75346674
51.74270149
50.71110669
49.7316236
48.77152206
47.81661671
46.88005557
46.0110875
45.15151561
44.30870694
43.41569577
42.55510157
41.70232965
40.8390068
39.9970459
39.09337349
38.17285694
37.2250848
36.29267839
35.37478564
34.42641713
33.49559084
32.53130762
31.56381109
30.62626013
29.72324447
28.84137054
27.94174479
27.03026903
26.14844311
25.28834197
24.40670034
23.50305245
22.66691015
21.80261506
20.97342138
20.10379759
19.24205174
18.3908236
17.57308254
16.74704835
15.93650457
15.12922214
14.32205722
13.51186601
12.69343351
11.85123106
11.05181023
10.20358668
9.400494384
8.567316604
7.764155236
6.931553821
6.134964966
5.302906589
4.491354928
3.708700163
2.969050171
2.204091271
1.423001028
0.665153767
-0.092577128
-0.79444433
-1.479953404
-2.247440302
-2.908447506
-3.566982088
-4.192204949
-4.77627448
-5.334943964
-5.843694409
-6.305353785
-6.753759036
-7.156357602
-7.548502124
-7.853459509
-8.186864291
-8.478580278
-8.739363372
-8.988673582
-9.201177526
-9.365144061
-9.442080534
-9.578588227
-9.700623145
-9.813964405
-9.953521252
-10.09318579
-10.2525498
-10.43164552
-10.52268373
-10.63926914
-10.79305444
-10.92142017
-11.04106806
-11.10677651
-11.15203693
-11.17173614
-11.17760346
-11.15790312
-11.11774444
-11.1119265
-11.12284791
-11.07392044
-11.03963784
-11.0111758
-11.00021112
-10.95497412
-10.92070535
-10.90974403
-10.8842482
-10.84703347
-10.78428866
-10.73908438
-10.68807648
-10.67055199
-10.6421243
-10.6421243
-10.64502904
-10.62826924
-10.63045972
-10.62465055
-10.59913144
-10.59913144
-10.59622786
-10.58751513
-10.55614388
-10.53648521
-10.52848879
-10.59118074
-10.57661326
-10.55619196
-10.55838192
-10.60136907
-10.57880336
-10.55333615
-10.55043228
-10.5701392
-10.5956559
-10.5701392
-10.55338351
-10.57961282
-10.57961282
-10.57090128
-10.48565458
-10.47109208
-10.49660057
-10.5192076
-10.53305773
-10.50174011
-10.47627854
-10.4588142
-10.450058
-10.44715511
-10.45591049
-10.45300754
-10.45519677
-10.4916017
-10.50835404
-10.54262345
-10.55647463
-10.57108925
-10.63959853
-10.62502874
-10.62793258
-10.64250178
-10.62793185
-10.63083646
-10.61917158
-10.5907494
-10.60169914
-10.59589051
-10.5674705
-10.55290414
-10.54995292
-10.53829112
-10.52153643
-10.52734292
-10.55866314
-10.52439194
-10.54985676
-10.50468722
-10.45371907
-10.42826144
-10.40275856
-10.40566031
-10.40861016
-10.39985537
-10.37730436
-10.36855118
-10.40494671
-10.41075101
-10.39914178
-10.40789581
-10.43335178
-10.43335178
-10.41293995
-10.36997823
-10.36488747
-10.34157819
-10.35613464
-10.37649543
-10.39400321
-10.40784775
-10.39909299
-10.40780042
-10.43915662
-10.4588091
-10.47555967
-10.45585878
-10.47332368
-10.49954545
-10.49154998
-10.46313886
-10.46023584
-10.48569537
-10.51410856
-10.4856961
-10.46309152
-10.47984232
-10.4711336
-10.4682305
-10.49954473
-10.51701209
-10.55052116
-10.53376653
-10.49735591
-10.47475049
-10.46889764
-10.47470387
-10.48560214
-10.50016459
-10.48050948
-10.45500231
-10.50306798
-10.51182568
-10.50382989
-10.49583431
-10.48417455
-10.44700872
-10.43606448
-10.41056096
-10.4076111
-10.44472415
-10.45057727
-10.45933348
-10.48774425
-10.48189043
-10.49940415
-10.51615691
-10.5219633
-10.53652819
-10.56494534
-10.60498238
-10.59041424
-10.58460583
-10.60426759
-10.61012373
-10.58460583
-10.61888375
-10.61088518
-10.62764402
-10.6618794
-10.67059353
-10.67935601
-10.68226111
-10.66183275
-10.68516623
-10.68221373
-10.65383305
-10.61740818
-10.59193777
-10.61740891
-10.60864894
-10.63416884
-10.62836033
-10.67135731
-10.72312412
-10.71731391
-10.74646232
-10.71512281
-10.69764486
-10.7034547
-10.71512354
-10.71512354
-10.68378655
-10.66916654
-10.69469152
-10.69173893
-10.69469152
-10.73988915
-10.73698424
-10.76542082
-10.78218893
-10.82153934
-10.82739969
-10.8244932
-10.84707722
-10.85003133
-10.79314558
-10.73046012
-10.60508002
-10.47689617
-10.28612221
-10.05620481
-9.808974004
-9.550301285
-9.238151882
-8.861767322
-8.493716669
-8.030544058
-7.547695139
-7.084859665
-6.592197638
-5.981158479
-5.345656069
-4.699308916
-4.003271759
-3.297091606
-2.560589927
-1.784387337
-0.997747565
-0.183405536
0.616578946
1.425297149
2.259401451
3.088220693
3.884666477
4.712807473
5.544052034
6.331785179
7.154677929
7.992808152
8.855822151
9.669262242
10.48181906
11.27675845
12.08562783
12.90794394
13.74776341
14.57358487
15.35791073
16.19518773
16.97461899
17.75430378
18.56983135
19.37414793
20.20075251
21.01332067
21.80110471
22.63511823
23.44377153
24.28173679
25.113381
26.02485555
26.88080628
27.75624403
28.65184296
29.54197897
30.40181923
31.30116848
32.17279979
33.10669195
34.05061893
34.95354427
35.89748593
36.88417458
37.87020668
38.90544767
39.92708193
41.00405667
42.0323643
43.10014233
44.18185264
45.33575532
46.44503314
47.56461513
48.67930872
49.81488609
50.93794282
52.06086637
53.17206933
54.33618143
55.37134013
56.36827661
57.34548834
58.30175178
59.21868937
60.04313417
60.7961082
61.40371063
61.99445452
62.58437785
63.15607852
63.60517289
63.92274175
64.21596203
64.44910512
64.64411707
64.69092672
64.716115
64.64411707
64.54562108
64.47407224
64.37791707
64.26226262
64.13389343
64.0568776
63.87732201
63.74425155
63.64889161
63.47840187
63.31684183
63.19745783
63.05490508
62.92558834
62.91294444
62.87525279
62.74048925
62.67333849
62.63585049
62.56893618
62.52691106
62.56416223
62.61234256
62.60613732
62.57035716
62.53462156
62.51758072
62.52995558
62.52995558
62.56101474
62.60918996
62.63880334
62.59678209
62.57188083
62.60766127
62.63880178
62.65132701
62.71220027
62.66997192
62.71832465
62.69954464
62.73547966
62.7902843
62.76051736
62.72455032
62.74171051
62.63706588
62.66049205
62.58884701
62.48473896
62.41199786
62.3640393
62.34084473
62.37786456
62.4335297
62.50642414
62.55613485
62.59342265
62.53898074
62.51412934
62.44748772
62.42422848
62.39492635
62.29773049
62.22534082
62.10567524
62.0643933
62.11948208
62.10257543
62.04901622
62.09647622
62.03075143
62.09037824
62.10717858
62.09037824
62.09037824
62.00173088
62.02007901
62.03833739
62.02606365
62.09177829
62.11628284
62.16374861
62.16986138
62.18831148
62.21128896
62.2897835
62.29602354
62.32532789
62.37473818
62.45821492
62.43504794
62.45366
62.47228366
62.44131672
62.43049654
62.49710176
62.47228521
62.40573522
62.52660368
62.48940096
62.4274637
62.3795808
62.35647455
62.37342378
62.38573755
62.38573755
62.37957926
62.35637267
62.35022041
62.32099047
62.28555131
62.19482688
62.21329224
62.18409657
62.11818182
62.01110119
62.03394472
62.05690477
62.07528469
62.01568898
62.01568898
61.98060524
61.99894064
62.03404705
62.04013526
62.11818642
62.11818642
62.20717529
62.29793694
62.44931171
62.46793421
62.42453481
62.45396509
62.48342437
62.50662893
62.57340302
62.61539117
62.63411787
62.64653981
62.62159835
62.57797472
62.61376406
62.66987208
62.74334936
62.83422412
62.86406418
62.81383235
62.90492546
62.95366449
62.9787849
63.05293738
63.02135546
63.00877265
62.98980769
62.98341992
63.08765317
63.08765317
63.06233453
63.11775485
63.08134834
63.03703789
62.99918452
62.95026571
62.93771348
62.98187168
63.01970259
63.13669876
63.2621761
63.38653053
63.42499699
63.50670385
63.50670385
63.56288217
63.61443307
63.54523105
63.43294982
63.35145269
63.21447525
63.06078526
62.81516012
62.64480189
62.34235365
61.98797132
61.58648108
61.2348255
60.78996432
60.33379625
59.88401129
59.36282455
58.8397547
58.30272773
57.8368796
57.27348287
56.7539
56.26718399
55.78150715
55.23897199
54.70860086
54.12274848
53.62468133
53.15153752
52.69181106
52.22281782
51.75524838
51.29254635
50.84238952
50.40659316
49.93912666
49.52363687
49.03835471
48.64331283
48.25569972
47.81229841
47.39379892
46.95761286
46.4957846
46.02652175
45.60520503
45.22668202
44.77599
44.36386287
43.97743568
43.60139103
43.24637451
42.84846371
42.43857731
42.08732502
41.7082246
41.33801583
40.9443082
40.54160187
40.1891275
39.83189349
39.45426228
39.08150184
38.70788205
38.3709342
37.99011035
37.61485795
37.23431817
36.89775116
36.55636968
36.2085443
35.89315562
35.53415248
35.16713027
34.78432092
34.37980301
33.96690281
33.56970126
33.20770109
32.89064989
32.52465387
32.19314878
31.8991085
31.60600533
31.33726823
31.07601681
30.82131153
30.6654825
30.46418129
30.32469943
30.2119462
30.12745215
30.0240039
29.94960754
29.8752668
29.82077429
29.80179026
29.79521079
29.76302284
29.76302284
29.81500251
29.81829202
29.78280819
29.82158246
29.84386142
29.86285426
29.86285426
29.92152618
29.94382748
29.9339452
29.95046966
29.96948202
29.96283774
29.93718409
29.94382583
29.97936701
29.98266277
29.99919617
30.00254635
30.0149755
30.00832817
29.99838572
30.00503238
30.00503238
30.02405519
30.06292356
30.0563268
30.09190833
30.13080337
30.10180636
30.08525584
30.04637871
30.06292273
30.08525584
30.07530484
30.07530484
30.07200599
30.05546045
30.08774229
30.06540863
30.04226919
30.08114388
30.09434032
30.10099259
30.07865593
30.11754576
30.13080088
30.10510372
30.12825786
30.12825786
30.15726264
30.12165757
30.13821419
30.11830418
30.09590981
30.08601236
30.10256301
30.14481642
30.11256975
30.08941928
30.08611996
30.07287083
30.0629219
30.08941928
30.07287083
30.0985058
30.06292107
30.06876104
30.05221687
30.05881253
30.01989201
29.99757363
29.97191101
29.97520653
29.97191184
29.97191184
30.00081625
29.9975207
30.04302787
30.05627301
30.05962512
30.03064897
30.10429489
30.09104332
30.10094127
30.13323797
30.21026299
30.2003002
30.17794105
30.18124344
30.14562972
30.15228628
30.1721493
30.17880765
30.14568438
30.14238319
30.14238319
30.12252616
30.08028228
30.06784493
30.05795029
30.05465203
30.0678441
30.06454633
30.07119743
30.07119743
30.06789955
30.09023378
30.0968328
30.11668549
30.11008598
30.10424356
30.05876205
30.05876205
30.06871139
30.05876288
30.04886915
30.084448
30.05546458
30.07779601
30.0910458
30.06130412
30.01335684
29.99347193
29.9645151
29.92897922
29.92897922
29.92897922
29.92568606
29.92239301
29.92239301
29.93891638
29.90997543
29.90338883
29.90009569
29.92568524
29.90587156
29.88600813
29.9273066
29.93389479
29.94048341
29.9504209
29.94383244
29.93060229
29.94053879
29.93065684
29.94966623
29.94966623
29.95625507
29.92655376
29.9679228
30.00347261
30.03903515
29.9968798
30.01341474
30.00017532
29.98445209
29.99104324
29.99763483
30.0009312
29.99098949
30.04308827
30.0207109
30.04638615
30.03319693
29.98526325
29.98196822
29.98526407
29.99520521
29.99520521
30.03990053
30.04649537
30.02995491
30.03325153
30.05638886
30.0473062
30.03076479
30.03735902
30.0953229
30.09202339
30.12761777
30.14087425
30.13757404
30.16988273
30.19224005
30.17567435
30.15662153
30.1698819
30.18893646
30.15331996
30.18893646
30.2304154
30.29174512
30.30751741
30.30415685
30.29093227
30.30415685
30.28177407
30.28762702
30.2618889
30.26849943
30.30415768
30.38462615
30.40459023
30.47270677
30.4569078
30.47601828
30.52093216
30.52761346
30.54673783
30.55336685
30.55999631
30.55668111
30.55999631
30.5858132
30.5600512
30.58331323
30.61245251
30.60326322
30.61326721
30.6033173
30.61326721
30.63654202
30.63654202
30.64649534
30.61071078
30.62397884
30.62397884
30.62729634
30.65057453
30.65721065
30.63474659
30.62229266
30.690563
30.71973545
30.75555962
30.7714074
30.78142883
30.79145131
30.80147484
30.83068093
30.81400697
30.79150634
30.78229998
30.79226836
30.80806799
30.77886877
30.75888082
30.75218353
30.77216926
30.74630254
30.75632219
30.78219161
30.79553747
30.81139184
30.77554688
30.80474509
30.81477
30.77554688
30.75888248
30.74303677
30.73966112
30.73966112
30.71712371
30.69796481
30.73378089
30.79542908
30.86044238
30.89631906
31.01325676
31.11191694
31.20061312
31.31206653
31.44712571
31.60847518
31.8029169
31.99103654
32.14571266
32.37774937
32.64022053
32.8991726
33.18963305
33.44078603
33.71927582
34.00217161
34.35020708
34.67613188
34.99723204
35.29413738
35.62390767
35.90990703
36.2697529
36.64549381
37.03028671
37.37462936
37.75588659
38.12460258
38.46679631
38.81068129
39.17373734
39.59069888
39.96163121
40.35337389
40.73980925
41.09142339
41.52045014
41.90617064
42.24965208
42.60575675
42.97567685
43.28679859
43.65686451
44.0401608
44.37984068
44.70536848
45.06525953
45.40289823
45.76208335
46.13595273
46.51659385
46.91663295
47.32824145
47.75045995
48.15901304
48.54595761
48.9959016
49.40692108
49.86473241
50.26531725
50.71332694
51.1702861
51.52805006
51.93970353
52.330583
52.74975602
53.27946721
53.68382179
54.1348879
54.63051397
55.13225361
55.58958757
56.02165645
56.47928448
56.98988324
57.5074991
57.96368723
58.40386596
58.69904547
59.11095449
59.51228344
59.78864552
60.15211023
60.51963836
60.81644012
61.09820222
61.39451553
61.60468065
61.87082348
62.08577457
62.24060629
62.35616892
62.44738399
62.52639876
62.63533474
62.66650435
62.69148366
62.65560202
62.63065294
62.64938772
62.63686175
62.70392969
62.58864166
62.51564858
62.44900358
62.40108625
62.34084318
62.28685879
62.20385619
62.20997861
62.19312114
62.10877538
62.09647316
62.0245628
61.96506622
61.95292249
61.93461624
61.88740745
61.9406831
61.99405337
61.98787525
62.07028728
61.99235888
61.97562183
62.00003291
62.06569278
62.08247946
62.11928298
62.09477601
62.12999339
62.11158032
62.02137507
61.97861422
61.99694842
61.99694842
62.00302922
61.95571462
62.03354917
61.95730806
61.96945506
61.91006423
61.87510157
61.8932734
61.91155642
61.93591629
61.92985037
61.86448341
61.92378566
61.91155794
61.94656233
61.94656233
61.95880408
62.02437348
62.06110662
62.06720025
62.06720025
62.09778473
62.08548696
62.20507258
62.20507258
62.19895116
62.31898772
62.34216542
62.29441835
62.24513976
62.20366728
62.16836413
62.15764168
62.21139496
62.20527225
62.16996723
62.15152984
62.11018547
62.13470491
62.07499259
62.06280342
62.0795885
62.15152984
62.19293076
62.22976901
62.27902244
62.20677747
62.22976747
62.24212249
62.20526918
62.15152678
62.16385137
62.18691003
62.19152295
62.19152295
62.1546316
62.12398976
62.13630316
62.10567984
62.03384698
62.01549056
62.08727845
62.08727845
62.04602149
62.00482043
62.011002
61.96377407
62.08288024
62.0644942
62.0644942
61.99883691
61.96377255
61.97442679
62.01708255
62.01708255
62.05830022
62.05220837
62.11797967
62.14711157
62.13639663
62.17166093
62.1118743
62.01558366
62.05679931
62.08127562
62.08127562
62.13489338
62.17015746
62.17476783
62.1931196
62.27770145
62.27770145
62.26694009
62.29158714
62.26694009
62.21770637
62.26533183
62.28997757
62.29611751
62.35626925
62.36090819
62.30537754
62.29309668
62.21459352
62.24532739
62.23296951
62.16083455
62.13168945
62.13168945
62.17456683
62.14390481
62.17296349
62.22674252
62.14390481
62.20987569
62.22835026
62.20987569
62.10717092
62.02306202
62.02306202
62.05200513
61.99853334
61.93908596
61.92844405
61.89196908
61.82668284
61.81607991
61.86923302
61.85097677
61.88134507
61.96964251
61.9802988
61.9802988
62.07038209
62.00471363
62.04751271
62.10717092
62.04132219
62.04132219
62.12538065
62.03673207
61.89961944
61.85256324
61.81003768
61.7812257
61.89952212
62.04891231
62.1622394
62.27599255
62.20987722
62.19302134
62.09187316
61.89664238
61.76618868
61.57753426
61.46643856
61.41407146
61.2915702
61.26323494
61.21557884
61.08939527
61.04944364
60.80329859
60.42668103
60.08166811
59.77441972
59.38257352
59.06622842
58.68796929
58.13701507
57.47432606
56.79335468
56.13989847
55.37874787
54.64684815
53.85246294
53.0264801
52.18792378
51.32825648
50.43707534
49.56243808
48.73681649
47.89144783
47.07965396
46.2116347
45.35312825
44.52346611
43.77488945
42.9894915
42.37279263
41.81876511
41.3257358
40.85057507
40.41548075
39.76391735
39.07878472
38.40484057
37.74700516
37.01785704
36.19525862
35.30921479
34.42585101
33.52163343
32.60977129
31.67173973
30.73307099
29.86123312
28.94950083
28.11796516
27.29925339
26.50258889
25.70263267
24.91988433
24.19700787
23.5024425
22.81151968
22.11246652
21.48921289
20.91615245
20.25286914
19.60378184
18.92173183
18.2748779
17.64844777
17.05864647
16.36917979
15.65011389
14.9076585
14.21134198
13.59745413
12.99326911
12.4338191
11.94434389
11.39879506
10.85719832
10.25684614
9.683074367
9.124831409
8.518908864
7.942860361
7.423253885
6.892712171
6.4189872
5.884495535
5.310943829
4.727126261
4.227130712
3.705229372
3.200790196
2.778351225
2.400510883
2.036401292
1.652336354
1.37291462
1.071293678
0.877905245
0.650832458
0.393726088
0.161663837
-0.051023331
-0.31963261
-0.509440677
-0.704963572
-0.922726106
-1.104649416
-1.303107174
-1.538093692
-1.798200938
-1.999580242
-2.332817619
-2.613104175
-3.008208516
-3.403456093
-3.849095775
-4.129098501
-4.350299152
-4.56654189
-4.723166557
-4.854700609
-4.98409925
-5.084724274
-5.148715101
-5.199038189
-5.193305823
-5.10055672
-4.982642728
-4.948823007
-4.920781642
-4.965356669
-5.009887258
-5.074622746
-5.097643159
-5.178925876
-5.322066235
-5.448693102
-5.622836535
-5.763167133
-5.966199684
-6.255779727
-6.466911274
-6.650004304
-6.824540818
-7.030164667
-7.26399449
-7.475574669
-7.577436816
-7.571630071
-7.585367843
-7.62511911
-7.698824989
-7.766781985
-7.823177223
-7.911375558
-7.951157693
-7.988014658
-8.03645338
-8.115290697
-8.208658129
-8.296230523
-8.401182028
-8.534411129
-8.64160522
-8.711900933
-8.609750866
-8.516287315
-8.422847313
-8.351894659
-8.26719389
-8.131881006
-7.959709747
-7.804236279
-7.628612831
-7.436449601
-7.307160851
-7.1807861
-7.079013868
-7.005410787
-6.901509141
-6.79979843
-6.698815221
-6.501244082
-6.377248671
-6.211529254
-5.983936699
-5.781602424
-5.540504598
-5.195228831
-4.911949231
-4.642452414
-4.327816305
-4.108780504
-3.912741205
-3.730393638
-3.509358029
-3.391686907
-3.254672114
-3.134173033
-3.072499651
-3.022309909
-2.929810025
-2.860276644
-2.779269036
-2.673156747
-2.633712147
-2.625842162
-2.676763865
-2.648796962
-2.598626317
-2.483911178
-2.383584569
-2.240226245
-2.147736762
-2.033058124
-1.921244
-1.803724831
-1.700539157
-1.572314027
-1.437589497
-1.269920254
-1.116631498
-1.004910631
-0.850885777
-0.691157129
-0.500641852
-0.295812262
-0.191925464
-0.194780242
-0.133197051
-0.06014912
0.088099458
0.237051221
0.407484573
0.584379098
0.788516517
0.984754518
1.183906007
1.413123791
1.645266708
1.849485157
2.022915432
2.176976999
2.272278002
2.35330008
2.350442911
2.331053597
2.336767862
2.328150599
2.269374407
2.169062341
2.060094628
1.959047225
1.888813853
1.830054736
1.782767947
1.769143628
1.78347016
1.858708877
1.945375679
2.037806643
2.093670525
2.124482867
2.161008683
2.158105306
2.186062099
2.13014831
2.040568617
1.855665588
1.726679871
1.580522606
1.34267616
1.121281221
0.953631295
0.768813543
0.620554072
0.584004507
0.547501734
0.553258077
0.597669561
0.782479123
1.132747609
1.505294615
1.891529718
2.23336056
2.608248331
2.944542936
3.314688491
3.633954822
3.898078828
4.089048215
4.308078464
4.45676247
4.605475837
4.759996278
4.889377405
5.029540604
5.181245804
5.254598319
5.350236753
5.479736647
5.657463286
5.899316031
6.121836528
6.375478742
6.59749531
6.86217077
7.1695339
7.456904828
7.657057192
7.839967509
7.967244466
8.062751271
8.110489242
8.118478194
8.067855967
8.05051097
8.025180175
7.96587477
7.892830434
7.839354443
7.822726841
7.808272932
7.875539128
7.94059551
8.146747178
8.437723034
8.83616869
9.221960296
9.647379494
9.962092187
10.27130624
10.50499752
10.71557546
10.84972068
10.95475382
10.97734772
10.94307637
10.88035951
10.79507404
10.6726196
10.51380189
10.29751107
10.07851699
9.85164487
9.559577243
9.34974938
9.171237509
9.052278605
8.961641335
8.87102667
8.81665833
8.743501643
8.635568666
8.550806296
8.485602771
8.355275166
8.197474157
8.053488913
7.861839634
7.590818567
7.142368939
6.697233086
6.243841386
5.779365106
5.276404004
4.790379693
4.319060946
3.876035134
3.550214376
3.356502888
3.253193648
3.163532747
3.068115961
2.981329451
2.880211937
2.807823376
2.735392695
2.66802535
2.483042331
2.253640907
1.951230395
1.643864533
1.347265384
1.067130414
0.801389252
0.440385427
-0.01007403
-0.362448357
-0.653248348
-0.997092861
-1.254987498
-1.419753506
-1.568052486
-1.72998591
-1.85897186
-2.020931046
-2.144179064
-2.248094693
-2.368504246
-2.506161602
-2.719115866
-2.90338536
-3.152264894
-3.376780482
-3.679608661
-4.063648481
-4.599494925
-5.107648696
-5.604684835
-5.899814278
-6.20089082
-6.367313796
-6.504965034
-6.587159568
-6.643408197
-6.688119682
-6.693915233
-6.665080936
-6.644916613
-6.575007271
-6.505107039
-6.3674082
-6.24923558
-6.063367529
-5.875446759
-5.647993513
-5.417010167
-5.217033885
-5.048031941
-4.8510363
-4.592313442
-4.300693695
-3.935914386
-3.543304161
-3.198197101
-2.889751599
-2.564948049
-2.347007292
-2.064619628
-1.804521637
-1.561640129
-1.335263643
-1.161891221
-0.974207689
-0.770061271
-0.535131023
-0.252945932
0.052162801
0.264849968
0.418810095
0.474685923
0.574973514
0.774103139
1.014756291
1.350727725
1.66666201
1.948980949
2.226336509
2.553957782
2.873041645
3.186449709
3.449742879
3.614777527
3.6901313
3.760426341
3.819283944
3.939872126
4.038240932
4.119402581
4.335578421
4.551816116
4.719942037
4.835648287
5.082201933
5.31808781
5.548280202
5.762006759
5.897384966
6.026302347
6.15308571
6.344023153
6.484541226
6.65614479
6.802500318
6.855898544
6.968417355
7.117840727
7.247028
7.393570387
7.50622233
7.627638055
7.704225126
7.797451262
7.913895497
8.057784075
8.303103515
8.552172953
8.749982685
8.970352891
9.15459486
9.398454481
9.60541677
9.815402812
9.931728807
10.05973986
10.06558514
10.05683981
10.0139269
9.98555852
9.970971672
9.939709483
9.942655023
9.914292842
9.871398685
9.845940807
9.908450282
9.962276886
10.10479691
10.1528092
10.17829189
10.17829189
10.20957721
10.25541742
10.3259974
10.34274157
10.29760206
10.13821479
9.992734014
9.859714467
9.755047428
9.646804856
9.547993229
9.351972635
9.1647845
9.000152129
8.768163392
8.700081423
8.643561162
8.663110278
8.72540909
8.759450832
8.815941541
8.940601775
9.099425266
9.21839919
9.314934751
9.385314457
9.419418866
9.441904108
9.379481058
9.237979187
9.113168992
9.053694981
8.91232256
8.827496566
8.776781223
8.768116288
8.827543677
8.96381431
9.150943753
9.335279334
9.522607096
9.723805681
9.880091786
10.06477773
10.19284155
10.29546271
10.33551235
10.32680693
10.21328715
10.08811474
9.979763407
9.8830855
9.794365921
9.760935967
9.693326845
9.639591087
9.63375335
9.673721642
9.844469557
10.00660985
10.14624931
10.28233572
10.45559514
10.53573998
10.70914219
10.83165958
10.97972824
11.03664973
11.00527972
10.95637183
10.85934306
10.76529907
10.72814646
10.67933123
10.61666931
10.57077597
10.55330628
10.66190344
10.81279461
11.07541577
11.34046854
11.62258356
11.82885878
12.0492131
12.25217391
12.48169832
12.67688948
12.81122717
12.80829955
12.78843284
12.71943808
12.69372644
12.65626599
12.56156027
12.54468505
12.41043939
12.3275588
12.20443629
12.09821715
12.08137171
12.15024485
12.25356347
12.29680851
12.32837327
12.35404925
12.36875641
12.41714727
12.41714727
12.40540804
12.35112684
12.24264578
12.05366425
11.86476816
11.62483052
11.37340463
11.09954799
10.76906671
10.42153198
10.07723673
9.779129108
9.495094511
9.251214532
9.123509049
8.984998783
8.868990522
8.735596142
8.616779397
8.546501392
8.537793959
8.515365432
8.430629736
8.252559861
7.98997602
7.682039617
7.351912854
7.019108098
6.667082632
6.281459254
5.7860015
5.342017011
4.937149984
4.617312788
4.370173134
4.246610799
4.12311492
3.999591561
3.828763149
3.733279586
3.638556342
3.557486303
3.507272135
3.44051232
3.272602545
3.09614406
2.821461184
2.586285066
2.300992445
1.959100255
1.609413021
1.217518795
0.809208034
0.451057805
0.118007903
-0.102587432
-0.233662863
-0.362587302
-0.499374851
-0.585997788
-0.625401582
-0.647584295
-0.634012941
-0.650486513
-0.694898817
-0.78657902
-0.946311469
-1.117517603
-1.277265956
-1.41408737
-1.531583989
-1.632607757
-1.803161621
-1.982299429
-2.071875852
-2.117064428
-2.072625485
-1.971577304
-1.851198478
-1.669217768
-1.512297871
-1.316725643
-1.17986293
-0.959229157
-0.777266872
-0.623250714
-0.497177474
-0.466384917
-0.363244784
-0.338208208
-0.293049853
-0.293049853
-0.231465552
-0.242228656
-0.261555426
-0.222854645
-0.175590353
-0.105397078
0.012060045
0.123808398
0.239113887
0.334344257
0.407393614
0.522000421
0.659493998
0.796288716
0.908049351
0.963930937
1.000483854
0.997582098
0.981107105
0.941699249
0.877253429
0.762639372
0.631602074
0.413150555
0.189698078
0.041448487
-0.076008603
-0.143347744
-0.084619451
0.05001206
0.156005141
0.194705041
0.287126825
0.390968664
0.51699328
0.584288136
0.615081291
0.645874624
0.629401067
0.604364225
0.567814767
0.498367123
0.492658101
0.408142775
0.315765801
0.271355975
0.259890966
0.310711522
0.375196932
0.456109303
0.486949084
0.545680362
0.584382679
0.581527769
0.600902652
0.640306556
0.612367464
0.575817953
0.500613919
0.35811671
0.214873285
0.030076705
-0.166184493
-0.353088192
-0.565828654
-0.845922702
-1.178973224
-1.542866007
-1.772167424
-2.083160512
-2.20069972
-2.351969697
-2.421521941
-2.508267806
-2.584245409
-2.603591815
-2.625796277
-2.59783052
-2.578484202
-2.569911981
-2.592115851
-2.643035459
-2.744132413
-2.895466256
-3.057551285
-3.183759097
-3.343732754
-3.545365739
-3.775743101
-3.912835246
-4.014062604
-4.072938049
-4.028417592
-3.93004996
-3.837462921
-3.801584826
-3.709011645
-3.594176183
-3.437770793
-3.333749207
-3.21324073
-3.140783415
-3.079109647
-3.020298179
-2.967253686
-2.917068767
-2.838915431
-2.785129424
-2.838915431
-2.962240041
-3.071238048
-3.059756733
-3.077001703
-3.01819035
-2.850347851
-2.64884715
-2.44452258
-2.30115802
-2.108357429
-1.93782119
-1.741458924
-1.568101922
-1.478549906
-1.416947302
-1.391903671
-1.439930052
-1.510147099
-1.594690845
-1.667768287
-1.743705241
-1.799606093
-1.853354642
-1.861267765
-1.819691836
-1.738041088
-1.617677633
-1.505887831
-1.449995107
-1.455752319
-1.442176757
-1.411328455
-1.383383439
-1.313170219
-1.260184045
-1.24010354
-1.178459602
-1.122620767
-1.035986345
-1.030978595
-0.907795069
-0.910696749
-0.902084832
-0.977997639
-1.011695502
-1.061868321
-1.042538479
-0.944392516
-0.829073795
-0.691576135
-0.55473781
-0.448741552
-0.350608671
-0.241011826
-0.128561094
0.005367898
0.117069683
0.218055372
0.287547955
0.357742848
0.362749882
0.396443405
0.410014962
0.37061174
0.235931795
0.160028753
0.160028753
0.151465151
0.160076022
0.185859957
0.31408128
0.445860919
0.530376701
0.61704665
0.723046808
0.829049441
0.918579504
0.997347866
0.999500366
1.005257324
0.971559526
0.954336131
0.850437388
0.808925108
0.640588039
0.445066632
0.213002564
-0.069924503
-0.279757782
-0.498205256
-0.708049184
-0.856311573
-0.895671213
-0.856265015
-0.836187101
-0.786017468
-0.743757348
-0.717970717
-0.72868803
-0.737299574
-0.784567033
-0.89632733
-1.030275892
-1.192874726
-1.32973812
-1.475878318
-1.637804452
-1.780407652
-1.836309623
-1.8527907
-1.877840081
-1.849935163
-1.782562299
-1.735276729
-1.648573325
-1.612058266
-1.606347206
-1.612058983
-1.606301351
-1.591976124
-1.594831991
-1.611310261
-1.658593516
-1.689398131
-1.745250795
-1.781769085
-1.859863995
-2.011100884
-2.151533847
-2.35651709
-2.532862897
-2.689182731
-2.759455935
-2.832590826
-2.858407191
-2.849785657
-2.807477754
-2.760157906
-2.714995248
-2.672692145
-2.644725335
-2.659059617
-2.67555002
-2.725723797
-2.784520654
-2.840462168
-2.95806979
-3.128787783
-3.249286232
-3.375517783
-3.565669622
-3.711357811
-3.737196912
-3.78240533
-3.804635382
-3.849143869
-3.899376716
-3.832587593
-3.756517524
-3.663949093
-3.605101841
-3.562762684
-3.508938984
-3.508938984
-3.45797835
-3.424271346
-3.374064965
-3.24492762
-3.153112005
-3.085673064
-2.962334705
-2.892799317
-2.931549795
-2.968145832
-2.979626179
-2.987545163
-2.912244668
-2.791783613
-2.691431921
-2.483540556
-2.217610246
-1.937400542
-1.683031962
-1.417228137
-1.160020846
-0.935784815
-0.751670569
-0.566862178
-0.407142938
-0.281774617
-0.161461869
-0.091268634
-0.032539707
-0.035393754
-0.051866295
-0.032539707
0.051271851
0.132930625
0.239625972
0.312674648
0.410807813
0.547642832
0.729548969
0.9200744
1.040403859
1.144262753
1.261745733
1.379234019
1.465879059
1.5418078
1.606269826
1.684357499
1.740958787
1.774620859
1.814042497
1.816897976
1.797561775
1.781081203
1.806175442
1.839136475
1.931561639
2.015375639
2.149393775
2.370863268
2.670552687
2.948057664
3.2536133
3.578626453
3.814030445
4.032986055
4.254158791
4.427988746
4.535057436
4.608339134
4.619841296
4.675899773
4.72332322
4.675899773
4.65364471
4.639982027
4.684538702
4.754971314
4.858472755
4.95405214
5.007272465
5.054718545
5.082765648
5.128056449
5.173350463
5.131627387
5.044665657
4.941182107
4.879372323
4.783803549
4.744264641
4.668105283
4.57326975
4.435357528
4.283815721
3.991563531
3.649896622
3.363626256
3.120460353
2.840055584
2.532456416
2.277241579
2.050729337
1.832161432
1.619331993
1.507542103
1.496775391
1.516155941
1.524020406
1.491064641
1.476740906
1.504687787
1.518263016
1.546210431
1.478894511
1.458859472
1.369311833
1.251824014
1.092077128
0.904397721
0.817722329
0.781171225
0.696651481
0.629355228
0.548441428
0.467528722
0.383714852
0.279873091
0.156705585
0.064330282
-0.075354715
-0.1956669
-0.333201187
-0.456370007
-0.591053691
-0.724992155
-0.904051038
-1.071651839
-1.267205201
-1.544460125
-1.843990502
-2.196582136
-2.529910716
-2.843928529
-3.102120156
-3.371859554
-3.64383104
-3.912976667
-4.187980268
-4.39267736
-4.533491224
-4.698748399
-4.875551181
-5.069688161
-5.274646172
-5.457341649
-5.642256164
-5.845245879
-6.041815183
-6.230547422
-6.360251546
-6.540432237
-6.672336402
-6.841790486
-6.985326647
-6.991078182
-7.002629089
-6.991832215
-7.062557267
-7.147016621
-7.20333176
-7.245926284
-7.331128157
-7.370856276
-7.384587731
-7.36722308
-7.331128157
-7.308765274
-7.266872358
-7.23800281
-7.19323906
-7.144848322
-7.102263255
-7.090709865
-7.059635223
-7.043037869
-7.060342458
-7.153479713
-7.291358094
-7.381617385
-7.516686963
-7.674934978
-7.880906116
-8.087027543
-8.205681929
-8.361310205
-8.496702308
-8.649560173
-8.745897239
-8.80532179
-8.867644451
-8.946652726
-8.966217867
-9.048185431
-9.076475988
-9.099697988
-9.122162758
-9.133015929
-9.076428845
-8.957502059
-8.765406047
-8.67772587
-8.632048052
-8.595131388
-8.571941154
-8.540803118
-8.469828772
-8.404686039
-8.393096861
-8.387278512
-8.406814524
-8.375689854
-8.338750049
-8.298975797
-8.363391399
-8.343148185
-8.312028597
-8.297557198
-8.251971501
-8.181805837
-8.144931924
-8.063206257
-7.913505032
-7.752287361
-7.549210856
-7.368642125
-7.202580268
-7.058222198
-6.957184035
-6.816483876
-6.729209226
-6.6333289
-6.610998572
-6.568461188
-6.534593791
-6.534593791
-6.503601932
-6.520181434
-6.472611983
-6.407718218
-6.421374216
-6.437951019
-6.409837079
-6.44586267
-6.409083946
-6.274330448
-6.12229104
-6.012077595
-5.969589195
-5.888197022
-5.83489827
-5.809732338
-5.801782594
-5.74853954
-5.75432474
-5.793174997
-5.902591368
-5.972410563
-5.983938139
-6.001206195
-5.968081303
-5.97095163
-5.942910057
-5.889653576
-5.839271844
-5.824877692
-5.771632463
-5.61399558
-5.518315257
-5.416868443
-5.406104727
-5.398207955
-5.434919428
-5.421240313
-5.381662261
-5.364365299
-5.339172821
-5.322629446
-5.381614783
-5.508253408
-5.701836835
-5.811235481
-5.881795575
-5.927147292
-5.989065425
-5.977537741
-6.045249097
-6.008498421
-5.913457215
-5.745011008
-5.609715843
-5.562226322
-5.570877961
-5.520477454
-5.391720551
-5.324086027
-5.309657748
-5.270839231
-5.239917779
-5.31252482
-5.323287604
-5.396656238
-5.52254612
-5.674373673
-5.865849516
-6.094145124
-6.305211836
-6.465922359
-6.64618853
-6.806302172
-6.876291695
-6.926775547
-6.949120512
-6.966469236
-7.014794362
-7.048742489
-7.076892801
-7.065339325
-7.104289892
-7.152676333
-7.217671706
-7.262437878
-7.321645638
-7.375811799
-7.505828629
-7.714645446
-7.977099328
-8.212203839
-8.393140298
-8.565501565
-8.650267948
-8.68141572
-8.630010312
-8.559019353
-8.516288764
-8.468500785
-8.392478608
-8.327348856
-8.270883421
-8.222417105
-8.213717649
-8.25277335
-8.309189138
-8.35478148
-8.43368222
-8.439454204
-8.507489327
-8.657417494
-8.750868909
-8.833498538
-8.802338052
-8.790736707
-8.688565133
-8.57194043
-8.515439299
-8.424931733
-8.354735876
-8.27514184
-8.18180656
-8.130420319
-8.005975362
-7.901836081
-7.811468161
-7.737741919
-7.678477526
-7.630788563
-7.515177861
-7.495684267
-7.500734386
-7.534672331
-7.523815714
-7.408233496
-7.201732044
-6.996031731
-6.781751854
-6.573360649
-6.320373995
-6.089111917
-5.867310331
-5.645644446
-5.51107753
-5.319717731
-5.137062932
-4.963056209
-4.80567181
-4.62888695
-4.488805319
-4.359498049
-4.165554584
-4.000414327
-3.888401441
-3.754174108
-3.549682654
-3.325080047
-3.078362291
-2.826641284
-2.529818953
-2.205106874
-1.897695967
-1.620393821
-1.301564087
-1.02789272
-0.747833572
-0.492875117
-0.285892802
-0.092531292
0.120155067
0.285579104
0.467477871
0.640817236
0.763993104
0.831338648
0.887219062
0.906594572
1.006891222
1.093571387
1.228229816
1.485444178
1.787821739
2.10958869
2.406317188
2.650033008
2.877304087
3.048712323
3.216538995
3.367892123
3.510642432
3.588847954
3.622560921
3.617543975
3.598178296
3.583830477
3.485559591
3.350688869
3.240911918
3.103168056
3.030718334
3.013520005
3.018533885
3.111041327
3.166952792
3.161187927
3.144691135
3.125335586
3.187012077
3.203509545
3.147550206
3.097357638
3.007710072
2.873604568
2.775354718
2.652003943
2.46706984
2.24628777
2.036309561
1.792694975
1.544057475
1.378580658
1.227438236
1.174453783
1.309116914
1.356439559
1.375818919
1.398708847
1.426654047
1.435267572
1.491862039
1.522664165
1.541997661
1.508339507
1.46316665
1.362150691
1.199541826
1.048409409
0.933836499
0.774853066
0.587188886
0.383058085
0.279965482
0.173972456
0.118098144
0.135272596
0.152493613
0.225588391
0.348755834
0.390311179
0.426859655
0.541466068
0.600197875
0.647464683
0.675403251
0.697586188
0.63024265
0.59083882
0.504169259
0.476230814
0.380952418
0.185390845
-0.032349915
-0.217146511
-0.328896053
-0.239328032
-0.108252562
0.115196823
0.341502773
0.509129835
0.665997504
0.898781323
1.145200442
1.357235478
1.466115481
1.606553552
1.71329241
1.808566581
1.895979734
2.016361737
2.125326411
2.173326059
2.232800785
2.238513942
2.297288155
2.432034401
2.588294616
2.81775539
3.038639123
3.217993736
3.459073261
3.680097399
3.867452692
4.063434517
4.176175987
4.268848502
4.378006079
4.442635153
4.454087267
4.464836268
4.478495622
4.464836987
4.461926846
4.3972494
4.234218893
4.161678321
4.164539917
4.19470975
4.388660597
4.660971248
4.907507551
5.098037193
5.261271995
5.410165737
5.520261594
5.652667206
5.726076649
5.773578932
5.748368944
5.700116615
5.607995177
5.487117892
5.315881022
5.214467868
5.071351952
4.911029839
4.790238827
4.688907072
4.629984163
4.697499451
4.787327348
4.860635567
4.925308954
5.001497237
5.076989749
5.11654847
5.197833604
5.259673873
5.296330286
5.265407566
5.22588701
5.164050066
5.065527263
4.989330819
4.865708032
4.685996739
4.503514725
4.29306265
4.150181773
4.03528645
4.054661296
4.099183202
4.191846607
4.315400101
4.506518426
4.661017237
4.860071324
5.053452399
5.168512197
5.227483606
5.227483606
5.213104316
5.159208995
5.10818439
4.956496346
4.838608847
4.726517572
4.602894928
4.474271497
4.410296927
4.371482569
4.380071175
4.461926128
4.543086121
4.652284466
4.750699549
4.852039706
4.941888036
5.073465132
5.200040693
5.298537005
5.343138434
5.363301385
5.349670639
5.307230171
5.217330904
5.104423034
5.020330721
4.770184303
4.506468855
4.257208172
4.102792768
4.069060801
4.136572834
4.276588471
4.439628123
4.653033211
4.819022955
4.975705964
5.172739205
5.354699499
5.520164457
5.595720379
5.635311974
5.663385751
5.654733459
5.556178238
5.474845606
5.36767143
5.185002579
5.024652376
4.855700427
4.762998912
4.647304112
4.611388539
4.591247902
4.580450323
4.546697083
4.560357977
4.596975829
4.647961594
4.732054005
4.79962665
4.794602115
4.800330994
4.712661592
4.619933268
4.491306795
4.320325044
4.193908328
3.950517841
3.675592552
3.308172392
3.022657031
2.781677578
2.548616818
2.38589774
2.257618884
2.190229108
2.134361751
2.089922316
2.047638401
2.006057906
1.961622029
1.958765595
1.88567664
1.816148457
1.642738208
1.463631613
1.261603891
1.020932319
0.79960718
0.528173584
0.259606633
0.021836138
-0.204468301
-0.422914016
-0.588343457
-0.71942686
-0.797488463
-0.853321117
-0.939998052
-0.993726942
-1.010949824
-1.030279474
-1.033181259
-1.094072817
-1.177900134
-1.27319838
-1.40791331
-1.570536473
-1.741037605
-2.040599433
-2.393235116
-2.776788795
-3.174808612
-3.547898049
-3.898858422
-4.19896032
-4.44604304
-4.588979592
-4.721192462
-4.782988543
-4.856295575
-4.89292907
-4.9180565
-4.935341323
-4.969113625
-5.025200942
-5.061890544
-5.146035026
-5.286254142
-5.432991355
-5.550990103
-5.72586935
-5.905835763
-6.100261671
-6.302714395
-6.443221115
-6.544858515
-6.640721614
-6.736650267
-6.801587906
-6.78787381
-6.87511223
-6.84697402
-6.829630393
-6.807244166
-6.798572993
-6.80936546
-6.81511558
-6.856920706
-6.853998498
-6.938373209
-7.037238065
-7.11301579
-7.259561481
-7.440084812
-7.635129944
-7.75658228
-7.802111702
-7.852701106
-7.855582902
-7.804993148
-7.748600358
-7.674885836
-7.632957803
-7.536841086
-7.435695549
-7.342499937
-7.252248557
-7.229134461
-7.169938853
-7.146828952
-7.189418172
-7.206728288
-7.16701396
-7.169891212
-7.229086092
-7.305651023
-7.393034514
-7.39015583
-7.347547575
-7.330185095
-7.281826599
-7.228378595
-7.133104031
-7.090520054
-7.02266707
-6.940398411
-6.847350561
-6.757196296
-6.650474428
-6.552443113
-6.476753669
-6.401075574
-6.383746873
-6.301585291
-6.222308389
-6.120734463
-6.103462587
-6.043696343
-5.959470412
-5.804697415
-5.638446169
-5.444178583
-5.210406708
-4.977426309
-4.743824103
-4.499504542
-4.249495689
-3.949375658
-3.696725416
-3.539552718
-3.354421631
-3.180105155
-3.040260727
-2.869557268
-2.771307761
-2.734717985
-2.693163448
-2.659433875
-2.640039287
-2.721084762
-2.690258929
-2.675923566
-2.684543118
-2.693162731
-2.637228097
-2.572723738
-2.500353429
-2.379932389
-2.276709741
-2.17349377
-2.044484406
-1.946294373
-1.876061525
-1.797966626
-1.722028212
-1.701944239
-1.754988458
-1.754988458
-1.794408959
-1.886831059
-2.015125532
-2.098943834
-2.124042819
-2.107559045
-2.08751716
-2.017278321
-1.891886579
-1.7521775
-1.615334736
-1.484211905
-1.333062889
-1.215576747
-1.140360135
-1.028638401
-0.939058274
-0.874565226
-0.81012056
-0.779326129
-0.801509585
-0.759997803
-0.757845441
-0.740670279
-0.717738651
-0.628212108
-0.497177474
-0.407655032
-0.275875947
-0.149807148
-0.063141394
0.027080851
0.122356663
0.209724507
0.346509798
0.421712204
0.47183178
0.48545003
0.48545003
0.454657525
0.416003243
0.337946075
0.194702893
0.071489395
-0.026594553
-0.144052484
-0.247892396
-0.356740868
-0.424081449
-0.535786372
-0.613845063
-0.599524613
-0.599524613
-0.56657855
-0.538639828
-0.55801385
-0.55515967
-0.55515967
-0.540792812
-0.53793864
-0.495680566
-0.434048329
-0.375317972
-0.338769716
-0.24924817
-0.168338107
-0.143302624
-0.13253958
-0.081672297
-0.020089333
0.061522787
0.184688968
0.316466969
0.453253734
0.595799468
0.744058893
0.936737484
1.154514314
1.386631626
1.565731139
1.739134508
1.915410169
2.099570927
2.258651009
2.395547587
2.476530297
2.551803471
2.59119818
2.58618613
2.625629227
2.70667375
2.80777605
2.979173646
3.141974092
3.352143805
3.531507403
3.783407325
4.03894527
4.296769353
4.597072828
4.8270089
4.995953556
5.226779521
5.367063578
5.490831933
5.59158614
5.659251031
5.726218447
5.757165175
5.742726327
5.765772224
5.801801311
5.852179669
5.919169953
5.978216807
6.113601346
6.259847615
6.372230764
6.56037675
6.796896046
7.070357896
7.323741133
7.609087378
7.846154601
8.038505389
8.23889102
8.42277274
8.612469399
8.697246333
8.829869512
8.945864632
9.064787586
9.175739088
9.323807372
9.516916609
9.786437458
10.08455247
10.40040295
10.67356996
10.94698339
11.16369132
11.38858061
11.53105947
11.69922426
11.82508012
11.95979564
12.08577212
12.21764971
12.34887383
12.41489369
12.52052207
12.60049147
12.6342511
12.68274026
12.78627146
12.92729251
13.04562396
13.22433331
13.44883004
13.72811022
14.07414485
14.41476096
14.72705891
15.10062558
15.46368305
15.82737809
16.1797907
16.49998388
16.81547808
17.08429784
17.31595532
17.54486154
17.72074757
17.97658642
18.15058456
18.35724526
18.45159052
18.50749311
18.51953461
18.46061918
18.44024534
18.41079908
18.29306279
18.23723038
18.18969092
18.07815837
17.95464519
17.81991245
17.67855218
17.5470699
17.36463535
17.1711168
16.96361165
16.72711286
16.45284393
16.16108037
15.88161785
15.60259169
15.23706135
14.82844858
14.38581973
13.97656606
13.49805544
12.98966829
12.53581314
12.03519152
11.60930036
11.30896851
11.16655224
11.07531871
10.95274918
10.81855781
10.67056875
10.45416843
10.21247937
9.936813411
9.615574633
9.252583809
8.93198228
8.541431749
8.187446766
7.854041507
7.588784653
7.317887924
7.069553218
6.829976625
6.618644024
6.421104667
6.235881682
6.066582629
5.917519632
5.766332979
5.592193501
5.404380334
5.162683028
4.887354669
4.615003439
4.288835263
3.898920876
3.497700184
2.993367897
2.497933246
2.022023927
1.445936554
0.925174386
0.398732426
-0.180648879
-0.720689616
-1.297351764
-1.809627082
-2.299848472
-2.826782547
-3.255708692
-3.696306285
-4.069563406
-4.478948208
-4.857659097
-5.20852968
-5.504165831
-5.779817896
-6.008077131
-6.196797454
-6.39999454
-6.619854588
-6.816719018
-6.960295196
-7.053365411
-7.095945951
-7.110376351
-7.124807203
-7.093777172
-7.014372227
-6.932859685
-6.901842439
-6.766955046
-6.609020897
-6.454009413
-6.332944614
-6.214779109
-6.062756777
-5.941781713
-5.818669185
-5.652413872
-5.464628367
-5.320749921
-5.174743413
-5.079084253
-5.138047361
-5.281883237
-5.458846038
-5.647381776
-5.824454383
-6.027510085
-6.193878375
-6.33435554
-6.474917801
-6.457633433
-6.319994972
-6.234972462
-6.0973921
-5.976409325
-5.835273352
-5.720085159
-5.658149883
-5.599136456
-5.593352813
-5.624292409
-5.705599024
-5.824358634
-5.942437694
-6.128264567
-6.266558331
-6.387654337
-6.523144897
-6.59954792
-6.639213933
-6.684631712
-6.687506023
-6.642795315
-6.560591584
-6.425797286
-6.316273928
-6.203902152
-6.032449093
-5.92804159
-5.835130806
-5.683260893
-5.573134618
-5.452216969
-5.378841625
-5.324884451
-5.209795415
-5.173098049
-5.180991949
-5.231318331
-5.279486696
-5.288133562
-5.316191036
-5.316191036
-5.296733796
-5.203923434
-5.085991201
-4.881093857
-4.73805042
-4.617336499
-4.502369572
-4.440597899
-4.356539478
-4.294779898
-4.207875172
-4.174138729
-4.199288503
-4.232322242
-4.195675624
-4.251701915
-4.327864427
-4.409010409
-4.422668728
-4.422668728
-4.4650525
-4.445619927
-4.40609977
-4.310547731
-4.209283432
-4.100103005
-3.926392342
-3.724721531
-3.469228156
-3.177245994
-2.868853797
-2.476699478
-2.096087157
-1.661822056
-1.267064076
-0.867358733
-0.447619236
-0.145361697
0.086698574
0.380344353
0.685465815
1.002073339
1.332286321
1.718441312
2.158433557
2.581361218
3.144269376
3.732617131
4.388846638
5.082343581
5.739855732
6.347744397
6.846662401
7.37715071
7.953113817
8.501638113
8.9769873
9.399215269
9.773995335
10.09538853
10.29403745
10.49357269
10.68737898
10.90975935
11.13740994
11.40543125
11.70003611
12.04035936
12.45222219
12.90515993
13.38763495
13.83049656
14.24320528
14.66257092
15.04416633
15.42940754
15.80417883
16.15957115
16.57906623
16.98005175
17.34355492
17.60185269
17.80708562
17.96591286
18.20171178
18.4401487
18.69097056
18.99293349
19.24760688
19.55361819
19.82976442
20.20559013
20.57847651
21.05969863
21.54323599
21.97433597
22.40052203
22.80933642
23.04885684
23.24667742
23.43306083
23.59473423
23.69874297
23.65883568
23.56113804
23.4174042
23.24662597
23.03400711
22.75720958
22.46628528
22.133428
21.7381172
21.33233579
20.91850477
20.52030312
20.1300126
19.72776749
19.29390628
18.84452749
18.3752426
17.90118206
17.39312413
16.88647281
16.3199745
15.75807702
15.24744032
14.70252743
14.22326516
13.7191962
13.2220725
12.81410342
12.4786285
12.27769658
12.19710808
12.13703039
12.0974964
12.15756517
12.30341525
12.50436772
12.7884299
13.16766324
13.5298202
13.9559762
14.42954507
14.87221329
15.28386951
15.63456297
15.91066459
16.14690208
16.3945915
16.61641957
16.88569066
17.16357363
17.44187424
17.73563301
18.03287649
18.34196156
18.70450479
19.03831976
19.37880941
19.77027825
20.16041744
20.56687785
20.9950727
21.46301075
21.91465018
22.40958109
22.79979108
23.2285456
23.63053415
24.055692
24.42643468
24.82348032
25.13239893
25.41039083
25.74543223
26.04078969
26.38086646
26.86637645
27.40720663
27.95636523
28.50588266
29.02300403
29.65811735
30.38190469
31.10442533
31.8627853
32.61299116
33.35412834
34.0125556
34.6839249
35.35384041
36.04614203
36.73384182
37.45304184
38.04724722
38.58582561
39.12479328
39.60557245
40.08598184
40.50761363
40.94709019
41.23693439
41.48695231
41.69568421
41.75901358
41.70333113
41.51556994
41.31408264
41.02774395
40.65098864
40.19567741
39.69588817
38.97637822
38.26410618
37.5506059
36.73658719
35.87628402
34.99374459
34.0462659
33.11953845
32.18888516
31.25177716
30.26160947
29.28465494
28.35193834
27.49115655
26.67710964
25.86878083
25.04776173
24.21024201
23.33527296
22.50943568
21.65768447
20.87993385
20.08561061
19.31046599
18.50344574
17.6972155
16.87062687
16.02753001
15.20204519
14.35393546
13.47221231
12.56510437
11.69482644
10.76529835
9.929498092
9.072605196
8.257567112
7.390788474
6.576107425
5.774330454
4.956401453
4.167494159
3.418849378
2.688027666
1.943269563
1.184517054
0.434581912
-0.315278064
-1.078812207
-1.781626492
-2.481148361
-3.170261669
-3.826112321
-4.499692765
-5.17027908
-5.791951213
-6.351587452
-6.934884141
-7.49870234
-8.085654549
-8.656800261
-9.239718474
-9.758925146
-10.22434954
-10.73932129
-11.14926813
-11.58539628
-11.97680479
-12.34899626
-12.63288739
-12.88843376
-13.09787225
-13.26190729
-13.40541417
-13.50852856
-13.58366733
-13.6301298
-13.6301298
-13.54390518
-13.48056836
-13.39146397
-13.36274816
-13.31931984
-13.26782188
-13.19941472
-13.1597159
-13.07663839
-13.07149821
-13.0369116
-13.01116667
-12.98835337
-12.95675545
-12.93394788
-12.91119015
-12.89064304
-12.84801784
-12.82522017
-12.78774028
-12.74148604
-12.73927881
-12.71946524
-12.71653941
-12.69965396
-12.66516629
-12.63360888
-12.60795286
-12.57342914
-12.57050498
-12.57050498
-12.5932798
-12.56173124
-12.507465
-12.48105575
-12.4407036
-12.42091306
-12.37175455
-12.38569571
-12.37400556
-12.39086967
-12.4715178
-12.56834766
-12.62262675
-12.70334753
-12.76063015
-12.79805826
-12.83769928
-12.86049808
-12.85166657
-12.843603
-12.83184344
-12.82301294
-12.85752213
-12.87148978
-12.92881066
-12.94057403
-12.9435032
-12.97216989
-12.92588166
-12.91488683
-12.86347333
-12.85171358
-12.77751893
-12.67106526
-12.61380279
-12.49346815
-12.43039928
-12.34166843
-12.25885795
-12.12404074
-11.98120641
-11.79824026
-11.6322135
-11.45239096
-11.23618239
-11.0368701
-10.84283826
-10.65764595
-10.5352468
-10.45296093
-10.38159148
-10.29059443
-10.2280109
-10.16833999
-10.09993374
-10.01700039
-9.936986462
-9.905727522
-9.843218564
-9.803277219
-9.746579974
-9.703707518
-9.65794473
-9.649258154
-9.609292761
-9.567149551
-9.561312337
-9.530088532
-9.481454862
-9.416083703
-9.31373506
-9.236826923
-9.151924535
-9.058371312
-8.96555299
-8.80678794
-8.614059384
-8.401892963
-8.082015198
-7.751529141
-7.356325114
-6.891517516
-6.443694647
-5.954531345
-5.417620946
-4.900584512
-4.355928947
-3.783670026
-3.173028279
-2.503960773
-1.784436062
-0.99854553
-0.27372375
0.476136989
1.239700226
2.012052581
2.790533082
3.563810357
4.318308952
5.082202652
5.818214924
6.594855118
7.37554604
8.11209382
8.952210033
9.765922739
10.52189045
11.33669501
12.13621503
12.95874045
13.77512697
14.63209684
15.45231917
16.24596857
17.09824883
17.9318696
18.75129695
19.57775168
20.40542323
21.20147292
21.974787
22.73757008
23.46402049
24.21963176
24.89996678
25.59278855
26.28964659
27.01324914
27.80146286
28.58563056
29.36253514
30.12966641
30.97045739
31.83557379
32.6960871
33.56756184
34.41059175
35.32802666
36.28089496
37.24107324
38.13887748
39.08017141
40.01647471
40.99896912
41.95107678
42.89903355
43.86172976
44.82815551
45.80697003
46.79488814
47.81410823
48.84506549
49.90213147
50.95673003
51.98580271
52.96412405
53.87507687
54.80137063
55.6451911
56.51794526
57.37940833
58.01330051
58.65313864
59.20688966
59.70718358
60.23815806
60.73678668
61.17497719
61.62535031
61.93431331
62.17887709
62.40229519
62.68811503
62.92794403
63.08889373
63.21260635
63.30485392
63.40544535
63.49841912
63.54827612
63.68686556
63.56750903
63.61264429
63.74509343
63.70788215
63.65131201
63.6577448
63.55784109
63.51447226
63.41506827
63.26665597
63.15545679
63.03043922
62.96890402
62.80390189
62.66946494
62.59627169
62.50460287
62.48757918
62.40856794
62.40230446
62.28203725
62.31284003
62.26513946
62.33147659
62.36858524
62.39180128
62.39644572
62.34699815
62.3763523
62.41189889
62.45993424
62.53279235
62.49092049
62.52660523
62.50956898
62.55928648
62.53452062
62.42443425
62.36414584
62.41826955
62.48018774
62.44911197
62.43060332
62.41200559
62.42898627
62.44759611
62.50805315
62.50805315
62.48950795
62.42292119
62.47714985
62.42908685
62.42291964
62.42908685
62.41049007
62.48332826
62.46469616
62.48798694
62.38584571
62.3734315
62.30710198
62.33017025
62.34710463
62.40119755
62.41979011
62.43839267
62.43839267
62.4028131
62.40745925
62.51129745
62.51129745
62.52214696
62.4678366
62.49730958
62.47411226
62.53462466
62.56416379
62.50359299
62.47411381
62.36586284
62.50977688
62.50977688
62.49275024
62.50977688
62.57655804
62.6263862
62.6934304
62.56568714
62.55329741
62.60776401
62.63737596
62.64358774
62.62495786
62.654587
62.66080083
62.6544841
62.67323396
62.69668878
62.70923853
62.69209717
62.79529852
62.77657281
62.74058777
62.73425397
62.69668721
62.64205571
62.61864409
62.68567231
62.64358462
62.72322506
62.73568447
62.69974764
62.68097942
62.6388984
62.6326876
62.6139618
62.58437163
62.60928181
62.64510738
62.62169335
62.60297448
62.62169335
62.56100542
62.62790184
62.64663645
62.65753548
62.60297604
62.59677276
62.63879399
62.69341947
62.66375149
62.69964302
62.67465682
62.63258477
62.63258477
62.60765504
62.62016868
62.6263753
62.67465682
62.69341947
62.75438109
62.73098207
62.78731315
62.79355652
62.80614755
62.69668409
62.69668409
62.70913387
62.69199258
62.60002831
62.61243753
62.61243753
62.7215889
62.65448098
62.58122355
62.55796083
62.43696558
62.4803815
62.52223854
62.58904925
62.56578041
62.570452
62.54557432
62.59535051
62.53471628
62.56425705
62.5689284
62.64205416
62.67945014
62.67945014
62.64979615
62.64358307
62.63727
62.69342259
62.70597252
62.83432452
62.9191076
63.00568303
63.06719316
63.17172749
63.2034734
63.23525258
63.32767639
63.38998087
63.4908717
63.56646004
63.57297826
63.51678006
63.52318252
63.40450787
63.2672785
63.03105669
62.77319915
62.46327401
61.97004638
61.49074642
60.91535031
60.28797668
59.62990683
58.98312669
58.14552949
57.29132092
56.51743896
55.57617756
54.54071707
53.45152869
52.45772903
51.3777866
50.30596367
49.19307061
48.03289343
46.89929968
45.79327918
44.68864329
43.527574
42.33125333
41.16870749
40.01146527
38.87352164
37.68288127
36.53248382
35.37076989
34.17795947
33.00607806
31.87568225
30.74897006
29.61881629
28.47596087
27.32353245
26.22051074
25.08118653
23.94376796
22.77979279
21.67339549
20.53644263
19.39036728
18.30213069
17.14496252
16.04116322
14.93230588
13.84316857
12.75104947
11.63509669
10.48062602
9.361649005
8.234679306
7.119586667
5.979107588
4.860397651
3.734913837
2.616632972
1.474960565
0.378329646
-0.754712522
-1.871569282
-3.033608655
-4.222048375
-5.398633114
-6.543590462
-7.741802507
-8.898478454
-10.04427977
-11.20875252
-12.38670249
-13.56705954
-14.76444605
-15.9252953
-17.07189427
-18.22258007
-19.35736466
-20.48861104
-21.57974725
-22.65507754
-23.70526709
-24.72929994
-25.71892246
-26.69201885
-27.60392871
-28.49825045
-29.39366346
-30.20916158
-30.94037114
-31.66374726
-32.38005521
-33.02179525
-33.59770511
-34.1913461
-34.73770178
-35.28069987
-35.77532126
-36.25260938
-36.7086609
-37.16027159
-37.5549548
-37.92266522
-38.22470234
-38.52435061
-38.86845207
-39.18463864
-39.44472393
-39.69562662
-39.9398752
-40.13723813
-40.31265009
-40.47818262
-40.61859595
-40.83595577
-40.97334565
-41.08438307
-41.24040028
-41.34428694
-41.42636684
-41.5420539
-41.65412743
-41.67235484
-41.70299635
-41.7586785
-41.75485163
-41.81057882
-41.8412864
-41.86051041
-41.91343754
-41.93658241
-41.948158
-41.93658241
-41.96647024
-41.98094733
-41.9356389
-41.9356389
-41.91255692
-41.87886005
-41.8307346
-41.86823856
-41.86151533
-41.90677113
-41.94041921
-41.88746972
-41.87973828
-41.90280838
-41.84316874
-41.84316874
-41.85089576
-41.80957182
-41.75679384
-41.74525282
-41.6742936
-41.68193797
-41.65988663
-41.65218257
-41.66364457
-41.65600333
-41.61480454
-41.58032619
-41.55067982
-41.45795168
-41.43503946
-41.37102937
-41.35195064
-41.34048166
-41.33668042
-41.35475665
-41.38431355
-41.41775268
-41.39959591
-41.40340083
-41.39192278
-41.36523092
-41.35382162
-41.3166143
-41.30228569
-41.24985691
-41.23840587
-41.21270976
-41.21270976
-41.2355439
-41.20505954
-41.17558369
-41.14898012
-41.10145637
-41.08624357
-41.09003028
-41.04540366
-41.02641959
-41.03404997
-41.05682104
-41.03783463
-41.00843469
-41.00465266
-41.01606298
-41.01990831
-41.02369216
-41.0388905
-41.01327239
-40.98382078
-40.98004017
-41.03132317
-41.04273906
-41.05415598
-41.03609989
-41.06178958
-41.11692462
-41.13121268
-41.13879343
-41.11692557
-41.12456647
-41.12835634
-41.12456742
-41.12456742
-41.12077871
-41.1027043
-41.11792092
-41.12456837
-41.13221015
-41.13599952
-41.0760685
-41.03523491
-41.03523491
-41.017184
-40.99820901
-41.04944349
-41.02382127
-41.00955652
-41.00199162
-41.03902059
-41.02003836
-41.04944444
-41.041874
-41.06371688
-41.11599584
-41.09413463
-41.06371593
-41.07799242
-41.09705315
-41.115126
-41.12556193
-41.14457466
-41.1560093
-41.14457466
-41.16744593
-41.15314998
-41.13891895
-41.12369747
-41.10562226
-41.10183464
-41.05713732
-41.04671225
-41.0542823
-41.05043496
-41.11320005
-41.1274873
-41.1274873
-41.10562226
-41.10941009
-41.09798262
-41.03051712
-41.02009627
-41.06470667
-41.06092141
-41.09798262
-41.12462731
-41.09798262
-41.1046271
-41.06756214
-41.0418702
-41.0418702
-41.07134778
-41.0380853
-41.048509
-41.00390957
-40.95927866
-40.96312068
-40.99634531
-40.97452476
-41.01153829
-41.0228881
-40.97161166
-40.92700257
-40.92700257
-40.97533013
-40.96770654
-40.95630459
-40.9714874
-40.96014643
-40.97818173
-40.97433883
-40.95537522
-40.95915442
-40.96677607
-40.95915347
-41.00372261
-41.05880898
-41.07786415
-41.05502311
-41.05787817
-41.05123746
-41.0778632
-41.05980155
-41.06644312
-41.03324483
-40.98958557
-40.98580368
-41.00384504
-41.02189229
-40.99621816
-41.00384504
-41.04850616
-41.06656566
-41.09605432
-41.05520832
-41.05142361
-41.04856883
-41.04856883
-41.06656566
-41.08934799
-41.10835024
-41.10835024
-41.13114802
-41.19106754
-41.19865521
-41.26915735
-41.29867543
-41.3139377
-41.37308987
-41.41032855
-41.41032855
-41.43610272
-41.46569666
-41.46188713
-41.43223284
-41.45514311
-41.4666333
-41.48480884
-41.4991156
-41.48762061
-41.46563549
-41.51723808
-41.50580203
-41.5249251
-41.51342552
-41.53924073
-41.53924073
-41.56225207
-41.61111458
-41.64085102
-41.65525469
-41.60635779
-41.51636192
-41.42368189
-41.37209159
-41.27482242
-41.15196386
-40.965783
-40.76974351
-40.46310813
-40.19161201
-39.86984178
-39.52081207
-39.03693868
-38.44836431
-37.81554705
-37.15310681
-36.43311226
-35.56817551
-34.68287975
-33.80008081
-32.86911478
-31.91826775
-30.94457137
-29.93278901
-28.89521464
-27.83303191
-26.79398929
-25.68090608
-24.58445558
-23.46941095
-22.3179742
-21.23283004
-20.12057408
-18.98355976
-17.81291404
-16.68800702
-15.49682861
-14.31320288
-13.1321328
-11.96255123
-10.75499226
-9.606730796
-8.448584424
-7.329998072
-6.233701574
-5.117422131
-4.011671805
-2.840742545
-1.681017863
-0.519828821
0.649757377
1.816711671
3.018112893
4.179224344
5.350000812
6.497776889
7.661871452
8.826315898
9.969691836
11.09081693
12.25652951
13.39797661
14.53379607
15.69259284
16.85278121
17.98475315
19.14448999
20.34217771
21.53382781
22.72062766
23.96952699
25.19108349
26.43463174
27.6658028
28.984696
30.28496549
31.58677271
32.9138308
34.22990148
35.52902871
36.83515923
38.11847209
39.46838022
40.7900985
42.15217766
43.54422764
44.91049443
46.25824687
47.56031022
48.87052803
50.16790392
51.48774829
52.68131105
53.78935918
54.84035696
55.83905044
56.81822699
57.59847088
58.31671009
59.04838827
59.70217474
60.29514896
60.84754961
61.29322374
61.7090635
62.15502414
62.60145078
62.82171673
62.99475361
63.10699388
63.24980353
63.39175577
63.56666758
63.6053791
63.57486755
63.58780468
63.50586579
63.45618848
63.29319129
63.24221614
63.17867419
63.22797905
63.19143399
63.15959816
63.1215851
63.03621337
63.08527664
62.91335024
62.80819747
62.77217226
62.63156587
62.52274457
62.35253701
62.2369883
62.17707404
62.12798643
62.03932873
61.99803604
61.99195624
61.95072766
61.87926021
61.89753334
61.89147351
61.92188203
61.92794789
61.95232236
61.94615268
61.97512186
61.94008321
61.88074938
61.85792143
61.833622
61.84571998
61.83967191
61.82143324
61.732079
61.72595346
61.73652536
61.70175957
61.8197498
61.88512156
61.88512156
61.89118013
61.96725599
61.91393251
61.8667556
61.87896543
61.88512156
61.89127894
61.9750243
61.99335482
61.93391905
61.90956077
61.95680381
61.985684
62.03913168
62.05590369
62.04981232
62.07878091
62.05580434
62.06649084
62.07867997
62.06029647
62.0847756
62.13990144
62.13990144
62.10467255
62.11077494
62.19352185
62.25960129
62.25960129
62.30890358
62.28575151
62.26724328
62.25487796
62.25487796
62.17647407
62.12888878
62.21329224
62.21329224
62.17797939
62.10587579
62.1242854
62.16725352
62.22252992
62.31797022
62.31172563
62.42594584
62.44445161
62.41351501
62.5173743
62.5530892
62.60287799
62.64653669
62.65896383
62.72138575
62.68383533
62.67761667
62.59809859
62.62770245
62.59037163
62.55461198
62.51727188
62.5234586
62.49243855
62.47997849
62.44435097
62.43818062
62.43201308
62.50480299
62.48615749
62.54669436
62.51565013
62.53431254
62.51108643
62.56537625
62.54679534
62.5529882
62.61986656
62.57787209
62.5591808
62.5591808
62.45062326
62.43363029
62.47704291
62.52051874
62.5437522
62.56080803
62.58407298
62.63228408
62.64939084
62.64939084
62.69148678
62.65560358
62.63228253
62.60267565
62.56690121
62.59017093
62.59017093
62.64470681
62.57777256
62.55288876
62.52964972
62.51717565
62.54040651
62.56375654
62.66029556
62.67119963
62.6478663
62.62913248
62.63381405
62.6571363
62.68057837
62.64939396
62.66192367
62.71026323
62.8072822
62.7462113
62.75244442
62.74620974
62.74620974
62.77759829
62.83873279
62.77606243
62.78230342
62.68536796
62.63706899
62.68077811
62.66834182
62.62617592
62.53441503
62.48008079
62.50946657
62.53269142
62.5747247
62.61050856
62.66508188
62.70097502
62.76195226
62.71352815
62.73221388
62.64012482
62.67129947
62.62302341
62.67914897
62.72138888
62.81844451
62.8859271
62.92836264
62.81209397
62.83094581
62.74008114
62.75888538
62.74008114
62.73374745
62.74008114
62.78230656
62.77136142
62.74631452
62.77136142
62.74161512
62.72282031
62.79008382
62.80257307
62.78373938
62.8072822
62.77125811
62.76031707
62.74314606
62.67598926
62.69475431
62.72598659
62.71506232
62.67751992
62.67751992
62.67751992
62.70250854
62.66039693
62.6183451
62.51575721
62.54060997
62.52823223
62.5701566
62.64328382
62.66824354
62.61366442
62.4987256
62.4506279
62.43818681
62.41958283
62.4149348
62.37938461
62.33762502
62.42261642
62.43960312
62.42261642
62.42261642
62.4892025
62.43495198
62.3576925
62.39321695
62.38695669
62.34982687
62.38685779
62.35597905
62.41008646
62.45801822
62.34821263
62.32966439
62.35285033
62.34044822
62.39452913
62.32815148
62.29270388
62.25729646
62.20346148
62.24031259
62.22956457
62.28344467
62.28958328
62.34972347
62.44091734
62.39765912
62.43940035
62.43940035
62.43313042
62.43313042
62.42848029
62.51991497
62.69587688
62.81168643
63.02094973
63.11258845
63.17442852
63.16178091
63.06988448
62.9357694
62.85555307
62.73333943
62.56812311
62.51372743
62.42392834
62.25417952
62.03803801
61.81133397
61.47653528
61.11573747
60.66087332
60.14459367
59.56989199
58.93530179
58.2372412
57.51133634
56.80481093
55.97028373
55.20230568
54.32470355
53.45097907
52.56306681
51.69617333
50.8194979
49.89450525
48.95198502
47.95632288
46.97112238
46.06454771
45.11676004
44.17356404
43.24027192
42.32593776
41.36450758
40.42088986
39.47917167
38.55368581
37.6046934
36.70249425
35.72511952
34.81018918
33.8984281
32.99285531
32.01791146
31.15696603
30.29797277
29.46207913
28.65258809
27.80474525
26.93217995
26.10377746
25.27483733
24.45465725
23.6640496
22.80588678
21.96777772
21.11923387
20.29612225
19.48346602
18.60760313
17.78885236
16.93563121
16.15338527
15.38315062
14.6068566
13.84211377
13.04826839
12.29364777
11.55871634
10.7717802
9.946889058
9.126966924
8.308926401
7.501224881
6.660437985
5.867188656
5.094469318
4.333424385
3.606857135
2.905984915
2.155393295
1.469629582
0.775464755
0.039203924
-0.69419546
-1.40191622
-2.093368088
-2.731340855
-3.356761879
-3.915130999
-4.462372957
-4.973289724
-5.447983007
-5.909360987
-6.314858728
-6.686843329
-7.025163128
-7.318244631
-7.625965982
-7.892001823
-8.129231662
-8.341297285
-8.541837318
-8.739594522
-8.872232853
-9.016480138
-9.160785072
-9.25730557
-9.359638365
-9.430027861
-9.481595729
-9.554951579
-9.637769144
-9.671898788
-9.694447946
-9.71989422
-9.776586921
-9.778771544
-9.824550904
-9.779484492
-9.782381362
-9.754033677
-9.711872342
-9.626853676
-9.6297485
-9.649351869
-9.660269518
-9.685713927
-9.671947465
-9.654526593
-9.626189723
-9.611665883
-9.597142666
-9.605116048
-9.588410441
-9.523018128
-9.440228427
-9.416984644
-9.390848872
-9.32625328
-9.292869212
-9.227533484
-9.210135066
-9.204351746
-9.207290918
-9.184062624
-9.184062624
-9.221086704
-9.258066776
-9.238485662
-9.207290918
-9.190604497
-9.187713347
-9.182641377
-9.205159272
-9.205159272
-9.173967469
-9.13116618
-9.125336997
-9.097043306
-9.074532971
-9.102777735
-9.062875819
-9.039656926
-8.993981367
-8.956980756
-8.920031033
-8.883085775
-8.871481888
-8.910605158
-8.896110865
-8.870771517
-8.842497693
-8.84538608
-8.820050227
-8.825827396
-8.867834365
-8.893174235
-8.887348164
-8.867029769
-8.850358362
-8.884411605
-8.898904709
-8.879343177
-8.882232578
-8.861961581
-8.842402018
-8.845290404
-8.8590245
-8.887299596
-8.892367409
-8.875695576
-8.847420648
-8.870627268
-8.879341727
-8.865559756
-8.862671211
-8.87138548
-8.846047839
-8.851115082
-8.851115082
-8.873611559
-8.890284023
-8.9243881
-8.941062879
-8.927277857
-8.933056715
-8.922161712
-8.919224873
-8.927940489
-8.94755175
-8.933767207
-8.984504269
-9.004829941
-9.012789829
-9.038186939
-9.075195873
-9.072305659
-9.081024965
-9.103488561
-9.108560128
-9.145576337
-9.151358699
-9.160032781
-9.151311546
-9.165816103
-9.174490538
-9.146192218
-9.174490538
-9.179563117
-9.179563117
-9.173732414
-9.165010118
-9.178803531
-9.127280289
-9.121498318
-9.146903131
-9.161406783
-9.187524716
-9.227440609
-9.204969906
-9.165814652
-9.171597343
-9.194824819
-9.220945217
-9.257973167
-9.260865618
-9.303682633
-9.309467587
-9.301501053
-9.298561094
-9.343563826
-9.357364251
-9.326158927
-9.348637395
-9.360256799
-9.321084234
-9.27608367
-9.29566688
-9.284807987
-9.298606815
-9.236209433
-9.210087906
-9.241282897
-9.264514959
-9.267407463
-9.264514959
-9.275420393
-9.267454632
-9.219569533
-9.225353103
-9.244933486
-9.255838312
-9.232606824
-9.241282897
-9.229667442
-9.223883076
-9.207195871
-9.218052369
-9.201365439
-9.207148711
-9.184631415
-9.204209541
-9.229573115
-9.226680921
-9.249200899
-9.252140444
-9.263045494
-9.313876584
-9.325494829
-9.322554668
-9.316721596
-9.311647766
-9.283338438
-9.241235007
-9.249911293
-9.236115104
-9.233222856
-9.247730772
-9.253562696
-9.233981833
-9.265178941
-9.259394717
-9.318903997
-9.310937247
-9.291353182
-9.308045108
-9.330523135
-9.259395443
-9.273903713
-9.300029981
-9.334173202
-9.33711346
-9.33711346
-9.357411431
-9.352337009
-9.335642965
-9.304439585
-9.221702717
-9.128083288
-9.065715189
-8.997530811
-8.904016904
-8.77932197
-8.61486271
-8.388930547
-8.185537987
-7.976484612
-7.696700222
-7.33834633
-6.966609212
-6.566291195
-6.133159841
-5.66586228
-5.17666996
-4.617429908
-4.07012417
-3.49234094
-2.884784912
-2.22378994
-1.49858369
-0.790840081
-0.097536085
0.646623097
1.390891386
2.11530568
2.829328864
3.566015498
4.278891014
4.991679539
5.730450822
6.506963201
7.281799162
8.089029894
8.894990144
9.654783769
10.46145138
11.24541073
12.03954723
12.77288501
13.58349418
14.31259456
15.11381021
15.9589928
16.76963012
17.55144089
18.35705133
19.16336688
20.01861272
20.83717181
21.65632977
22.45611122
23.30969613
24.13817831
24.94992112
25.79885613
26.62831483
27.48240428
28.3276975
29.20603488
30.05222101
30.99420488
31.84604295
32.79607233
33.66258719
34.55877123
35.49459915
36.42453226
37.34413414
38.32898624
39.33854164
40.3337892
41.32100467
42.37285952
43.40017756
44.43021229
45.46645172
46.41190305
47.44809641
48.45972635
49.50410995
50.5227502
51.57313147
52.63418011
53.60804018
54.5579045
55.50009599
56.48098345
57.38270998
58.15483866
58.87893679
59.63971805
60.23731548
60.82249213
61.30209681
61.7951881
62.17637587
62.48950175
62.78864755
62.96622357
63.05139019
63.08310755
63.14488478
63.20201982
63.27674541
63.32778169
63.41569242
63.45419966
63.54081998
63.59717034
63.64066543
63.47179618
63.42207228
63.34696919
63.2784098
63.17825991
63.0801081
63.00588657
62.94440303
62.97590178
62.92547976
62.95067991
62.85790629
62.74201701
62.71699499
62.74201701
62.72945176
62.66854304
62.58915037
62.60623227
62.61864253
62.62485039
62.59992715
62.58742359
62.5268055
62.4601356
62.50976913
62.46792956
62.4803846
62.41998347
62.37211253
62.32431787
62.37836969
62.37836969
62.43251913
62.38917104
62.42473285
62.43090043
62.40765408
62.40149283
62.33499952
62.32260633
62.26252182
62.15953865
62.17176526
62.13499758
62.13499758
62.29169188
62.25015536
62.21329224
62.20716914
62.25638719
62.19643445
62.19643445
62.21479939
62.20255537
62.23327698
62.20867753
62.19182078
62.17948478
62.18560227
62.19021499
62.17336853
62.12588769
62.23327544
62.1857005
62.24563344
62.27639898
62.30568575
62.28877468
62.23488352
62.21640649
62.22253146
62.19182078
62.1626443
62.12578812
62.09507595
62.0522099
61.99873775
61.96367351
61.90429543
62.0582024
62.03374466
61.98648149
61.96357446
62.00013359
61.98787677
61.98787677
61.96347542
61.96347542
61.92845166
61.97562488
62.06569431
62.13149487
62.14992006
62.11928298
62.10247593
62.16835646
62.18058817
62.15142252
62.05500656
61.91781192
61.93610963
61.94227728
62.02007748
62.07358566
62.03075143
62.04751882
62.13780188
62.13780188
62.16234369
62.22835487
62.18690542
62.07968027
62.05061149
62.05061149
62.02157201
62.02157201
62.02157201
62.00322298
62.03993057
62.05830022
62.09967337
62.1303902
62.15953558
62.1533237
62.14110301
62.13499452
62.21780778
62.25929972
62.25467642
62.25929972
62.28394052
62.23618573
62.24854492
62.25467642
62.26080917
62.3023604
62.33782094
62.35637422
62.36716765
62.37332339
62.42119627
62.4459704
62.47076508
62.48312053
62.44131827
62.42898008
62.44141889
62.44141889
62.50814934
62.56872941
62.67302958
62.74017965
62.84355128
62.95521124
62.99311013
63.0436507
63.0626523
62.98847515
62.98219015
62.92075479
62.96488895
62.93967657
62.90195056
62.78588797
62.64531936
62.49294873
62.22122676
61.97482767
61.79093175
61.56751148
61.30979679
61.08823532
60.70244439
60.39512507
60.0848618
59.69939663
59.30850812
58.92623264
58.59750543
58.26098392
57.78084029
57.38930885
56.94541853
56.53143748
56.12839691
55.72953649
55.20140461
54.68026585
54.16565449
53.65744431
53.17917437
52.7795359
52.32369586
51.87720516
51.4258714
50.9971653
50.5633972
50.09892128
49.65986507
49.22473531
48.82388651
48.38737801
47.92251948
47.52330106
47.09443786
46.57517893
46.0732551
45.65975419
45.26051782
44.84888705
44.45125458
44.08021389
43.70352292
43.31348927
42.91418442
42.47277094
42.0604749
41.68059352
41.296215
40.94350795
40.56630418
40.17332913
39.80131353
39.4053137
39.02998027
38.68504083
38.29159574
37.9429244
37.57871471
37.18754947
36.8055887
36.41837045
35.98881703
35.58448792
35.24788803
34.89173871
34.57536672
34.2905481
33.99026687
33.6807514
33.34489265
33.01372962
32.73402467
32.46451295
32.24237852
32.00472681
31.83007243
31.61622909
31.3961323
31.17655032
31.00343497
30.80812886
30.66815196
30.50920193
30.3530601
30.18801758
30.08699403
29.97445829
29.88109905
29.82660336
29.75235412
29.67239626
29.62458174
29.54800677
29.49288497
29.43199065
29.40899688
29.46654496
29.47315565
29.48299268
29.48546587
29.4755743
29.49121795
29.50766968
29.51094998
29.5241249
29.53396689
29.54052847
29.56032363
29.57022267
29.58006914
29.60310181
29.61219772
29.62210185
29.66991519
29.72432566
29.76307729
29.747445
29.73424084
29.76641872
29.76307647
29.76970663
29.77304911
29.79612605
29.81262852
29.84154124
29.83825014
29.80933837
29.79946941
29.745019
29.73919797
29.74830703
29.73839046
29.76065091
29.7928381
29.7895486
29.81920914
29.8159196
29.7961277
29.79941741
29.79607406
29.80923272
29.82492832
29.85794468
29.84143472
29.86452746
29.85136233
29.84807174
29.83485429
29.82827347
29.81505864
29.84143555
29.82573818
29.83566341
29.81996612
29.79111328
29.777957
29.8076141
29.79774531
29.81095785
29.8043786
29.79116693
29.80766858
29.86220762
29.86879151
29.8977205
29.92082627
29.92665789
29.94237198
29.93907838
29.98455793
29.95479443
29.93497495
29.9605743
29.95808938
29.94820568
29.96473252
29.97461786
29.98369386
29.99033871
30.01016923
30.0366525
30.02751788
30.06308906
30.0953734
30.09202008
30.06557579
30.09126268
30.09126268
30.09126268
30.07806748
30.08471866
30.10126909
30.09131731
30.08547601
30.09872683
30.08547601
30.08796412
30.10781504
30.10451593
30.10786968
30.08801958
30.09131814
30.0946168
30.08801875
30.11446822
30.15007069
30.18898866
30.2022534
30.20885909
30.2147077
30.2279759
30.23127997
30.21557379
30.22223425
30.18990839
30.1767
30.19326504
30.20317325
30.20647565
30.21313549
30.20322628
30.23555652
30.23219843
30.22309958
30.19662097
30.19992316
30.18086564
30.20988591
30.18416813
30.20403841
30.1419517
30.14525206
30.15515544
30.16511366
30.19407542
30.22385716
30.19737835
30.20398371
30.20068056
30.19402073
30.19732366
30.21638353
30.18070326
30.15504693
30.15174625
30.1285866
30.12609746
30.12360838
30.1070542
30.10370049
30.10040069
30.07806417
30.08801462
30.07476523
30.03918903
30.0747644
30.08060507
30.08720345
30.0805521
30.06400596
30.05405792
30.03751538
29.99530775
29.95646669
29.91105369
29.94075037
29.94404486
29.93410884
29.89199797
29.88535886
29.83663353
29.83992375
29.81764567
29.80777588
29.82676104
29.87219016
29.92093287
29.92757352
29.97963903
30.05405792
30.12853278
30.25776709
30.36731905
30.51348816
30.64992351
30.7740231
30.91753612
31.1072183
31.35600682
31.63232683
31.93813991
32.24165453
32.62944089
33.01210684
33.44706802
33.77639912
34.09321284
34.38433472
34.7348188
35.0622663
35.40859894
35.73878249
36.08012638
36.43715023
36.83159517
37.22361871
37.62850266
38.00382459
38.42771542
38.81091658
39.26917173
39.66068604
40.01048812
40.38365199
40.76272414
41.05461187
41.41172469
41.83905132
42.23056146
42.55643845
42.94562252
43.26738676
43.66805368
44.09831882
44.50561724
44.92688451
45.31052723
45.66088447
46.10327334
46.47125098
46.91601328
47.32651279
47.71998292
48.09178088
48.541929
48.91110044
49.29614964
49.72301274
50.15256697
50.5825512
50.99835223
51.44088063
51.86916626
52.34375558
52.84603657
53.26428622
53.7023947
54.16349168
54.72140241
55.18410248
55.73227622
56.22254901
56.77533051
57.27400217
57.77416735
58.24461614
58.79591783
59.32244301
59.72490793
60.09348946
60.59141255
60.90658509
61.27695601
61.61560131
61.91084606
62.29349718
62.63115614
62.86887897
63.09592193
63.26893598
63.21966619
63.22600276
63.13866738
62.96477866
62.83585871
62.85944329
62.88920841
62.99939275
63.0167144
63.07204627
63.07834908
62.98671534
62.96941146
62.96941146
62.90810669
62.85308388
62.7246519
62.6762904
62.6575386
62.61386371
62.55166749
62.50824863
62.46479067
62.404421
62.33802303
62.42301556
62.39361415
62.36888328
62.35032227
62.42908066
62.43373089
62.50652499
62.42908066
62.47866256
62.46620824
62.45537905
62.46772659
62.49872094
62.46306952
62.46306952
62.40896534
62.45851386
62.42129373
62.43211058
62.46772349
62.49091584
62.49091584
62.44758527
62.40583263
62.45385823
62.48483818
62.44768591
62.43534664
62.40441791
62.37967813
62.44627076
62.44627076
62.43383148
62.41058285
62.39361415
62.36888328
62.30870631
62.28404523
62.30719599
62.29642408
62.30256534
62.18871213
62.12278734
62.06309693
62.11658146
62.09817653
62.09817653
62.14100646
62.11187889
62.1777799
62.12418583
62.12418583
62.19011367
62.15482787
62.08287871
62.13639817
62.18389551
62.1654481
62.18389397
62.18389397
62.20235265
62.19011214
62.10117334
62.08437633
62.05989751
62.10737454
62.1855992
62.17948171
62.22092096
62.25005384
62.21469645
62.26855151
62.28082236
62.25618411
62.23317244
62.20395755
62.21007846
62.26392526
62.28856984
62.27619422
62.26392372
62.35334423
62.287059
62.22704531
62.23939922
62.25165974
62.15642718
62.15642718
62.10737301
62.06459051
62.02785317
62.11807921
62.08747428
62.11647886
62.15783183
62.1823899
62.2114856
62.23608733
62.22995961
62.21921528
62.27458701
62.29924034
62.30538217
62.33620889
62.2822328
62.21610381
62.27146983
62.30840269
62.29601892
62.30216009
62.28364024
62.31907714
62.3376173
62.34225336
62.41330777
62.3885591
62.39936413
62.39936413
62.31595072
62.32672963
62.331364
62.30215393
62.29138382
62.34537635
62.33307913
62.35778049
62.34537635
62.27297373
62.29611597
62.23608426
62.22985662
62.21298805
62.16544503
62.17155967
62.14240425
62.16083762
62.14861389
62.1916166
62.21620214
62.23307251
62.20385619
62.18700213
62.24693611
62.25769033
62.2284517
62.18078461
62.14390635
62.15001664
62.12708564
62.09187163
62.03843056
62.05679931
61.99116013
61.85425152
61.80568074
61.81786476
61.75273579
61.76480195
61.79963904
61.88313372
61.94247218
61.95461327
62.001827
62.10417352
62.19302134
62.20536133
62.28384042
62.29460783
62.24683614
62.28374033
62.26070915
62.19462728
62.23156752
62.19623177
62.19161813
62.23307405
62.19161813
62.1380011
62.1380011
62.05989904
61.95769957
61.88611554
61.94545827
61.93322187
61.9759206
62.04152689
62.07668099
62.11187736
62.14250695
62.13019103
62.12558745
62.05979969
62.10107538
62.10717705
62.10717705
62.19151988
62.23448226
62.22212883
62.22212883
62.162244
62.17447323
62.25739493
62.30508321
62.3466957
62.34054542
62.29894144
62.33600989
62.3421577
62.28817095
62.33600835
62.3298618
62.32371497
62.25126287
62.26815288
62.30971425
62.33903196
62.27891467
62.29582019
62.2895802
62.16976013
62.1927235
62.22182916
62.19723904
62.20948244
62.24483217
62.27408824
62.28032502
62.26182013
62.2494555
62.2494555
62.27247807
62.29551979
62.32019028
62.39270693
62.47785505
62.39270848
62.38028989
62.30780165
62.22926022
62.1985427
62.1923228
62.16324553
62.19392563
62.13419618
62.12348581
62.18941213
62.23699138
62.34638862
62.30477656
62.25085678
62.25085678
62.14951532
62.04691529
61.95690131
61.81400252
61.62505795
61.37292379
61.08716725
60.69115922
60.29855139
59.69976571
59.04611713
58.20827062
57.31678912
56.37520189
55.39192943
54.4042179
53.34134159
52.31833291
51.36781549
50.31753973
49.28115146
48.21558282
47.15171884
46.11704307
45.04564786
43.99792451
43.02622493
42.16714068
41.25287098
40.27046211
39.29190335
38.28300316
37.27446795
36.28635109
35.29654259
34.27796821
33.30159603
32.30978613
31.30264456
30.36097078
29.36989268
28.42098224
27.42397133
26.47911137
25.50539212
24.60413357
23.68428015
22.78019905
21.95460498
21.085423
20.20987611
19.40981546
18.56982984
17.73695868
16.90495867
16.18095852
15.52355641
14.92015231
14.3014368
13.71091134
13.12114572
12.54156532
11.98380848
11.40380853
10.80822
10.13161009
9.461500302
8.750695722
8.021680959
7.214577578
6.411030564
5.58359264
4.799678398
3.946346835
3.113949798
2.323844855
1.514801854
0.798443246
0.085110047
-0.639722102
-1.305865248
-1.943528975
-2.548456948
-3.097711957
-3.599190129
-4.056423256
-4.462890905
-4.810692115
-5.127708417
-5.307493428
-5.439851871
-5.467915621
-5.420437446
-5.260027013
-5.040699045
-4.796273841
-4.484433863
-4.142557952
-3.825968043
-3.433452958
-3.026712777
-2.572812636
-2.107602046
-1.598149988
-1.052270361
-0.470639987
0.035695273
0.474737491
0.936693791
1.317076672
1.669568854
1.997073459
2.283007952
2.551807772
2.786977966
3.016430362
3.198593058
3.352803119
3.484111627
3.565174487
3.657732708
3.747440322
3.850805615
3.893158644
3.993680017
3.999402741
4.025249909
4.04176263
3.987909231
3.959904477
3.990770209
4.024498915
4.114244828
4.150886928
4.206910002
4.221267751
4.165243649
4.072582634
3.982793956
3.884478401
3.733743951
3.582332128
3.413740258
3.237257054
3.119619007
3.068677549
3.027064204
2.987607557
2.897968983
2.914462732
2.900827404
2.872854483
2.91230634
3.052134149
3.155423094
3.242177314
3.298095227
3.2730179
3.20557112
3.149657575
3.070737423
3.011925695
2.897170835
2.704282567
2.482711137
2.261927296
2.003903698
1.743064664
1.443549426
1.10471102
0.710734414
0.296762668
-0.128659213
-0.61857582
-1.127820646
-1.634345958
-2.104426431
-2.515862498
-2.887975321
-3.311113706
-3.720129614
-4.204736219
-4.693212231
-5.26041108
-5.845438103
-6.438988168
-7.016637328
-7.55525427
-8.114821907
-8.55277553
-8.963660599
-9.274855084
-9.544896479
-9.772270771
-9.977278573
-10.14238518
-10.28208387
-10.29373609
-10.32213181
-10.27623463
-10.16487215
-10.05430856
-9.999754036
-9.917606775
-9.889246761
-9.798388731
-9.71624366
-9.639245295
-9.49398351
-9.388670375
-9.36329527
-9.428609244
-9.505559881
-9.57673756
-9.658848489
-9.752564288
-9.820850497
-9.96259611
-10.05055245
-10.11314851
-10.14442746
-10.19315882
-10.18151029
-10.10440262
-9.982218445
-9.857135315
-9.780816642
-9.712491415
-9.604975131
-9.559226448
-9.454652035
-9.343564552
-9.318145562
-9.349350168
-9.403040287
-9.428418305
-9.388478732
-9.281064095
-9.105476705
-8.947408921
-8.763319754
-8.605398211
-8.418543843
-8.186957632
-7.932306346
-7.647499652
-7.314520884
-7.009889681
-6.688872516
-6.364487443
-6.002145984
-5.71270097
-5.428477673
-5.155852915
-4.897764567
-4.667758209
-4.480211859
-4.37676487
-4.295622363
-4.200130864
-4.093860433
-3.962460962
-3.80524047
-3.5863428
-3.350997361
-3.098508817
-2.770789344
-2.465362276
-2.101235772
-1.72858009
-1.347431588
-1.017170256
-0.712027249
-0.387577392
-0.093229585
0.181087194
0.450400316
0.629448339
0.82572594
0.951762478
1.029829629
1.122267614
1.253370654
1.395948518
1.572895799
1.729118199
1.886009135
2.087398909
2.252238225
2.422810098
2.646524908
2.893193011
3.129135657
3.347927509
3.580412552
3.700967695
3.824400376
3.992366187
4.120860947
4.204893489
4.212776446
4.249376472
4.249376472
4.156752234
4.010283997
3.895407683
3.828666247
3.786316417
3.736090183
3.696605562
3.657872651
3.677238896
3.727461765
3.822944688
3.991614504
4.115089971
4.201984349
4.272370512
4.294613272
4.314745791
4.292502444
4.247969575
4.194805978
4.116544738
4.012442891
3.852351796
3.678692189
3.502159668
3.325660428
3.14056895
3.015069134
2.953402569
2.832937173
2.740406069
2.575507541
2.418499758
2.298039334
2.203439049
2.077330405
2.040806545
2.091003777
2.220017041
2.376955457
2.50814952
2.626474512
2.701756594
2.704614536
2.659407347
2.55616228
2.399156082
2.21711355
2.001378993
1.802855653
1.576453061
1.346518184
1.100082813
0.845056009
0.649526747
0.422463515
0.243419703
0.098024532
-0.092481158
-0.240730358
-0.380417407
-0.568074759
-0.724242237
-0.91191229
-1.127534828
-1.312373599
-1.39906347
-1.485756545
-1.522316687
-1.573155876
-1.548063909
-1.545208106
-1.464224102
-1.414090235
-1.368965811
-1.326697045
-1.270808557
-1.17836576
-1.085972593
-1.010759286
-0.907606685
-0.778670032
-0.697706518
-0.603173123
-0.496474142
-0.401242043
-0.339610546
-0.320283643
-0.370403322
-0.504336856
-0.537984478
-0.565923197
-0.51865779
-0.452065526
-0.382619046
-0.262258023
-0.187056728
-0.106146938
-0.055982283
-0.025144254
0.005647215
-0.022289491
-0.019434729
-0.007969843
-0.007969843
0.031432466
0.003542312
-0.055185871
-0.200580758
-0.309428794
-0.513557543
-0.673279579
-0.812929768
-0.88813877
-0.911071368
-0.858092955
-0.906111078
-1.082322914
-1.300812602
-1.530743589
-1.714912457
-1.889031695
-2.04813791
-2.218686064
-2.352722338
-2.465271952
-2.569211553
-2.667444601
-2.692554008
-2.686792299
-2.698269856
-2.68683962
-2.663884829
-2.571413209
-2.568555573
-2.526257419
-2.524102437
-2.540590359
-2.551364006
-2.604437084
-2.691195315
-2.74708582
-2.81159941
-2.851003266
-2.828794646
-2.842428398
-2.946400341
-3.080514707
-3.28495353
-3.492293583
-3.683173369
-3.92718991
-4.162690829
-4.420509413
-4.622359036
-4.880341988
-5.085239098
-5.172253076
-5.152801033
-5.093836566
-5.096702653
-5.108213871
-5.149935413
-5.228312112
-5.282260124
-5.308155167
-5.288040777
-5.25711847
-5.240576569
-5.198848332
-5.316801715
-5.488697184
-5.713218487
-5.999746466
-6.210774968
-6.424808453
-6.559602485
-6.652595037
-6.7031023
-6.601432552
-6.432719898
-6.179096641
-5.939991633
-5.70385936
-5.450571584
-5.28803862
-5.074478943
-4.90335415
-4.675551977
-4.454255365
-4.182019938
-3.86541477
-3.565432101
-3.330091851
-3.124895185
-2.975686071
-2.782034665
-2.535436562
-2.311083958
-2.008662165
-1.70695124
-1.362364178
-0.965500348
-0.540744825
-0.084479077
0.396817985
0.864523701
1.331584974
1.748545401
2.064545095
2.353395415
2.597147999
2.868872442
3.053915712
3.336533485
3.625000152
3.967360018
4.357308748
4.853825141
5.488810145
6.155488793
6.833750566
7.530346412
8.225179233
8.819782788
9.363787409
9.903514432
10.38080293
10.82823242
11.2470822
11.59559301
11.98113247
12.3386721
12.69156734
13.02141742
13.40615779
13.79744123
14.09407188
14.35118759
14.59675052
14.94708424
15.37077578
15.93680176
16.56642295
17.1516767
17.75302987
18.35867901
18.90511334
19.38501379
19.86021262
20.28339954
20.65952577
20.97367602
21.29155105
21.52311451
21.72189877
21.92090799
22.12024679
22.37405475
22.5220536
22.67330419
22.8581838
23.10481174
23.30893188
23.57359857
23.88889471
24.14607541
24.39432016
24.67698634
24.96421862
25.26955945
25.53598982
25.76559519
25.84912714
25.87060438
25.84195143
25.79817917
25.72346092
25.68295165
25.52810592
25.32742519
25.13265919
24.94769911
24.76296511
24.64861205
24.54387983
24.54938423
24.56512796
24.52186384
24.60531909
24.72509411
24.8576194
24.89155947
24.91921386
24.84895529
24.73848955
24.53523751
24.2183509
23.82626226
23.3378735
22.8598059
22.37182497
21.86699149
21.41545179
21.04891547
20.69558433
20.43857937
20.21785464
20.08964545
19.92345914
19.80160719
19.65932505
19.56732134
19.46926482
19.35380751
19.18233617
18.94893775
18.71285194
18.38495405
18.10518225
17.80550744
17.45305496
17.13124861
16.73595329
16.4205904
16.10578669
15.89047008
15.77956741
15.76468829
15.81156797
15.88974107
16.04987868
16.24226329
16.49310005
16.71807018
16.88788892
16.96952857
16.93210354
16.78023119
16.5813566
16.35654497
16.08279743
15.85261922
15.67776396
15.54166951
15.48669361
15.59670842
15.77149402
15.89056614
16.00970876
16.1058344
16.19606105
16.23709602
16.35425277
16.4737249
16.61119152
16.71059376
16.71655438
16.66120354
16.5879484
16.47963037
16.34225704
16.16994501
16.03054794
15.83019499
15.62406422
15.42707312
15.2584961
15.24957156
15.25257878
15.30749284
15.44935588
15.67538284
15.9344094
16.25123081
16.58350428
16.95450825
17.26473595
17.51693482
17.64014537
17.74309838
17.83411625
17.87851193
17.8935588
17.92291795
18.04640891
18.17904963
18.42342336
18.66216894
19.0284677
19.39860246
19.8236426
20.20169728
20.56537779
20.92075822
21.3192232
21.6347772
21.9363908
22.22317642
22.41671781
22.51049934
22.58341134
22.51049934
22.45934672
22.343943
22.22939374
22.08478525
21.94032546
21.7751984
21.6272252
21.51013181
21.54942066
21.64570064
21.77827177
21.94108214
22.15201863
22.43919486
22.77821825
23.13676139
23.44473874
23.70185911
23.82702796
23.82702796
23.7112119
23.51580974
23.25360172
22.87996753
22.5306104
22.25254944
22.05307491
21.92947915
21.97811722
22.11721086
22.33154799
22.56476072
22.82867698
23.05032867
23.31213708
23.51897465
23.71438075
23.91637661
24.06061132
24.10059171
24.11863855
24.06609636
23.98376297
23.84273442
23.69327425
23.51040098
23.30902936
23.12358251
22.90186128
22.72625704
22.57722857
22.51982066
22.52909145
22.58726339
22.73625151
22.93981404
23.21306579
23.49937795
23.75890615
24.01895287
24.17822848
24.2551953
24.19705576
23.99462012
23.69787243
23.42051212
23.12811032
22.85736693
22.63526877
22.50264845
22.4910493
22.47940074
22.43139838
22.45539748
22.44299253
22.43752426
22.40112703
22.38563947
22.39181368
22.39181368
22.33453359
22.26792163
22.15030197
21.95404977
21.66166235
21.36062085
21.02189076
20.68392928
20.12836726
19.59608053
18.99431657
18.41508884
17.85889511
17.32168917
16.87356215
16.48480482
16.22208731
15.96268906
15.80558711
15.68058623
15.61362029
15.56673775
15.44707772
15.30744755
15.13969449
14.95134293
14.67055157
14.32655142
13.90559306
13.4559503
12.95273994
12.45059247
11.98089013
11.5894758
11.28401111
11.04456482
10.88259703
10.75424795
10.62014509
10.57786932
10.44969605
10.39288478
10.31282401
10.19636137
10.09082521
9.937336927
9.727273936
9.412070515
9.13412143
8.799892086
8.463031757
8.07872527
7.652146154
7.161044405
6.744022188
6.338187686
5.955679157
5.595770753
5.309441963
5.081451992
4.960676678
4.870825819
4.839923458
4.850725072
4.837058487
4.78601212
4.65162698
4.472017203
4.211271949
3.885274493
3.489826719
3.080204862
2.763219624
2.480745481
2.279303709
2.063607701
1.898741472
1.76188797
1.618583984
1.503985672
1.489661136
1.565637282
1.632300383
1.699621304
1.805710399
1.875940423
1.956895945
2.040757813
2.099524343
2.118864028
2.143964054
2.161196461
2.161196461
2.152579516
2.093810994
1.99847376
1.822189761
1.684592513
1.589324456
1.489004878
1.396600451
1.363646534
1.495464303
1.67742889
1.811420619
1.956893795
2.108138841
2.312413586
2.457934186
2.586981203
2.604173251
2.637854717
2.607030968
2.590541472
2.517420297
2.477981236
2.407770202
2.346134231
2.318174366
2.29527259
2.37695259
2.419245984
2.59058879
2.800700143
2.994354732
3.128475772
3.302080311
3.534506807
3.705278175
3.898361664
4.027592643
4.105891823
4.184198685
4.276825476
4.315634245
4.3242689
4.315633527
4.287617901
4.234451576
4.170543918
4.114523431
4.055644949
4.058506883
4.120247011
4.25167247
4.467885786
4.73736267
4.973123657
5.257135012
5.51325553
5.755047444
5.999859528
6.179915716
6.337009504
6.41555012
6.502769367
6.570549004
6.663543616
6.765226281
6.830120167
6.897897703
6.917365597
7.010426545
7.156938668
7.329447111
7.569240058
7.840247292
8.111431153
8.408861934
8.632629024
8.856528869
9.074736048
9.27278181
9.406328862
9.502916641
9.596589904
9.733159805
9.850169233
9.915577551
9.975202438
10.06900899
10.10541746
10.04871515
9.951969535
9.895293997
9.829841736
9.829841736
9.781876988
9.759369168
9.844374333
10.042916
10.13384147
10.25608338
10.36381501
10.47524867
10.5553986
10.62676157
10.68071089
10.66104422
10.59324417
10.47891295
10.34202811
10.08583276
9.824046465
9.554494754
9.365015582
9.158196675
8.915259344
8.723231724
8.539205473
8.420450135
8.321972294
8.22857819
8.132323048
7.951504805
7.804725678
7.689114745
7.561921991
7.448500157
7.247735526
6.953992087
6.655391286
6.336771706
5.998916143
5.672791002
5.298629791
4.908161688
4.596975829
4.206951654
3.873076206
3.583828324
3.28389038
3.026404382
2.82773123
2.749583925
2.66282156
2.609043418
2.616959899
2.628436806
2.659261085
2.616959899
2.465707803
2.224882964
1.815680545
1.398705981
1.029076784
0.668101118
0.35437021
0.175328224
0.046406005
-0.045969125
-0.057386746
-0.015130383
0.071535232
0.259186937
0.436124645
0.587234009
0.704698559
0.788517233
0.847251393
0.880948009
0.842243198
0.814303572
0.772791663
0.688974002
0.599448692
0.459757728
0.305796905
0.134617274
-0.053033697
-0.217755283
-0.270727863
-0.273582657
-0.25636151
-0.200486936
-0.156077477
-0.153925297
-0.098097584
0.086698574
0.318760268
0.593039096
0.91179267
1.28430865
1.600982936
1.889004465
2.182833284
2.406461988
2.559862261
2.696790702
2.781400083
2.848820462
2.887568721
2.938501731
3.031048963
3.286380392
3.569064529
3.846817429
4.223052344
4.59083117
5.063085526
5.563705791
6.06112907
6.542478845
6.908836707
7.185194514
7.416981184
7.645302157
7.805723272
7.989360562
8.150672177
8.29757674
8.459013848
8.597326845
8.704538783
8.780623512
8.908160646
9.044508576
9.135167452
9.194655773
9.230922717
9.282461065
9.453013321
9.702828342
10.18053378
10.69833801
11.13450623
11.51430147
11.79730813
11.94588046
12.10334006
12.24916028
12.24619139
12.16925085
12.08060779
11.89461027
11.74238558
11.57930635
11.49085423
11.44262763
11.46234683
11.50546641
11.62535844
11.7570117
11.91431407
12.17719814
12.41470596
12.68691664
12.9336826
13.12331368
13.24395099
13.33295305
13.39918478
13.37046804
13.30419636
13.21515701
13.10630513
13.00926872
12.84616962
12.61924553
12.38375477
12.14335402
11.90900517
11.66534901
11.4738063
11.32548576
11.17433287
11.10570069
11.17724282
11.28602021
11.48841833
11.7165288
11.97410249
12.20850825
12.42328257
12.57220517
12.65290928
12.68739528
12.57508165
12.40636796
12.16226063
11.91326077
11.62502282
11.35097127
11.14285172
10.99474864
10.88312505
10.79779068
10.76644584
10.78321328
10.84590973
10.91448139
11.05381772
11.19102639
11.34805884
11.43355368
11.47886568
11.4956742
11.48980035
11.48688722
11.53297164
11.53879815
11.4839734
11.41240223
11.21812017
10.99550814
10.80445697
10.6251446
10.52027331
10.46635144
10.43503984
10.42628504
10.46344766
10.52831541
10.61938216
10.75057891
10.85338582
11.04160731
11.20075339
11.38915192
11.5631069
11.67131577
11.77081922
11.84176471
11.89885978
11.85352672
11.84544628
11.73353743
11.65382759
11.61947529
11.58584371
11.55149978
11.47986398
11.44844496
11.46816456
11.47909881
11.54194646
11.63332933
11.78181291
11.92454128
12.06806251
12.21386339
12.26811622
12.32602076
12.39495773
12.41479396
12.4257665
12.44043004
12.44340113
12.42289168
12.34000787
12.28281857
12.20514926
12.12822062
12.03078754
11.93047196
11.80753243
11.69047696
11.54204221
11.39368596
11.22861331
11.07169314
10.98268221
10.88345252
10.86667947
10.77549105
10.69313978
10.60785981
10.50294707
10.40025805
10.2495694
10.07347599
9.891683672
9.717967934
9.468093848
9.252489476
9.023276381
8.760116785
8.534098268
8.265510526
8.005753325
7.804774834
7.647234449
7.49763467
7.361863249
7.218161889
7.082428237
7.008824614
6.904167598
6.819045204
6.742607942
6.686347932
6.640930714
6.624347907
6.593350461
6.58472995
6.635230965
6.581903821
6.51986858
6.421108991
6.345439154
6.314458812
6.244547448
6.168903327
6.092564139
5.924015818
5.763468024
5.642510212
5.535259037
5.439543952
5.19787963
5.020990722
4.883694495
4.737786675
4.530130346
4.362049367
4.162381332
3.95202185
3.657729837
3.410881143
3.161236703
2.928849065
2.752447
2.550260685
2.371008064
2.317944279
2.301459065
2.259169223
2.181008523
2.05555674
1.879266796
1.644241408
1.387009173
1.148432572
0.922091473
0.62842125
0.409969125
0.247398215
0.152870334
0.116369241
0.21950783
0.367758351
0.527476694
0.717291709
0.85408825
1.041764858
1.215130456
1.396370483
1.600563081
1.77181632
1.93662374
2.110063134
2.23907802
2.317944279
2.413301991
2.514380691
2.617621639
2.780370411
2.897971851
3.06577494
3.211387881
3.35195871
3.519835648
3.682772186
3.901693969
4.100592705
4.313901149
4.484881425
4.661630181
4.87223753
5.091508328
5.274196646
5.443212372
5.577763095
5.676368751
5.690006289
5.63098962
5.571978944
5.474142675
5.341776758
5.150469704
4.951282291
4.774459783
4.614208748
4.479856255
4.465493584
4.403725008
4.384341451
4.348438844
4.345576564
4.494267341
4.631486636
4.777371925
4.923288265
5.114527189
5.226684588
5.345348198
5.420882044
5.549644505
5.634561353
5.648950703
5.634561353
5.626614043
5.590642717
5.494966186
5.340270501
5.171987719
4.9922403
4.817566794
4.676743397
4.603454651
4.553176168
4.488537356
4.460515242
4.519424207
4.662422769
4.737877225
4.780279768
4.824845476
4.861477262
4.8025389
4.690406077
4.538811329
4.306058096
4.045369066
3.770460439
3.501310822
3.215787237
2.92172221
2.627031582
2.338873085
2.042158151
1.761978254
1.579958744
1.431658958
1.283368764
1.137942491
0.96388008
0.801292556
0.633703525
0.457509513
0.283472026
0.054312826
-0.186357716
-0.477151159
-0.754338634
-1.073105258
-1.411237471
-1.772312882
-2.180802826
-2.617369275
-3.068427237
-3.503126191
-3.90073706
-4.228852121
-4.520443661
-4.784164337
-4.953098183
-5.040094384
-5.087543585
-5.101214647
-5.188230806
-5.264450269
-5.320563623
-5.450057177
-5.570927613
-5.68030135
-5.781793907
-5.866745876
-5.958909463
-6.010054675
-6.107983804
-6.190115005
-6.260018372
-6.311146368
-6.321927562
-6.254887044
-6.097111914
-5.942252637
-5.770880944
-5.524005343
-5.304583943
-5.085945183
-4.822107786
-4.59433316
-4.375219825
-4.161895184
-3.945766055
-3.782826656
-3.634266995
-3.466368874
-3.326484727
-3.129958363
-2.939185882
-2.833059075
-2.715464167
-2.530473479
-2.320453024
-2.119033167
-1.861735689
-1.545022544
-1.186792183
-0.780638324
-0.338724595
0.094605402
0.511421041
0.920401745
1.259217661
1.547238549
1.836000067
2.068195061
2.31185163
2.50252486
2.645208566
2.768512041
2.903308628
3.1249124
3.355187843
3.672357285
4.034157791
4.395368862
4.729473349
5.102544163
5.422619433
5.74286453
6.035149074
6.327638183
6.533053993
6.74430273
6.893608165
7.05088219
7.222642859
7.335251369
7.369176524
7.397299854
7.419667926
7.47597051
7.456478668
7.410985186
7.382814043
7.331524591
7.353936278
7.427596799
7.478188814
7.608236203
7.808411729
8.045593109
8.190284627
8.286554544
8.379205941
8.430624668
8.47840794
8.424854264
8.38502417
8.260499556
8.167166998
7.986285456
7.752019201
7.520762068
7.300479667
7.112042148
6.943197777
6.819090646
6.736857245
6.705852685
6.708773994
6.671975861
6.671975861
6.694355834
6.722485848
6.722485848
6.756413066
6.753538348
6.705947153
6.652613064
6.556700804
6.421907548
6.230234746
6.086867589
5.909712358
5.757822378
5.555568755
5.406639239
5.310992021
5.229691519
5.232558221
5.308078204
5.46276567
5.685113494
5.862197855
6.12070565
6.348403039
6.576908391
6.765838597
6.935373301
7.039282457
7.005381924
6.946215051
6.785347267
6.602157134
6.402505425
6.267752926
6.143814203
6.135907149
6.156051387
6.257632104
6.432031597
6.721825992
7.006748606
7.327984866
7.621973701
7.83377617
8.094132028
8.413261587
8.656627118
8.914644582
9.07345594
9.212000463
9.293977391
9.359325519
9.447883043
9.583681245
9.685398603
9.801631725
9.965936711
10.03431457
10.13103752
10.35520564
10.69685477
11.04179776
11.44634483
11.84635442
12.28722525
12.66796381
13.06690221
13.42299075
13.70811662
13.95004438
14.12277778
14.22394047
14.27564952
14.32147845
14.34809157
14.35403305
14.32225088
14.38876544
14.53297259
14.7180084
14.97585075
15.32976504
15.65234819
15.93144282
16.18188324
16.40351747
16.63136234
16.84226663
17.03240911
17.21975709
17.33154059
17.3780672
17.35178676
17.34281511
17.25728721
17.16954637
17.12836026
17.11636366
17.040729
17.02575316
17.00554182
17.05497339
17.20187657
17.40141074
17.59738206
17.84999605
18.10523349
18.37598143
18.68568192
18.97244316
19.2157366
19.34017097
19.45025841
19.45859613
19.39939745
19.30674746
19.20285174
19.16118324
19.14676817
19.14374627
19.18169465
19.26207859
19.41011465
19.62439701
19.80240493
19.93645279
20.10340025
20.19571588
20.33314486
20.47678907
20.60221972
20.70398933
20.72160014
20.67107561
20.57002796
20.43014083
20.20329455
20.15294079
20.07823743
19.97379186
19.83667831
19.69744576
19.57879612
19.48683836
19.50128423
19.55823543
19.62966413
19.73085126
19.92122253
20.10260403
20.33539118
20.56548105
20.67873058
20.78360497
20.83111266
20.83111266
20.90548314
20.83341614
20.72005184
20.58842581
20.49892227
20.40947098
20.41251622
20.51111146
20.66332536
20.81569115
20.87542822
20.92912747
20.98284598
21.03352523
21.1263566
21.19851541
21.21618454
21.24304261
21.21001009
21.12324703
20.94676539
20.74061599
20.54619033
20.28938509
19.98803417
19.66976441
19.22768192
18.76637303
18.38027411
18.03873493
17.77455138
17.5370108
17.30507477
17.15289919
17.02100964
16.96258508
16.89224509
16.8630509
16.79045057
16.69994722
16.52204652
16.20478929
15.84634903
15.45436185
15.03714112
14.61483449
14.14681119
13.73133722
13.36887649
13.02679547
12.7483186
12.5530253
12.35208362
12.15713658
12.02897369
11.92574102
11.87963867
11.86792311
11.87303946
11.88399042
11.91034099
11.79032607
11.65865622
11.5475385
11.40500383
11.26182501
11.06254257
10.86263275
10.58634427
10.33874983
10.17938918
10.0229598
9.846989004
9.739429459
9.614485031
9.495375529
9.430760404
9.408275888
9.399595664
9.382900074
9.309580805
9.202190372
9.094121728
8.96429212
8.78308312
8.556341037
8.265276766
7.920231929
7.555978907
7.228824751
6.971911724
6.834081653
6.678999959
6.58670897
6.448329094
6.341673249
6.25448141
6.14786538
6.09167101
6.046258101
6.051999595
5.978546619
5.893578298
5.772640969
5.676934456
5.620834445
5.584158255
5.541701945
5.512928866
5.49854285
5.445280051
5.431648182
5.527314511
5.549599892
5.633811453
5.740327925
5.897952333
6.072986238
6.286963358
6.495282832
6.720226474
6.967666968
7.128596514
7.314870367
7.495463944
7.624808398
7.74909186
7.892969982
8.079575961
8.342266527
8.571058248
8.803633877
9.055925804
9.32219468
9.617000565
9.926601384
10.20520656
10.47239652
10.73472083
10.96299863
11.16808017
11.35865243
11.49309355
11.60199183
11.62759811
11.63638877
11.63638877
11.63419144
11.64881184
11.68828067
11.64002079
11.56912629
11.49457353
11.42882464
11.38060934
11.38862882
11.47122293
11.50851786
11.55455832
11.58890189
11.61742141
11.68546055
11.77980611
11.81637784
11.81637784
11.74758957
11.68761074
11.59329584
11.50483931
11.41860692
11.34480896
11.21921612
11.13965088
11.05934479
11.14766365
11.28128997
11.58378934
11.92105043
12.23306449
12.57114484
12.91480747
13.23687744
13.52471681
13.72882905
13.96561812
14.15906632
14.30906594
14.45916505
14.53761311
14.55757984
14.58054622
14.6145895
14.63533747
14.79451565
14.94194502
15.10731238
15.38571927
15.71650848
16.07096653
16.32748358
16.62774987
16.97261366
17.29786894
17.55610193
17.78531198
17.95012055
18.03523928
18.03824158
17.95538374
17.83195551
17.7439857
17.670301
17.65301437
17.67707886
17.68911231
17.6861159
17.74776815
17.8274814
17.94490494
18.0329744
18.12414071
18.26590722
18.41301755
18.4983638
18.65174858
18.72807281
18.73943793
18.71221222
18.56183347
18.38214577
18.21087142
18.07520436
17.9576943
17.87261213
17.74020107
17.5996399
17.43216101
17.26179751
17.14182812
17.10662187
17.12983141
17.13281871
17.01895288
16.95456066
16.88417502
16.81161522
16.74431248
16.67996506
16.57755153
16.44386566
16.32143794
16.17520971
16.02091085
15.86673121
15.60259169
15.312785
14.88107535
14.42355425
14.01939377
13.53564488
12.99552782
12.57320827
12.22123969
11.94147574
11.65535814
11.34982222
11.06139613
10.81922571
10.61438421
10.39298017
10.14549118
9.844376514
9.45206001
9.021050837
8.610859138
8.169247168
7.649312721
7.067999435
6.496035373
6.051479602
5.559800604
5.093712891
4.778873279
4.528814162
4.301132527
4.130193545
3.995927174
3.853052388
3.733179823
3.59897628
3.416692653
3.190011858
2.86151506
2.49442198
2.107342607
1.72682031
1.349229741
0.960231257
0.574131224
0.199569482
-0.144941288
-0.483701013
-0.749422233
-0.981508951
-1.194280926
-1.311766105
-1.367655512
-1.406320007
-1.364799938
-1.316821638
-1.280264704
-1.283166745
-1.27455376
-1.308208539
-1.366952723
-1.386284885
-1.389140485
-1.33610612
-1.294540687
-1.288830427
-1.28592838
-1.277316102
-1.182064988
-1.06383677
-0.960683241
-0.790232688
-0.586095196
-0.389827019
-0.137735606
0.100033468
0.345713372
0.603567053
0.866440463
1.121421623
1.356391561
1.56058048
1.773356881
1.997676864
2.179692632
2.459948555
2.753896107
3.003492315
3.213633107
3.443225873
3.650648005
3.972941846
4.402410487
4.826351247
5.244776732
5.674298821
6.143768821
6.633863179
7.149677204
7.637886686
8.109259408
8.613130745
9.097342864
9.619230638
10.14192463
10.67352113
11.33158849
11.94874426
12.50422247
12.97708531
13.4339127
13.91451053
14.34137775
14.78982154
15.25035027
15.70887579
16.20049859
16.73150946
17.36076184
18.00645187
18.63189611
19.27328298
19.90579266
20.52020371
21.14015159
21.83749778
22.49950884
23.10704728
23.68606954
24.27080181
24.87407158
25.3716462
25.89275983
26.38818088
26.9492398
27.42993024
27.91028669
28.32934349
28.66346697
29.00192303
29.38342493
29.6888182
29.88271143
29.97942075
30.00832817
29.97607135
29.7918651
29.59890093
29.35458898
29.08456658
28.8161052
28.46845384
28.06184391
27.63737843
27.19282296
26.83186456
26.41283858
25.99454834
25.58090608
25.15607382
24.77605306
24.40664764
23.96465818
23.50616395
23.05866883
22.57616285
22.2190304
21.96857934
21.76643059
21.59762813
21.41746048
21.16533771
20.83541389
20.40761864
19.9718967
19.48797718
18.92222244
18.32288053
17.72261072
17.10113521
16.42049184
15.75039142
15.04542189
14.34277564
13.6017839
12.80287112
11.96916727
11.15185882
10.33760393
9.534137233
8.82607672
8.155534887
7.573535299
6.983646152
6.388707239
5.755609628
5.148399417
4.538858028
3.930581913
3.324905001
2.741806405
2.181938105
1.625134083
1.07634662
0.513337661
-0.057482717
-0.59751557
-1.129738994
-1.686403844
-2.210212136
-2.770091668
-3.223367974
-3.71056188
-4.122625206
-4.574429385
-5.003500911
-5.458754666
-5.847412184
-6.210402508
-6.551268758
-6.880819858
-7.207722346
-7.487188555
-7.70397651
-7.932403966
-8.096575693
-8.189938757
-8.238401099
-8.261570642
-8.300631077
-8.297699058
-8.223837605
-8.122525179
-7.995199857
-7.7891252
-7.577392021
-7.371519946
-7.167912648
-6.97594655
-6.812193628
-6.626119434
-6.42353926
-6.181452297
-6.015793625
-5.83579098
-5.686789765
-5.644325259
-5.703343291
-5.849479865
-6.015087865
-6.178580847
-6.35582616
-6.50501333
-6.605909121
-6.656364713
-6.555458673
-6.419959447
-6.259262575
-6.104357175
-5.941591616
-5.705457951
-5.460818801
-5.177420014
-4.935856029
-4.685740917
-4.407695161
-4.177141119
-3.949515649
-3.716982463
-3.4084231
-3.176026585
-2.96303465
-2.74432099
-2.453233047
-2.150734724
-1.736540681
-1.336011556
-0.952771023
-0.611831718
-0.303858848
-0.032442304
0.155208727
0.317076462
0.501877339
0.630806331
0.773356794
0.880108527
1.006193538
1.109348547
1.25477402
1.410926547
1.553514018
1.673873599
1.782816672
1.894622514
2.003579779
2.185596232
2.435033675
2.751228776
3.073225487
3.364426912
3.677988867
4.042653648
4.373737275
4.73008779
4.993888796
5.244120815
5.452003291
5.629721563
5.775839262
5.896778
5.98965233
6.091201398
6.22374279
6.353445215
6.519211157
6.80618244
7.133032574
7.502736101
7.963135391
8.415348852
8.916640387
9.39324371
9.949788854
10.46716497
10.92563472
11.41913665
11.8929825
12.31927343
12.76021965
13.15339426
13.54720039
13.84944065
14.17495053
14.42921007
14.55942233
14.68671143
14.7992632
14.94747045
15.11875476
15.37116201
15.58894116
15.85904596
16.12352112
16.4033256
16.61920518
16.81513691
16.95206662
17.08092096
17.11842449
17.17988594
17.18591093
17.17988594
17.13340853
17.07494882
16.95514917
16.84134174
16.7156802
16.60802187
16.57887045
16.61402863
16.71572881
16.85038729
17.02556215
17.24215216
17.40043353
17.56709813
17.71141632
17.8761565
17.97624458
18.07643839
18.15856568
18.23472008
18.27014889
18.29350935
18.35537463
18.39990191
18.3704618
18.32968804
18.25955244
18.29804212
18.33353366
18.39842179
18.54564543
18.76716423
19.12834421
19.58232476
20.07031712
20.61572029
21.16383627
21.75635702
22.27859354
22.80903185
23.30174425
23.68285054
23.95846427
24.08157545
24.13022754
24.10279721
24.01106516
23.88883988
23.69634021
23.56501664
23.50096098
23.54005466
23.70732819
23.91166805
24.14771345
24.56517835
24.98166398
25.43049502
25.89291508
26.34201003
26.74227727
27.1246609
27.5180644
27.87804047
28.27417404
28.61707818
28.93249611
29.12087853
29.30053781
29.40077169
29.52912109
29.70869611
29.98611906
30.34144713
30.724795
31.11634141
31.58177202
32.02254385
32.57155666
33.27802481
34.02740332
34.77041245
35.43041537
36.00557988
36.64117181
37.17949218
37.67282685
38.19768097
38.658418
39.04647799
39.31717883
39.55645126
39.81799394
40.09925435
40.40324741
40.7020771
40.95006384
41.24751453
41.48607751
41.8350274
42.22259375
42.67394398
43.07066036
43.52731124
43.95357033
44.35888416
44.75080884
45.06631208
45.28876841
45.34786455
45.37537062
45.30400278
45.11695389
44.78805087
44.39882394
43.97437635
43.60920769
43.16278372
42.75661628
42.3163143
41.88196324
41.52219589
41.11973958
40.78218692
40.38045527
39.95491037
39.51064354
39.02678021
38.50594964
37.97526296
37.39152674
36.70862159
35.993666
35.19220135
34.35082734
33.4336626
32.49973194
31.54266945
30.67026527
29.83781667
29.0319427
28.27699027
27.54592796
26.90399567
26.23454333
25.62532686
25.00969979
24.38768938
23.7687764
23.17692049
22.56359815
21.9229245
21.23440594
20.53379644
19.8036008
19.07070065
18.33496268
17.5880572
16.77168117
15.82480018
14.86451645
13.95424121
13.0879948
12.27899026
11.42132937
10.65733258
9.880712627
9.063839679
8.263290175
7.483901125
6.74265554
6.030634229
5.356206511
4.676793699
3.997335778
3.341361688
2.736047329
2.080886517
1.445331175
0.782013551
0.080147511
-0.644684945
-1.338773249
-2.074639318
-2.74703778
-3.408329829
-4.100946696
-4.77406594
-5.417573465
-5.982572791
-6.564737601
-7.136736782
-7.709451877
-8.223646565
-8.707310168
-9.16334737
-9.645365722
-10.08296448
-10.47818242
-10.88272101
-11.22716538
-11.56982445
-11.87851891
-12.17583389
-12.38176692
-12.51599699
-12.63044329
-12.74570818
-12.83457889
-12.86908893
-12.91464655
-12.9403815
-12.9808131
-12.97788349
-12.97495391
-12.99185862
-12.98302246
-12.93159493
-12.95147298
-12.93457102
-12.8978426
-12.8949147
-12.87801657
-12.88977755
-12.90667574
-12.95300892
-13.00444087
-13.0073708
-13.01913788
-13.10003412
-13.13679252
-13.18239942
-13.20008709
-13.24277377
-13.26556214
-13.2744092
-13.29426715
-13.30013322
-13.28907382
-13.31778088
-13.33470924
-13.38627003
-13.38040113
-13.38333483
-13.3686159
-13.39439854
-13.4172498
-13.44005389
-13.45771254
-13.47243693
-13.4437107
-13.47022314
-13.47315867
-13.47315867
-13.48422653
-13.48422653
-13.4724362
-13.41797063
-13.3369689
-13.28253395
-13.21705507
-13.1074339
-12.99791005
-12.90605267
-12.83405002
-12.79071467
-12.75031296
-12.69595897
-12.63284041
-12.53234282
-12.44357715
-12.39518138
-12.28596378
-12.1394054
-12.05077224
-11.97388798
-11.87359274
-11.77333514
-11.69581234
-11.59342159
-11.51083919
-11.43334105
-11.31353122
-11.17407079
-11.08283491
-10.97189296
-10.86394689
-10.74437014
-10.62484073
-10.55128902
-10.46314542
-10.4034292
-10.36922248
-10.38306665
-10.39182096
-10.38601628
-10.39182024
-10.39182024
-10.43478496
-10.46319348
-10.49669672
-10.50545351
-10.50545351
-10.55062315
-10.57318679
-10.55566888
-10.53601024
-10.53601024
-10.54186509
-10.51563972
-10.49303223
-10.46171866
-10.42455552
-10.39905294
-10.36194459
-10.32484063
-10.27680237
-10.23676017
-10.19382247
-10.0803501
-9.995235693
-9.850531236
-9.688467578
-9.441509872
-9.155574202
-8.809676047
-8.424267092
-8.017598096
-7.554259431
-7.077694605
-6.598701497
-6.040968231
-5.495326658
-4.880483592
-4.257522016
-3.646599013
-3.086281281
-2.486818809
-1.884772309
-1.244224791
-0.566628686
0.079395503
0.761980412
1.481185674
2.2063848
2.970642267
3.783497763
4.579887744
5.408093863
6.203589491
6.994489018
7.824328122
8.592825121
9.331629255
10.13821552
10.92057625
11.73645094
12.54007664
13.33813848
14.12480207
14.89642158
15.64180167
16.38395641
17.09149162
17.8310196
18.58192409
19.28002283
20.00780056
20.72975387
21.44671923
22.17879893
22.92096152
23.70712168
24.53106734
25.37951589
26.22436842
27.08502111
27.95233718
28.86188408
29.7216792
30.62136386
31.55557154
32.43638722
33.38247858
34.33200841
35.27928299
36.23423185
37.18747935
38.18851084
39.20989582
40.19849221
41.22461242
42.22550004
43.26114733
44.34684184
45.37650234
46.4137926
47.51677468
48.60875724
49.70389858
50.81519478
51.88166603
52.93126577
53.79901901
54.65047995
55.42662468
56.20798355
56.8520973
57.44491357
58.04343087
58.63973191
59.1708875
59.6494315
60.06740225
60.46737504
60.88416591
61.37067112
61.71034345
62.03543077
62.26995214
62.53592754
62.67597678
62.79160631
62.81044346
62.77277963
62.67587536
62.63848545
62.51097937
62.41492397
62.31303116
62.23608426
62.16394187
62.14550661
62.13939723
62.07357954
62.05679778
61.9256605
61.813208
61.72990294
61.65894536
61.57605517
61.5985773
61.56396622
61.57595887
61.53381102
61.44077884
61.47525295
61.46476983
61.49476056
61.5352836
61.59995659
61.67531431
61.74027955
61.77657298
61.86605691
61.93142724
61.89038056
61.92695256
61.93301942
62.04132372
62.03523527
62.04741186
62.08407343
62.12087888
62.15772908
62.17456683
62.16845157
62.17466656
62.1086728
62.07807735
62.1086728
62.10257084
62.06129311
62.09807093
62.04911095
62.10877232
62.10267186
62.12107953
62.15792997
62.18248812
62.17637126
62.12268165
62.05690018
62.06299297
62.02176894
62.0156844
61.94406493
61.98060066
62.06459204
62.15342337
62.1242854
62.1242854
62.07528316
62.12268472
62.12879073
62.09977438
62.03394167
62.05230923
62.03553921
62.04172701
61.96387311
61.96994579
61.92278134
61.92278134
61.76341982
61.81033787
61.76945289
61.82856994
61.84681285
61.8104349
61.79835082
61.80439227
61.75135118
61.77558407
61.78162104
61.80429374
61.84066289
61.8771755
61.82410874
61.84839911
61.90160836
61.88948829
61.8530597
61.7756825
61.78785614
61.77578245
61.72279061
61.73939012
61.75144953
61.78785614
61.75303088
61.6774835
61.65332756
61.73642553
61.68952023
61.60812363
61.65480734
61.62456365
61.63657828
61.60645029
61.61698136
61.63963129
61.64564019
61.69238063
61.63953329
61.56878258
61.56878258
61.52065858
61.59739834
61.58087641
61.59297346
61.61550791
61.69090358
61.65461124
61.67275132
61.56730992
61.59139879
61.59139879
61.58530107
61.53714997
61.46055868
61.53557812
61.5475598
61.54156839
61.57763057
61.55355238
61.54156839
61.48907489
61.44861195
61.39617601
61.36627985
61.34236436
61.37819661
61.16964185
61.12958875
61.09984861
61.11767095
61.06578389
61.02431703
60.94308641
60.95493877
60.91371199
60.89013654
60.87830825
61.06878469
61.01108804
61.05099132
61.02287118
60.96969254
60.99921473
60.993231
61.00944774
61.00355959
60.91650839
60.84140908
60.78412095
60.77242714
60.7547984
60.82959734
60.79428517
60.76054552
60.66975725
60.65800853
60.67415115
60.68580922
60.68580922
60.74292184
60.61716181
60.55446531
60.4917956
60.48600166
60.54275993
60.54856548
60.474414
60.46283192
60.40043302
60.40043302
60.42953121
60.48619211
60.49198753
60.54437944
60.52839618
60.51099494
60.4993998
60.5444741
60.56779707
60.56189335
60.57932199
60.48761688
60.53267479
60.52687209
60.44252421
60.41493172
60.45561973
60.4497364
60.45552532
60.4497364
60.44394852
60.43816312
60.50652863
60.58084855
60.48476886
60.44992664
60.39332888
60.3701309
60.28618782
60.28618782
60.33096889
60.27891927
60.25004884
60.28467648
60.27306631
60.24420104
60.36852006
60.32945403
60.35262307
60.30781232
60.22836295
60.22836295
60.31357462
60.26296909
60.29761186
60.32652434
60.24702956
60.22393519
60.25712042
60.24702956
60.20236313
60.1922891
60.16349482
60.11894324
60.03563955
60.07585737
60.09884788
60.10466842
60.11621916
60.09321653
60.08176719
60.0416354
60.04744585
60.01306558
60.07473181
60.10344848
60.14365566
60.1321902
60.14365566
60.01016397
60.07754435
60.12213479
60.15521722
60.13791884
60.12063098
60.10335077
60.07454087
60.0358231
60.10325737
60.12626702
60.13773184
60.0645059
60.07022708
60.08026379
60.04575611
60.05147404
60.06863234
60.05147404
60.06863234
60.10889187
60.07013378
60.13763835
60.15493658
60.09884788
60.13773328
60.07594925
59.95272851
59.94132914
60.00857069
60.01428219
60.00847756
60.02570671
59.90836582
59.85269193
59.89119613
59.93114582
60.00416953
59.98124338
60.09311742
60.08729892
60.09884213
60.08298202
60.1231642
60.04997202
60.03423002
60.08589292
60.03423002
60.10597894
60.10597894
60.13321849
60.25136373
60.31924247
60.2729681
60.3177296
60.29458385
60.29458385
60.34523985
60.30034526
60.3177296
60.30620166
60.33947051
60.39597318
60.41918959
60.40753145
60.39597173
60.36113034
60.40601448
60.41179561
60.42923806
60.45247824
60.45826764
60.51640481
60.53380895
60.46690573
60.43208266
60.36974267
60.36397045
60.37551737
60.38716404
60.48295463
60.53970901
60.57902893
60.59074891
60.647693
60.68131427
60.6872399
60.56169663
60.60104332
60.66383046
60.61706109
60.62726752
60.63308828
60.6666943
60.6389101
60.62288147
60.65647684
60.54265944
60.51498169
60.52087686
60.62288147
60.85149152
60.98415785
61.12774799
61.28387469
61.42424408
61.41827784
61.46467688
61.39578856
61.30170455
61.15586652
60.94722892
60.71066639
60.58493578
60.41473588
60.07134962
59.69735401
59.19016886
58.71805934
58.1516462
57.60484953
56.998908
56.44811724
55.73053366
55.08464485
54.32357988
53.44021421
52.56191221
51.61546399
50.63859646
49.5567397
48.41084429
47.25648631
46.10705402
44.94876784
43.73602055
42.53179488
41.35129137
40.16940284
38.96807349
37.68353104
36.39684844
35.11710933
33.84764495
32.62660566
31.39261677
30.15558781
28.90854544
27.73530407
26.52491935
25.32085036
24.14745757
22.99953529
21.87057309
20.79181184
19.67965299
18.54268267
17.4012156
16.26385959
15.12413342
13.99122636
12.83229225
11.70720386
10.58957926
9.46444019
8.309631377
7.205849736
6.175396049
5.064959968
3.947797711
2.85223737
1.724010827
0.660940812
-0.477805786
-1.571613323
-2.646646791
-3.817345192
-4.906269722
-6.014242395
-7.163479859
-8.352512848
-9.587320926
-10.7982471
-12.0367535
-13.25522613
-14.47983481
-15.62720925
-16.71966824
-17.84250816
-18.98311669
-20.09874959
-21.18705311
-22.27726077
-23.409584
-24.52410817
-25.57715434
-26.62106842
-27.58898463
-28.57202284
-29.52894
-30.47919527
-31.39599386
-32.33457257
-33.22305629
-34.09646729
-34.91778576
-35.67150663
-36.38438558
-37.05453203
-37.72337244
-38.25585979
-38.75002317
-39.20703695
-39.63811266
-40.03172786
-40.34296911
-40.65565306
-40.97737063
-41.23404868
-41.49836113
-41.6659608
-41.77442233
-41.91286779
-42.03712198
-42.13555216
-42.21479724
-42.28250293
-42.36586056
-42.47159314
-42.54052901
-42.59301199
-42.65820025
-42.75760926
-42.86496721
-42.99112565
-43.04796232
-43.05186889
-43.09011173
-43.17058429
-43.23542332
-43.29345196
-43.30129584
-43.33178252
-43.40465191
-43.46187565
-43.4509812
-43.50921656
-43.52108944
-43.53690251
-43.59128023
-43.64176215
-43.68827411
-43.7467397
-43.79236092
-43.87773428
-43.9483446
-43.93346278
-43.94931947
-43.97220387
-43.9562754
-44.03791417
-44.02600299
-44.04592172
-44.02698014
-44.02300988
-44.03094967
-44.04585695
-44.12364134
-44.15461447
-44.15859357
-44.17855704
-44.22849529
-44.23247838
-44.2054456
-44.17451168
-44.1705315
-44.21249765
-44.25547367
-44.27847695
-44.25547467
-44.23953567
-44.26658313
-44.29462462
-44.30260106
-44.29553919
-44.33059368
-44.33864109
-44.39677107
-44.41681566
-44.41275386
-44.38072852
-44.38072852
-44.42782436
-44.43588515
-44.45895837
-44.46997401
-44.49706284
-44.46197475
-44.46997502
-44.45895938
-44.47495918
-44.48696166
-44.45187963
-44.466893
-44.47797538
-44.44689644
-44.44388084
-44.47194113
-44.48800975
-44.46794173
-44.50710251
-44.50309969
-44.50309969
-44.5422831
-44.48302547
-44.53020392
-44.5422831
-44.52219639
-44.52219639
-44.49109389
-44.47502442
-44.43988336
-44.44394705
-44.40482858
-44.40482858
-44.42389216
-44.41183645
-44.49010799
-44.49410891
-44.50913415
-44.48905786
-44.51615556
-44.50414707
-44.45797302
-44.40784016
-44.37974448
-44.34066889
-44.34773619
-44.33576224
-44.34381036
-44.24972625
-44.26972064
-44.21870311
-44.24169101
-44.21471995
-44.20270814
-44.17973445
-44.21471995
-44.22666925
-44.22268555
-44.17973445
-44.1567697
-44.1567697
-44.15977059
-44.17170875
-44.16772976
-44.11386655
-44.09392495
-44.10194008
-44.15181349
-44.1707302
-44.19069777
-44.15572652
-44.13974861
-44.15474823
-44.11979827
-44.10480752
-44.04299436
-44.096792
-44.08884238
-44.13172735
-44.12377403
-44.06890921
-44.04494625
-44.02203479
-44.01110269
-43.99516378
-44.04195218
-44.08480316
-44.09574888
-44.0877994
-44.09881149
-44.1417037
-44.1417037
-44.16961987
-44.18456217
-44.22653832
-44.2065586
-44.2145231
-44.2695226
-44.23456949
-44.2695226
-44.2695226
-44.24952828
-44.24952828
-44.21054022
-44.2065586
-44.18358341
-44.10571915
-43.99607472
-43.85683687
-43.7010918
-43.52302832
-43.32284293
-43.02427537
-42.69989418
-42.31711241
-41.83462752
-41.39304452
-40.84355945
-40.22911186
-39.56535184
-38.93272642
-38.20909262
-37.45466939
-36.63811746
-35.71270258
-34.7168025
-33.62433586
-32.55576672
-31.46032108
-30.25140352
-29.05391958
-27.81350393
-26.6239445
-25.41969593
-24.15589764
-22.92312791
-21.66526812
-20.44270519
-19.24426301
-18.04545454
-16.87799209
-15.70652258
-14.52990733
-13.32489506
-12.14859355
-10.97527509
-9.766615312
-8.545671414
-7.376328875
-6.207149078
-5.051363731
-3.864616543
-2.696018503
-1.514919352
-0.358797827
0.794276008
1.961297401
3.117698186
4.255991578
5.398838139
6.535176263
7.674102461
8.808133063
9.917290503
11.06373354
12.23522197
13.40014262
14.53892197
15.70367689
16.869163
18.04567449
19.26495625
20.46130714
21.64545407
22.91167037
24.15376815
25.43023887
26.70434928
27.9920827
29.27317853
30.54809504
31.85937351
33.1733074
34.51769554
35.90095176
37.25300876
38.65452842
40.00731268
41.361704
42.69126532
44.04595261
45.41189378
46.73962195
48.08694633
49.39785997
50.67801452
51.96734386
53.18237478
54.30376666
55.42622081
56.56080821
57.55256614
58.52536995
59.45965927
60.20650257
60.83228205
61.23599234
61.70383242
62.03653504
62.31887518
62.48271129
62.58670957
62.67710331
62.77554736
62.75673094
62.82407195
62.78802889
62.81311128
62.75836592
62.69739608
62.75212999
62.8007194
62.7944745
62.6896432
62.62891751
62.61650139
62.53258117
62.38694278
62.36231931
62.29601276
62.26522718
62.09186857
62.06129158
61.97890387
61.88293311
61.83590404
61.81162356
61.7994405
61.81608143
61.76905469
61.69790886
61.69790886
61.65559477
61.66614259
61.66614259
61.6073359
61.64347323
61.69632732
61.73869735
61.75085636
61.85692837
61.84482597
61.9040886
61.9695404
61.95739337
61.92685059
61.86149002
61.81439373
61.76746798
61.75085334
61.75085334
61.73879415
61.76153369
61.7675679
61.75095321
61.76311706
61.79339851
61.75095321
61.7857746
61.79636707
61.81914924
61.86625284
61.87230768
61.81914924
61.80250665
61.72525646
61.66032281
61.64218851
61.59552533
61.56091765
61.52634852
61.56838695
61.53989713
61.52183464
61.47378321
61.48574111
61.54431894
61.54431894
61.55482892
61.5608229
61.55482892
61.57291213
61.62712415
61.63923928
61.60310689
61.59710624
61.62722513
61.56249679
61.59858333
61.66950035
61.62880162
61.58205927
61.45439365
61.42600797
61.40204676
61.30940593
61.30336311
61.37956915
61.36755472
61.36159929
61.35564351
61.39149098
61.3855295
61.37351427
61.3974536
61.34959176
61.37800524
61.32568752
61.32568752
61.34959027
61.34363676
61.30180299
61.27355536
61.30930896
61.26761776
61.26761776
61.23191305
61.23191305
61.22598182
61.22598182
61.15616046
61.20809969
61.16052692
61.04934895
60.93412927
60.90024175
60.8943723
60.91650691
60.89879858
60.93268457
60.89292939
60.90466737
60.85312665
60.86340843
60.82815443
60.7650457
60.73573911
60.75335885
60.75335885
60.61735158
60.55465471
60.55465471
60.49207914
60.4862837
60.46301933
60.53723936
60.59990241
60.62326545
60.65686122
60.71392093
60.66851303
60.66851303
60.72559343
60.68026413
60.69775688
60.6801676
60.58960546
60.63051364
60.67137729
60.60857547
60.58522306
60.53856736
60.54874902
60.61143441
60.70349233
60.68589992
60.66249145
60.72539864
60.72539864
60.70779569
60.66239644
60.61715597
60.71946597
60.79274404
60.83237463
60.87791974
60.8426512
60.73985191
60.66086747
60.72960972
60.67834968
60.69440594
60.660771
60.64320191
60.63738078
60.67834968
60.63890864
60.61124322
60.57188411
60.50347675
60.4918843
60.53847125
60.54865288
60.57635946
60.62888835
60.71956116
60.7943747
60.83400731
60.82815002
60.85754134
60.8692663
60.81787811
60.87080377
60.98135698
61.016781
61.07448802
61.09665075
61.10846428
61.18419883
61.24221425
61.28844973
61.33026717
61.33026717
61.33026717
61.34812195
61.38249385
61.37653409
61.39451253
61.37809644
61.46486578
61.5293907
61.5293907
61.56396321
61.56995896
61.59404989
61.52330364
61.48279621
61.53537827
61.58195242
61.54588672
61.48132761
61.48740495
61.48740495
61.54598443
61.55806787
61.58214957
61.72239301
61.76321546
61.84661097
61.8815411
61.86327599
62.0247567
62.09046851
62.03543229
61.93331472
61.98059457
61.93948181
61.84522212
61.74976689
61.65608504
61.61392757
61.55521836
61.37985324
61.19351829
61.02006098
60.77855152
60.53304459
60.22731725
59.85156679
59.43074861
59.00537629
58.56320834
58.02496091
57.50540732
56.90639747
56.25100555
55.58254684
54.9103825
54.20147229
53.44790879
52.68509157
51.81235726
50.98808739
50.13459906
49.17430872
48.23770672
47.25137823
46.25513111
45.29196196
44.35286419
43.36359965
42.40953928
41.44305208
40.48324461
39.56573832
38.56032584
37.64291778
36.69204522
35.72448257
34.80602494
33.88737558
32.93155731
32.03330806
31.09103711
30.15471976
29.23048072
28.29256014
27.36204196
26.46165138
25.58734187
24.68862353
23.8143436
23.02759998
22.24542188
21.39831251
20.54159059
19.73979932
18.90041147
18.05994613
17.24670634
16.47514243
15.65079369
14.85052322
14.06430123
13.27562778
12.46899455
11.64216917
10.80612302
9.960758577
9.132840384
8.335075805
7.487580794
6.664862452
5.865819997
5.113210591
4.321969811
3.547353412
2.782005984
2.053679096
1.308505839
0.597950325
-0.1182686
-0.795848929
-1.492124256
-2.214424367
-2.858171985
-3.502327572
-4.111035161
-4.702928579
-5.27807769
-5.815611751
-6.367362079
-6.862718286
-7.392517418
-7.852797262
-8.282470424
-8.687238554
-9.07870115
-9.44155779
-9.765525946
-10.07526543
-10.32265305
-10.61617527
-10.90998035
-11.06900756
-11.24271989
-11.3851257
-11.52249286
-11.65118332
-11.76234252
-11.85379822
-11.93136574
-12.01995952
-12.07197127
-12.12030776
-12.09173564
-12.14596425
-12.1723405
-12.18038313
-12.25732691
-12.27418426
-12.26537286
-12.2544063
-12.27126273
-12.23970481
-12.2228504
-12.20307629
-12.17454291
-12.15769265
-12.17234123
-12.15257089
-12.2126521
-12.25004854
-12.29549568
-12.28376191
-12.25225086
-12.30062094
-12.3204031
-12.30354353
-12.31159016
-12.3093866
-12.32035472
-12.32619817
-12.36873662
-12.3716585
-12.35992058
-12.3422916
-12.33055573
-12.31882039
-12.29022612
-12.25066929
-12.28218088
-12.30564881
-12.29099283
-12.30564881
-12.33424476
-12.29391458
-12.28514944
-12.31666442
-12.3049297
-12.33352557
-12.34818392
-12.36504637
-12.37678452
-12.37386184
-12.35992058
-12.33716625
-12.31441317
-12.27997683
-12.26896203
-12.29755398
-12.28289846
-12.27992919
-12.25722944
-12.26015081
-12.26599365
-12.27772663
-12.26015081
-12.26599365
-12.25129151
-12.22859422
-12.20589888
-12.1458192
-12.12016345
-12.10623557
-12.1121219
-12.09747663
-12.10259733
-12.10771813
-12.10771813
-12.08211365
-12.06526849
-12.04258705
-12.07627485
-12.07330789
-12.15606036
-12.14136432
-12.14648586
-12.15821355
-12.17286216
-12.18167048
-12.17874997
-12.21537586
-12.19555468
-12.23879094
-12.22121771
-12.20359801
-12.19186759
-12.18602638
-12.13183797
-12.13475796
-12.0776613
-12.09742609
-12.06885642
-12.06885642
-12.02564844
-12.01392656
-12.01392656
-12.01904567
-11.98756591
-11.96412598
-11.94145305
-11.94733651
-11.93341831
-11.95102024
-11.94298448
-11.93714943
-11.92031332
-11.91151358
-11.90347899
-11.89467907
-11.84638223
-11.81783832
-11.84126565
-11.83834883
-11.78709812
-11.80100958
-11.78121885
-11.73514085
-11.7124869
-11.70077774
-11.67224893
-11.67224893
-11.6576273
-11.62322701
-11.64592119
-11.64300644
-11.65982554
-11.69126757
-11.70808887
-11.69638063
-11.69341781
-11.69929594
-11.67879579
-11.67588069
-11.67296563
-11.66125887
-11.66708879
-11.67000379
-11.66417454
-11.6809942
-11.70656022
-11.70947491
-11.68314363
-11.71167356
-11.74312221
-11.73212933
-11.6984841
-11.65605139
-11.67067294
-11.6618812
-11.66407948
-11.65308974
-11.61654035
-11.59681032
-11.55152756
-11.56323044
-11.56031728
-11.54861525
-11.48571862
-11.49665428
-11.50248076
-11.47177541
-11.47473588
-11.4374929
-11.44331816
-11.44331816
-11.44331816
-11.44623084
-11.45205555
-11.47473588
-11.47473588
-11.47182291
-11.50615709
-11.50906969
-11.54340769
-11.52950913
-11.53538308
-11.53538308
-11.54120963
-11.55582516
-11.558739
-11.53901305
-11.53609942
-11.53318654
-11.56170112
-11.57923178
-11.60192311
-11.61362737
-11.63923544
-11.67655279
-11.70211913
-11.71894182
-11.69552491
-11.69844021
-11.72114055
-11.72697099
-11.72405539
-11.74379447
-11.72620588
-11.72620588
-11.74011427
-11.71741237
-11.7122982
-11.73499967
-11.72329029
-11.73499967
-11.718176
-11.70135408
-11.68749592
-11.65313946
-11.61076194
-11.58807063
-11.55955336
-11.49082865
-11.42508064
-11.35934787
-11.28776057
-11.21914895
-11.168059
-11.07973397
-10.99439114
-10.89153636
-10.77194861
-10.63493326
-10.43311802
-10.23656949
-9.992147867
-9.742116698
-9.4159886
-9.067706025
-8.700161122
-8.323613194
-7.885203082
-7.458820388
-6.970759438
-6.446518556
-5.883913062
-5.347068107
-4.793459363
-4.148379393
-3.536832429
-2.911303802
-2.275350042
-1.645435801
-0.987778751
-0.336008012
0.332237885
1.026270989
1.717598686
2.484446681
3.266129762
4.048374562
4.840017616
5.626804034
6.439897027
7.27665624
8.126606932
8.969645228
9.802963237
10.62166949
11.46520708
12.28856882
13.10567567
13.94618929
14.81867227
15.66863239
16.52517068
17.37645373
18.24383395
19.11249411
19.96438331
20.80638046
21.601458
22.44046487
23.26277387
24.09013748
24.93552103
25.79313752
26.6096786
27.49184443
28.36571308
29.25665385
30.1496342
31.04323562
31.99175263
32.91689617
33.84234772
34.80756535
35.77453296
36.71498529
37.63907836
38.5848086
39.50324437
40.40859722
41.37785152
42.3239742
43.30814271
44.29654683
45.30593651
46.32949555
47.33976869
48.33637933
49.33526915
50.35933211
51.28558928
52.18418333
53.06555699
53.93616401
54.71848714
55.48588726
56.22465527
56.97142505
57.60755799
58.21280192
58.79673483
59.34015301
59.8096716
60.26862673
60.70626896
60.99303604
61.40488079
61.69801158
61.99395271
62.29279784
62.51078231
62.78516602
63.01939791
63.13649588
63.27310319
63.34164993
63.38475756
63.37838758
63.38475916
63.38956355
63.34478038
63.20783296
63.11579081
62.97991836
62.90595071
62.86980558
62.75386954
62.62586595
62.60877275
62.4442457
62.29903542
62.15452274
62.03513752
62.01079903
61.91472813
61.89654356
61.87380258
61.87380258
61.95142828
61.98189658
61.99405185
62.0184777
61.87687922
61.85861841
61.85256628
61.83590556
61.81162507
61.78132567
61.79191661
61.81618151
61.7147912
61.62722211
61.65589195
61.66190553
61.62121678
61.60920661
61.60920661
61.61521111
61.71479271
61.76163662
61.81013775
61.87539024
61.79191661
61.82678447
61.81469396
61.79647012
61.78439305
61.79647164
61.72526251
61.72980617
61.78271012
61.75847162
61.74640794
61.76905469
61.75688848
61.74027955
61.73425068
61.70560623
61.7418588
61.73582963
61.71775068
61.67097185
61.62426527
61.64238755
61.65894385
61.74205697
61.73602927
61.78904241
61.8254936
61.85593534
61.90299672
61.91512214
61.92734977
62.02186512
62.04631484
62.11217441
62.07697922
62.10607174
62.12288078
62.11827831
62.17807606
62.20265212
62.11827831
62.13048979
62.10137233
62.06459051
62.01109661
61.97601816
61.95769805
62.05380534
62.10277289
62.18098565
62.18098565
62.12118061
62.19332072
62.13349287
62.13960106
62.09667211
62.04162466
62.02326355
62.01109661
62.07068331
62.15943283
62.14100033
62.20084458
62.12258056
62.15933315
62.15472514
62.05979663
62.01708102
62.01708102
62.08897366
62.0293496
62.01717871
61.9927539
62.02166818
62.00332063
61.96825111
61.98657756
62.02166971
61.92566354
61.86635765
61.93789539
61.86794644
61.90896301
61.89833157
61.90439276
61.88005797
61.92725541
61.93939046
61.99275847
62.07058851
62.08278081
62.04761813
62.00641491
62.00641491
62.01708407
62.01708407
61.91502934
61.9637756
61.94546284
61.99266239
62.03993363
61.99714672
61.98040704
61.93919406
61.93302703
61.90409925
61.89188091
61.84325052
61.83720142
61.75383141
61.75986412
61.75986412
61.72961564
61.69485613
61.6706866
61.60586743
61.55925738
61.5532637
61.50673403
61.54128132
61.57586709
61.56387447
61.55188799
61.58196295
61.65284186
61.70571351
61.64683005
61.62870366
61.62269653
61.65737487
61.65737487
61.71015606
61.65727832
61.68143735
61.6391458
61.60448939
61.68745439
61.66940377
61.77667899
61.7358387
61.74799659
61.74196621
61.74196621
61.825304
61.71775975
61.69959169
61.71173529
61.76015776
61.77222683
61.72378539
61.79489261
61.77212841
61.80697381
61.80697381
61.7176615
61.82976385
61.76460969
61.74799659
61.83125062
61.89664694
61.86011113
61.88899733
61.80697381
61.81757359
61.81152956
61.6934726
61.71163554
61.64071989
61.64071989
61.63471044
61.59248269
61.60458427
61.65737336
61.66338722
61.68153397
61.68755254
61.78885151
61.81162811
61.71775824
61.76015625
61.86020832
62.03384393
62.10417505
62.16394647
62.18239143
62.16394494
62.15171996
62.1471131
62.11647886
62.15783183
62.06748922
61.93779796
61.84959228
61.7192396
61.63165791
61.46173847
61.27491736
60.97383705
60.75603863
60.37570862
60.03272878
59.6875245
59.28550257
58.87160443
58.42012852
58.02169621
57.61157559
57.14525598
56.71474379
56.17821943
55.70760268
55.18984309
54.7171914
54.17276761
53.65120506
53.04173446
52.38084813
51.78414052
51.14156413
50.55617855
50.00475962
49.45520442
48.89102743
48.33638472
47.8922895
47.3895175
46.90820778
46.36576913
45.8935087
45.46198107
44.96993266
44.50115964
44.04803911
43.55979376
43.15201343
42.62903269
42.17800357
41.75613331
41.27789958
40.82200219
40.39839927
40.00267042
39.60928251
39.20054231
38.78312039
38.46410526
38.02907041
37.64002622
37.22062188
36.81429173
36.43150816
36.02218867
35.65292708
35.2607754
34.82683341
34.40475132
33.98828708
33.58154853
33.28289943
32.82830861
32.38367903
31.92429924
31.49074293
31.05836779
30.64459151
30.27488815
29.88670779
29.56096751
29.18539544
28.83084917
28.4994419
28.17151433
27.87947053
27.57606901
27.29203864
27.0529673
26.74217302
26.53224053
26.2572397
26.06970079
25.88885892
25.71779841
25.55969145
25.44780351
25.36056388
25.24332469
25.1665725
25.09854968
25.02106165
24.95946761
24.91678787
24.85204848
24.81811846
24.80311595
24.81811767
24.84890162
24.91998542
24.96973773
25.0068587
25.07488196
25.1302274
25.19511373
25.25372162
25.33135695
25.35357037
25.39085999
25.41546711
25.45593755
25.46226035
25.4805056
25.46780606
25.4805056
25.44640122
25.48688206
25.51783454
25.55512349
25.54563168
25.54563168
25.55517589
25.57343527
25.59807982
25.57348688
25.57981588
25.56155552
25.5711002
25.5465136
25.58064643
25.60212685
25.61800658
25.62117181
25.61800578
25.60529167
25.5989097
25.54967694
25.56560132
25.58464046
25.58464046
25.57192989
25.53779954
25.55683507
25.54096425
25.52825831
25.53780113
25.57193148
25.58464205
25.5965233
25.61556737
25.57820799
25.63139725
25.64011733
25.6615568
25.68383139
25.67505647
25.7180043
25.72439264
25.75223792
25.83654108
25.85167221
25.83576125
25.86680449
25.92647065
25.91054961
25.95358214
25.92251607
25.89785589
25.89145739
25.87231652
25.89702312
25.8842791
25.92485727
25.95909902
25.978254
25.98460542
25.97185193
25.9439557
25.98143046
25.97268523
25.9973603
26.02844614
26.00688831
26.01011656
26.01011656
26.00053648
25.97185193
25.98377204
25.99329975
26.00287923
26.02756144
26.03396734
26.02120849
26.06183393
26.08652856
26.10565171
26.09606303
26.11518854
26.11841976
26.16225876
26.15266623
26.16460475
26.13030293
26.13989363
26.14943325
26.17737926
26.15819169
26.15177899
26.17972475
26.16460395
26.15183085
26.14229103
26.14229103
26.14547115
26.16147598
26.16788842
26.22379519
26.22379519
26.25175904
26.24299356
26.24617564
26.2685604
26.29971858
26.34367794
26.3996703
26.41806136
26.41487376
26.41727685
26.39888592
26.40207307
26.43645535
26.42683931
26.41482098
26.3996695
26.41487296
26.40849883
26.38368376
26.36848441
26.32848304
26.29731634
26.30368434
26.35083095
26.36043987
26.35406874
26.4012367
26.4012367
26.43243064
26.41079783
26.41722487
26.40207307
26.37725939
26.36848441
26.34372989
26.29340191
26.3021712
26.26782881
26.31177688
26.29261904
26.29580328
26.30138827
26.27022964
26.25509708
26.25833219
26.25833219
26.21763832
26.17456057
26.13144688
26.10033369
26.10914029
26.16178718
26.23683648
26.34863945
26.42699766
26.5486096
26.69522859
26.91107702
27.11850672
27.31341667
27.54661133
27.79976826
28.04375952
28.2468102
28.53011299
28.76921972
29.09822018
29.38632229
29.75935235
30.1561262
30.52538021
30.92860479
31.36707227
31.74104503
32.16312235
32.56672701
33.0225401
33.45407667
33.87740021
34.32628966
34.76454755
35.22175471
35.6577635
36.05447861
36.43278556
36.82276581
37.1976459
37.58526231
37.97490771
38.38489851
38.76787146
39.17041341
39.56507499
39.95454693
40.36031099
40.77230161
41.1802101
41.56383814
41.99891724
42.43699161
42.89283934
43.34127096
43.80490519
44.25210594
44.67956232
45.08997532
45.50335886
45.9568774
46.41827937
46.91087484
47.4079723
47.88956375
48.36278529
48.86974734
49.37751405
49.94399984
50.43398879
50.92791517
51.39615698
51.97372268
52.48469166
52.98852718
53.55018345
54.05222271
54.52579522
54.98118905
55.58097818
56.214554
56.85877915
57.50898168
58.06652195
58.55047295
59.00365315
59.40233258
59.88410264
60.23137186
60.51526253
60.79005825
61.08938934
61.39158072
61.65441061
61.8541498
62.09796991
62.34386419
62.48929398
62.67751056
62.76347799
62.77595441
62.80102651
62.72750734
62.70412959
62.6370612
62.50955967
62.48635283
62.36564667
62.25155514
62.13178598
62.00640728
61.94704508
61.83451416
61.71636915
61.65145418
61.55659572
61.62741653
61.60930301
61.55659572
61.49799476
61.47397818
61.4559524
61.4199336
61.48436538
61.52045882
61.50240612
61.53842283
61.52193227
61.50986287
61.53832665
61.61511018
61.60910569
61.56091915
61.45585648
61.47829163
61.41983778
61.39744462
61.40350564
61.42746797
61.38102698
61.33914326
61.2913719
61.29731548
61.28095024
61.33914326
61.35700311
61.36295915
61.35700311
61.30481739
61.28094875
61.28094875
61.28094875
61.27053054
61.37047681
61.37047681
61.32870422
61.32870422
61.38698761
61.46937441
61.48740646
61.46339803
61.43343746
61.39304659
61.40947055
61.4394081
61.45732537
61.42883968
61.4513528
61.50986587
61.59110223
61.53842733
61.44538288
61.43931372
61.41084447
61.38240115
61.34802785
61.37194916
61.44078333
61.48123611
61.45116098
61.52174151
61.49770659
61.50368806
61.46761407
61.53214468
61.53823197
61.50211791
61.48407585
61.51261362
61.51859946
61.53067075
61.51859796
61.48858426
61.47652778
61.41211218
61.34333957
61.23744947
61.21955933
61.21363192
61.27170169
61.3477321
61.32539198
61.32539198
61.33582843
61.32987754
61.35983605
61.33592548
61.41064541
61.46310569
61.42267643
61.4811341
61.46467238
61.5412738
61.67077716
61.64820244
61.60153019
61.48878081
61.4827032
61.43021146
61.42424258
61.4827032
61.5412738
61.5352836
61.52929454
61.54579052
61.56386846
61.51133581
61.47682175
61.48878081
61.48878081
61.55335542
61.45429023
61.48877931
61.41240554
61.41846946
61.48289822
61.56996196
61.6121575
61.62426527
61.65894536
61.71785044
61.6952428
61.65904343
61.63647727
61.65460671
61.66071811
61.67284641
61.65628266
61.67442373
61.66988822
61.76964518
61.84541944
61.8287626
61.85761926
61.8393684
61.78636693
61.65036671
61.62770892
61.6171742
61.54647447
61.52242043
61.52242043
61.51044993
61.51044993
61.36959641
61.37555486
61.45791145
61.47593836
61.4939742
61.50446716
61.51643686
61.45791145
61.50593835
61.55855961
61.57654568
61.71676365
61.71073938
61.74709786
61.78953632
61.74264846
61.56023037
61.48956254
61.39676094
61.30413573
61.20430205
61.12260897
60.98946055
60.88041865
60.79514089
60.78929071
60.72625838
60.67939976
60.58883977
60.49273785
60.36207749
60.2941098
60.20461583
59.95197615
59.7338191
59.45228873
59.10739725
58.66942222
58.26275795
57.76117961
57.30889977
56.83456067
56.35711733
55.87540154
55.33026164
54.79251997
54.21531524
53.68713903
53.02593233
52.40284956
51.77452781
51.10584447
50.46470464
49.81872329
49.06091464
48.31554484
47.55545594
46.78115099
46.01061623
45.21405673
44.39738452
43.58801417
42.80889945
41.95271197
41.09365376
40.31426373
39.48990169
38.66878727
37.90595611
37.14825279
36.42213975
35.66040968
35.06317628
34.49117195
33.99302327
33.66972092
33.30472894
32.81081917
32.30690417
31.7754964
31.20520585
30.60168224
29.90851134
29.22013135
28.51759896
27.78813268
27.04424383
26.33083559
25.63684832
24.93107994
24.21757973
23.53229514
22.881593
22.2270185
21.54237822
20.85253958
20.20399131
19.55515422
18.93840043
18.30656561
17.63042377
16.88642191
16.14534152
15.3661588
14.6476698
13.89975697
13.15718428
12.3714334
11.62458557
10.85419455
10.15128781
9.509415854
8.911564263
8.376931376
7.834388504
7.337277605
6.821256714
6.373497667
5.903829074
5.518001541
5.107288451
4.821182048
4.571108551
4.295968543
3.998691975
3.673528525
3.350592734
3.05072554
2.723020679
2.414748561
2.098679379
1.799106658
1.449448474
1.102044124
0.864240054
0.603519065
0.371450424
0.200971088
0.046966072
-0.137830144
-0.286079732
-0.456559805
-0.613425348
-0.680722104
-0.72012664
-0.736600508
-0.72513469
-0.733746227
-0.773151226
-0.837595295
-0.851916499
-0.840496921
-0.873444964
-1.010949108
-1.218013083
-1.556164923
-1.883602127
-2.079231727
-2.264160708
-2.426162754
-2.530099976
-2.639057772
-2.717198597
-2.750883171
-2.712186037
-2.669883032
-2.594602887
-2.52218475
-2.461246068
-2.424665276
-2.374456645
-2.385228949
-2.405274919
-2.436093889
-2.413846068
-2.380170371
-2.360827236
-2.349352658
-2.383074195
-2.441854468
-2.408131485
-2.309917757
-2.237514801
-2.155796083
-2.124983116
-2.104893706
-2.053992992
-1.888472041
-1.703631628
-1.471482278
-1.205703196
-1.135494763
-1.076754925
-1.060279523
-1.029482934
-1.029482934
-1.023772493
-1.071044397
-1.084664582
-1.174202345
-1.311064764
-1.579710846
-1.823343422
-2.03043806
-2.19311678
-2.324293563
-2.475529552
-2.623925756
-2.68562218
-2.803214853
-2.84838089
-2.82256475
-2.800310066
-2.755145883
-2.730081066
-2.724318462
-2.727176457
-2.710685356
-2.699207682
-2.690588026
-2.760861312
-2.819659914
-2.84472664
-2.928643965
-3.079955265
-3.222710898
-3.382690077
-3.567780046
-3.702682985
-3.829022993
-3.963262872
-4.053002731
-4.137731796
-4.143502937
-4.174375702
-4.208112156
-4.247621263
-4.32659888
-4.385497914
-4.444401592
-4.522695949
-4.626867134
-4.711661983
-4.795762836
-4.978321351
-5.200494481
-5.417010886
-5.653025615
-5.861052396
-6.113818154
-6.308366439
-6.466204906
-6.587301596
-6.674550847
-6.756066166
-6.849095491
-6.921920125
-6.981083934
-7.071281654
-7.144895961
-7.260409814
-7.399028823
-7.471988281
-7.52324645
-7.633052463
-7.718329985
-7.845569723
-8.04080261
-8.269419329
-8.509761041
-8.823458826
-9.030795037
-9.223743765
-9.384876005
-9.551872196
-9.639767615
-9.645558962
-9.532227257
-9.376860561
-9.262906167
-9.106901271
-8.931447239
-8.809678946
-8.69372659
-8.606110974
-8.555425575
-8.48733488
-8.408423203
-8.393948228
-8.33747318
-8.359939156
-8.414241869
-8.493911463
-8.536638826
-8.590208858
-8.612689606
-8.649607986
-8.69741877
-8.709017207
-8.601094137
-8.428007341
-8.233294227
-8.077763181
-7.950452623
-7.823181561
-7.775476253
-7.696704558
-7.581122338
-7.544254092
-7.47921165
-7.47921165
-7.451035409
-7.479163975
-7.563655225
-7.61133599
-7.580271941
-7.563655225
-7.521030083
-7.549163174
-7.557848665
-7.464674742
-7.354911164
-7.264657279
-7.222060265
-7.191023619
-7.109432306
-7.010552102
-6.914615442
-6.877801558
-6.765256573
-6.626779883
-6.46889127
-6.358652465
-6.223911374
-6.083416845
-5.968177797
-5.869568158
-5.793976217
-5.729164551
-5.661491477
-5.599609974
-5.531998753
-5.498149279
-5.52621649
-5.531999473
-5.531999473
-5.487384105
-5.447801707
-5.442771355
-5.473703074
-5.473703074
-5.445639053
-5.431254655
-5.431254655
-5.414708778
-5.448506765
-5.580191046
-5.788191333
-6.052405794
-6.258418159
-6.481090006
-6.686520996
-6.91155292
-7.089062188
-7.277443234
-7.336652258
-7.291171087
-7.172772091
-6.96416253
-6.81771008
-6.677050854
-6.59484142
-6.453539474
-6.422552592
-6.416807762
-6.431217889
-6.442049177
-6.464371239
-6.528518968
-6.69797079
-6.844386574
-6.976420602
-7.106322311
-7.233383075
-7.357601861
-7.456558122
-7.557707783
-7.721024387
-7.75209871
-7.797675355
-7.846138696
-7.95097329
-8.013206443
-8.106550168
-8.157177992
-8.216510832
-8.27585327
-8.377914462
-8.429333016
-8.542318207
-8.737897488
-8.91036955
-9.040131935
-9.063350859
-9.037241278
-9.019851412
-9.008243165
-8.960392079
-8.892274621
-8.728522637
-8.624190536
-8.53077051
-8.406956423
-8.383778278
-8.414903596
-8.443145364
-8.438083603
-8.417836497
-8.349817146
-8.296280463
-8.245587883
-8.214476004
-8.194949558
-8.101632348
-7.969257798
-7.852844978
-7.796445735
-7.703219823
-7.576023596
-7.389687125
-7.229371978
-7.028704827
-6.800742575
-6.564220699
-6.319195133
-6.093721606
-5.894216941
-5.691962555
-5.481128853
-5.267503412
-5.070487701
-4.857000696
-4.683067016
-4.559498685
-4.37775324
-4.26568632
-4.23767252
-4.271411725
-4.389205071
-4.436609611
-4.433746274
-4.411498684
-4.366958812
-4.212568186
-4.021569612
-3.819125312
-3.631780375
-3.4330361
-3.296016247
-3.15826498
-3.026998939
-2.923722286
-2.831184646
-2.722209744
-2.576659634
-2.481291018
-2.400261428
-2.243273131
-2.218218754
-2.195271965
-2.147225037
-2.113555535
-2.110652247
-2.054741183
-2.069069392
-2.061202585
-2.030390761
-1.946576001
-1.876343858
-1.755924967
-1.598999012
-1.495121127
-1.414184802
-1.358295031
-1.280219572
-1.252276043
-1.22718751
-1.291640782
-1.338917244
-1.509399846
-1.68855695
-1.887723209
-2.080496648
-2.256808952
-2.390848816
-2.466819655
-2.471831244
-2.413048949
-2.332022698
-2.245287907
-2.155701478
-2.057504619
-1.950745248
-1.877656636
-1.843992652
-1.830368591
-1.790947316
-1.793803475
-1.824610301
-1.889081856
-1.967181554
-2.059660332
-2.185767528
-2.334131499
-2.519046919
-2.656672829
-2.757067514
-2.849552604
-2.942045126
-3.000852369
-2.998697244
-3.06036637
-3.041012359
-3.041012359
-3.07972073
-3.110557181
-3.124897337
-3.177949665
-3.233911377
-3.284860272
-3.388173542
-3.449866289
-3.522346361
-3.626388773
-3.74479333
-3.840231506
-3.904864049
-4.011109646
-4.005339455
-3.915604795
-3.803649872
-3.733303989
-3.665870999
-3.586908989
-3.556057602
-3.500077377
-3.410393982
-3.349406834
-3.295594425
-3.236769979
-3.214553435
-3.200211322
-3.166513092
-3.174386841
-3.14069017
-3.193744022
-3.277642779
-3.358688176
-3.467775195
-3.538099648
-3.647910878
-3.701742805
-3.757735528
-3.869684435
-4.049152862
-4.122386812
-4.198537344
-4.172683855
-4.170525248
-4.170525248
-4.181270233
-4.209281996
-4.209281996
-4.215006266
-4.235135981
-4.271784467
-4.38741937
-4.569871325
-4.746641252
-4.911949231
-4.982405487
-4.974466571
-4.924113505
-4.888182739
-4.814871537
-4.809141817
-4.797636524
-4.763872827
-4.699214778
-4.66545588
-4.606534214
-4.634515303
-4.659680691
-4.682687597
-4.682687597
-4.713630301
-4.756032073
-4.798435736
-4.843002634
-4.957979409
-5.111828561
-5.20457859
-5.288695303
-5.313885712
-5.291609029
-5.32831409
-5.387300696
-5.398111557
-5.364316383
-5.36144907
-5.300303536
-5.303170564
-5.35139128
-5.398864037
-5.44347281
-5.536320378
-5.580938718
-5.583807084
-5.665155522
-5.831414553
-5.971797033
-6.081248887
-6.112215502
-6.07621364
-5.96384569
-5.881795575
-5.850842004
-5.811234761
-5.752206301
-5.7190969
-5.65716173
-5.578682751
-5.533358702
-5.505291153
-5.485874608
-5.434823025
-5.355715203
-5.288132123
-5.178782769
-5.0773924
-5.006925935
-4.919229654
-4.860286958
-4.776225609
-4.633203957
-4.512507904
-4.486643654
-4.467257922
-4.498143872
-4.523304463
-4.50964427
-4.473031563
-4.481621346
-4.459373029
-4.481622065
-4.509645707
-4.545556172
-4.559921146
-4.571422528
-4.59944894
-4.689264217
-4.851693258
-4.963852742
-5.084628644
-5.174508977
-5.101166471
-5.00843068
-4.946614621
-4.932241596
-4.917868882
-4.957417958
-4.932288321
-4.86761426
-4.822341377
-4.802242068
-4.812996364
-4.784960658
-4.78712108
-4.801491006
-4.779231908
-4.762702817
-4.782848396
-4.83892007
-4.956807624
-5.1056296
-5.186867312
-5.271028391
-5.372450821
-5.501956205
-5.656647143
-5.813542755
-5.925880011
-5.976269624
-6.077815464
-6.120312365
-6.120312365
-6.213225141
-6.278094422
-6.348715787
-6.368208834
-6.421560161
-6.497947726
-6.614011604
-6.816623086
-6.991220329
-7.12112691
-7.196918491
-7.205597072
-7.143527426
-7.053315616
-6.997066463
-6.926352048
-6.828217338
-6.724354365
-6.673138245
-6.645011069
-6.639969576
-6.668048872
-6.681758861
-6.755311786
-6.769024957
-6.839716656
-6.836794553
-6.830997288
-6.828122846
-6.836795275
-6.746642269
-6.699051749
-6.591636008
-6.453961121
-6.349469552
-6.26514759
-6.154952132
-6.104545169
-6.011651982
-5.904330926
-5.820079484
-5.752442402
-5.746704729
-5.758227642
-5.8115184
-5.890735013
-6.003793678
-6.070755662
-6.18888817
-6.425939269
-6.645810704
-6.815255511
-6.925596677
-6.976792916
-6.903205213
-6.779108504
-6.669460738
-6.621830144
-6.520883551
-6.388972447
-6.259261134
-6.130287932
-6.031648968
-5.949541916
-5.856674331
-5.746514698
-5.65081255
-5.541397571
-5.386737425
-5.30547369
-5.196168044
-5.083968578
-4.96028057
-4.751853009
-4.521941594
-4.30571263
-4.055813678
-3.831083798
-3.671026725
-3.536831712
-3.399797041
-3.290717663
-3.198148323
-3.119927428
-3.066830694
-3.018797095
-2.998693658
-2.956380179
-2.972874074
-2.967110255
-3.034541735
-3.081873148
-3.191586352
-3.261141236
-3.277639909
-3.243939116
-3.089745544
-2.913317485
-2.711806027
-2.521804798
-2.325368027
-2.121138079
-1.967784948
-1.841694619
-1.735650755
-1.657514471
-1.601664306
-1.56229426
-1.528635786
-1.497833575
-1.489922636
-1.428272439
-1.372381617
-1.290700892
-1.198304683
-1.058639151
-0.88528295
-0.6861484
-0.470549027
-0.302970035
-0.126782772
0.043693766
0.214873285
0.42761025
0.651069535
0.903181466
1.110190953
1.210448341
1.322223198
1.47627379
1.624576658
1.750652003
1.913303373
2.050871235
2.137594764
2.199221832
2.283050241
2.513112517
2.734641982
2.992762601
3.230882773
3.455416866
3.733133889
4.005169301
4.255052202
4.459767416
4.686841812
4.860729728
4.975756288
5.110910326
5.231760635
5.364102737
5.484955816
5.591445094
5.684268523
5.841219266
5.967253909
6.189049538
6.4477633
6.732572032
7.031976665
7.274488042
7.548190022
7.7801697
7.941398909
8.172889481
8.392878228
8.607927656
8.777450106
8.918770321
9.063083241
9.131280066
9.253157064
9.315557461
9.388877988
9.402680941
9.329356776
9.275630841
9.232817247
9.278523438
9.39466436
9.610357649
9.885797167
10.22403807
10.50875831
10.83890562
11.13512376
11.42290688
11.70290611
11.91732393
12.12602445
12.252031
12.33191785
12.37445723
12.42284988
12.42582077
12.43387117
12.47350341
12.52776251
12.61948259
12.72001443
12.90655451
13.11019444
13.24846716
13.3493017
13.39494776
13.38393188
13.43328975
13.46495017
13.50542098
13.51134082
13.47673939
13.3611331
13.24264942
13.08741906
12.86910877
12.6459046
12.36496938
12.08428822
11.73807924
11.36671878
11.078324
10.77053937
10.49728599
10.30944849
10.27810527
10.20168737
10.13693429
10.091824
10.08602553
10.05765083
10.00090963
9.923845027
9.798831352
9.633897185
9.395706076
9.146776182
8.88935252
8.603806813
8.354704025
8.122398575
7.966863352
7.859143603
7.819369591
7.850451208
7.861977003
7.890179752
7.921266679
7.974800297
8.034107
8.020354476
8.082550501
8.054333764
8.023236725
7.921265956
7.825082859
7.635710917
7.435615377
7.22980875
7.026265035
6.769415861
6.391624531
6.037169208
5.685814518
5.404424936
5.118139038
4.901724569
4.708387213
4.534490582
4.391517295
4.170304791
3.977158934
3.78982629
3.607505145
3.394420411
3.173462244
2.88517215
2.585431206
2.176831505
1.835714874
1.426600315
0.962425278
0.520494912
0.077894352
-0.283088855
-0.543046069
-0.789441931
-0.949174502
-1.094592155
-1.217783848
-1.32455146
-1.402628333
-1.489321544
-1.578873293
-1.657661353
-1.697033263
-1.752932725
-1.800968257
-1.893391414
-1.901959684
-1.87686338
-1.89910335
-1.874053665
-1.832477436
-1.835380238
-1.933517254
-1.930661584
-1.833180386
-1.769413046
-1.676996838
-1.601063181
-1.511510497
-1.449906987
-1.379691801
-1.30372183
-1.244979125
-1.225648049
-1.217035253
-1.194802431
-1.24207641
-1.275777328
-1.387509225
-1.524337077
-1.740012254
-1.919144363
-2.106863863
-2.302521327
-2.45951629
-2.607909936
-2.753463741
-2.767799309
-2.8014846
-2.762035807
-2.663795208
-2.512536857
-2.405697131
-2.285237096
-2.18492395
-2.092484427
-2.05591292
-2.041584112
-2.013629904
-2.058067197
-2.139733386
-2.265847238
-2.400589734
-2.537500516
-2.691665659
-2.860140397
-3.036559946
-3.076018379
-3.065239892
-3.040121588
-2.978406996
-2.832825309
-2.622754979
-2.449253795
-2.280785978
-2.023461515
-1.861502086
-1.640054948
-1.460948581
-1.287614017
-1.06912537
-0.931571583
-0.82271187
-0.674450642
-0.559840957
-0.430914161
-0.344246574
-0.293378591
-0.178821851
-0.058509744
0.078975811
0.219363157
0.379078805
0.513012495
0.641941736
0.768019209
0.820996401
0.838172611
0.843928592
0.846830223
0.796659742
0.723605486
0.634079552
0.452129986
0.273086327
0.099800704
-0.054156695
-0.174468783
-0.291926841
-0.387204244
-0.476727156
-0.546923021
-0.58562463
-0.563395614
-0.463108923
-0.334183826
-0.205260421
-0.115693149
0.010374833
0.11922186
0.197277637
0.228070034
0.253105645
0.236633675
0.205841976
0.13634976
0.055440121
-0.053406836
-0.163003132
-0.289072042
-0.454545078
-0.678006093
-0.823413099
-0.912943745
-0.993865189
-1.018951719
-1.038327977
-1.041182493
-1.032570244
-0.982444442
-0.985346185
-0.965314827
-0.928762288
-0.965268267
-0.99035458
-1.006829619
-1.031915533
-1.076331578
-1.165915647
-1.205326393
-1.280544807
-1.40880023
-1.574279297
-1.663835418
-1.75625099
-1.845815603
-1.879526199
-1.910381094
-1.888188273
-1.837997135
-1.683966286
-1.510567653
-1.328616253
-1.168864843
-1.054287513
-0.920337995
-0.785691568
-0.631721687
-0.545051512
-0.452626326
-0.410368773
-0.379576573
-0.410415327
-0.502792675
-0.572989548
-0.659660167
-0.723399921
-0.802164254
-0.888839295
-0.995595066
-1.110170179
-1.264161337
-1.46548717
-1.700444577
-2.007866697
-2.349020063
-2.729703201
-3.091152052
-3.399609784
-3.645705539
-3.842386371
-4.055626281
-4.274647188
-4.546915494
-4.940036231
-5.370050331
-5.76946645
-6.151843112
-6.475386318
-6.849612696
-7.102874565
-7.373593289
-7.593912447
-7.777456848
-7.955316546
-8.099975726
-8.216459455
-8.32432254
-8.456815565
-8.60961034
-8.737136651
-8.811049446
-8.94736107
-9.029324362
-9.105476705
-9.190320096
-9.281016199
-9.371735769
-9.507503838
-9.649116491
-9.697062165
-9.745726119
-9.811161747
-9.859130012
-9.938365057
-10.04090491
-10.09760584
-10.20019631
-10.28821856
-10.38216451
-10.49360401
-10.58466048
-10.68160152
-10.76109116
-10.87266906
-10.96383976
-11.07473123
-11.11779261
-11.15208365
-11.18346943
-11.28862309
-11.36312169
-11.4514863
-11.48290493
-11.53696488
-11.62543156
-11.70001929
-11.81191522
-11.89167092
-11.97733339
-12.08058582
-12.12380266
-12.092263
-11.98608841
-11.92017498
-11.78332881
-11.62901591
-11.39443628
-11.10672907
-10.7274168
-10.2896467
-9.738369249
-9.150980024
-8.5030437
-7.872829993
-7.224091766
-6.615194039
-6.035090019
-5.517520175
-5.107559533
-4.761767097
-4.444169562
-4.127412495
-3.790709144
-3.386724291
-2.982907939
-2.587812123
-2.198599715
-1.773672159
-1.253541866
-0.797256392
-0.310930681
0.151038296
0.587184589
1.006937065
1.45468914
1.843723223
2.22211851
2.586276463
2.894592096
3.147078954
3.385234866
3.640704971
3.802913432
3.979506556
4.158999129
4.391706928
4.641717333
4.970161781
5.309579347
5.666441649
6.04582958
6.442813891
6.9244813
7.426178287
7.903124581
8.383507527
8.836258565
9.292412007
9.695462969
10.09025343
10.41120103
10.68437836
10.8892674
11.08623802
11.29135817
11.48569012
11.63409419
11.78549367
11.90254212
12.05629191
12.23134086
12.42634294
12.64940288
12.98798587
13.26081828
13.49343368
13.78158306
14.03762324
14.27400669
14.56019041
14.75710483
14.93342068
15.01421978
15.11579469
15.15661308
15.16480649
15.13809337
15.1061974
14.975658
14.84815146
14.6866596
14.48386322
14.41210182
14.37441876
14.36258367
14.40031354
14.44911526
14.53862972
14.65410494
14.77259264
14.92596402
15.05942932
15.13804588
15.16403181
15.1491961
15.08540562
15.02754589
14.87410291
14.67485739
14.48985714
14.3256814
14.14980253
14.03757747
13.94826147
13.86486083
13.87373025
13.85898077
13.93939066
14.06338644
14.14975526
14.24214347
14.34263593
14.43800319
14.51272178
14.53268627
14.49793066
14.40843261
14.26131229
14.05668179
13.79989778
13.50951189
13.24817874
12.87765437
12.53039858
12.25246194
11.98873884
11.79400767
11.67112855
11.59654858
11.59654858
11.71356357
11.83650919
12.0539506
12.29719114
12.49521478
12.65521046
12.77859627
12.85058303
12.88807155
12.83373563
12.68394053
12.50044007
12.2628538
11.96548988
11.74228756
11.59387269
11.42505506
11.29937953
11.18544498
11.05701252
10.97162887
10.84033487
10.83452166
10.81484496
10.79731311
10.80312487
10.81479684
10.78049677
10.73529306
10.63619248
10.47958375
10.31211353
10.01892188
9.728843491
9.420184056
9.096539934
8.768122086
8.377742168
8.078160313
7.781681908
7.544649995
7.335868048
7.217457297
7.127230915
7.169818306
7.282461256
7.38140073
7.471678402
7.578591383
7.637841884
7.671790647
7.66314982
7.598136403
7.487583684
7.360496943
7.188683306
7.104263187
6.946264112
6.810656562
6.763059023
6.749346022
6.772436361
6.817913486
6.882814514
7.012690906
7.176513436
7.364977894
7.550642773
7.745785796
7.932325147
8.107368364
8.214444888
8.346852908
8.437342192
8.474290668
8.460569887
8.443917197
8.316488681
8.200684741
8.045828187
7.845538635
7.685054662
7.501503719
7.380170134
7.258822892
7.185897612
7.203207594
7.273257019
7.385925946
7.524584366
7.713906808
7.914179669
8.084110841
8.239643634
8.364161624
8.398171066
8.378588434
8.280168195
8.207066189
8.144850169
8.102165507
8.150664942
8.199123223
8.280924505
8.46482676
8.682851677
8.901002643
9.144688425
9.405237023
9.657248023
9.901419136
10.10869406
10.31391449
10.53602335
10.78596918
10.99674334
11.12224063
11.24779124
11.30767647
11.37339733
11.36757423
11.37053361
11.38151231
11.38442436
11.29894424
11.22150369
11.14413207
11.10764724
11.12514932
11.21639848
11.37564083
11.54953924
11.73234
11.92994491
12.09026709
12.18475441
12.19863804
12.19346786
12.13339026
12.04696046
11.91224993
11.75786468
11.61741995
11.48874501
11.33750508
11.21773538
11.13230402
11.11260748
11.13230402
11.17828386
11.27245995
11.32356841
11.34695509
11.32428495
11.30161662
11.25556968
11.16430817
11.13588144
11.0563397
10.93377806
10.77406139
10.57729593
10.32385786
10.05389396
9.821244449
9.562563004
9.227882492
8.863064805
8.54062713
8.26044962
8.068703018
7.887913021
7.749137396
7.624854643
7.481067353
7.303404703
7.185002498
7.111381747
7.018300623
6.959132837
6.891345821
6.752832293
6.572574108
6.327497669
6.043666815
5.720383868
5.408095302
5.076517355
4.719942037
4.445449676
4.223518422
4.032517935
4.006669819
3.934149813
3.847330666
3.707341558
3.673625411
3.678643387
3.667858218
3.712359725
3.768305754
3.784813421
3.667107538
3.558043863
3.386549951
3.233038375
3.112541824
2.992059052
2.817801999
2.551803471
2.275088424
2.040006762
1.787730738
1.549860788
1.390094024
1.216717906
0.9875173
0.744010903
0.537020434
0.341502057
0.19896071
0.081503274
-0.047418709
-0.195667616
-0.383320935
-0.618244201
-0.861788949
-1.139001956
-1.407676177
-1.693515194
-2.009504214
-2.244580478
-2.432387805
-2.541337371
-2.594363431
-2.560636526
-2.501850992
-2.450983561
-2.400820552
-2.342042037
-2.258163617
-2.14061994
-2.022382966
-1.944280699
-1.939270887
-1.899847172
-1.869039042
-1.84108697
-1.86042364
-1.866135468
-1.955705647
-2.028095342
-2.111961629
-2.229503779
-2.439510377
-2.565697943
-2.683278359
-2.825983014
-2.943589135
-3.122927733
-3.327374311
-3.508890191
-3.677545343
-3.722047336
-3.823251904
-3.912976667
-4.002711041
-4.08668448
-4.173575737
-4.292057871
-4.412717684
-4.432149391
-4.634048966
-4.785664268
-4.922987786
-4.942386213
-5.043756146
-5.0998499
-5.080446798
-5.136543752
-5.207023747
-5.327892577
-5.384011723
-5.448785191
-5.462417449
-5.521417167
-5.589073947
-5.71575713
-5.841716022
-5.929546492
-6.045483162
-6.178013187
-6.265145428
-6.389113699
-6.535390365
-6.566384195
-6.482073904
-6.378282814
-6.167186692
-5.885605042
-5.635105427
-5.491937803
-5.430074077
-5.34518635
-5.24950123
-5.179721238
-5.106378131
-5.086270184
-5.0639548
-5.102808053
-5.145234673
-5.173285741
-5.237990319
-5.252370181
-5.314215866
-5.417807273
-5.524284524
-5.583289683
-5.679027427
-5.662473879
-5.662473879
-5.679026707
-5.749571039
-5.850322922
-5.911526101
-5.95904412
-5.95904412
-5.990003753
-6.054845877
-6.192415239
-6.294002989
-6.43238836
-6.559223283
-6.601759875
-6.492198435
-6.384780309
-6.29470984
-6.145582627
-5.979935001
-5.70131717
-5.386171278
-5.035203201
-4.675785518
-4.41783075
-4.179390945
-3.964008067
-3.753698966
-3.582919125
-3.43725205
-3.305246868
-3.224205819
-3.176821352
-3.120862736
-3.03983614
-2.941571812
-2.874896064
-2.695643516
-2.560823641
-2.393044441
-2.183044716
-1.947977693
-1.631250012
-1.315274244
-1.024425053
-0.761541344
-0.560259236
-0.358282871
-0.142693138
0.06713921
0.310665685
0.504030311
0.663752791
0.839953985
0.985366958
1.133640882
1.251123406
1.388692014
1.520511233
1.610065018
1.648781108
1.693208528
1.869479021
2.236406716
2.597008197
3.020035687
3.43750891
3.799212578
4.090691776
4.362847374
4.682569029
4.952082404
5.121059165
5.29510897
5.334680695
5.385018843
5.401563909
5.426758972
5.428920838
5.42605322
5.358414883
5.288622658
5.260566433
5.313813064
5.476399684
5.622478864
5.75420165
5.872266619
5.939211805
6.042915646
6.161042003
6.251090095
6.36422513
6.429066506
6.437684345
6.39299526
6.347557037
6.299298267
6.217902908
6.124989312
5.958642311
5.752743288
5.493652374
5.277813726
5.055566958
4.943391913
4.870826538
4.823392896
4.784603464
4.765209573
4.740040373
4.742951652
4.745816229
4.77671432
4.757320652
4.734311997
4.692663216
4.577684134
4.465586973
4.266595544
4.081354614
3.899721289
3.686568
3.543744031
3.4684023
3.437507475
3.493483965
3.552324047
3.619045253
3.644177664
3.683613307
3.67789198
3.683659238
3.667152751
3.70663606
3.670012658
3.627670469
3.507125039
3.341359536
3.134051097
2.918161668
2.663618833
2.375453015
2.003482316
1.622982479
1.208900294
0.839996961
0.532011849
0.361530173
0.201814774
0.062129407
-0.005163066
0.002698631
0.056373327
0.15661033
0.248986039
0.372154461
0.481004435
0.511797776
0.612787896
0.682985447
0.77251232
0.859187428
0.951573376
0.996691014
1.080515627
1.200851322
1.399315647
1.749667489
2.049231526
2.348805023
2.637011576
2.908042332
3.210727226
3.47693355
3.723800706
4.001603247
4.240739072
4.476335424
4.676041335
4.867208862
5.049786988
5.215876011
5.294260236
5.373406848
5.40146823
5.364759502
5.409365763
5.48490761
5.650409521
5.889436136
6.168149102
6.447008669
6.706560836
6.953994252
7.126473775
7.329307746
7.501222714
7.645016721
7.780168255
7.861837465
7.931994683
8.010811739
8.013694643
7.993469178
7.965306354
7.891505814
7.835101329
7.861128933
7.988412426
8.093330498
8.350921774
8.644891209
8.902142956
9.140000085
9.435363337
9.727370579
9.962899337
10.21604817
10.43228273
10.63190765
10.87392635
11.07308046
11.24975336
11.43235899
11.59463597
11.73721974
11.87184361
11.9999793
12.13181379
12.34877705
12.56951657
12.97122769
13.28380261
13.58647753
13.91166687
14.21438293
14.45979521
14.70847845
14.92853009
15.13693074
15.33956785
15.47329525
15.5283159
15.54541245
15.52753837
15.4926213
15.33587986
15.09466223
14.9211203
14.73591133
14.54786299
14.39253414
14.26242001
14.19295012
14.22471331
14.27941632
14.42060586
14.59075073
14.76993139
14.90257432
15.05904217
15.17479529
15.3195773
15.45251534
15.57441346
15.71422363
15.76109165
15.80203739
15.78788526
15.68296889
15.61600218
15.48514408
15.41528035
15.38630312
15.47324768
15.54016789
15.70299467
15.87120609
16.11036831
16.34684417
16.53649411
16.78468214
17.05644396
17.32330815
17.55752469
17.75145442
17.87782561
17.93954494
17.94780859
17.98544214
17.99675847
18.02313343
18.17383098
18.42125533
18.69852767
19.01485807
19.35837428
19.73537468
20.12542752
20.48967685
20.86325725
21.31922397
21.85146297
22.38336381
22.94449044
23.52908148
24.06681486
24.60444393
25.0882664
25.43826862
25.81403178
26.02584465
26.34749496
26.63155883
26.87938987
27.03368699
27.28566971
27.61086726
27.97761556
28.37167116
28.7157469
29.05763843
29.39739137
29.77046241
30.12588217
30.39536244
30.71053679
30.97831938
31.19076774
31.37096767
31.45996257
31.51203916
31.48602454
31.37184424
31.18496934
30.89157512
30.55331112
30.17399176
29.79941659
29.52573567
29.19863581
28.86605727
28.52473859
28.24229969
27.94111163
27.61488026
27.27108453
26.95643247
26.67716414
26.44576343
26.15897525
25.93178
25.63986153
25.27737261
24.88516356
24.49733235
24.08952163
23.67048597
23.20059316
22.74163148
22.31131554
21.81672882
21.35072385
20.81649031
20.31772394
19.87389256
19.49358857
19.08461118
18.67056617
18.26960283
17.76123071
17.24229539
16.63360924
16.05367798
15.47543102
15.01446225
14.58330285
14.11235456
13.6910659
13.25654027
12.76549295
12.23220341
11.61732563
10.97534294
10.26345635
9.521896869
8.816748925
8.10136396
7.458035239
6.958471932
6.476724116
5.976002463
5.489418839
5.095967076
4.736516098
4.508721818
4.303289345
4.078537115
3.890431522
3.688019155
3.432582649
3.213772268
3.015111449
2.810724597
2.59203914
2.38987824
2.101769698
1.843771949
1.580802746
1.264131965
1.051355623
0.822166071
0.645965587
0.508473056
0.343747375
0.237051937
0.119594284
0.063720082
-0.00071763
0.022212142
0.108877803
0.287919666
0.478429616
0.592990392
0.729783901
0.850154459
0.979092864
1.080094428
1.121656581
1.124511175
1.07148207
1.062917014
1.045739696
1.096568504
1.11589869
1.182502678
1.2047354
1.260575899
1.330787631
1.431802242
1.541434527
1.711979751
1.863203236
2.048107094
2.177116758
2.334051218
2.498918954
2.669569714
2.84596002
2.954946594
3.100544363
3.221086143
3.322236258
3.319376694
3.296408656
3.091967556
2.927019658
2.798685941
2.628018107
2.554895499
2.493252038
2.451658836
2.479574834
2.557705789
2.683858398
2.818645267
2.933392118
3.048151464
3.117696751
3.073223335
2.961319931
2.845867516
2.655142104
2.436483853
2.245819734
2.030081886
1.792133918
1.596535768
1.386632343
1.235489437
1.174594903
1.152408984
1.19467492
1.284216238
1.396697166
1.522758736
1.696111829
1.844478486
2.003533197
2.238609269
2.479483792
2.74546607
3.020083739
3.297676274
3.594711519
3.878194397
4.161068662
4.377256182
4.635149061
4.794701297
4.95790752
5.109642631
5.323260271
5.62689903
5.955914625
6.349912012
6.780307927
7.222644303
7.70805412
8.177379832
8.643614045
9.071232986
9.587243933
10.00442807
10.46221391
10.82151455
11.13230913
11.34629181
11.5398968
11.6883304
11.85071003
11.95606714
12.05342551
12.14789978
12.28201083
12.40521738
12.52258582
12.64293337
12.78099552
12.91913319
13.06541778
13.21174054
13.32063875
13.40086561
13.46422846
13.55923312
13.61965278
13.67416457
13.6911175
13.65648982
13.62480464
13.58132798
13.42078109
13.2080865
12.95812018
12.71425677
12.47062733
12.23306815
12.00160698
11.79305068
11.59850653
11.41068522
11.33101948
11.29451104
11.22952384
11.12148298
10.96533526
10.76258565
10.54902407
10.27301745
10.00523533
9.686827009
9.331727965
8.924074911
8.496578479
8.084068161
7.703049984
7.390224438
7.114450635
6.858307156
6.62967188
6.435048598
6.302453555
6.195074965
6.143958269
6.132427276
6.132427276
6.200111335
6.284422053
6.352125035
6.388145835
6.42779514
6.371570649
6.278630488
6.115812652
5.950174143
5.694614106
5.433433804
5.155780285
4.91417763
4.746004518
4.605899762
4.468686063
4.454322892
4.476571056
4.650406859
4.952973817
5.391645735
5.844323636
6.344920313
6.778939734
7.190945657
7.627924201
8.068941003
8.507505982
8.914693879
9.251969194
9.535801752
9.799496375
10.03213042
10.23948937
10.45864305
10.75448706
11.11919255
11.50188071
11.88513729
12.31951021
12.84419727
13.43920708
14.04452444
14.74104344
15.44203032
16.1744804
16.86324623
17.53121911
18.18057914
18.84447981
19.45403186
20.09637551
20.70228961
21.3199282
21.91853561
22.39880154
22.83172622
23.30582112
23.87399954
24.47141599
25.10965955
25.7416936
26.40270476
27.0168756
27.72256371
28.51589624
29.37606806
30.40208827
31.39952378
32.34489562
33.07948656
33.73581569
34.3468604
34.8846568
35.31535151
35.65574763
35.94631241
36.23075575
36.36941375
36.41836244
36.36947156
36.2103959
35.99592417
35.72022079
35.41026414
35.12517811
34.84194167
34.59707431
34.28793714
34.03429534
33.78140964
33.48897128
33.20775159
32.89415543
32.511995
32.00891343
31.43384993
30.77723324
30.0017888
29.14043246
28.22769065
27.3581954
26.45145808
25.66062398
24.86550894
24.07229703
23.27463952
22.5453046
21.83215403
21.2123663
20.65181973
20.08192359
19.63264412
19.22629234
18.7672603
18.28985773
17.77243424
17.24151025
16.70609893
16.13491601
15.46280546
14.76470232
14.0540719
13.32207542
12.52186024
11.74314196
11.0293529
10.37409051
9.731829298
9.09876232
8.521130677
7.924148953
7.348225653
6.758627173
6.181278684
5.635499809
5.157843406
4.624487338
4.068544554
3.516595194
2.894640143
2.27307289
1.631689936
1.044241162
0.353059544
-0.371716855
-1.166760219
-2.048044745
-2.916178813
-3.703854265
-4.334952105
-4.881751563
-5.412451282
-5.896052953
-6.315288188
-6.760073921
-7.182911979
-7.631402048
-8.018167308
-8.34305336
-8.626225347
-8.850121343
-9.096663964
-9.207672555
-9.326682948
-9.419596007
-9.505274498
-9.570615468
-9.601842995
-9.613423035
-9.61921393
-9.644655238
-9.673705658
-9.722366217
-9.699815182
-9.634402063
-9.540719106
-9.455790499
-9.359263095
-9.23734936
-9.151736649
-9.095193744
-8.992937207
-8.905251467
-8.803758531
-8.716069331
-8.58566376
-8.531337566
-8.443002728
-8.397400049
-8.346741433
-8.296090111
-8.301150751
-8.369160889
-8.366275409
-8.338038505
-8.352510677
-8.364098645
-8.392336714
-8.409744467
-8.406858686
-8.381551465
-8.339550628
-8.333733078
-8.297554303
-8.268613827
-8.251259391
-8.259203401
-8.284549751
-8.272964135
-8.270079364
-8.258494173
-8.258494173
-8.246908598
-8.229555115
-8.189791871
-8.215133776
-8.215133776
-8.231777447
-8.243361855
-8.265775405
-8.279536368
-8.282421209
-8.336713141
-8.299824788
-8.325173757
-8.338936802
-8.333876398
-8.296988312
-8.271688204
-8.249274317
-8.235514409
-8.147955422
-8.103142846
-8.069158734
-7.987400649
-7.868810066
-7.756014874
-7.625969595
-7.507480731
-7.408512998
-7.326929164
-7.202766517
-7.148621197
-7.086560011
-7.033135596
-7.004280788
-6.981933195
-6.959586669
-6.96755441
-6.973352626
-6.91998807
-6.902688671
-6.868798715
-6.88614449
-6.891942426
-6.92583476
-6.902737007
-6.902737007
-6.945303806
-6.979199258
-7.029694169
-7.12857847
-7.252720728
-7.345142899
-7.477275053
-7.610202289
-7.681024971
-7.771365464
-7.864606537
-7.943410667
-8.038864872
-8.093122881
-8.121342333
-8.15244694
-8.203836739
-8.209652372
-8.209652372
-8.156087653
-8.099646572
-8.043213404
-7.998365435
-7.961507537
-7.902211351
-7.816896493
-7.772073121
-7.704115273
-7.62823636
-7.548735478
-7.506111804
-7.463492308
-7.438243729
-7.387656315
-7.342925265
-7.298151059
-7.284422993
-7.256259135
-7.231022328
-7.208663707
-7.146594365
-7.002961015
-6.873794984
-6.721621905
-6.513256181
-6.358274134
-6.144268014
-5.91091768
-5.713641713
-5.511403474
-5.325777824
-5.117186279
-4.940319465
-4.746971118
-4.52781122
-4.272067435
-3.952566021
-3.655413236
-3.316733793
-3.008254416
-2.666928379
-2.333565233
-1.980193983
-1.636213845
-1.283726952
-0.931288648
-0.562412944
-0.120511734
0.352173591
0.853525256
1.373572278
1.875144301
2.362528934
2.855097828
3.339956269
3.853053824
4.349237554
4.935595801
5.533991187
6.147394998
6.806228602
7.485412285
8.193927132
8.935585493
9.6729646
10.41415457
11.1570629
11.95678311
12.71852545
13.42732324
14.21945275
15.01141169
15.85841236
16.67464032
17.51762502
18.36755111
19.23689958
20.09866723
20.94676386
21.77268191
22.57393602
23.39471284
24.23318084
25.03056308
25.81720144
26.58429469
27.3436547
28.08878624
28.83666935
29.61876109
30.39367773
31.2242482
32.03938091
32.87799444
33.74532668
34.63801342
35.54133529
36.47182261
37.43076493
38.39851093
39.32565077
40.17332163
40.95012927
41.74001196
42.51744445
43.29277596
44.02336447
44.77513243
45.516378
46.22407855
46.9325926
47.66651761
48.39047005
49.03956632
49.66629145
50.33146345
50.87426462
51.41768474
51.90024635
52.44206084
52.99660869
53.53427171
54.10198943
54.67386424
55.19992002
55.78782843
56.34976881
56.84807777
57.25496095
57.68651678
57.99201517
58.37368786
58.71679317
59.10794546
59.55732203
60.01418331
60.43094624
60.726834
60.89273063
61.13511168
61.3390462
61.53233851
61.66781916
61.87370079
62.05809694
62.20826894
62.39471924
62.43028764
62.53258272
62.71015232
62.74773622
62.79785529
62.78536804
62.76030925
62.77278589
62.62607
62.49233311
62.37160287
62.23909784
62.08267526
61.92098885
61.78429307
61.66032583
61.63017623
61.5068256
61.40644156
61.41837215
61.43627734
61.49466302
61.50074297
61.61205958
61.60605569
61.70560623
61.76608573
61.77815562
61.79033024
61.76005181
61.69504493
61.52487637
61.47838763
61.35563454
61.32577708
61.40800241
61.42599898
61.37956018
61.33777548
61.34968139
61.31388323
61.36618121
61.48897437
61.51153101
61.51761426
61.64702007
61.74670448
61.83610282
61.75422034
61.69524582
61.64249008
61.62594259
61.61540847
61.59730197
61.62742105
61.60487794
61.63510239
61.72269386
61.69850101
61.70452138
61.65618461
61.67886329
61.56740468
61.63214328
61.62013037
61.67896142
61.73177807
61.73177807
61.72575086
61.75599555
61.79844782
61.81063048
61.78033206
61.78033206
61.82727748
61.87588403
61.86377414
61.82727748
61.79686414
61.80894611
61.86208685
61.85603404
61.8255922
61.83163901
61.81954658
61.83778564
61.79072569
61.67886329
61.74383601
61.74996511
61.74996511
61.7393886
61.82271939
61.86367542
61.85157188
61.83332614
61.81508972
61.83937295
61.833226
61.82113446
61.85762381
61.90021701
61.9108491
61.88194228
61.88800022
61.8834331
61.79993761
61.78785917
61.74087554
61.73474825
61.75293554
61.82411026
61.73474825
61.73474825
61.65924559
61.63658129
61.53126272
61.48476444
61.53882258
61.56288933
61.61107894
61.59454822
61.49976583
61.47123983
61.46516564
61.36491536
61.24260576
61.24853863
61.28884033
61.3052082
61.34548572
61.3095939
61.25593061
61.2039125
61.1919651
61.12813067
61.15033254
61.15624954
61.19196659
61.24406171
61.24406171
61.20391398
61.26790232
61.24406171
61.3021863
61.23209907
61.18604437
61.20984105
61.15634752
61.16226565
61.15634752
61.2365728
61.30062773
61.25885124
61.21275592
61.24697975
61.20080517
61.20673165
61.25291494
61.28279998
61.28279998
61.20236028
61.20838371
61.13259116
61.10284819
61.0509854
61.0391933
61.05543355
61.00364824
60.90475722
60.91649955
60.96804552
60.92814893
60.98125806
61.04479662
61.10255474
61.06848711
61.04479662
61.03890043
61.03890043
61.04924242
61.04924242
61.11291754
61.15896347
61.11892392
61.107105
61.15905998
61.19322548
61.19322548
61.19924717
61.16352187
61.12202319
61.20964178
61.20371623
61.25573253
61.24979682
61.30793203
61.32431137
61.34069926
61.27656258
61.28250335
61.31680479
61.31680479
61.40946756
61.4319667
61.50838999
61.59109922
61.61373022
61.58962399
61.53704928
61.52055795
61.49809382
61.48152562
61.48750548
61.48152712
61.59267689
61.58667675
61.53410553
61.47554841
61.42306721
61.47104189
61.43050499
61.41250582
61.45889627
61.41847245
61.49496016
61.53548345
61.57006426
61.56554401
61.58963151
61.63628732
61.70117038
61.84959379
62.05830175
62.29149164
62.27921644
62.35173598
62.38271077
62.31172871
62.31172871
62.27630045
62.30558558
62.29320296
62.22704992
62.17337007
62.01269753
61.83462037
61.59878058
61.1666374
60.80924825
60.32538725
59.69782101
58.96215685
58.09378508
57.16933283
56.13612464
55.04738243
53.99232491
52.96816947
51.89449075
50.72693008
49.47414089
48.2332186
46.9880663
45.77952495
44.51021277
43.21779485
41.96763191
40.70850241
39.46898975
38.29045785
37.08223865
35.83731432
34.56030183
33.34292766
32.16511478
30.97646325
29.77024624
28.55313073
27.36847334
26.17081148
24.99240374
23.86755231
22.70728578
21.55989024
20.436035
19.34384243
18.22722937
17.12371156
16.05801321
14.93720026
13.8480384
12.7522508
11.66773234
10.57867732
9.450682687
8.35238617
7.2680225
6.180480497
5.103814
3.989452793
2.921114802
1.851591159
0.726880919
-0.367505528
-1.489972787
-2.60153564
-3.716939401
-4.822954463
-5.972553864
-7.104341135
-8.250506755
-9.479892989
-10.68455474
-11.91668418
-13.08898745
-14.26100414
-15.42798177
-16.56645134
-17.71994457
-18.88392454
-20.02023633
-21.20702859
-22.33067307
-23.46033224
-24.59423551
-25.68204965
-26.78308679
-27.7653185
-28.77203204
-29.75637002
-30.65969088
-31.50180666
-32.2533059
-33.01442657
-33.72105306
-34.30513352
-34.89678574
-35.47250236
-35.99566834
-36.47424337
-36.86086604
-37.22241709
-37.58482398
-37.93179664
-38.23393083
-38.4338419
-38.70587303
-38.89976753
-39.12651876
-39.32901169
-39.48193405
-39.63798897
-39.70681101
-39.86343599
-39.99885306
-40.13080533
-40.13080533
-40.17862328
-40.21237944
-40.27429851
-40.33345096
-40.46513393
-40.50937325
-40.60551988
-40.69711471
-40.78216044
-40.83421686
-40.86731425
-40.92606414
-40.98579703
-40.99342176
-41.01146616
-41.10076731
-41.14922266
-41.15686731
-41.20157078
-41.21967247
-41.23491628
-41.26821592
-41.29486805
-41.31679643
-41.36160858
-41.36160858
-41.38736344
-41.42841763
-41.41312849
-41.41312849
-41.39403836
-41.41312945
-41.42461125
-41.46568901
-41.45039109
-41.47330874
-41.48861207
-41.46188044
-41.44277597
-41.42367712
-41.44945659
-41.43135305
-41.41606322
-41.43803249
-41.38555735
-41.36740957
-41.38268796
-41.36740957
-41.39316672
-41.3854953
-41.38836482
-41.3998432
-41.3998432
-41.3998432
-41.40751727
-41.48586718
-41.51554698
-41.46675564
-41.45907552
-41.44377916
-41.49542746
-41.4925532
-41.48105937
-41.45907648
-41.48874305
-41.48874305
-41.43997188
-41.40271621
-41.38362914
-41.36454671
-41.35787481
-41.29873644
-41.30253642
-41.2911381
-41.3063986
-41.310261
-41.29213419
-41.33312834
-41.29979462
-41.35126561
-41.36934685
-41.39516778
-41.37321394
-41.38369118
-41.31692803
-41.29406637
-41.24550372
-41.22359926
-41.21600965
-41.23405344
-41.18267473
-41.17502801
-41.12270108
-41.14457181
-41.13313917
-41.07799052
-41.04472468
-41.08177676
-41.04472468
-41.05614194
-41.02667117
-41.00862261
-40.9374694
-40.95264788
-40.92706324
-40.9090419
-40.86453656
-40.8199996
-40.83892349
-40.82760523
-40.76801484
-40.66787026
-40.70094724
-40.65658107
-40.619765
-40.56411787
-40.50476235
-40.5273536
-40.53486466
-40.48685491
-40.43881925
-40.43500735
-40.45388453
-40.43599065
-40.44349244
-40.44724364
-40.46514052
-40.45757607
-40.46889388
-40.43218079
-40.4256032
-40.40015792
-40.38983524
-40.3672911
-40.33063336
-40.29025378
-40.22078031
-40.22078031
-40.20300907
-40.25461848
-40.19645377
-40.1927174
-40.1898991
-40.21146504
-40.18518249
-40.15615411
-40.1421341
-40.10933053
-40.10186572
-40.06908156
-40.04664387
-40.02421356
-40.00924355
-39.99427681
-39.96160505
-39.95128721
-39.9185762
-39.87472048
-39.87844039
-39.88594149
-39.88222117
-39.86728219
-39.86356288
-39.86075814
-39.8933818
-39.88587989
-39.89984734
-39.90356861
-39.88118519
-39.89240633
-39.93627338
-39.94750355
-39.94750355
-39.91479342
-39.92602006
-39.94377895
-39.96154338
-39.93908028
-39.93908028
-39.92132261
-39.89893339
-39.96062954
-39.98682646
-39.95318192
-39.98963637
-40.0036858
-40.02892089
-40.0401663
-40.0036858
-40.02519372
-40.1056617
-40.14966611
-40.09159124
-40.1318526
-40.1684028
-40.20497175
-40.25658266
-40.26032255
-40.29694119
-40.33358062
-40.34113115
-40.31860328
-40.24536143
-40.18628591
-40.08327186
-39.98041345
-39.82729854
-39.68571252
-39.45338853
-39.17848052
-38.88624451
-38.5237519
-38.12386423
-37.66642354
-37.13449842
-36.46720574
-35.77739754
-34.95095257
-34.07132656
-33.0775694
-32.13044004
-31.11774517
-30.07436797
-29.04514531
-27.97256087
-26.90649742
-25.82253929
-24.7429545
-23.63588219
-22.46834606
-21.31056822
-20.1320897
-18.96846869
-17.85956705
-16.70520536
-15.53995677
-14.37532003
-13.22849745
-12.07240265
-10.89940161
-9.744824305
-8.617373384
-7.447777865
-6.30365904
-5.128275767
-3.994502777
-2.820735513
-1.678208447
-0.587170264
0.537255357
1.639697419
2.717635969
3.81876857
4.890457782
6.009223616
7.112986198
8.219361926
9.320107335
10.41053693
11.5194069
12.59819005
13.75600311
14.87952655
16.02607323
17.18826191
18.36005767
19.49274753
20.70229114
21.86139815
23.08135917
24.33683532
25.55564744
26.7902368
28.08624286
29.36275291
30.62550191
31.94128285
33.2769651
34.61606364
35.99042978
37.38911452
38.75010949
40.11975661
41.50994984
42.853444
44.23081215
45.60948744
47.07230404
48.45852432
49.76602911
51.10525362
52.4069208
53.72390501
54.93742448
56.10388868
57.14146337
58.11256049
58.92161085
59.67204666
60.33815062
60.99448497
61.5292029
61.9497392
62.38695051
62.73977154
63.05263078
63.29381917
63.51940608
63.68855885
63.73219443
63.72574471
63.68697542
63.6934147
63.76784816
63.67409641
63.56772141
63.41046762
63.35458741
63.25417327
63.10027327
63.00702424
62.99599495
62.76972102
62.65407561
62.52031541
62.356172
62.21299112
62.12248406
62.11017628
62.09797298
62.02157048
62.04452118
62.03843209
62.0857761
62.11487859
62.13940183
62.13329521
62.18088743
62.24080926
62.28857138
62.30548079
62.33015946
62.36565284
62.37029324
62.37029324
62.34094501
62.430495
62.41351346
62.45527683
62.43666377
62.43049654
62.43049654
62.35163412
62.28535265
62.23608733
62.29612059
62.32079157
62.35012164
62.39795745
62.36242584
62.31464659
62.30850287
62.30850287
62.2591997
62.30850133
62.40573213
62.47228056
62.45365536
62.47845641
62.53897764
62.5514624
62.59341954
62.59341954
62.61833731
62.56852109
62.59962057
62.62454355
62.576345
62.528122
62.44910268
62.38886507
62.31021207
62.27317539
62.34558004
62.30235732
62.28997757
62.26533183
62.26533183
62.20536133
62.1639434
62.19923985
62.18850643
62.15322251
62.18389397
62.24382178
62.21308945
62.27921182
62.28534957
62.27297527
62.36242275
62.39795281
62.37321836
62.38553359
62.41027821
62.41644127
62.32693318
62.36242121
62.38098971
62.34547974
62.29148702
62.29762727
62.33459384
62.31766651
62.28223126
62.23447919
62.22825188
62.21600087
62.21138421
62.16374401
62.16985678
62.18218885
62.18218885
62.12238144
62.08107677
62.07498188
62.12248253
62.06898607
62.05679931
62.02166818
62.00950036
61.98049852
61.94396138
61.92725237
61.93341823
61.96386854
61.92277829
61.89842888
61.88174321
61.94714712
61.92277829
61.85137452
61.83917719
61.83917719
61.86953379
61.85732772
61.78607758
61.76183643
61.72101581
61.65007863
61.60940544
61.63352708
61.56279007
61.52223117
61.51016315
61.58087942
61.48015908
61.53273668
61.59740285
61.59740285
61.65165781
61.62752203
61.63953932
61.68785003
61.61698889
61.67581546
61.66378407
61.70610787
61.70610787
61.72427826
61.72427826
61.6955464
61.67739142
61.66526133
61.5763576
61.53421071
61.58078161
61.5867806
61.59730498
61.60340507
61.56878709
61.51614852
61.53420771
61.62752052
61.5914018
61.64416839
61.75590474
61.67275585
61.57321152
61.58530408
61.60940845
61.66821908
61.67423354
61.65609259
61.64406887
61.62594409
61.60182836
61.63796076
61.67265473
61.72556036
61.67265624
61.69070876
61.6545147
61.66062607
61.66062607
61.68478772
61.66663906
61.73158601
61.7073877
61.72555884
61.70284583
61.67265322
61.73306803
61.78607607
61.83303027
61.90449009
61.91661458
61.97143634
62.04771286
62.07218186
62.16253847
62.32552218
62.40431432
62.55003765
62.56872319
62.61701214
62.65284705
62.65284705
62.65284705
62.73087734
62.73087734
62.68709265
62.65121633
62.57186994
62.4864536
62.24552424
62.11357088
61.77548109
61.43959985
61.03184449
60.58397626
60.04162393
59.41933964
58.75989221
58.07067367
57.30698902
56.57438983
55.7054354
54.82182997
53.82945713
52.92893939
52.01886301
51.06084822
50.09096127
49.13266638
48.17640702
47.19549797
46.20446385
45.20349359
44.1918954
43.1472592
42.17338703
41.11718986
40.05619856
39.07329546
38.00744216
36.96406942
35.94896645
34.97295148
33.95137839
32.97867918
31.98021735
31.01510776
30.08281827
29.12398245
28.2089939
27.31141523
26.36106813
25.44069946
24.51470996
23.62910121
22.76730496
21.92014601
21.07799827
20.26199274
19.43735275
18.61233766
17.75218838
16.98151575
16.16999423
15.36776091
14.57745144
13.75455349
12.93746853
12.12381731
11.30094907
10.51179946
9.707190096
8.899441153
8.110108717
7.299913579
6.51642793
5.713988644
4.890409622
4.101574259
3.325001133
2.566277211
1.79653281
1.046442403
0.28862298
-0.472702705
-1.211176877
-1.941986116
-2.641584333
-3.353014759
-4.020443126
-4.67691514
-5.306696465
-5.91406852
-6.470959931
-7.031342356
-7.516495525
-7.940053885
-8.364050144
-8.760192873
-9.134338323
-9.495070548
-9.792923245
-10.09104417
-10.26201086
-10.47532587
-10.65964497
-10.81639441
-10.94986992
-11.05203061
-11.12355957
-11.2031204
-11.28050781
-11.32942202
-11.34331077
-11.34039914
-11.39739156
-11.38865513
-11.35428696
-11.34044589
-11.28346484
-11.20970169
-11.13304855
-11.04983631
-10.93895421
-10.88500596
-10.81134361
-10.72312485
-10.67207227
-10.57518234
-10.50963823
-10.48703191
-10.39015207
-10.33339894
-10.27660876
-10.20817927
-10.18269419
-10.13101788
-10.09389361
-10.07136432
-10.04227885
-10.0059255
-9.957222426
-9.96596507
-9.920926557
-9.886771338
-9.841695717
-9.79586602
-9.778390723
-9.758779803
-9.713721571
-9.702850139
-9.671613264
-9.659983278
-9.64327423
-9.620775717
-9.623670488
-9.597518922
-9.622957871
-9.591728398
-9.591728398
-9.591728398
-9.614272195
-9.608482111
-9.614272922
-9.588122808
-9.602644912
-9.588122808
-9.596855026
-9.60558747
-9.583091462
-9.583091462
-9.583091462
-9.568570195
-9.599797534
-9.574359598
-9.556943751
-9.618688009
-9.618688009
-9.61289785
-9.620871603
-9.589642323
-9.570042413
-9.544606704
-9.53008708
-9.53008708
-9.52790407
-9.533692781
-9.576544359
-9.602694305
-9.668054044
-9.670949222
-9.69639444
-9.727633625
-9.739265958
-9.773405945
-9.753795318
-9.719610108
-9.731242163
-9.713770254
-9.679636358
-9.662215088
-9.656424181
-9.656424181
-9.693451089
-9.68471637
-9.692691824
-9.700667467
-9.686141141
-9.714435834
-9.705700568
-9.686093915
-9.694829396
-9.706413361
-9.694829396
-9.697772759
-9.674511378
-9.708644027
-9.705748524
-9.702852319
-9.697772759
-9.734092107
-9.762390858
-9.762390858
-9.779105125
-9.79653249
-9.819090074
-9.808215203
-9.768991
-9.768991
-9.808974731
-9.800236259
-9.811871132
-9.832245498
-9.843881495
-9.855470653
-9.867107469
-9.893280178
-9.862025398
-9.830726336
-9.839464885
-9.831485916
-9.777680684
-9.758069806
-9.749332672
-9.74643609
-9.734803507
-9.73190705
-9.728963387
-9.720227742
-9.739836395
-9.748572553
-9.711539555
-9.700667467
-9.6606967
-9.672326711
-9.706459137
-9.644698826
-9.641803148
-9.684667691
-9.693402409
-9.715905055
-9.70721698
-9.70721698
-9.70721698
-9.70721698
-9.718136511
-9.721032848
-9.700665287
-9.686138235
-9.652007147
-9.660741743
-9.62077499
-9.62077499
-9.640377838
-9.617879517
-9.612041429
-9.637482196
-9.622958597
-9.657133963
-9.707976278
-9.716711604
-9.719607202
-9.74795196
-9.713815305
-9.722550782
-9.688415992
-9.702943143
-9.745815501
-9.734943025
-9.743679056
-9.732046568
-9.774922664
-9.806217178
-9.81201141
-9.798192495
-9.795296214
-9.741544804
-9.744440617
-9.772740247
-9.777820948
-9.789455034
-9.789455034
-9.783661196
-9.803985859
-9.803985859
-9.806882943
-9.826496705
-9.871570248
-9.891187855
-9.89916827
-9.912992144
-9.929714764
-9.929714764
-9.968958114
-9.974802483
-9.98644354
-9.980598962
-9.974755216
-10.02060919
-10.00312193
-10.00312193
-10.05696419
-10.02274671
-9.955131876
-9.890428137
-9.802466826
-9.723264338
-9.595431359
-9.397202234
-9.175858792
-8.934378376
-8.716207723
-8.461212868
-8.133345315
-7.768906383
-7.376611967
-6.916827396
-6.474774362
-5.939520712
-5.402577532
-4.857515341
-4.30209997
-3.696864648
-3.08056061
-2.39149969
-1.661212316
-0.861039722
-0.024487501
0.806350123
1.64306851
2.469411829
3.286894752
4.151026954
4.987358102
5.793804887
6.587649818
7.41603505
8.206880222
9.01602764
9.835684355
10.63480938
11.45279141
12.22698421
12.98145547
13.77507978
14.56546196
15.36460794
16.18178704
16.9731513
17.73253807
18.50645766
19.3408169
20.18255424
20.99582755
21.78659142
22.57783978
23.34322762
24.15617786
24.99250726
25.81949122
26.66192589
27.55421675
28.40661813
29.28229666
30.14568438
31.02002665
31.90246777
32.85654595
33.80376364
34.74147995
35.69002172
36.61161162
37.58319539
38.54925702
39.52944994
40.51992534
41.53288475
42.56488624
43.59945161
44.62792004
45.67186465
46.73047007
47.74412241
48.73560786
49.71714599
50.74489001
51.82363731
52.81605827
53.79046606
54.68009737
55.62396411
56.50148999
57.37845045
58.15456718
58.89396521
59.67639562
60.25305541
60.87388039
61.41856677
61.9911586
62.44131208
62.92979474
63.30839332
63.64034443
63.79887817
63.90123554
63.82644959
63.6290699
63.40262021
63.23992552
63.1398055
63.02908903
62.82611841
62.69147741
62.67434635
62.63074797
62.53897298
62.4955726
62.45992649
62.38724564
62.2839359
62.15181348
62.13348674
62.15642258
62.10886877
62.1272802
62.09206749
62.12107646
62.18087975
62.22232092
62.23457297
62.25306113
62.26532721
62.28222511
62.24522281
62.24522281
62.25135209
62.18529069
62.20375021
62.05969116
62.10096671
62.03513141
62.02285897
62.01677574
62.06408602
62.04581218
62.06878119
61.98477827
61.93749195
61.88432063
61.83570223
61.89494872
61.82965614
61.88283281
61.88283281
61.87667714
61.89336005
61.82202474
61.88730105
61.88124325
61.9040886
61.93450816
61.95888635
62.00770124
62.12087582
62.12708105
62.12087582
62.1147714
62.10256777
62.08576999
62.03832669
62.0795732
62.10256777
62.13168486
62.13168486
62.13779269
62.13779269
62.11937334
62.13168486
62.03533149
62.02315821
61.95152119
61.95152119
61.82083417
61.81469093
61.76173047
61.73750848
61.77380016
61.81013471
61.793497
61.72841805
61.7162694
61.7162694
61.73444729
61.66949432
61.65293236
61.62426677
61.51898995
61.5009396
61.48887834
61.48280071
61.45429173
61.49025276
61.48427237
61.54893682
61.50084353
61.5474636
61.5009411
61.47241552
61.49044932
61.53705379
61.5009411
61.41250432
61.39607877
61.44851455
61.47848962
61.50849358
61.56111917
61.51447863
61.57310922
61.53253684
61.52654832
61.57320701
61.59129943
61.55070328
61.52213204
61.50564861
61.56426402
61.58687543
61.65766754
61.66367995
61.66367995
61.71202696
61.70146346
61.69544218
61.7423565
61.71972937
61.63667778
61.577927
61.59592431
61.54923148
61.6425896
61.58992505
61.57782919
61.57173414
61.58372979
61.60182986
61.65461426
61.58372979
61.6363838
61.64850256
61.64249159
61.63796076
61.60330568
61.61531356
61.52203741
61.49202039
61.51006706
61.50408287
61.50408287
61.47555441
61.48153162
61.47545542
61.55198572
61.57458818
61.50987187
61.52193978
61.5624983
61.58058447
61.53244218
61.63333262
61.65747293
61.69219033
61.64387284
61.67857495
61.75560962
61.75560962
61.82074469
61.84959379
61.84959379
61.90886719
62.0033252
61.99724435
62.03384545
62.02765925
61.99864012
61.92695864
61.87370535
61.83114897
61.83719687
61.76144287
61.71459925
61.74938105
61.67226381
61.57282035
61.45566912
61.37937627
61.19896917
61.11738626
60.99603144
60.87513849
60.72684133
60.47583825
60.17055064
59.84533433
59.54587728
59.18322839
58.80920372
58.36941178
57.90269736
57.5046301
56.96730462
56.50760245
55.97789409
55.48060407
54.93710033
54.44757836
54.00283358
53.50138125
53.01535834
52.5029881
52.00108271
51.53467339
51.01151858
50.50324774
50.01262176
49.53135294
49.02964819
48.58378847
48.11609773
47.61963797
47.1731261
46.68127107
46.25906209
45.82369085
45.40396113
44.9437417
44.51427835
44.04907642
43.66966956
43.29952544
42.91596523
42.49300469
42.0844849
41.6344237
41.23513152
40.84197559
40.40699826
39.98507383
39.61407585
39.17572271
38.77957313
38.39653794
38.0546751
37.65461998
37.24148258
36.84579962
36.47618503
36.0844067
35.70073737
35.31976476
34.93361487
34.56927555
34.16234527
33.75483441
33.3723917
33.05820871
32.74174899
32.39675332
31.99644028
31.65084532
31.34257621
31.00609964
30.6574779
30.33000481
30.00281264
29.67421795
29.43955716
29.18329867
28.97516869
28.72577153
28.50550695
28.31498609
28.15892875
28.01688039
27.87740201
27.75433486
27.65322337
27.57405956
27.49489955
27.43514545
27.37869093
27.32547848
27.30367337
27.25370729
27.24728497
27.237653
27.24091619
27.23123161
27.2279687
27.24002124
27.23359971
27.26502459
27.2932459
27.30609542
27.31573333
27.30604303
27.32537288
27.33506567
27.33185212
27.414111
27.42059463
27.46177569
27.45212424
27.48682917
27.52719102
27.57406037
27.59914027
27.62095056
27.58620406
27.58863312
27.57897134
27.60727306
27.61693814
27.66706915
27.71399923
27.69782516
27.72615766
27.76094952
27.79897886
27.79897886
27.79575169
27.80871276
27.81844835
27.84030255
27.88158852
27.92532681
27.94720341
27.95043509
27.97883365
27.98211899
27.97565382
27.99186939
28.02027886
28.02595078
28.03485722
28.04137787
28.07303497
28.07950599
28.13308874
28.17692938
28.20862655
28.24681426
28.278533
28.33221488
28.3859247
28.44615425
28.47468494
28.48687691
28.45509666
28.49986894
28.49337313
28.48032894
28.49012579
28.477082
28.46733932
28.47953044
28.45099844
28.45424539
28.46403982
28.44855066
28.50556726
28.48277746
28.52761528
28.56916777
28.60423484
28.58547396
28.62379784
28.62054647
28.62630436
28.65488392
28.69648761
28.70299598
28.72828784
28.71852267
28.77573997
28.77899617
28.80761749
28.81413279
28.83699393
28.8018496
28.81819208
28.82064932
28.85905951
28.81733787
28.82059537
28.87535618
28.85328714
28.86963771
28.89497005
28.88267731
28.87364601
28.88999895
28.9251731
28.89325873
28.8965186
28.92191151
28.93495768
28.9513203
28.90630048
28.9160841
28.9095624
28.87765364
28.88091303
28.8490654
28.82700275
28.85563727
28.83683123
28.85237786
28.80168696
28.78534707
28.81065889
28.82614847
28.77872734
28.76644832
28.77952812
28.75748019
28.72887262
28.76073582
28.78032809
28.76479222
28.73943843
28.70432693
28.71985382
28.71659947
28.71088969
28.69131043
28.65946837
28.6529627
28.67824248
28.62358489
28.61132406
28.59581324
28.57375011
28.57049947
28.58925768
28.57050029
28.57380394
28.54199667
28.532195
28.52244805
28.49390527
28.52569802
28.47761405
28.46132453
28.45153036
28.47676179
28.45147741
28.48325657
28.48325657
28.49630113
28.50854857
28.46457099
28.45807736
28.4711188
28.41736578
28.46542315
28.45238241
28.43939622
28.45488404
28.48341628
28.49560925
28.51840101
28.54039873
28.56570444
28.59181558
28.53144991
28.56320099
28.55014734
28.55014734
28.58520726
28.56565062
28.52404572
28.49800434
28.53959895
28.5331007
28.54940049
28.53640236
28.50460719
28.49241399
28.50141247
28.48591783
28.48591783
28.44434436
28.46308013
28.43455338
28.38730864
28.37427752
28.36528984
28.39049992
28.40677854
28.36608749
28.32461389
28.36858708
28.44514423
28.4834171
28.50540752
28.60407495
28.68651068
28.79186261
28.90309429
29.03082133
29.20378261
29.37128979
29.55139129
29.77310274
30.07968636
30.42292468
30.7648701
31.1038808
31.48355205
31.83865675
32.22134887
32.55212407
32.93785835
33.32612163
33.70841516
34.06902844
34.51286454
34.90753485
35.31816024
35.72384827
36.09077709
36.52537672
36.94094165
37.32364575
37.71191742
38.07316032
38.43709232
38.79914544
39.155684
39.4305023
39.8443192
40.16970464
40.56543021
40.98247549
41.33925589
41.70947177
42.09242655
42.4437714
42.78536471
43.16810674
43.4989198
43.86237641
44.24798354
44.59590304
44.98950525
45.36237989
45.77777202
46.23246229
46.57312332
47.00198468
47.45978126
47.86276676
48.28184763
48.73042506
49.15240895
49.60451141
50.09431592
50.60724131
51.07335869
51.51661318
51.99096525
52.50805468
52.97530993
53.45128695
53.99963988
54.56516
55.10860052
55.606315
56.10908372
56.68490493
57.2908809
57.8019915
58.293193
58.81904455
59.36842136
59.7657708
60.14627698
60.52981116
60.93113527
61.28990929
61.59405139
61.88898973
62.09646857
62.30678606
62.35616583
62.37473046
62.35616583
62.33922634
62.24984773
62.23136153
62.11177324
62.14861236
62.14240272
62.05819782
62.05210752
62.05210752
61.96815206
61.93928845
61.86169504
61.79033478
61.79488806
61.68143131
61.67541393
61.63470742
61.60005597
61.5413745
61.46477283
61.51124122
61.44068446
61.52321352
61.5052583
61.55178576
61.55178576
61.47672726
61.49319536
61.47515997
61.4811386
61.55168954
61.60586442
61.54717197
61.5532622
61.48868778
61.44225302
61.47231954
61.45586397
61.47388969
61.42747695
61.39911424
61.46350448
61.48751298
61.42904335
61.51154002
61.54010152
61.54461806
61.44401493
61.37360994
61.36765187
61.3138892
61.32432181
61.38855646
61.31837311
61.29449415
61.30043833
61.33631966
61.28416834
61.23803591
61.1281366
61.1741082
61.21421792
61.22617376
61.22024362
61.27238563
61.31271946
61.2888448
61.27248397
61.32471286
61.39491044
61.34861487
61.30238914
61.31428161
61.3261771
61.3261771
61.36794631
61.38592131
61.3380786
61.36199081
61.32617859
61.27842696
61.31876707
61.31876707
61.37703044
61.37703044
61.29644609
61.25029563
61.23833062
61.19071072
61.15063089
61.11496056
61.08533044
61.1194177
61.11496204
61.14461996
61.08678507
61.1089579
61.10304975
61.09114046
61.18906256
61.18906256
61.24708695
61.25302067
61.26489444
61.26489444
61.15480507
61.17702423
61.11913003
61.17256043
61.20227256
61.17401611
61.15616343
61.22608151
61.26031986
61.34832509
61.31847608
61.27073616
61.28115443
61.28115443
61.3169167
61.23493117
61.28115592
61.25283006
61.26918065
61.24086557
61.10121498
61.07895131
61.14268632
61.19469995
61.18877573
61.24232441
61.25419414
61.28846315
61.39296283
61.39296283
61.39892423
61.42131846
61.36892978
61.38690386
61.42131846
61.47379521
61.46928894
61.46331258
61.41691557
61.428949
61.36453278
61.37048876
61.28836326
61.23026273
61.15451411
61.13667246
61.17673455
61.1708137
61.06704813
61.08930342
61.12339497
61.13376461
61.11738774
61.11147802
61.15305933
61.20062082
61.24669836
61.18867468
61.15887885
61.15286487
61.18702365
61.20334007
61.08165566
61.09946775
61.10537523
61.14103473
61.21082256
61.19896917
61.13957909
61.15150665
61.14559054
61.123392
61.11147505
61.18721684
61.16498901
61.10120757
61.0833945
61.0537939
60.93268162
60.92093333
60.9725839
61.01398465
61.06133725
61.04953982
61.06733236
61.03185337
60.98010649
60.98010649
60.94019626
60.8827323
60.95783173
60.96959366
60.99322805
60.89590803
60.93566692
61.00500308
60.99313057
60.98126249
61.01668493
60.96351664
61.06849155
61.04480106
61.04480106
61.01523647
60.95763699
60.92815335
60.87070961
60.84716588
60.82517476
60.77376194
60.74444738
60.59093706
60.62449916
60.60113523
60.57340595
60.5457019
60.45988003
60.33511885
60.30761713
60.18926937
60.05990643
59.8639639
59.70310177
59.48794014
59.26855398
59.08407366
58.85621458
58.62984671
58.47879163
58.20720076
57.93775883
57.60737751
57.34235727
56.96601051
56.63892627
56.24376247
55.88324228
55.56533051
55.27510006
54.91836184
54.5882518
54.17995782
53.79506121
53.28642957
52.79802127
52.31029145
51.7781578
51.19499264
50.63158305
49.97447426
49.26580115
48.57586303
47.83223021
47.11594836
46.43307722
45.8120735
45.18981656
44.55819825
44.06177362
43.52699416
42.99301149
42.44028922
41.87410935
41.34630366
40.83028672
40.41037965
40.03988098
39.60624175
39.14669416
38.63966541
38.1007481
37.46371359
36.84638582
36.2224013
35.46608986
34.68984419
33.8845579
33.11931441
32.35048911
31.54947745
30.78109871
30.04199865
29.32399012
28.60769536
27.88412708
27.1363852
26.38483581
25.59761366
24.77528082
24.03760304
23.32594683
22.72052362
22.01884697
21.26678837
20.50636214
19.69868649
18.94275506
18.26038732
17.51909478
16.80770231
16.13106819
15.47377977
14.8356596
14.17948169
13.54286204
12.8873464
12.22770091
11.56167261
10.92567557
10.24880738
9.541398143
8.895650543
8.278513724
7.707154325
7.131518997
6.661140301
6.219361071
5.780068406
5.268506745
4.751589977
4.212772137
3.72816082
3.2739555
2.831434905
2.369036835
1.890312236
1.411672335
0.974691192
0.572117176
0.227645325
-0.07386001
-0.361796604
-0.61029109
-0.931900361
-1.250684273
-1.578073714
-1.944938547
-2.247395147
-2.574974868
-2.860375603
-3.160188744
-3.460041175
-3.743481322
-4.052157654
-4.394696525
-4.796325589
-5.239919218
-5.667274359
-6.069721404
-6.47463597
-6.832318744
-7.108678081
-7.439377702
-7.670543328
-7.833902685
-8.00020896
-8.130418872
-8.296846453
-8.451753624
-8.598771899
-8.740781436
-8.817583851
-8.871241956
-8.887913587
-8.944470428
-9.017715084
-9.074292905
-9.159176027
-9.179510881
-9.236114379
-9.386342353
-9.567860599
-9.743682689
-9.894847611
-9.994475006
-10.07155636
-10.15155629
-10.2817949
-10.4208897
-10.60298591
-10.76770852
-10.90111487
-11.02657066
-11.07181866
-11.02366222
-10.95215757
-10.85808364
-10.76694595
-10.69840798
-10.59346348
-10.46523712
-10.3662235
-10.27523089
-10.24103883
-10.23010176
-10.27304438
-10.40409402
-10.52644036
-10.59784322
-10.65759639
-10.70569309
-10.7457953
-10.80267209
-10.85079265
-10.86465865
-10.92155803
-10.90401992
-10.84126315
-10.73626986
-10.67650051
-10.6196474
-10.59122446
-10.58032319
-10.49217129
-10.4324495
-10.42954676
-10.34438692
-10.37278649
-10.4558129
-10.56942157
-10.6860248
-10.79100132
-10.91350401
-11.03314942
-11.12146036
-11.18933334
-11.1922427
-11.23751646
-11.20903435
-11.05794222
-10.87552351
-10.69616891
-10.49359964
-10.36541387
-10.25473326
-10.10121409
-9.98772635
-9.823410467
-9.724594083
-9.582949827
-9.505934584
-9.471821607
-9.48339723
-9.557465945
-9.58579779
-9.58579779
-9.574882545
-9.524060234
-9.484110282
-9.378848072
-9.225731131
-9.046570366
-8.81455218
-8.573309336
-8.372753652
-8.222936676
-8.084047183
-7.962546007
-7.781754916
-7.570026131
-7.403889329
-7.248663975
-7.096368883
-7.003997206
-7.026345856
-7.049449707
-7.06024792
-7.06024792
-7.052326223
-7.021301062
-6.975851307
-6.902264473
-6.767376961
-6.564031817
-6.3441961
-6.138855443
-5.826336241
-5.465757212
-5.10901274
-4.786229887
-4.472235592
-4.1159624
-3.784984966
-3.454883762
-3.157891273
-2.805041194
-2.522557534
-2.267391135
-2.079605111
-1.903313327
-1.68260994
-1.441897351
-1.125243986
-0.839420361
-0.553617625
-0.23778533
0.008595083
0.31084975
0.661081913
0.948997577
1.248452071
1.497008951
1.74058476
1.950525965
2.163396036
2.370535686
2.516061793
2.669475073
2.809273269
2.853736797
2.862311032
2.885269676
2.910337121
2.946885131
2.986292981
3.022141368
3.058693097
3.103869526
3.213631672
3.323405626
3.499904451
3.63193682
3.744572987
3.848641397
3.949157416
4.066903192
4.162378459
4.257912706
4.308171834
4.257162927
4.214790824
4.150181055
4.08839194
4.079806568
4.113585661
4.234217457
4.419542536
4.658059594
4.859977882
5.064869374
5.238904423
5.387793468
5.441755505
5.44753767
5.44753767
5.444669962
5.334587904
5.199338796
5.056226276
4.901685033
4.783807143
4.629328134
4.402319261
4.138031949
3.843674843
3.57164283
3.212932997
2.797657688
2.38899225
2.011305843
1.681692095
1.301253893
0.965287607
0.671614305
0.408750842
0.221097084
0.125820917
0.097883441
0.061382413
0.027689619
-0.036795352
-0.174281138
-0.378406997
-0.568965752
-0.770950152
-0.99728125
-1.229338744
-1.467173651
-1.74159793
-1.985204634
-2.198080089
-2.393749794
-2.600924094
-2.771588122
-2.940121034
-3.119411718
-3.312373452
-3.376218007
-3.465898188
-3.614430197
-3.805335217
-3.956785877
-4.108264231
-4.22603266
-4.333025037
-4.453691447
-4.616770298
-4.754764337
-4.937311728
-5.119909377
-5.342178858
-5.480280578
-5.632097193
-5.713404908
-5.775298653
-5.820641732
-5.857332371
-5.817725389
-5.671597704
-5.460724551
-5.285923284
-5.157215624
-5.070203692
-5.014159237
-4.986115092
-5.039291287
-5.143542645
-5.315437219
-5.492409795
-5.663651325
-5.787482264
-5.875304924
-5.855876621
-5.776712442
-5.678841736
-5.532043365
-5.222719
-4.894102179
-4.526167432
-4.118961697
-3.771475339
-3.4097827
-3.081967106
-2.759265205
-2.465316397
-2.212970117
-1.947088378
-1.686258392
-1.473443874
-1.266407163
-1.13244818
-0.953377726
-0.749231708
-0.539339583
-0.33235606
-0.164778592
-0.030100339
0.045100378
0.146085775
0.367385204
0.633850355
0.997724643
1.353026642
1.66399878
1.947019584
2.198571046
2.486699809
2.739050907
2.968540987
3.162177786
3.266181412
3.411823179
3.588338455
3.767794717
3.964456764
4.16904812
4.432642176
4.623040207
4.822834433
5.12331776
5.457787713
5.800346426
6.18274467
6.548132833
6.889229933
7.196657891
7.512979596
7.815077643
8.094941518
8.348938368
8.535758898
8.617584177
8.713202964
8.792177434
8.89144025
8.974053644
9.110378569
9.206837452
9.289571548
9.314940558
9.442005026
9.666462252
9.913586146
10.20021523
10.50742458
10.78359312
11.03741518
11.27757127
11.47996337
11.69124563
11.87418774
11.98328499
12.05213292
12.11219222
12.15833443
12.1722643
12.09242561
12.02648542
11.88083382
11.74328973
11.67743477
11.60868107
11.56334814
11.58603745
11.64016484
11.71695523
11.80547934
11.89986618
12.03677181
12.20524892
12.38264829
12.51687955
12.56894202
12.56894202
12.52857614
12.43985944
12.29101189
12.13640917
12.01040893
11.84501819
11.69062323
11.47055498
11.31932473
11.24483678
11.24192688
11.3821837
11.5020225
11.69066931
11.86772917
12.06466647
12.24197154
12.42231892
12.52866932
12.5976125
12.64091489
12.63213801
12.58365845
12.48092738
12.38925646
12.26902653
12.21774204
12.08074476
11.9752922
11.90718115
11.92181535
11.98476321
12.09605785
12.17077479
12.28799049
12.42289168
12.53437218
12.67530091
12.80455083
12.89637093
12.9478397
12.92728957
12.81194183
12.66805924
12.46113304
12.28664986
12.08074329
11.80327628
11.5114758
11.20390016
10.92148071
10.73919372
10.55116153
10.47106004
10.46011494
10.47976948
10.56791783
10.71580871
10.87549433
11.02940105
11.10602694
11.15495979
11.18343585
11.22360363
11.26592397
11.27761435
11.20895769
11.146184
11.10607511
10.98930815
10.94698047
10.93020311
10.92434074
10.98125155
11.03302391
11.1045475
11.16440308
11.19288006
11.257859
11.34327936
11.40318385
11.53468501
11.65167473
11.73429964
11.78549294
11.72765711
11.60189313
11.50760791
11.3702487
11.2759931
11.17885768
11.00442096
10.8738753
10.70252246
10.60924133
10.58662769
10.70323749
10.81989144
11.06721233
11.32934606
11.5434764
11.76943361
12.01466539
12.25791763
12.43238164
12.48150394
12.43822833
12.41254407
12.31208424
12.16847936
11.9963901
11.81924686
11.72192466
11.6560748
11.69047989
11.79873925
12.04471516
12.29968194
12.57766904
12.83613467
13.04850732
13.26990873
13.51730869
13.73615606
13.91538267
14.00762815
14.03049044
14.01867331
13.99875431
13.95226787
13.8807232
13.77156828
13.71110892
13.64772812
13.65586629
13.667665
13.68533984
13.76352196
13.88670046
14.04467284
14.29878565
14.50653712
14.79229636
15.02725965
15.27659801
15.42140139
15.52322192
15.59904921
15.63102069
15.66299715
15.61615165
15.56630505
15.4763592
15.44145002
15.49053812
15.59234441
15.76415991
15.9942367
16.31188514
16.58370754
16.87014415
17.04538612
17.24475057
17.42407343
17.56827681
17.70355683
17.82989411
17.89159678
17.84193785
17.71559205
17.56606744
17.41661747
17.26655468
17.16156927
17.13458518
17.06418132
16.99453716
16.92712058
16.81034782
16.77818379
16.79538878
16.867991
16.91812001
16.9847508
17.01396463
17.14810147
17.28606012
17.39111727
17.50222061
17.5112001
17.46164611
17.4121056
17.27782597
17.14888397
16.95558943
16.72809103
16.49188405
16.31046805
16.19109635
16.19109635
16.25820683
16.36864608
16.50301207
16.64049959
16.80355158
16.97046233
17.1375216
17.29576185
17.41283893
17.49240429
17.52469156
17.52169788
17.48941114
17.38130617
17.1885048
16.99218488
16.75789798
16.49178396
16.22082079
15.96809204
15.72987734
15.58189392
15.43396871
15.35223272
15.26237946
15.253503
15.28842899
15.32627253
15.3693155
15.37523687
15.37523687
15.32030503
15.22750679
15.01015189
14.72633246
14.39113446
14.06459139
13.74140411
13.39071303
13.09717149
12.87006822
12.69525859
12.52569872
12.45380352
12.29321383
12.20452935
12.10122906
12.06165204
12.06748979
12.10189855
12.12458501
12.17072937
12.165559
12.08500453
11.91952059
11.76216767
11.52742886
11.31626947
11.15415097
10.95489461
10.72443182
10.55387744
10.4031139
10.27277798
10.29536881
10.35796571
10.42638044
10.50942044
10.53859708
10.62095393
10.74338748
10.83161292
10.90528026
10.89431951
10.82284674
10.74557879
10.57505994
10.37623332
10.17967224
9.920708437
9.691049055
9.526878655
9.367909645
9.283022757
9.272117087
9.343247366
9.473928019
9.619181242
9.738335095
9.848838985
9.942609215
10.05603315
10.15571011
10.22626864
10.25974655
10.20296959
10.14915016
10.04947524
9.949830301
9.799352468
9.634418045
9.421603365
9.143646728
8.900008769
8.699278641
8.543513915
8.444295149
8.424047717
8.444342212
8.486354413
8.514601423
8.573989446
8.670354973
8.735543246
8.769585914
8.749321097
8.692793407
8.613839901
8.492174979
8.35385202
8.235153303
8.122304526
8.037700352
7.989970958
8.080378911
8.218605733
8.402478653
8.586438777
8.795820585
8.934305152
9.056115091
9.154787101
9.233905645
9.344910238
9.392812507
9.42184149
9.439250467
9.388448243
9.254908036
9.067771298
8.962632477
8.790136647
8.648818351
8.464875997
8.230330867
7.98146528
7.794950824
7.645299266
7.625043961
7.704510601
7.715324821
7.760141415
7.794099999
7.827352862
7.852671464
7.852671464
7.863536502
7.826644389
7.694404907
7.525340738
7.305056047
7.04300756
6.792652855
6.45736891
6.054632693
5.646412353
5.230584755
4.856689465
4.556277068
4.345763312
4.176972365
4.05635002
3.929976018
3.807231593
3.712500394
3.628563925
3.563952439
3.513737921
3.429772984
3.362362139
3.253286904
3.171499721
3.140661479
3.051010991
2.972098104
2.846617584
2.695290757
2.482339798
2.32534294
2.230038467
2.182693524
2.182693524
2.176933279
2.190560234
2.263663279
2.373301861
2.485103335
2.571853398
2.596960879
2.605579884
2.518827551
2.426319741
2.36463563
2.201938223
2.039960896
1.835720607
1.620034146
1.454504301
1.359246408
1.337012356
1.351335945
1.374272204
1.424405208
1.493918939
1.586327453
1.700977662
1.79845173
1.896633263
2.002686851
2.13380058
2.173230736
2.181800495
2.108701436
2.108701436
2.095074493
2.053539348
2.011255678
1.923836661
1.792692826
1.565589279
1.476037367
1.389344661
1.400812946
1.513299464
1.642271055
1.756924532
1.860816323
1.964713518
2.087957197
2.25565283
2.434842995
2.583234544
2.683623945
2.809789551
2.952463103
3.109542267
3.268800506
3.484763139
3.725910783
3.967124541
4.267297932
4.52515228
4.797515061
5.176404601
5.558388785
5.918273509
6.256078009
6.511906031
6.731815525
6.940275037
7.160381768
7.36615573
7.490411719
7.614655459
7.668858802
7.741863944
7.772986789
7.818518716
7.818518716
7.807654853
7.832972257
7.773694449
7.759242232
7.790320101
7.821399553
7.857583397
7.976927207
8.076028533
8.200448125
8.366905927
8.556622049
8.746432735
8.825462108
8.87329479
8.895792627
8.895792627
8.887788179
8.791414312
8.650095532
8.545785844
8.491465326
8.448742992
8.46903951
8.508878279
8.588567547
8.66751576
8.848668793
9.02991031
9.206217838
9.320153785
9.430474356
9.546667084
9.68032076
9.790758152
9.847462947
9.878716345
9.872874417
9.861997048
9.779124747
9.74783351
9.640305919
9.564036648
9.433322502
9.268564907
9.135070249
9.016124086
8.94505914
8.936390239
8.992955334
9.077819932
9.214185116
9.293316982
9.384039753
9.454481411
9.516965264
9.548187866
9.525648452
9.389114639
9.216366154
8.969741662
8.641437154
8.313418296
8.027590152
7.710888667
7.391545338
7.117939608
6.863962643
6.709624934
6.512803488
6.346286594
6.261259784
6.233156188
6.24464255
6.222329282
6.202134974
6.157466158
6.095482662
6.02781184
5.929144705
5.802413214
5.591540084
5.405889627
5.164943209
4.889567172
4.571958517
4.237926031
3.805684776
3.407412191
3.023643892
2.659358593
2.275838874
1.953336521
1.746204496
1.628696452
1.505437188
1.379330017
1.284075111
1.216720055
1.146511345
1.011855955
0.763340591
0.51404386
0.169527
-0.169227628
-0.505133298
-0.882568955
-1.307365355
-1.69066062
-2.082647375
-2.402320154
-2.704828201
-2.968705217
-3.215397011
-3.478697928
-3.683220018
-3.79806701
-3.954535954
-4.06440023
-4.129002999
-4.198632137
-4.274038877
-4.378174878
-4.524009248
-4.650482308
-4.82727268
-4.992647212
-5.186067626
-5.447188019
-5.750891188
-6.087886755
-6.450994461
-6.774729156
-7.121081439
-7.431544677
-7.750208584
-8.010511588
-8.222467036
-8.357810204
-8.411403113
-8.368689626
-8.309333174
-8.229701292
-8.198543625
-8.164504396
-8.135572899
-8.093645178
-8.147153784
-8.2180688
-8.213009226
-8.272351137
-8.413483128
-8.6256567
-8.837949526
-8.999617712
-9.157708451
-9.310842898
-9.424054317
-9.511916814
-9.633927696
-9.68766255
-9.784331276
-9.843931651
-9.852670551
-9.852670551
-9.85851212
-9.812728064
-9.758925873
-9.702283399
-9.65433698
-9.651393997
-9.583854112
-9.631789783
-9.736370917
-9.883922988
-10.03443967
-10.16463058
-10.33568489
-10.53448554
-10.70569528
-10.90182964
-11.03901468
-11.19591723
-11.2959688
-11.46695365
-11.67822608
-11.82673309
-11.97020248
-12.13059555
-12.29108593
-12.43988511
-12.56311805
-12.7378367
-12.91046714
-13.10008045
-13.2788288
-13.50337702
-13.73699952
-13.92654368
-14.13694523
-14.3245985
-14.4983427
-14.72926347
-14.87964957
-15.03309652
-15.09391525
-15.07981209
-14.97898088
-14.77073428
-14.527926
-14.33788046
-14.16792792
-13.9922191
-13.84536743
-13.72664234
-13.605763
-13.58217236
-13.57923548
-13.65439666
-13.85862152
-14.03205769
-14.17902886
-14.33198819
-14.4621428
-14.6471679
-14.80930755
-14.97975563
-15.07249421
-15.13628155
-15.15334679
-15.03687786
-14.90938315
-14.79009413
-14.67454719
-14.56133366
-14.46886173
-14.34459565
-14.22339151
-14.15098947
-14.0239558
-13.98705986
-13.88889309
-13.80479104
-13.73545933
-13.61457546
-13.49081755
-13.43928292
-13.3612553
-13.19422196
-13.05083933
-12.90461107
-12.78413948
-12.63801859
-12.52064532
-12.4663393
-12.45239309
-12.39814975
-12.34315157
-12.20537056
-12.11891743
-11.99880999
-11.89262386
-11.77481515
-11.66876348
-11.49183064
-11.31505628
-11.18141505
-11.03324574
-10.88805745
-10.72326845
-10.61760201
-10.4180344
-10.19306131
-9.920310003
-9.588219412
-9.347166851
-9.09756046
-8.805365274
-8.539473436
-8.242652655
-7.971381064
-7.770419273
-7.516778708
-7.3304205
-7.149893747
-7.03949967
-7.008474643
-7.0647259
-7.248095787
-7.479160364
-7.695897294
-7.955457562
-8.186909152
-8.249131028
-8.277361534
-8.181093852
-8.093546795
-8.003135907
-7.898241029
-7.706664317
-7.598963713
-7.492045704
-7.427057995
-7.381568277
-7.294186317
-7.226350684
-7.167156162
-7.107968606
-7.082692381
-7.09424557
-7.136829893
-7.111552079
-7.052372409
-6.947753276
-6.809977832
-6.598701497
-6.368067588
-6.18220438
-5.994242449
-5.870413406
-5.735089196
-5.580378144
-5.479625846
-5.378890542
-5.336448769
-5.372404783
-5.380301218
-5.434263307
-5.557998773
-5.636428192
-5.731422546
-5.83508761
-5.873990963
-5.888386381
-5.778220536
-5.589642446
-5.387447448
-5.095437144
-4.817929756
-4.585086048
-4.374610715
-4.172828194
-4.004825402
-3.853319417
-3.754972232
-3.665264572
-3.609324311
-3.592115931
-3.611480764
-3.616498393
-3.572001626
-3.599993856
-3.645241937
-3.698323714
-3.729179978
-3.681066982
-3.714783412
-3.658793409
-3.639427562
-3.658793409
-3.717643471
-3.774340609
-3.827476854
-3.838967445
-3.833245818
-3.828226953
-3.816736506
-3.822505398
-3.80599701
-3.777998291
-3.714125994
-3.627281511
-3.540445371
-3.571296951
-3.625124303
-3.751453887
-3.796709701
-3.818940122
-3.718486061
-3.549869223
-3.440819406
-3.367642455
-3.261472656
-3.166046135
-3.129444082
-3.073487992
-3.034029653
-2.997431423
-2.972361303
-3.031170887
-3.132302394
-3.249941891
-3.404159207
-3.56130886
-3.780200372
-3.974003654
-4.198022449
-4.315804467
-4.464489292
-4.470215497
-4.461578435
-4.473078258
-4.436466659
-4.430740717
-4.402720082
-4.265544119
-4.153493566
-3.996236607
-3.887131565
-3.79740953
-3.707696819
-3.57851379
-3.486666732
-3.396984602
-3.346779635
-3.313077218
-3.346826985
-3.420003077
-3.56852849
-3.518314441
-3.406362539
-3.282939141
-3.212632438
-3.1143988
-2.99677377
-2.856905606
-2.680513674
-2.501243077
-2.316330799
-2.173728135
-2.025379972
-1.919324946
-1.784576505
-1.644173341
-1.526671275
-1.3841328
-1.185715508
-1.088314979
-0.965129305
-0.771746636
-0.520343788
-0.181582805
0.123525499
0.400699152
0.622005173
0.837610336
1.019575626
1.179319221
1.389204245
1.55107662
1.697231736
1.870647045
2.058361027
2.271199994
2.570866917
2.83972788
3.128756223
3.436522365
3.703495417
3.961213948
4.354021937
4.747035798
5.134541104
5.535915989
5.963487803
6.315021577
6.686252746
7.041168819
7.385550408
7.764156682
8.061331343
8.284899323
8.513657094
8.71139954
8.938283938
9.147866492
9.343060103
9.549988992
9.856629373
10.1409737
10.48457734
10.91171336
11.25690749
11.56234297
11.90541205
12.19471423
12.47254178
12.67875775
12.89690214
13.14392349
13.36469007
13.50238635
13.58931797
13.6586066
13.70503516
13.79719713
13.93591799
14.06878884
14.23939105
14.34949394
14.44486414
14.54917044
14.82980512
15.12786667
15.36839374
15.6761148
15.96122902
16.23178567
16.44747469
16.64845692
16.77109323
16.84965094
16.88480971
16.84368615
16.76513091
16.6866081
16.62530721
16.6171027
16.60816612
16.67546945
16.71958598
16.80711726
16.86549362
16.95607687
17.02350385
17.0737231
17.11191085
17.17939417
17.19443186
17.27694092
17.35272094
17.40827688
17.40229414
17.31453295
17.1532882
17.00118751
16.81107654
16.60992321
16.37907952
16.12838944
15.84007084
15.60200647
15.4652339
15.34636028
15.29662753
15.29066013
15.24758508
15.16373945
15.06504902
15.02725298
14.99537362
15.01838637
15.00133196
14.93831213
14.85676726
14.75008824
14.65753689
14.5561769
14.428915
14.24706465
14.06241776
13.8779198
13.79165284
13.80861428
13.75922608
13.7127868
13.64940556
13.62653276
13.56904732
13.48876414
13.42539408
13.38787127
13.37608641
13.26124947
13.09135366
12.89584266
12.64906597
12.37100153
12.12180578
11.81580126
11.46410507
11.12448218
10.74514723
10.33793663
10.07086096
9.792370887
9.542441757
9.241915634
8.986604146
8.805384117
8.641622606
8.543135141
8.460569163
8.358486313
8.259314852
8.103774392
7.920086587
7.680097049
7.429388724
7.082096975
6.746611257
6.332817069
5.969744017
5.646503754
5.350751075
5.142150483
4.959545865
4.827287055
4.720174156
4.59660005
4.475910138
4.355193436
4.304180659
4.304180659
4.281937621
4.239564157
4.124655151
4.006901717
3.886303886
3.720515742
3.504498842
3.27128259
2.982919413
2.714025861
2.437276684
2.185685822
2.020151339
1.947013134
1.868914357
1.779348602
1.689787195
1.603085797
1.530010658
1.490641942
1.429038292
1.333781429
1.219150662
1.026455797
0.769327819
0.514321756
0.220672376
-0.143164397
-0.53209135
-0.92890483
-1.259156053
-1.550032738
-1.835939159
-2.051651673
-2.188529048
-2.281021077
-2.392815058
-2.526868213
-2.577036018
-2.490285609
-2.406444784
-2.350523193
-2.263787278
-2.238685244
-2.247255381
-2.255872156
-2.283831516
-2.275963591
-2.321111033
-2.396375519
-2.522559685
-2.648006152
-2.765594433
-2.698178798
-2.560501747
-2.397781211
-2.221451946
-2.047999595
-1.904672703
-1.731300731
-1.552187133
-1.426123897
-1.308633355
-1.208372339
-1.141767741
-1.085883052
-1.052230963
-0.971308105
-0.918281528
-0.926892768
-0.921136658
-0.95193224
-0.929747905
-0.909716868
-0.805865209
-0.663361005
-0.49792951
-0.341066601
-0.298809588
-0.240080762
-0.178497412
-0.116867715
0.003444193
0.034235663
0.022770776
0.000590147
-0.080319399
-0.164083878
-0.290152797
-0.454876688
-0.636826337
-0.82449252
-0.981371421
-1.19910485
-1.313734731
-1.363913751
-1.274369652
-1.184829383
-1.098146576
-0.989281557
-0.882525978
-0.737116929
-0.597422459
-0.488570614
-0.362499208
-0.26436653
-0.18560857
-0.090332563
0.024270493
0.127408014
0.211921815
0.270651229
0.38310249
0.464763393
0.492701075
0.52349447
0.599400704
0.772697832
0.890167285
0.948903742
1.016252662
1.047049839
1.083603704
1.164529519
1.226126578
1.21756106
1.245504938
1.214706371
1.176044792
1.189618906
1.217561777
1.166684286
1.077146754
0.906643996
0.746913897
0.553540988
0.390967231
0.340800887
0.345807912
0.335091263
0.298590428
0.317963844
0.373792439
0.438278313
0.517084957
0.553587543
0.609464551
0.59013691
0.59013691
0.598747496
0.604457336
0.638105544
0.674655489
0.736243812
0.764182914
0.820062384
0.892417133
1.130223954
1.485590331
1.826640318
2.232989288
2.701101261
3.205294234
3.743406678
4.271102903
4.73445429
5.161466287
5.549176785
5.940059319
6.393137233
6.806980898
7.23273838
7.704418093
8.303248996
8.846491428
9.353494734
9.861238124
10.45202946
11.09868677
11.66926297
12.21243006
12.75081229
13.27048416
13.8119427
14.31621564
14.81644385
15.16640781
15.45673967
15.7177242
15.96487988
16.18626974
16.43400893
16.67610494
16.94472622
17.29620067
17.67992628
18.12399226
18.53068713
18.9822404
19.41452884
19.83652756
20.25660677
20.67167422
21.13011505
21.53533381
22.03585791
22.37156939
22.68714344
22.95129652
23.20430537
23.43280167
23.70471877
24.03211843
24.35716962
24.64598175
24.96710296
25.3540348
25.62304002
25.9156982
26.30493865
26.72110705
27.17582906
27.48461388
27.76914293
28.07631995
28.40964632
28.64847891
28.83634641
28.93858878
29.01797191
29.07862018
29.07862018
29.00817948
28.93126289
28.83228641
28.62155328
28.32253514
27.81204154
27.27244869
26.75469416
26.15151569
25.51731473
24.97567187
24.44586136
23.9214426
23.46626285
23.10368503
22.80577801
22.49692201
22.13696145
21.74164084
21.3205271
20.77183666
20.15034541
19.49864932
18.84956835
18.1502371
17.34261853
16.53253603
15.83374595
15.24423646
14.68825366
14.20308448
13.81627642
13.48534748
13.1144162
12.89094574
12.68748411
12.48126187
12.27520379
12.0487781
11.73406117
11.44529331
11.08890697
10.65571035
10.18385481
9.65525526
9.113691972
8.550518045
8.022198823
7.553048576
7.21721762
6.83403116
6.467776215
6.186740674
5.862667991
5.6934841
5.49054845
5.361045518
5.206431155
5.060451105
4.900131652
4.706794748
4.46539804
4.162332502
3.831383121
3.433052602
3.043510395
2.626189882
2.16953107
1.718768045
1.215126157
0.865550845
0.571884401
0.244586399
-0.012509817
-0.121356849
-0.129218565
-0.05902469
-0.011012249
0.064890349
0.1042927
0.157265653
0.165829258
0.137892453
0.093483119
0.112809733
0.140747224
0.185858524
0.194469411
0.228115871
0.258907617
0.152914739
0.09418571
0.085575576
0.124229523
0.146457482
0.194470127
0.278235128
0.401403191
0.56402375
0.73731963
0.907814409
1.061841817
1.235207906
1.400721245
1.509603317
1.632816255
1.722375009
1.772562954
1.756083321
1.697327749
1.613528486
1.487461668
1.372823637
1.299755939
1.246068002
1.206703229
1.203847835
1.184517054
1.228936149
1.382934252
1.50042853
1.648733819
1.847193566
2.012008149
2.213413058
2.459997301
2.678659561
2.928192171
3.194278419
3.354253036
3.544401325
3.704434881
3.835794023
3.973646847
4.136623099
4.38654807
4.605664807
4.796108537
5.009623406
5.245482276
5.49003257
5.770710341
6.105552844
6.429067227
6.772296443
7.12510746
7.511418495
7.84747763
8.194682555
8.531307874
8.803017852
9.054598622
9.360797566
9.579363941
9.723950282
9.811890756
9.891113701
9.984896029
10.04453361
10.14130693
10.22355848
10.3167237
10.40192335
10.56948933
10.6839017
10.8092663
10.89169608
10.98797302
11.05877121
11.10693343
11.16096985
11.21792668
11.26611531
11.30047215
11.37497457
11.41731731
11.43412216
11.40562121
11.4085335
11.42022972
11.43192642
11.4575172
11.51744658
11.53717101
11.60590709
11.66586824
11.74266575
11.82020248
11.92267763
12.06323176
12.19725243
12.30351128
12.36951969
12.4729254
12.61084735
12.78262368
12.90602327
13.10961424
13.28836957
13.40908812
13.56447649
13.71702801
13.86379856
14.01138535
14.10072593
14.13247622
14.18121986
14.22109149
14.23591234
14.27362092
14.3401691
14.36900684
14.42963973
14.47032848
14.43853049
14.41857448
14.37794324
14.39272639
14.32026991
14.27448926
14.24271908
14.23460821
14.24344321
14.27221976
14.32761068
14.428915
14.49251277
14.62276233
14.77602794
14.91235443
15.04576303
15.15927913
15.22309263
15.26912187
15.28619712
15.35004919
15.37305236
15.36417121
15.37013997
15.37310065
15.39387409
15.43474662
15.48975776
15.51651587
15.58568518
15.69648212
15.84158137
15.98756351
16.18880459
16.416398
16.67864619
16.89483639
17.02061716
17.0970267
17.11122518
17.06481362
16.94800481
16.8394815
16.67864545
16.5119901
16.31934092
16.1246409
15.84522932
15.57815477
15.29061335
15.0212954
14.75822022
14.4658839
14.18865361
13.88303087
13.61242666
13.29870698
13.0427399
12.78411011
12.54041414
12.32554278
12.09400111
11.79974015
11.49409482
11.17709389
10.8552928
10.50766059
10.12400373
9.777129805
9.479291041
9.204227679
8.929378129
8.663397889
8.388902313
8.114600534
7.775445171
7.484938421
7.222785078
7.027873521
6.86697869
6.748687571
6.680883452
6.548223666
6.424264306
6.272181883
6.100000931
5.899788358
5.663672196
5.393856394
5.087514104
4.660548727
4.205829932
3.748516202
3.202480194
2.731269871
2.288250389
1.876128883
1.447626602
1.092265522
0.734092179
0.367383056
0.146832771
0.048701418
-0.027247725
-0.100296313
-0.167635515
-0.290803113
-0.430491593
-0.58164738
-0.763602026
-0.987779468
-1.27862492
-1.533691795
-1.847500258
-2.17789511
-2.539183798
-2.875458987
-3.163747216
-3.444286327
-3.643033733
-3.867713983
-3.968232288
-4.102494064
-4.2037452
-4.284877945
-4.265497436
-4.248980041
-4.181458377
-4.103199177
-4.063696587
-4.024946927
-3.968936567
-3.876344523
-3.814575245
-3.786576966
-3.825315566
-3.77794733
-3.811714149
-3.84473218
-3.926578274
-4.027103706
-4.108968631
-4.210220598
-4.30862288
-4.384040484
-4.448670083
-4.513352771
-4.465943289
-4.39553982
-4.319417192
-4.25193604
-4.231852568
-4.226080776
-4.206701744
-4.218151006
-4.19304802
-4.17080746
-4.198818849
-4.263432653
-4.319417192
-4.460217835
-4.57517733
-4.628368164
-4.591749417
-4.538561308
-4.422903624
-4.279998478
-4.086825213
-3.885069189
-3.643925052
-3.361218553
-2.999679062
-2.596005207
-2.190306514
-1.770344547
-1.369809732
-1.039546429
-0.667759469
-0.340410553
-0.018079684
0.320676125
0.546986765
0.692389795
0.81561363
0.978202501
1.154418324
1.412281287
1.683843047
2.042160301
2.437091021
2.916054034
3.552369254
4.245149326
4.921971335
5.595908922
6.2684583
6.874045303
7.483284238
8.07678518
8.585631891
9.066916942
9.500165223
9.923035066
10.3297553
10.66551967
10.92801045
11.18782428
11.49022497
11.81857515
12.12458281
12.41412295
12.7039378
12.98822474
13.23528897
13.54815588
13.87917247
14.14786813
14.39026049
14.58334873
14.70547515
14.73436061
14.76915369
14.82989773
14.88174896
14.93065813
14.95661878
14.96848603
14.89065809
14.73436061
14.54931102
14.36369189
14.22475985
14.09474164
13.93090095
13.79883285
13.72439668
13.63818629
13.58069802
13.61237729
13.70450291
13.71924264
13.71924264
13.65879675
13.58950808
13.51509006
13.38551543
13.20745752
12.95451399
12.71650711
12.39217931
12.10634837
11.75719605
11.36829161
11.03464673
10.66709239
10.29413208
9.976200872
9.686872056
9.445702734
9.153222335
8.920425415
8.716748974
8.499414965
8.340846324
8.10060799
7.80123267
7.445010055
7.13161355
6.739827059
6.331829855
5.844934145
5.234719403
4.541019849
3.875987757
3.186403084
2.522340316
1.926038778
1.385788415
0.909404566
0.414505635
0.003401937
-0.385520426
-0.788734261
-1.180566385
-1.491468713
-1.76304016
-1.981599286
-2.261817632
-2.61165165
-2.908494119
-3.20546137
-3.52253436
-3.811762959
-4.041507746
-4.249028159
-4.518376735
-4.734669166
-4.866205434
-4.989875762
-4.998471967
-4.942386932
-4.824501917
-4.703772954
-4.596679085
-4.442194083
-4.223125595
-4.006979974
-3.737757454
-3.434957526
-3.109992702
-2.779412444
-2.440306077
-2.149283403
-1.836124033
-1.564542524
-1.433469354
-1.305259188
-1.173451612
-1.109001126
-1.187118839
-1.187118839
-1.248716411
-1.276659902
-1.343267185
-1.427805333
-1.478688894
-1.556818336
-1.618424925
-1.643517751
-1.651382699
-1.634903386
-1.57905456
-1.511691041
-1.422142042
-1.290328375
-1.167086872
-1.038889568
-0.949355724
-0.909948945
-0.750217996
-0.668553069
-0.615530372
-0.531715331
-0.495212872
-0.42286388
-0.283176233
-0.117705667
0.016972443
0.198914157
0.372201015
0.593505365
0.898640214
1.200945165
1.534085128
1.895229465
2.259306123
2.662871031
3.037935545
3.357861697
3.713765706
4.059023123
4.370730523
4.719191784
5.069988707
5.314517248
5.528206745
5.649093202
5.764972483
5.891694773
5.987485467
6.046539701
6.136568406
6.215832381
6.257634265
6.263424876
6.308055878
6.302311606
6.28503378
6.287905813
6.318884565
6.403167742
6.468061645
6.544456256
6.597779373
6.589818463
6.485251944
6.442724518
6.315871129
6.233767856
6.061599376
5.865022994
5.648341843
5.465540652
5.272033168
5.13966387
5.120259562
5.041896144
4.982941797
4.96354218
5.01962902
5.084364761
5.188623459
5.34328086
5.497224712
5.644014354
5.711685373
5.829741455
5.914699986
5.976662804
6.021316584
6.029974542
6.019199287
5.960148737
5.84785207
5.693109832
5.552748739
5.437617303
5.341964501
5.215407109
5.075156256
4.948604469
4.808411591
4.701302352
4.605757496
4.577730117
4.555431432
4.569045072
4.633691131
4.712006923
4.801883427
4.812637717
4.742199217
4.683271097
4.562566562
4.453335138
4.338393977
4.133007635
3.925517244
3.678594585
3.437459404
3.238005242
3.033576381
2.834199223
2.61906987
2.450580689
2.305060866
2.218327697
2.176040253
2.220435614
2.315739454
2.478496664
2.596069014
2.733000738
2.851300856
2.927300057
2.997587051
3.076455172
3.166108539
3.233552707
3.177591015
3.085077757
2.92800213
2.740168019
2.622581477
2.502149214
2.381728013
2.275648216
2.205400732
2.115816677
2.1416183
2.234107405
2.382477086
2.60403058
2.906588013
3.178433126
3.453209833
3.772570629
4.021678743
4.173169292
4.321826163
4.448264209
4.557448172
4.616365048
4.59124862
4.545993713
4.51510573
4.456196395
4.47849203
4.456196395
4.49280826
4.509331039
4.562470287
4.641482365
4.728391791
4.868521373
5.011592596
5.155399878
5.315783198
5.596331343
5.837452577
6.04846553
6.248027339
6.343881193
6.394311221
6.394311221
6.32660198
6.234375923
6.098960855
5.910274697
5.713705053
5.536666483
5.396390065
5.281287697
5.222311943
5.146802301
5.048328882
5.018122812
5.018122812
5.091455839
5.172738486
5.271277967
5.380596159
5.538170353
5.787921382
6.027713176
6.24958069
6.457837411
6.657558065
6.855191617
7.03555594
7.167597205
7.337232112
7.447746084
7.579956204
7.749041987
7.980423869
8.228579637
8.466765864
8.744205973
9.095065363
9.449210257
9.895291816
10.34997169
10.7798253
11.23290677
11.64723233
11.97868784
12.28272328
12.54084482
12.72730164
12.8962284
12.99691849
13.02261416
12.91019894
12.82130152
12.69496934
12.58044652
12.46012818
12.43669403
12.39931937
12.40736894
12.44479317
12.49612294
12.62523371
12.76621335
12.930029
13.12561551
13.29183274
13.45527722
13.61074433
13.7810086
13.92781949
14.05185702
14.19884097
14.27165262
14.3668168
14.44606799
14.50326485
14.48548278
14.50160245
14.53029674
14.60830667
14.75363644
14.94982276
15.14496998
15.38361295
15.60129542
15.81225655
16.02993931
16.26868829
16.54947556
16.81653539
17.05839947
17.29662999
17.53514277
17.81536051
18.07208847
18.28444223
18.47407486
18.69781066
18.87662151
19.0625119
19.19993816
19.20584105
19.27882779
19.34100312
19.3800095
19.40087543
19.33227977
19.24960084
19.19132744
19.10143391
19.06477724
19.06273119
