# Supplementary material for: A new perspective on how humans assess their surroundings; derivation of head orientation and its role in ‘framing’ the environment
Source: PeerJ. 2015 Jun 18;3:e908. doi: 10.7717/peerj.908 (PMC4476166; doi:10.7717/peerj.908)
Supplement: Supplemental Information 15 [file peerj-03-908-s015.zip › Subject R.txt]

17.26984269
18.49574473
19.70083933
20.92426842
22.17248176
23.44437418
24.78699426
26.17546714
27.56849601
29.07533161
30.62699422
32.09145346
33.45947968
34.74741295
36.13820259
37.4304222
38.6948074
39.85877455
40.76521199
41.65726866
42.52397642
43.36934912
44.11680341
44.81026508
45.52844223
46.14725162
46.70312398
47.23949153
47.80367888
48.23411533
48.60535291
48.91938737
49.25287717
49.57104709
49.91245696
50.20019705
50.43688305
50.57315084
50.74034365
50.95355908
51.16785318
51.26165696
51.29715865
51.37285872
51.45783498
51.62023938
51.79244447
51.93278594
51.93278594
52.00019626
52.08167251
52.29077731
52.41980497
52.51152254
52.55276371
52.59878708
52.70969892
52.81155898
52.90888047
52.96953111
53.03026698
53.05412606
53.11498012
53.25600697
53.34468731
53.33986255
53.39146137
53.49969195
53.56108479
53.57078648
53.59858941
53.62155375
53.62641186
53.65546718
53.61801225
53.6131551
53.64098716
53.66508905
53.76914826
53.8929143
53.86013233
53.81283546
53.72803891
53.70866695
53.72804012
53.67602857
53.59636161
53.58665405
53.666403
53.71840265
53.69538551
53.66630266
53.73767859
53.78488952
53.71951977
53.72438798
53.75351223
53.82381594
53.90024711
53.93917764
53.95376101
53.90146998
53.8359171
53.89780269
53.9172635
53.90269409
53.94040409
53.9647798
53.91614353
53.9015733
53.9063618
53.92093371
53.93071885
53.93561289
53.81771815
53.74620626
53.731695
53.69903876
53.61932835
53.63258585
53.63734377
53.61801225
53.60961551
53.62408478
53.62408478
53.63734377
53.61315631
53.55158665
53.56118487
53.60829971
53.65060572
53.63734256
53.58059052
53.46247446
53.41078951
53.42035712
53.36389461
53.33021346
53.34820606
53.33855508
53.3433797
53.34820606
53.41783944
53.38904747
53.3938778
53.40827359
53.31825617
53.31343319
53.34106809
53.37344929
53.37344929
53.34106689
53.29786265
53.34458534
53.32187106
53.30871025
53.24878384
53.2810951
53.33151826
53.2463768
53.31112081
53.38190024
53.46600417
53.47558303
53.48526515
53.52260264
53.57927804
53.65536809
53.76905011
53.90616121
54.04372385
54.13899792
54.12435065
54.03769385
53.91828743
53.82351625
53.67208232
53.42740984
53.04334621
52.55178253
51.98070937
51.29985271
50.6243133
49.78513005
48.815288
47.80520476
46.71713584
45.65470151
44.53361281
43.31744437
42.07596626
40.83269002
39.56861285
38.29527962
37.06452007
35.78458018
34.42671494
33.11707059
31.81063905
30.4285585
29.06826397
27.67227704
26.27154829
24.91909067
23.59931879
22.33220921
21.00512929
19.68057107
18.31635619
16.92836706
15.55272012
14.2032315
12.88821629
11.59980063
10.31224237
9.032116329
7.720360903
6.392492947
5.034202393
3.681689926
2.294648282
0.951209498
-0.368778237
-1.635942295
-2.940506139
-4.255205174
-5.518182863
-6.82640973
-8.149803247
-9.434754207
-10.73037702
-12.02568579
-13.29562492
-14.58186422
-15.86973332
-17.16588685
-18.48014969
-19.80686493
-21.22236847
-22.57935229
-23.97105147
-25.39701606
-26.81434574
-28.2406331
-29.67644688
-31.12970225
-32.66508712
-34.27495809
-35.90301011
-37.57883039
-39.31823881
-41.04598198
-42.71888287
-44.39808819
-46.13517551
-47.94600601
-49.79605522
-51.64350294
-53.35771642
-54.98748354
-56.62516781
-58.19972622
-59.8244781
-61.44428012
-62.89394088
-64.23237103
-65.49010816
-66.76982811
-67.90941834
-68.78072404
-69.62387793
-70.46753324
-71.34775968
-72.18800755
-72.96287999
-73.70198448
-74.31016198
-74.77222099
-75.0307489
-75.19521457
-75.36148615
-75.58425004
-75.81043548
-76.0163448
-76.15637103
-76.27375039
-76.00765451
-75.83665512
-75.35293288
-74.88458848
-74.33392214
-73.87374187
-73.34833295
-72.90417973
-72.58308914
-72.36920706
-71.87688874
-71.24742369
-70.65490485
-70.07318324
-69.55434266
-69.18857934
-68.88443445
-68.70820308
-68.55484639
-68.40252763
-68.38117728
-68.30538989
-68.11637077
-67.95366192
-67.77494395
-67.55446816
-67.42341283
-67.41591099
-67.30613976
-67.47929026
-67.35441479
-67.34693275
-67.31718766
-67.41778716
-67.46080805
-67.46080805
-67.48320798
-67.38061763
-67.34521832
-67.41778716
-67.47004736
-67.57302541
-67.73499171
-67.90574311
-67.92857132
-67.8619003
-67.9360783
-67.96469496
-67.94950275
-68.00119998
-68.07020047
-68.0912624
-68.1894299
-68.38492157
-68.50761378
-68.60546078
-68.75916773
-68.90593577
-69.06174607
-69.11589224
-69.32176287
-69.40094277
-69.26693101
-69.03153267
-68.68210041
-68.56026147
-68.35544856
-67.93591624
-67.27410925
-66.58336055
-65.75212315
-64.96030655
-64.14029328
-63.23698297
-62.27631585
-60.98744332
-59.60987818
-58.28661859
-57.09792974
-55.98587594
-54.94357122
-53.82448693
-52.66470664
-51.44980234
-50.42469215
-49.36957469
-48.35388227
-47.28721482
-46.24580563
-45.08864539
-43.95455425
-42.81527466
-41.68125903
-40.61407376
-39.50981549
-38.3807907
-37.18093224
-36.02031848
-34.86953284
-33.72171609
-32.52531642
-31.31948742
-30.1156555
-29.01797764
-28.01543472
-27.06553824
-26.03675235
-24.951294
-23.90978546
-22.78882013
-21.77642851
-20.7466156
-19.68271149
-18.56908791
-17.52203209
-16.50414373
-15.4885969
-14.49797505
-13.49707216
-12.45486043
-11.42563741
-10.40300613
-9.372095808
-8.366683689
-7.355932269
-6.397905268
-5.430216523
-4.431028773
-3.438180479
-2.432727589
-1.421540251
-0.448068306
0.553904117
1.594713772
2.613818967
3.635918288
4.679351164
5.766084634
6.855629479
7.870956674
8.894609564
9.906570884
10.83414394
11.68197055
12.50891387
13.40187059
14.2781511
15.10295562
15.83712501
16.60390836
17.27323352
17.91938695
18.47580695
19.01353239
19.56440412
19.9570661
20.31787057
20.66425078
20.95151244
21.24859985
21.56093678
21.85622714
22.06706979
22.22946028
22.47729716
22.67743432
22.88411791
23.06384598
23.22506886
23.34353184
23.41061808
23.39812691
23.36765545
23.43396942
23.47688801
23.50424268
23.40662852
23.36373193
23.35124518
23.32705904
23.25687886
23.15944546
23.0014314
22.92203694
22.96172834
23.01310353
23.01310353
22.93995947
22.90033975
22.86692019
22.85838744
22.84907415
22.7947017
22.76124205
22.71620895
22.70768484
22.67736912
22.6470601
22.60128405
22.55623825
22.52913952
22.52290181
22.47794591
22.44462833
22.43917316
22.4662535
22.456966
22.42677044
22.42677044
22.44845869
22.41820068
22.39418011
22.3577679
22.33375776
22.26097438
22.20987926
22.19438581
22.16418201
22.11856453
22.10392294
22.09232747
22.06531862
22.02905653
22.00121856
21.96801403
21.97726844
22.00432461
21.99196104
22.00121778
21.9286708
21.92019465
21.88086463
21.89011415
21.89321932
21.87853614
21.86928738
21.82686835
21.76048414
21.77282844
21.75738339
21.7303732
21.66713307
21.60082251
21.57390631
21.54693121
21.53228409
21.52299287
21.52602546
21.51680008
21.51376768
21.47764473
21.49306068
21.54389895
21.57700543
21.68179539
21.78737273
21.94096632
22.00737048
22.00426359
21.97105835
21.8112902
21.57700697
21.1893667
20.68939764
20.06290577
19.42063966
18.71669635
18.10001102
17.41860884
16.7398019
16.02537278
15.3223917
14.63584748
13.88800261
13.13368824
12.35311226
11.52958734
10.6596078
9.789914359
8.884827694
7.971789663
7.043488174
6.133641735
5.245475084
4.290375104
3.281218878
2.323958107
1.372328603
0.39820959
-0.608746165
-1.571459282
-2.526084647
-3.484238629
-4.496528169
-5.490811067
-6.540096303
-7.582930791
-8.59709723
-9.651120841
-10.68585206
-11.7072653
-12.76335748
-13.81281519
-14.85211774
-15.89644452
-16.97025341
-18.00877138
-19.05649425
-20.13222776
-21.15169319
-22.2145913
-23.31599278
-24.41084358
-25.52165902
-26.61156748
-27.6578104
-28.72066559
-29.73338636
-30.80310411
-31.93379195
-33.02220953
-34.11988698
-35.21180042
-36.36673832
-37.5399154
-38.7465501
-39.98043495
-41.27134804
-42.45427251
-43.75704034
-45.01787615
-46.35587687
-47.78068519
-49.29285731
-50.97677606
-52.72045998
-54.49259766
-56.2443528
-57.97073302
-59.76757011
-61.43825313
-63.02318524
-64.37452703
-65.5109472
-66.5583072
-67.45297876
-68.21804637
-69.13189848
-69.99742731
-70.95097362
-71.93661019
-72.80686043
-73.7989325
-74.64432132
-75.3242461
-76.07234085
-76.76158949
-77.23267388
-77.59403042
-77.73816952
-77.80561175
-77.7919788
-77.57058315
-77.55720376
-77.59402708
-77.6208751
-77.57086266
-77.58397673
-77.50438991
-77.37604897
-77.26203654
-77.32698415
-77.13580404
-76.96333157
-76.70222047
-76.1649013
-75.7952623
-75.55799387
-75.15018119
-74.94478044
-74.75029705
-74.47748455
-74.30172914
-74.1254571
-74.06544547
-73.92243922
-73.87331642
-73.92243922
-73.84999523
-73.79850382
-73.71910233
-73.54128282
-73.56163148
-73.4531769
-73.41549487
-73.55399754
-73.64284757
-73.83468462
-73.82434142
-73.80388741
-73.88369538
-73.873319
-73.92244181
-74.04425548
-74.15400884
-74.17226155
-74.18282626
-74.14082086
-74.26450532
-74.50397156
-74.75805928
-74.89748883
-74.86734163
-74.8563113
-74.93323737
-74.93323737
-75.13006
-75.15252877
-75.16096348
-75.1497201
-74.96374826
-74.92239399
-74.82647932
-74.91432354
-74.84024607
-74.98065276
-75.18653669
-75.5866725
-76.00716874
-76.40668397
-76.74300335
-76.6931034
-76.51384145
-76.6093973
-76.6931034
-76.21293354
-75.4692272
-74.81547525
-74.06261003
-73.3054601
-72.36624681
-71.60659491
-70.9177237
-70.18001144
-69.18166425
-67.89745407
-66.87123158
-65.94783109
-65.06503242
-64.18423231
-63.2175363
-62.1869177
-61.31822538
-60.43231924
-59.47254114
-58.50629743
-57.45678224
-56.5116572
-55.70376521
-54.95089243
-54.17021781
-53.45457518
-52.74603496
-52.10479004
-51.38984524
-50.7006821
-50.04271259
-49.32535641
-48.68126013
-48.04637509
-47.43084293
-46.84646643
-46.18760583
-45.58875718
-45.01550133
-44.38977804
-43.77067314
-43.17650902
-42.67576854
-42.13741521
-41.58538268
-41.02673193
-40.43980919
-39.82161939
-39.25605314
-38.68401691
-38.14474923
-37.59580294
-37.08946497
-36.50184524
-35.9088698
-35.38535824
-34.89924388
-34.38907498
-33.83458312
-33.3205769
-32.74647911
-32.25224731
-31.8003003
-31.31113351
-30.83448933
-30.3535921
-29.83622401
-29.29522929
-28.81837764
-28.30872125
-27.80149605
-27.25232967
-26.6409108
-26.11333168
-25.55073035
-25.12678073
-24.70429651
-24.21254364
-23.77199048
-23.48197446
-23.22061025
-22.98315842
-22.77404624
-22.62499767
-22.50716108
-22.36768073
-22.24377217
-22.083697
-22.00800006
-22.01648068
-21.95622042
-21.95932627
-21.94696661
-21.92923749
-21.94159638
-21.94696739
-21.99874365
-22.00495804
-22.07683226
-22.2160225
-22.36385259
-22.48241123
-22.55219163
-22.57078005
-22.63130596
-22.62818514
-22.57390034
-22.49787239
-22.45915995
-22.43747002
-22.42195129
-22.4188995
-22.40111077
-22.40111077
-22.38871221
-22.35230143
-22.31667899
-22.26556431
-22.20519678
-22.24156924
-22.28722671
-22.31434329
-22.31122884
-22.28722671
-22.29267515
-22.31739201
-22.32978422
-22.35379367
-22.34762889
-22.35690908
-22.32978499
-22.3352351
-22.34684989
-22.41967813
-22.45305403
-22.47396669
-22.41974243
-22.41974243
-22.41662639
-22.45298894
-22.46773147
-22.47701891
-22.44370156
-22.45298816
-22.45298816
-22.49254381
-22.53438499
-22.5707785
-22.55836475
-22.53971364
-22.57617371
-22.57305337
-22.60945786
-22.54270295
-22.56135524
-22.56135524
-22.5761101
-22.63663836
-22.62734016
-22.63976014
-22.61804182
-22.60874488
-22.63280276
-22.61804182
-22.60867971
-22.60867971
-22.64515805
-22.7088401
-22.75152767
-22.78804407
-22.8308217
-22.80047864
-22.77951548
-22.78257527
-22.78257527
-22.82222593
-22.80666372
-22.80353812
-22.7856996
-22.75543182
-22.74300058
-22.74300058
-22.73369439
-22.76089798
-22.73369439
-22.77333085
-22.80047786
-22.81838358
-22.82691383
-22.85179198
-22.81838358
-22.82144425
-22.82450498
-22.78485365
-22.77860431
-22.80034812
-22.88195059
-22.99398171
-23.12477013
-23.16758907
-23.27744159
-23.44513765
-23.71396225
-24.05312418
-24.44275226
-24.85177696
-25.39204044
-25.93553341
-26.51916904
-27.08650527
-27.65347645
-28.21768147
-28.68932813
-29.11143619
-29.5797175
-30.01219146
-30.59203305
-31.14275033
-31.71015995
-32.22521018
-32.84622432
-33.42442789
-33.99260778
-34.52380727
-35.12406691
-35.63176646
-36.15334039
-36.67129786
-37.18914881
-37.76764921
-38.28591742
-38.81615485
-39.31707978
-39.85429069
-40.32894324
-40.84860096
-41.39428372
-41.91086598
-42.48511144
-42.97257189
-43.56473066
-44.10381313
-44.65190713
-45.22048138
-45.84009697
-46.40529378
-46.9680514
-47.53252571
-48.09882925
-48.72245374
-49.34506405
-49.93684771
-50.58436382
-51.21349695
-51.89305051
-52.56062216
-53.20032081
-53.92140193
-54.61554685
-55.30159618
-56.03172
-56.79553606
-57.54849498
-58.29153191
-59.04361919
-59.74695434
-60.48295172
-61.29996705
-62.16351087
-62.94034409
-63.86493793
-64.80082895
-65.7442384
-66.70903591
-67.79447378
-68.79183571
-69.76552729
-70.76009382
-71.78854029
-72.88378274
-73.73924281
-74.44478018
-74.97439151
-75.44579871
-75.61490261
-75.64948792
-75.34914086
-75.01031367
-74.54108313
-74.13774957
-73.87266924
-73.58137119
-73.50066375
-73.30503877
-73.31507128
-73.2952214
-73.11182297
-72.85484815
-72.49887572
-72.34940714
-72.05642721
-71.72220605
-71.51115026
-71.30014918
-70.91955302
-70.71461007
-70.59791803
-70.53982544
-70.50760462
-70.39853922
-70.24116968
-70.19895869
-70.2221815
-70.11655723
-70.11020502
-70.207284
-70.25821828
-70.22448659
-70.19913417
-70.10844308
-70.04960843
-70.08323455
-70.04978685
-69.98480365
-69.70003557
-69.30733095
-69.03942748
-68.89777434
-68.68211026
-68.36913208
-68.00104703
-67.57287148
-66.87183875
-66.03825893
-65.24472834
-64.33181724
-63.48019188
-62.41559058
-61.46399772
-60.39961089
-59.36199959
-58.10497432
-56.94323496
-55.85103143
-54.79858875
-53.72566747
-52.61920736
-51.55847146
-50.52975755
-49.56166515
-48.64281965
-47.58722492
-46.51088867
-45.5075068
-44.49864229
-43.57210168
-42.51083349
-41.43101489
-40.36500881
-39.32305103
-38.42153644
-37.51668253
-36.5352247
-35.47720829
-34.44596597
-33.51832173
-32.61669495
-31.68786728
-30.77159661
-29.81518989
-28.79179887
-27.78487102
-26.87145864
-26.06501186
-25.26089388
-24.458902
-23.67371483
-22.89712648
-22.10636568
-21.21245695
-20.26972734
-19.36532564
-18.50135298
-17.65979459
-16.86260113
-15.99051005
-15.09547449
-14.16432622
-13.27157469
-12.40550484
-11.61031082
-10.78016723
-9.929823101
-9.117910656
-8.262957268
-7.401924176
-6.511517494
-5.729263883
-4.931514111
-4.159875197
-3.347386573
-2.51262145
-1.686976333
-0.830948996
-0.05025127
0.651626772
1.39586828
2.089474395
2.646449627
3.200790196
3.741777435
4.26949631
4.681885644
5.010404898
5.378634448
5.741296786
6.121453326
6.406023136
6.735532445
6.943961834
7.172022094
7.281768837
7.374959636
7.530281393
7.684931805
7.78681131
7.829460217
7.914043729
7.987068695
8.068775354
8.215683006
8.356821378
8.520464421
8.613876119
8.701542811
8.805870418
8.813826699
8.802225718
8.827553099
8.918186727
9.076971353
9.137149244
9.17921851
9.190830856
9.219104443
9.346816999
9.454253428
9.536343522
9.646761268
9.776826022
9.813857561
9.833471009
10.00364773
10.30486026
10.73681876
11.07886624
11.38916946
11.46075083
11.44391078
11.39859925
11.36719143
11.35549812
11.39272084
11.44391005
11.54698952
11.59306042
11.60402805
11.56383647
11.56095767
11.57854018
11.67578635
11.75841407
11.80084057
11.82935416
11.81249106
11.85271808
11.91852949
12.08696452
12.2986865
12.41893006
12.41087939
12.33093841
12.26496389
12.19096194
12.16529671
12.07370705
11.90828566
11.79415692
11.8088114
11.83444271
11.8688467
11.83444271
11.78029995
11.73125595
11.65954473
11.53161353
11.30585419
11.10290167
10.89715666
10.89715666
10.91757184
10.79216859
10.72069025
10.64635826
10.52100612
10.34188905
10.1657402
9.944593525
9.765799195
9.547111553
9.30897988
9.000634337
8.602034336
8.271169292
7.968761696
7.737378362
7.531488571
7.322791588
7.088909906
6.911369674
6.832779668
6.908527932
6.976367208
6.984288333
6.806848182
6.584763113
6.441352214
6.306556395
6.163223251
5.949321573
5.766448153
5.567110888
5.249094155
4.842147306
4.38229071
4.039736485
3.726076575
3.667255378
3.602664816
3.487146756
3.512282021
3.571093155
3.677299181
3.666533405
3.553833828
3.430445265
3.335028353
3.324266511
3.357934158
3.385891332
3.374407184
3.296249396
3.22958009
3.201626587
3.266190021
3.291319545
3.255489898
3.14644488
3.034586202
3.074015156
3.320056791
3.639347186
3.947982212
4.315655792
4.573553552
4.871118368
5.185267223
5.418298631
5.648524645
5.86804254
6.056683149
6.281436197
6.470224006
6.628144765
6.780313697
6.977274183
7.276077908
7.600390737
7.877199901
7.950945811
7.998642433
8.25619136
8.49072526
8.717448906
8.978396856
9.369442703
9.843033932
10.2037948
10.57363413
10.86158772
11.10669476
11.44335835
11.79427911
12.10611471
12.38678974
12.57022027
12.71624646
12.87122237
13.01157095
13.06892779
13.01668416
12.87633269
12.74412065
12.65527945
12.75802768
12.89535774
13.06510825
13.21444488
13.35498951
13.67758469
13.88776136
13.96814952
14.04937047
14.14980696
14.25914342
14.31092042
14.33675093
14.26434505
14.24960656
14.31321175
14.20013381
14.05908277
13.86871825
13.7706281
13.67850975
13.58932903
13.57531282
13.52888614
13.503145
13.47444454
13.61588273
13.83997395
13.95206935
13.97495269
13.94025773
13.91440944
13.91663554
13.92479785
13.79201125
13.52154051
13.18805831
12.88667562
12.59666361
12.22995581
11.9296931
11.68675578
11.49523057
11.50104898
11.50986929
11.57565976
11.62394066
11.71826011
12.02123364
12.26441053
12.40516385
12.44843101
12.42569023
12.35453022
12.27460644
12.34058338
12.31201533
12.20864528
12.07751042
11.92883299
11.79709815
11.61425836
11.33143875
11.205797
11.05183358
11.03134783
11.04522886
11.02774032
11.08173947
11.18689198
11.3234815
11.42572217
11.46595467
11.43160053
11.48640999
11.61505607
11.69551979
11.7635613
11.80960674
11.87546923
11.94134764
11.92453909
11.80451719
11.70134165
11.53020353
11.1876257
10.94538585
10.88853953
10.83964795
10.8658656
10.82871003
10.83158156
10.96580507
11.18254883
11.3994548
11.53682015
11.53976084
11.51930165
11.56536726
11.67357921
11.87399819
12.03356876
12.05044562
11.98748538
11.85866621
11.74964661
11.52077153
11.32133993
11.22134014
11.14174438
11.05055071
11.02211607
11.05636013
11.13954138
11.27390592
11.46234171
11.62829129
11.73940837
11.85719307
11.97944634
12.06805812
12.16547914
12.23726295
12.1772062
12.05412636
11.83376731
11.63699276
11.43453939
11.07819264
10.8075667
10.59402598
10.45416915
10.38862736
10.29180494
10.27435891
10.22855308
10.24599659
10.2685644
10.30278491
10.38801718
10.47321225
10.61234468
10.71806396
10.82889233
10.98273912
11.29079728
11.34484548
11.24257312
11.05501449
10.86971472
10.71293318
10.67939974
10.72240103
10.78508116
10.7705401
10.61093983
10.54536479
10.52570753
10.54829556
10.59420959
10.63719884
10.69986135
10.84203102
11.05580918
11.35225181
11.75504019
12.19501319
12.60490355
12.96993123
13.16185993
13.29429511
13.47246934
13.51221809
13.48345468
13.3913852
13.3111313
13.33981227
13.40606944
13.43772405
13.37731876
13.37731876
13.45833482
13.62557621
13.90797697
14.27418996
14.61804822
14.91952156
15.34834695
15.64487855
15.9239897
16.02531391
15.98728785
15.83020318
15.64419355
15.49322775
15.26073286
14.97064634
14.70465473
14.4611761
14.26824468
14.1270893
13.98534087
13.93073123
13.95361245
14.10641796
14.27115412
14.46483212
14.60613869
14.92386864
15.17309224
15.3007388
15.35046287
15.30148578
15.29849864
15.28437438
15.22048441
15.1040142
14.9623833
14.8030908
14.67270077
14.56613756
14.40192772
14.16763098
13.9631362
13.80158736
13.50530239
13.43383465
13.51412954
13.6717742
13.98595864
14.29766149
14.31469521
14.16391627
14.1062939
14.1439233
14.25913973
14.36041383
14.3803639
14.25028416
14.09441156
13.92392789
13.81994275
13.69901464
13.52653628
13.24236983
12.80572009
12.47614846
12.25255281
12.20053658
12.42703818
12.79691841
13.03867228
13.22843565
13.30570138
13.42939159
13.54431698
13.64824182
13.60476454
13.45518664
13.32340391
13.09024482
12.84622545
12.67656134
12.44984215
12.08340125
11.71746138
11.41990311
11.04021431
10.86586341
10.74335322
10.94018844
11.04015301
11.11164696
11.04302732
10.95473777
10.94092227
11.02627295
11.08033314
11.09782482
11.03214318
10.96066858
10.9322426
10.83524794
10.74701999
10.56771092
10.40821621
10.24880229
10.15787618
9.865511817
9.703443765
9.921502397
10.020407
10.10550257
10.1877551
10.22776127
10.16013248
10.15427893
10.16013248
10.21105085
10.16598613
10.10922222
10.11208782
10.22629775
10.28887804
10.32017283
10.32602944
10.47681459
10.61594866
10.71000228
10.61014778
10.52784555
10.76394309
11.00903069
11.10608313
11.10608313
11.08932443
11.0601519
11.04920583
11.08057908
11.01490131
10.94416472
10.88725738
10.82455591
10.79027733
10.80995169
10.82449466
10.79021536
10.70493214
10.58834865
10.26722369
10.13915843
9.829389624
9.585215993
9.47481822
9.375343441
9.264282021
9.142374352
9.074902136
9.000941066
8.952390565
8.955307371
8.958223475
8.919095829
8.865453927
8.80599
8.862539288
8.919097279
9.021298844
9.075692688
9.143164327
8.924928206
9.085903284
9.230289274
9.451633816
9.624478268
9.771952459
9.880255357
9.985668329
10.10495478
10.13623148
10.22721254
10.27887391
10.35824237
10.38954408
10.39540198
10.44056069
10.47187066
10.4521569
10.52357244
10.57528288
10.53889576
10.85523227
11.11715541
11.28577994
11.39100615
11.6248605
11.85676496
12.11077996
12.18770649
12.19575032
12.12980952
12.0038673
11.93797369
11.90944947
11.8384886
11.81212082
11.70894243
11.60071673
11.57216602
11.56928639
11.54949903
11.46105409
11.68693789
11.61529882
11.54367888
11.50349668
11.44935692
11.47495512
11.52101347
11.55537851
11.56046349
11.5173384
11.47127993
11.3996959
11.36828795
11.36541114
11.3142974
11.31135978
11.3368842
11.39387957
11.20542756
11.4362507
11.64458812
11.7330905
11.77036344
11.82523964
11.90502924
12.06756376
12.2881151
12.42593078
12.4464588
12.44055839
12.388444
12.41996996
12.49483552
12.48088043
12.37529311
12.24923504
12.18622861
12.16056384
12.29831266
12.22939886
12.40460653
12.49926266
12.57408955
12.64235719
12.72534784
12.82006094
12.83698823
12.89719898
12.85385568
12.77599215
12.68123387
12.64672375
12.65552022
12.64746216
12.6129566
12.62181282
12.66733104
12.7246092
12.67538973
12.4457217
12.43693239
12.4457217
12.4545113
12.34524837
12.25949192
12.17671164
12.22577579
12.34887383
12.46914052
12.56086907
12.57187643
12.56892441
12.59973411
12.58288353
12.51389441
12.46256405
12.37382005
12.28799342
12.30488645
12.32761671
12.21324858
12.56597389
13.03380636
13.18602071
13.2868308
13.3530116
13.46790036
13.59679907
13.66899541
13.70364999
13.70958069
13.68672417
13.73540698
13.80467894
13.83935362
13.79584091
13.68968966
13.6115586
13.57988091
13.36997777
13.17498856
13.20075652
13.5025889
13.63743531
13.70964409
13.75023713
13.72441069
13.76494435
13.83348379
13.85048294
13.818773
13.73547039
13.71261061
13.70081112
13.74943419
13.64033827
13.45025201
13.28905322
13.18238618
13.09049262
12.8288671
12.7084317
12.9207255
13.06473696
13.0477942
13.01323369
13.08236028
13.20593619
13.33247389
13.42155863
13.45617712
13.45617712
13.46722357
13.50993469
13.56444628
13.5614831
13.50987355
13.44062531
13.38910368
13.4126723
13.34123139
13.50178606
13.77816658
14.07851082
14.32380315
14.41915646
14.50574703
14.61011019
14.74635933
14.86785095
14.87381242
14.84785657
14.81675055
14.78782155
14.80855563
14.75591761
14.69522532
14.64342077
14.52205311
14.46142535
14.40893175
14.27586309
14.23226744
14.2292957
14.05945341
13.85431356
13.6610897
13.52919332
13.4975266
13.47759076
13.48937987
13.45771843
13.34283454
13.24792122
13.18762577
13.1243859
13.01779046
12.82012484
12.57126298
12.31895527
12.22147785
12.10715558
11.77263355
11.80702976
11.71268
11.63294545
11.67247272
11.71488599
11.80929797
11.78955419
11.75589536
11.63882742
11.49038795
11.3647376
11.31656235
11.35084197
11.38806408
11.3340077
11.21423946
11.17477674
11.22586568
11.22586568
11.0514045
11.08864935
11.17991552
11.15440427
11.04051859
10.8953209
10.74145789
10.64739453
10.56508231
10.44855193
10.35171099
10.24398204
10.15884898
10.06788662
9.95446363
9.846136344
9.737844594
9.556178982
9.440009892
9.213565489
8.978576676
8.916238035
8.743010352
8.677797595
8.624190536
8.590136426
8.618362881
8.62704391
8.726311197
8.754608757
8.723457793
8.666930388
8.601791681
8.570652648
8.553961856
8.511235453
8.429377182
8.347536237
8.302648979
8.268623235
8.062407681
8.246183471
8.457531671
8.650175945
8.80599
8.938658764
9.029319285
9.120002608
9.148269828
9.154044979
9.171493601
9.174412186
9.168575765
9.157693942
9.222992791
9.330391765
9.491551664
9.662223806
9.784316741
9.89481635
10.0060244
10.15659706
10.3188916
10.36111095
10.29632019
10.29345366
10.29052528
10.46961285
10.68312768
10.83115571
10.896059
10.94196467
10.8507715
10.64813202
10.56001967
10.53450084
10.56288939
10.50318453
10.35244777
10.31242582
10.22148148
9.962512487
10.02211541
10.09556749
10.07520651
10.12031956
10.21416261
10.32847039
10.38814169
10.42530486
10.39692819
10.31681761
10.23459284
10.22587201
10.21715141
10.16623207
10.07234196
9.998163555
9.946548035
9.835299108
9.701557536
9.440075961
9.426264981
9.400895106
9.363847656
9.258627703
9.085236011
8.886534827
8.702452106
8.560458467
8.452557332
8.333827901
8.172445224
8.037191148
7.875927388
7.813766284
7.754521552
7.62158423
7.412844211
7.240986641
7.01289151
6.567847678
6.444615047
6.252938132
5.95475241
5.575372574
5.286162796
5.047397077
4.833895963
4.626242724
4.437973758
4.277799352
4.151416872
4.100388064
4.002011042
3.906533084
3.707670982
3.402005385
3.046187739
2.676909412
2.323479294
1.752273515
1.273633219
0.988545913
0.881817575
0.702763248
0.563090499
0.353256502
0.156992065
0.095412557
0.048177162
0.020268382
0.011686191
0.08472903
0.045295899
-0.055656413
-0.262603233
-0.458870331
-0.629333024
-0.789055864
-0.920152476
-1.037626705
-1.379271988
-1.586347514
-1.683797907
-1.661581312
-1.647230616
-1.78767843
-1.890844661
-1.879375
-1.78984025
-1.632940207
-1.498987047
-1.490401934
-1.50475155
-1.597214987
-1.647350986
-1.69460644
-1.80641477
-1.906759424
-2.083082395
-2.228612154
-2.410679102
-2.453030895
-2.455914085
-2.422212255
-2.410738599
-2.306817688
-2.155574621
-2.048788633
-2.009391702
-1.989993145
-1.947714696
-1.886100142
-1.737718651
-1.658938868
-1.536392112
-1.407488477
-1.264964389
-1.128150877
-0.985581132
-0.790014943
-0.751358997
-0.625309187
-0.348130582
0.024290546
0.351576988
0.653844979
0.981162977
1.330726022
1.658182246
1.957707153
2.243650857
2.462304869
2.717526985
2.916851478
3.191528967
3.505004707
3.843729396
4.177533205
4.548205847
4.904671763
5.326064826
5.643338569
5.862854461
6.101891658
6.304320509
6.59116594
6.904173369
7.262098543
7.645621555
7.970213845
8.27553338
8.591955929
8.920246348
9.285805833
9.728039819
10.06032685
10.24800606
10.30186626
10.2960101
10.40156
10.52680167
10.66382087
10.78043334
10.675486
10.51593546
10.51086853
10.60409636
10.68055565
10.72355711
10.72648959
10.74689314
10.84385989
10.95834147
11.24373123
11.56664878
11.87239836
12.29868063
12.74257645
13.09825315
13.21598024
13.24760925
13.19612868
13.15865015
13.12407336
13.11821886
13.09763621
13.03731593
13.06300771
13.14903576
13.35578597
13.59142457
13.71526237
13.71816629
13.72632164
13.64891913
13.62903248
13.68950169
13.90265729
14.05542963
14.01558772
14.00154589
14.04218932
14.03625011
14.07021754
13.96616647
13.79577823
13.53931642
13.3264878
13.14250405
13.00423726
12.83742161
12.68541977
12.53350864
12.41837417
12.42648668
12.52699143
12.57618235
12.64445054
12.80522947
12.59014187
12.40675882
12.26090717
12.10924245
11.90349803
11.62626732
11.31858337
10.98500003
10.68898826
10.47040381
10.34512296
10.20025526
9.967445591
9.68614986
9.445001379
9.235213904
9.116234347
9.243970586
9.630200342
9.948556365
10.12165892
10.19007273
10.2038552
10.27521415
10.34872455
10.43390815
10.47028291
10.4506297
10.37129826
10.29997874
10.28905928
10.29125537
10.31675428
10.29637916
10.2708819
10.26801487
10.33859549
10.22794321
10.20537903
10.18281571
10.19153609
10.26795518
10.38155071
10.46454595
10.43104036
10.38295452
10.31529253
10.28106993
10.30077291
10.34079265
10.30949581
10.22141817
10.17263229
10.18940182
10.20104918
10.28906001
10.37136015
10.40559187
10.49372128
10.46533836
10.57607484
10.72111813
10.81220983
10.88658275
10.9069972
10.95803946
11.05507433
11.16670116
11.29526329
11.42094431
11.54374028
11.62344856
11.67756056
11.69729559
11.75215721
11.74118445
11.70097303
11.67535414
11.60151294
11.6124809
11.8846074
11.95852474
12.00681226
12.08665616
12.2412548
12.45021254
12.60724098
12.64389858
12.58959002
12.49201202
12.38058272
12.354899
12.38648177
12.44953631
12.52441042
12.61099193
12.71741385
12.78861203
12.67625375
12.8480722
12.8451794
12.91130331
12.97744471
13.00023496
12.99506109
13.0641826
13.1965649
13.28559965
13.3430215
13.23411105
13.0068886
12.8635872
12.71452329
12.60004527
12.40202893
12.03559355
11.69313038
11.48187885
11.2079399
11.13128358
11.21375246
11.20867367
11.12033412
11.09990488
11.15391664
11.19918879
11.23565666
11.24734508
11.20206466
11.10791656
11.02254292
10.99411098
11.03428335
11.054708
11.07733586
11.07733586
11.11164769
11.16859849
10.99490477
11.0802711
11.2430609
11.35114877
11.42786379
11.52432238
11.69545689
11.87325975
11.993312
12.04166727
12.02700021
11.9413469
11.84695082
11.84474304
11.86816974
11.8879192
11.85351281
11.82787899
11.87105248
11.99110302
12.13392137
12.07388795
12.23652497
12.46600777
12.60102719
12.65312288
12.62452105
12.58190094
12.52465472
12.59948973
12.69926265
12.77051742
12.78153384
12.76688675
12.76688675
12.78159552
12.74411771
12.6376839
12.50559577
12.29364557
12.14779502
11.97054804
12.08475038
12.20778281
12.33677037
12.4225514
12.53996291
12.628764
12.64857051
12.72344178
12.78657918
12.92688028
13.11655689
13.1857125
13.27468147
13.36664451
13.51314177
13.78069815
13.94445881
14.10313772
14.36028963
14.60886752
14.89256491
15.39633739
15.6319756
15.80680858
16.0250002
16.23749212
16.40390943
16.48532466
16.53759608
16.64224427
16.71849568
16.74463034
16.808948
16.90546468
16.96682468
16.97881093
16.86199794
16.71611542
16.57629315
16.45077762
16.50303971
16.5269539
16.4044731
16.30001588
16.16867882
16.16267982
16.206677
16.24468249
16.25962429
16.26781445
16.19542713
16.12831414
16.1253156
16.12831414
16.16036826
16.1253156
16.00608241
15.94202975
15.92193115
15.84966948
15.79159178
15.83550731
15.88461199
15.86969907
15.93666248
16.00670754
16.14687226
16.13793707
15.98966147
15.83550731
15.7662697
15.75211336
15.74612682
15.74313324
15.69400109
15.6679436
15.83388591
16.02906282
16.20649203
16.26169008
16.40197354
16.39302673
16.36093463
16.33779168
16.35492901
16.31683946
16.28776084
16.24374554
16.24968435
16.28776084
16.32578203
16.3899592
16.37507015
16.35192552
16.31984018
16.30195524
16.42136766
16.5438584
16.5438584
16.5228847
16.70671583
16.59007074
16.56314345
16.43763645
16.32940903
16.23318056
16.2130525
16.2130525
16.2071148
16.12881366
16.1198174
16.13474975
16.08776985
15.96780971
15.8545974
15.81666617
15.87175634
15.93578657
15.98497833
15.97080662
15.90676524
15.76084384
15.76683157
15.78092641
15.80699839
15.75491955
15.69686897
15.69686897
15.66488943
15.67081111
15.69686897
15.67604711
15.59128484
15.51322313
15.49534664
15.49833585
15.57115846
15.56816745
15.54511584
15.51315921
15.52206607
15.39721025
15.28138823
15.24648569
15.18266956
15.12477887
15.0728087
15.09655455
15.18036906
15.30210801
15.32513263
15.29320982
15.29022355
15.31324687
15.46109189
15.53097332
15.46707012
15.42914824
15.39503071
15.51988522
15.4790271
15.49908205
15.47828024
15.53919705
15.5510965
15.60686222
15.61876559
15.60169045
15.52287702
15.40991131
15.35718584
15.25544574
15.26732823
15.28145134
15.27921139
15.27099868
15.20493521
15.10034665
14.99574731
15.00171307
14.72383025
14.46111471
14.3398468
14.30515747
14.24458853
14.18694567
14.14924784
14.15221853
14.18397452
14.27629616
14.31104238
14.32510336
14.27338518
14.29704435
14.32293536
14.33990889
14.31110446
14.32516545
14.35694507
14.49526904
14.58474223
14.61141134
14.71576175
14.81724468
14.81724468
14.78241872
14.63138328
14.51002226
14.48113371
14.44933566
14.46117462
14.47301421
14.49074333
14.49371854
14.51963313
14.49892637
14.50407218
14.50704831
14.47816015
14.43750029
14.39976045
14.34728135
14.2837286
14.25493137
14.2401935
14.29196614
14.30602593
14.34889218
14.41543833
14.4390504
14.46489647
14.49372076
14.49669601
14.45894612
14.33470626
14.23938884
14.14114032
14.0806152
13.99053772
13.71390589
13.80016696
13.77730086
13.81197146
13.74560086
13.72274009
13.59006806
13.50678436
13.44932415
13.41180644
13.40588317
13.3138441
13.19027541
13.02629118
12.92047714
12.83378999
12.75888611
12.62089247
12.48076013
12.34586495
12.10255192
11.95097778
11.90196389
12.05351046
12.11937086
12.09076588
12.09365027
12.06216323
12.07898037
12.15952056
12.10242813
12.00797575
11.94790898
11.95668208
11.92226626
11.93103853
11.87105029
11.79635918
11.67639409
11.58790905
11.4197789
11.11458109
11.03721598
11.09121687
11.00584809
10.87527409
10.78703436
10.84166203
10.89562722
10.9350524
10.93217987
10.90296161
10.84606141
10.78043553
10.70022578
10.62956268
10.54139448
10.37684856
10.19488707
10.0181495
9.961410838
9.773897224
9.768111652
9.867640324
10.21751164
10.33102711
10.34194802
10.39002829
10.5583047
10.73467636
10.88560182
10.87979502
10.7799456
10.629073
10.56135726
10.52423897
10.52710835
10.47607751
10.33700623
10.14701908
9.999376596
9.548083285
9.318708763
9.132217997
9.075688336
9.233872993
9.259291675
9.358003005
9.459662612
9.596168614
9.695707825
9.716106329
9.784373429
9.764762883
9.724753217
9.631050271
9.511934968
9.398640322
9.162737988
8.899470874
8.624859147
8.381567392
8.155768583
7.814430638
7.48711343
7.222109356
6.943535433
6.805035606
6.807937318
6.728639506
6.767560873
6.708393235
6.637752402
6.47698937
6.237722461
5.905693919
5.599735189
5.273865794
4.87262568
4.440019625
3.96537067
3.474458116
3.028937526
2.432387088
1.995180117
1.692767158
1.415496559
1.135437456
0.906247889
0.674131912
0.475697945
0.285912856
0.187840969
0.09259002
0.033891172
-0.058538392
-0.077864272
-0.08074482
-0.120177269
-0.170353495
-0.312900253
-0.430359809
-0.552863434
-0.706821529
-1.104379359
-1.274870398
-1.307829572
-1.349374453
-1.475452756
-1.612286107
-1.744084285
-1.716162065
-1.604419879
-1.456119847
-1.361561094
-1.322178066
-1.305668243
-1.277692199
-1.249776635
-1.202470284
-1.239029709
-1.309209328
-1.382332471
-1.424598641
-1.489080104
-1.662481235
-1.625974521
-1.620210401
-1.575118281
-1.547138961
-1.460442065
-1.264904214
-1.021357807
-0.739174018
-0.484857713
-0.216266298
0.085990254
0.332370384
0.55942984
0.694060805
0.744180656
0.78067557
0.825094188
0.928219339
1.042812828
1.145944004
1.305031378
1.37527302
1.305751343
1.246977788
1.186105203
1.287141207
1.407512835
1.598079057
1.85243528
2.188572051
2.532654279
2.877548619
3.305749042
3.723368643
4.169891167
4.616667549
4.970277524
5.419748248
5.869553039
6.277211068
6.556126958
6.792644921
7.082680112
7.468953058
7.846904317
8.250549453
8.502436133
8.723337513
8.907369011
9.097390009
9.250476561
9.360803373
9.451572102
9.499521123
9.649863308
9.698510239
9.723963362
9.746494952
9.905660634
10.1675105
10.43464004
10.5482351
10.44843322
10.31150932
10.24599732
10.30864192
10.32322233
10.25478057
9.993591419
9.791503105
9.641097756
9.388361133
9.132952094
8.869706688
8.767546701
8.776231189
8.832775194
8.877725238
8.834961901
8.61976238
8.540125965
8.529261984
8.545951694
8.421369619
8.307745169
8.239695014
8.278813352
8.425738281
8.454680288
8.350387556
8.147039471
8.027674777
8.05877071
8.259223665
8.570533865
8.850936775
8.919035657
8.856707904
8.969829394
9.239654621
9.534333314
10.01979826
10.32395468
10.55482889
10.63133635
10.71659812
10.88792763
11.07323882
11.2272749
11.29226671
11.28057719
11.17759397
11.06369997
11.00970414
10.96959567
10.97760452
10.94917619
10.75813865
10.57595317
10.54756341
10.68092735
10.88065561
11.16884523
11.4003739
11.5691665
11.55820024
11.70955682
11.88080601
12.03823275
12.06382498
11.98908077
11.84339584
11.69196603
11.58080652
11.34919181
11.15789363
11.02651812
10.93022572
10.70493141
10.37416696
9.989995279
9.845287321
9.989934192
10.35958419
10.49066938
10.36538038
10.21977128
9.970249582
9.811052723
9.609745301
9.484795742
9.470982966
9.4680619
9.478954125
9.354781665
9.190767011
8.995653481
8.778174066
8.620186866
8.51299737
8.38047788
8.185057538
7.959369859
7.944885867
7.919555836
7.880533758
7.691834256
7.438266119
7.274324868
7.274324868
7.302460978
7.223744519
7.108265965
6.891057978
6.635034846
6.395754025
6.333792754
6.345326738
6.229996276
5.9930139
5.644607376
5.0684263
4.660867774
4.37705506
4.382773406
4.315237781
4.132824528
3.941849925
3.7932644
3.66190447
3.575063593
3.547100109
3.49400274
3.364850198
3.118076898
2.790356688
2.518598146
2.333633328
2.314291554
2.129353499
1.869191673
1.571841876
1.19361042
0.863391264
0.602706136
0.460154514
0.228116587
-0.046231253
-0.297592752
-0.465890725
-0.599798931
-0.66714493
-0.740193968
-0.753759181
-0.708680919
-0.518889131
-0.382101224
-0.158647203
0.023270681
0.146489711
0.172238535
0.13574672
0.004724753
-0.339066943
-0.501663188
-0.537435847
-0.511626598
-0.307496466
-0.072579448
0.198887658
0.333572183
0.50979306
0.672393582
0.795622588
0.870834122
0.840040654
0.733316474
0.607267134
0.416758135
0.195404054
-0.039511173
-0.260802695
-0.411932988
-0.680471417
-0.968413537
-1.374589571
-1.755734369
-2.069629107
-2.357756444
-2.626596393
-2.920554724
-3.226071603
-3.683108778
-4.098017834
-4.421214099
-4.727327481
-5.005499559
-5.306091551
-5.572998614
-5.811912904
-6.000594073
-6.203045577
-6.424961967
-6.729160908
-7.177198474
-7.552716242
-7.744927842
-7.984982231
-8.23888306
-8.487910562
-8.745054503
-8.948721934
-9.110437322
-9.271495907
-9.370940199
-9.59462728
-9.912156762
-10.25256072
-10.79019057
-11.25423772
-11.57716723
-11.89973443
-12.28576148
-12.7384344
-13.16615025
-13.55775376
-14.01643293
-14.51520976
-15.07968748
-15.63077155
-16.05807879
-16.44524863
-16.83620255
-17.39003429
-18.02758161
-18.77936259
-19.48357314
-20.3107468
-21.15774464
-21.97252725
-22.6716261
-23.3314206
-23.99142089
-24.52875046
-25.05255489
-25.68751734
-26.33545851
-26.99263819
-27.62861206
-28.32201525
-29.01420617
-29.79852111
-30.52999725
-31.14892022
-31.68010823
-32.07570138
-32.44918398
-32.87451683
-33.25135967
-33.48197354
-33.77094519
-34.02380931
-34.32850721
-34.53866644
-34.75980414
-34.87231403
-34.9194392
-35.03568693
-35.12142163
-35.20372129
-35.20026882
-35.12142163
-34.90977847
-34.69524821
-34.59252927
-34.52817555
-34.47690333
-34.41263877
-34.32494633
-34.17943118
-34.01338333
-33.87180009
-33.7407713
-33.57903143
-33.37467639
-33.18019395
-33.18363572
-33.1399724
-33.12033458
-32.9802023
-32.83686368
-32.72107481
-32.65126006
-32.6019453
-32.53820399
-32.11778542
-31.5488068
-30.94736968
-30.45588586
-30.03471829
-29.72495657
-29.35532523
-28.9387369
-28.55312584
-28.17137297
-27.83881874
-27.42813648
-26.91937651
-26.30338315
-25.70256829
-25.14195963
-24.63666107
-24.07770491
-23.40791621
-22.59014591
-21.81657067
-21.17003567
-20.59208208
-19.98041561
-19.28842849
-18.62582707
-17.97709316
-17.31941676
-16.67235631
-16.03940453
-15.3363752
-14.58906117
-13.78969932
-12.99017104
-12.19320848
-11.39863432
-10.59168202
-9.818095752
-9.094936257
-8.409454151
-7.762736335
-7.080239314
-6.311546282
-5.538203453
-4.872302222
-4.230050001
-3.626998762
-3.035888643
-2.436450878
-1.806474961
-1.238310479
-0.706822961
-0.199703411
0.323125559
0.787937058
1.165452888
1.504293026
1.881859394
2.237342783
2.659604514
3.060492601
3.422027076
3.772208882
4.075115778
4.342261791
4.555613204
4.850279434
5.24644314
5.639963975
6.014318012
6.377394964
6.69316744
6.960769953
7.234333152
7.440143317
7.696619279
7.998825411
8.28172569
8.595967992
8.884347814
8.982954747
8.946740453
8.814128922
8.765543008
8.790928755
8.811213964
8.77714284
8.655397728
8.480105983
8.168807256
7.827458411
7.471921827
7.07197736
6.576428244
5.988488603
5.358740025
4.788602331
4.193784093
3.615896305
2.97094204
2.274046252
1.616213143
1.000853468
0.368382888
-0.417994324
-1.285434796
-2.211911505
-3.091662728
-3.972083929
-4.87868443
-5.918220226
-7.010930938
-8.094692666
-9.056581419
-9.927934855
-10.72732349
-11.51125141
-12.32962175
-13.16158852
-13.99342073
-14.90310126
-15.81963627
-16.76654536
-17.66029892
-18.46407886
-19.25644634
-20.08780532
-20.95348263
-21.85814551
-22.7530188
-23.60537993
-24.53725849
-25.47930048
-26.45599703
-27.44504156
-28.43327389
-29.3535331
-30.31457652
-31.26505575
-32.3047756
-33.30685503
-34.31709834
-35.26684266
-36.22517566
-37.2313479
-38.1827613
-39.15698168
-40.25552596
-41.31208788
-42.3976811
-43.54883025
-44.71032249
-45.88017513
-47.08674509
-48.27933684
-49.57323492
-50.92961622
-52.2589585
-53.68490897
-55.16592388
-56.55573326
-57.84759055
-58.95901219
-60.02844913
-61.23329855
-62.41805299
-63.67103138
-64.87041459
-65.91088886
-66.55589308
-67.11848155
-67.70016898
-68.19234276
-68.85746502
-69.21782796
-69.63973894
-70.0619186
-70.55297767
-71.2022985
-72.04512791
-72.7581952
-73.40308891
-73.77077652
-74.01088106
-73.9306755
-73.63070357
-73.42369689
-73.26621829
-73.15961049
-72.97763345
-72.30314625
-71.5461972
-70.75044179
-70.20604461
-69.90166903
-69.91826788
-70.10684968
-70.38654903
-70.62051212
-70.75699476
-70.689729
-70.5881647
-70.57083589
-70.67884227
-70.93369598
-71.12311309
-71.14074617
-71.18498735
-71.24500223
-71.3768663
-71.65019682
-71.88133298
-71.99923912
-72.0712392
-72.12493506
-72.2349594
-72.66247575
-72.95570949
-73.33347072
-73.46139457
-73.4715193
-73.3060784
-73.43358572
-73.59007462
-73.78903991
-74.00064264
-74.30749795
-74.48331974
-74.96166135
-75.62480837
-76.40105375
-76.83754098
-76.93542101
-76.77495659
-76.50842522
-76.30743314
-76.10629042
-76.09429929
-75.92251875
-75.4931616
-74.05582732
-72.34346758
-70.75262515
-69.27728351
-67.59364519
-66.00989851
-64.36301032
-62.68733146
-60.98632992
-59.32692123
-57.57210067
-55.89938839
-54.4065029
-52.73363887
-51.12724921
-49.49767512
-47.98266978
-46.44221125
-44.9563519
-43.43003154
-41.89691379
-40.35933819
-38.89199074
-37.48952226
-36.1155856
-34.66335354
-33.13681801
-31.69872969
-30.40541981
-29.44019699
-28.65614897
-27.95650875
-27.30250066
-26.61230605
-25.8235251
-25.01784093
-24.18997047
-23.34638685
-22.47474175
-21.71103508
-21.20009402
-20.88543615
-20.76894969
-20.76894969
-20.87702104
-21.02355189
-21.1855453
-21.4046295
-21.59402328
-21.71426435
-21.8283998
-21.94650795
-22.12417884
-22.30908058
-22.49961892
-22.60821655
-22.59579942
-22.63533084
-22.63227434
-22.70213075
-22.80229428
-22.93289733
-23.00603835
-22.99436761
-22.90566012
-22.83029406
-22.78211307
-22.73394909
-22.61595397
-22.47324666
-22.35164553
-22.33925138
-22.41746467
-22.57792432
-22.77195912
-22.92657742
-23.0237767
-23.06584653
-23.0689774
-23.16321106
-23.57754552
-24.11866602
-24.76693875
-25.40990954
-26.16233377
-26.94138801
-27.80759942
-28.76077912
-29.81595014
-30.93162472
-32.13323522
-33.31748456
-34.50064226
-35.7387622
-37.07719796
-38.50094541
-39.85444369
-41.20478157
-42.46981144
-43.75795458
-45.12529824
-46.56681945
-48.17743487
-49.84601319
-51.54196673
-53.41638658
-55.39638858
-57.34670819
-59.29141063
-60.7578507
-61.9485939
-63.14489905
-64.63401752
-66.34663335
-68.45068735
-70.63535421
-73.03143351
-75.73473639
-79.20495439
-84.18484123
#NUM!
#NUM!
#NUM!
#NUM!
#NUM!
#NUM!
#NUM!
#NUM!
-85.85869052
-84.58605928
-83.16902406
-82.13867982
-81.10165622
-80.21886074
-79.38167798
-78.70710517
-78.20621776
-77.63125588
-77.25552235
-76.90308638
-76.65899293
-76.45273169
-76.34604182
-76.3338414
-76.56308775
-76.82754619
-77.03671811
-77.26204953
-77.66127002
-77.84689695
-77.71475101
-77.48112441
-77.07476878
-76.45221805
-76.01586467
-75.54934976
-75.50635947
-75.73109208
-76.02754065
-75.98014297
-75.76302966
-75.51451461
-75.30413753
-75.16073976
-75.16073976
-75.2701064
-75.12702947
-75.03796524
-74.86689171
-74.76035328
-74.73867726
-74.81227095
-74.6951845
-74.60042521
-74.49544933
-74.56791347
-74.80105291
-75.10436426
-75.68101271
-76.63923588
-77.13150707
-77.30950133
-77.04501523
-76.38728945
-75.2472235
-74.16655128
-73.21045551
-72.31145089
-71.26424639
-70.08905064
-68.79781344
-67.32170669
-65.57052852
-63.82926359
-62.19579418
-60.47564786
-58.69164488
-57.00391569
-55.40336709
-53.66160675
-51.92759061
-50.23909143
-48.62247869
-47.07184977
-45.45264062
-43.84494105
-42.3549478
-40.93172624
-39.51347494
-38.05985697
-36.61048384
-35.13265131
-33.72857485
-32.35051963
-30.96052809
-29.60608289
-28.2216309
-26.84293471
-25.45304318
-24.08533156
-22.76154651
-21.43893233
-20.09541308
-18.77765071
-17.46715854
-16.13172875
-14.82299881
-13.56195388
-12.28189282
-11.03065318
-9.805062269
-8.572453226
-7.30401123
-6.070182354
-4.813995402
-3.58814829
-2.31306514
-1.009053039
0.269407897
1.517202672
2.73777677
3.984683552
5.284595539
6.547548904
7.836848694
9.132342764
10.36995639
11.64900343
12.93174851
14.21524144
15.52910829
16.87234897
18.17548935
19.53549251
20.93082438
22.40898767
23.85992601
25.31229918
26.81040881
28.42054005
29.95214102
31.32731636
32.69991775
34.00320312
35.19956502
36.39696322
37.59863313
38.74742891
39.87207019
40.95956791
41.9341293
42.88866329
43.72326278
44.47116732
45.25733824
45.9133241
46.471955
47.0437784
47.6207292
48.0281865
48.36024141
48.68138379
49.00019604
49.3167344
49.55346738
49.77480731
50.01387781
50.27085571
50.57778255
50.79481479
50.90147339
51.04817026
51.22618381
51.36026776
51.5176939
51.67101994
51.67101994
51.72069445
51.74724856
51.76576772
51.80632447
51.8689772
51.94670933
52.00127
52.02799037
52.00000315
52.05004128
52.15038642
52.24625093
52.36099323
52.40317708
52.42669537
52.40317708
52.41606603
52.48421417
52.4665768
52.44303722
52.41960886
52.41016233
52.40543924
52.39599575
52.32798247
52.25889766
52.15840596
52.16300355
52.17699771
52.20029799
52.19217041
52.15126301
52.19677149
52.21077629
52.19677149
52.22360932
52.22360932
52.22831188
52.24232662
52.2564429
52.27988326
52.24712942
52.15135989
52.08723776
52.16065449
52.21557567
52.27988326
52.29401151
52.25771706
52.27998042
52.32571959
52.32110394
52.2847873
52.33868324
52.25202984
52.24732477
52.22987873
52.225176
52.21116667
52.14226329
52.11430235
52.12828121
52.14226329
52.10609251
52.07815424
52.06887798
52.06419224
52.06419224
52.10501975
52.1364963
52.1364963
52.06888031
52.06419457
52.11889888
52.07815657
52.06077668
52.05140621
52.01413945
52.01413945
52.05482221
52.07346868
52.10961299
52.14109163
52.15860092
52.15038408
52.12241805
52.12241805
52.14109396
52.17846697
52.11078733
52.09671602
52.05589727
52.03267232
52.05950814
52.12710991
52.14578663
52.03276894
51.90612226
51.91429433
51.93755554
51.97008268
51.98411301
51.99346939
51.97612238
52.04828276
52.13571335
52.29587813
52.40494501
52.51891812
52.71237179
52.94342485
53.24637441
53.3866277
53.55148297
53.64554184
53.48516164
53.18052597
52.88748715
52.48106009
52.00614462
51.39594118
50.72024284
49.97056007
49.11294261
47.9759807
46.67530115
45.25443862
43.74020667
42.26334914
40.70596471
39.047497
37.41629245
35.77481191
34.13978692
32.56550583
30.98582613
29.45077105
27.92650784
26.45776899
25.0629166
23.6532318
22.21377591
20.79735382
19.39710133
17.95913681
16.56790468
15.15991282
13.75239973
12.33640527
10.95938466
9.614980436
8.322847391
6.996080076
5.717708446
4.475899362
3.199584388
1.959267943
0.700541438
-0.572191665
-1.800710298
-3.049471852
-4.352833201
-5.605201535
-6.857362176
-8.113550099
-9.39837608
-10.68285875
-11.98967089
-13.29470428
-14.56314066
-15.89101666
-17.21879134
-18.56522719
-19.88963084
-21.25205863
-22.59157866
-23.88865033
-25.20197937
-26.58566178
-28.01550773
-29.46460034
-30.96395913
-32.45409389
-33.9762487
-35.54637358
-37.15864142
-38.80606378
-40.55093369
-42.33472753
-44.18662062
-46.16688934
-48.27176218
-50.39182843
-52.62197852
-54.85985927
-56.92002849
-58.99220387
-61.09343099
-63.26339231
-65.46870785
-67.6848385
-70.02798723
-72.33497135
-74.77657347
-76.89249296
-78.72029016
-80.3061547
-81.35790933
-82.40786033
-83.25739188
-83.20849382
-83.02322728
-82.66100665
-82.29468337
-81.57512786
-80.89831769
-80.25107119
-79.88157576
-79.61582345
-79.32580335
-79.06961308
-78.73841462
-78.31714905
-78.00297984
-77.38815673
-76.88641179
-76.3175938
-75.8501695
-75.61201721
-75.36601267
-75.12422272
-74.99362824
-74.79029338
-74.72500262
-74.64093557
-74.44210168
-74.25610952
-74.18503884
-74.09324157
-74.09324157
-74.11405825
-74.13490154
-74.17689163
-74.23753545
-74.26650459
-74.24792121
-74.23731135
-74.26893732
-74.30062274
-74.33259605
-74.34326885
-74.2928642
-74.32459676
-74.37777649
-74.40967755
-74.56496924
-74.59724842
-74.69199123
-74.74368177
-74.6676845
-74.65679432
-74.55144468
-74.57038446
-74.50599559
-74.46314122
-74.48466642
-74.5170103
-74.62190291
-74.73843782
-74.69767826
-74.68676727
-74.67586386
-74.63526363
-74.60290399
-74.61104435
-74.93000862
-75.33467825
-75.77107529
-76.03573853
-76.39927498
-76.61743101
-76.47272347
-76.44836942
-76.30541521
-76.0240588
-75.74814447
-74.99385782
-74.29619526
-73.71654273
-73.01355778
-71.91765866
-70.77139449
-69.56793206
-68.32196695
-67.02666362
-65.64552187
-64.21884851
-62.84340692
-61.33623754
-59.84275528
-58.31792236
-56.91255246
-55.50381115
-54.10096463
-52.78541498
-51.4544305
-50.11772467
-48.82591535
-47.47540076
-46.15467245
-44.86999389
-43.60442341
-42.29714829
-41.04304388
-39.87681279
-38.7584834
-37.61224232
-36.37561438
-35.14527867
-33.9661187
-32.78002629
-31.53388222
-30.32070026
-29.08059845
-27.95413551
-26.84737928
-25.78313202
-24.66995049
-23.53545186
-22.44389915
-21.43010255
-20.41491042
-19.37296588
-18.30293182
-17.24474757
-16.20522113
-15.20529146
-14.19014733
-13.16560081
-12.1503562
-11.1646031
-10.17053961
-9.186065729
-8.150779255
-7.126149699
-6.095113884
-5.110645713
-4.105424379
-3.09070808
-2.127170456
-1.153429055
-0.180020771
0.779710047
1.739659723
2.722329484
3.784054028
4.880813523
5.951308265
6.973400247
8.036761507
9.044203986
9.968599617
10.90442617
11.82051784
12.73968559
13.59883499
14.35093403
15.1233485
15.9298549
16.7403673
17.35464784
17.98607465
18.6310428
19.22843437
19.75420479
20.16798829
20.53236018
20.90601828
21.1577001
21.35521625
21.5022222
21.67088155
21.815881
21.9756543
22.12090006
22.23840998
22.31968053
22.44047417
22.53427411
22.61649862
22.69571518
22.75317257
22.72597052
22.74464771
22.76254611
22.82621759
22.82621759
22.732219
22.63210674
22.61038963
22.57080099
22.49477475
22.4311915
22.33441126
22.31663331
22.28568951
22.28880339
22.27096624
22.20754999
22.18278753
22.179676
22.16807506
22.14947613
22.09226795
22.00420102
21.9771441
21.94705155
21.88371568
21.85053855
21.73250885
21.72637107
21.73793678
21.72023355
21.64860327
21.53461084
21.42070706
21.40845814
21.41148835
21.40297869
21.40607263
21.41529177
21.39143967
21.41219687
21.4568159
21.46216885
21.45062515
21.4568159
21.39678946
21.38138368
21.36675318
21.33678765
21.37912782
21.38525093
21.37906322
21.37596908
21.41213148
21.46984232
21.50835048
21.54454651
21.55687157
21.57455401
21.55299899
21.48448315
21.43295624
21.40832813
21.40523337
21.41445246
21.43598696
21.44752873
21.47525964
21.52370424
21.57455401
21.62232224
21.68244203
21.73644793
21.79125085
21.8182725
21.7820085
21.75499445
21.6285858
21.48996643
21.27693797
21.03347765
20.67092175
20.23520214
19.84791203
19.42286701
18.98452165
18.45891051
17.83487989
17.15152454
16.41541916
15.60922692
14.69577915
13.74633891
12.81839802
11.8528337
10.86812052
9.858256967
8.834834336
7.850354329
6.913663858
5.970921386
4.956476936
4.064161135
3.125524943
2.212053418
1.291339902
0.272827061
-0.689777633
-1.694127811
-2.741300907
-3.693937193
-4.701493503
-5.693198361
-6.684502635
-7.722639736
-8.71760831
-9.71523366
-10.74430891
-11.73153903
-12.69370441
-13.69047029
-14.69147958
-15.68818066
-16.69648
-17.71844761
-18.72276108
-19.77420992
-20.83033105
-21.836808
-22.87764791
-23.89593521
-24.93176943
-25.98199215
-27.04168273
-28.14965542
-29.27251841
-30.4045155
-31.56662698
-32.66594638
-33.78928747
-34.9449909
-36.12078728
-37.35953248
-38.57322758
-39.80122403
-41.04399538
-42.31361883
-43.63318723
-45.00658344
-46.40442237
-47.83483985
-49.34091876
-50.88107271
-52.44220888
-54.07404934
-55.78287627
-57.50221589
-59.10528121
-60.76362476
-62.28999605
-63.85240492
-65.25247051
-66.48404137
-67.94311663
-69.38816265
-70.78451633
-71.95694981
-73.12174392
-74.07288464
-74.9113216
-75.70480973
-76.03623714
-76.14058461
-76.35442424
-76.46092194
-76.49762981
-76.47297455
-76.35416923
-76.15211231
-76.22098996
-76.29324724
-76.10404764
-76.14885405
-76.25681879
-76.38702775
-76.39927498
-75.9880652
-75.51954619
-75.25547197
-74.93809279
-74.88575306
-74.55686334
-74.39093865
-74.01982769
-73.59858471
-73.38440918
-73.28708564
-73.22001383
-73.14326246
-73.07426931
-73.00801335
-72.97128841
-72.99076868
-72.9614525
-72.95162455
-73.01047651
-73.03000043
-73.1258861
-73.1258861
-73.04954863
-72.9540798
-73.00061859
-73.01027062
-72.87848587
-72.62485968
-72.38190706
-72.23339381
-71.96781161
-71.62829248
-71.15468315
-70.60804492
-70.07583747
-69.50972826
-68.74775227
-68.07808541
-67.46472834
-66.71055747
-66.00680547
-65.10007971
-64.15902352
-63.28060791
-62.39266211
-61.57085406
-60.69550044
-59.70409981
-58.59660237
-57.6125356
-56.66359624
-55.56023166
-54.53012963
-53.45447415
-52.50172449
-51.70525624
-50.96696065
-50.24021794
-49.58841659
-49.0183713
-48.39544986
-47.75122157
-47.09379719
-46.42784317
-45.87060521
-45.27103458
-44.60232233
-43.97298607
-43.33457002
-42.74568862
-42.18445783
-41.635955
-41.02935695
-40.46031522
-39.91843146
-39.46051616
-38.91536232
-38.35974369
-37.79111391
-37.24122618
-36.75155705
-36.24995749
-35.75592055
-35.22642326
-34.72036449
-34.17065494
-33.69156208
-33.2647833
-32.82729436
-32.32920892
-31.81364617
-31.33031129
-30.82770671
-30.37251053
-29.91942399
-29.45611977
-28.97852366
-28.51288865
-27.97302391
-27.42299906
-26.87011541
-26.39420609
-25.92659011
-25.4608222
-24.98738062
-24.5189221
-24.09532722
-23.70681662
-23.28273324
-22.82971203
-22.43934983
-22.09192167
-21.82626967
-21.59189738
-21.34488669
-21.11669105
-20.95175095
-20.77165053
-20.57105608
-20.43956534
-20.32265074
-20.26915321
-20.26384333
-20.22187916
-20.19444148
-20.14635858
-20.1791587
-20.25085685
-20.36157041
-20.438733
-20.54958247
-20.74321676
-20.94937433
-21.1918593
-21.39554487
-21.47330633
-21.49717183
-21.52413846
-21.58809011
-21.57576239
-21.56653307
-21.61119951
-21.69521282
-21.71368849
-21.6628545
-21.66595399
-21.70218871
-21.74999846
-21.78625437
-21.77701157
-21.72848122
-21.68913906
-21.700701
-21.70993889
-21.6799025
-21.60209504
-21.56588541
-21.55433348
-21.58434454
-21.63211601
-21.6406391
-21.64373888
-21.60442059
-21.6075196
-21.64683949
-21.64064064
-21.62908273
-21.58441078
-21.56053095
-21.5759557
-21.62140007
-21.61294282
-21.6460651
-21.65762359
-21.62449866
-21.6360562
-21.65994773
-21.67770829
-21.70470782
-21.7016075
-21.73475016
-21.72861228
-21.73403929
-21.77339374
-21.72253943
-21.73487969
-21.70483809
-21.72867704
-21.78031018
-21.81043238
-21.83435369
-21.81275976
-21.7680308
-21.6925004
-21.66240292
-21.63547526
-21.63005196
-21.6423843
-21.62159421
-21.5707287
-21.52607474
-21.50762302
-21.47988594
-21.48298152
-21.40527952
-21.37530611
-21.33380435
-21.33380435
-21.32459111
-21.37917397
-21.39451491
-21.40070327
-21.42765129
-21.41920531
-21.41920531
-21.41069521
-21.41069521
-21.38374955
-21.3145397
-21.26384492
-21.28226513
-21.31221953
-21.35448878
-21.41449785
-21.54917349
-21.73643097
-21.938555
-22.12632349
-22.37702809
-22.72829455
-23.10773873
-23.44298074
-23.75481052
-24.04859022
-24.33671977
-24.71453838
-25.12127986
-25.61980483
-26.12048489
-26.62332041
-27.1597409
-27.6801783
-28.24377364
-28.76619177
-29.26247593
-29.80246458
-30.38106868
-30.95975971
-31.54535864
-32.11183504
-32.61548499
-33.17503241
-33.7080837
-34.22101604
-34.7606114
-35.29059331
-35.83828259
-36.39238817
-36.960312
-37.52622189
-38.0600116
-38.61239308
-39.16999124
-39.7059834
-40.31186301
-40.93848101
-41.5221825
-42.05531709
-42.58130671
-43.10092017
-43.6477876
-44.28555477
-44.93346007
-45.58567164
-46.19280868
-46.81812992
-47.43820785
-48.04960839
-48.76596395
-49.51810518
-50.22933463
-50.97067843
-51.70554633
-52.45255191
-53.30103958
-54.09093422
-54.88990186
-55.66575533
-56.47284203
-57.17834851
-57.93397324
-58.7333632
-59.46982
-60.27167256
-61.10709166
-61.98805824
-62.975462
-64.0416747
-65.06332348
-66.2571847
-67.29976773
-68.35302155
-69.38407379
-70.58528164
-71.52497917
-72.38269978
-73.18615694
-73.99738453
-74.68177006
-74.91662423
-75.29844998
-75.92968152
-76.56540567
-77.2060907
-77.9212395
-78.30380839
-78.66976611
-78.55395836
-78.42821841
-78.28960756
-78.20856222
-77.96203616
-77.8286589
-77.62984832
-77.51327743
-77.24463479
-77.00677945
-76.7233824
-76.42124236
-76.10155178
-75.95019113
-75.89122356
-75.86760313
-75.75374864
-75.6958179
-75.51426551
-75.22484143
-74.99616766
-74.78205125
-74.66519008
-74.57083671
-74.49836192
-74.53050549
-74.49835924
-74.44746447
-74.20883391
-74.19847056
-74.20905235
-74.23797047
-74.40230828
-74.54671328
-74.46381236
-74.39181971
-74.28842562
-74.32015208
-74.22781243
-74.24880238
-74.32281821
-74.32281821
-74.19869149
-74.10703707
-73.86294911
-73.9326317
-73.96367216
-74.04425808
-74.07288464
-74.10441145
-74.10441145
-74.32015473
-74.53905731
-74.25698586
-73.81960143
-73.27581502
-72.47793478
-71.61591453
-70.46950837
-69.34575153
-68.18685278
-67.01221012
-65.79030113
-64.59048026
-63.47172402
-62.31801801
-61.17124889
-59.95296452
-58.68540198
-57.56236414
-56.42765892
-55.27682384
-53.97167594
-52.67895784
-51.3649362
-50.17025873
-49.00473214
-47.76237555
-46.56463395
-45.36526261
-44.21474593
-43.0893252
-42.01409864
-40.91972768
-39.86562406
-38.77048575
-37.68819271
-36.58229643
-35.48583025
-34.35300216
-33.28229545
-32.2076828
-31.15564956
-30.14417539
-29.14049314
-28.15543816
-27.21074315
-26.23724929
-25.33052812
-24.50057817
-23.68858942
-22.86676551
-22.00126104
-21.11411142
-20.11324044
-19.23324037
-18.36469783
-17.57641664
-16.88204267
-16.27229016
-15.60266158
-14.95900434
-14.21892892
-13.42683727
-12.66589375
-11.89261654
-11.13027774
-10.34955088
-9.585979374
-8.784341918
-7.952555543
-7.116706845
-6.291736895
-5.456558878
-4.608150881
-3.67751233
-2.760763796
-1.811754534
-0.905501518
-0.020960945
0.994673181
2.044311693
2.999251623
3.85377954
4.66749449
5.397988542
6.010519175
6.590568983
7.010355829
7.439176909
7.868417475
8.232966411
8.609505308
8.95518774
9.35709641
9.71440677
9.987011495
10.16885442
10.28528076
10.5211926
10.6865481
10.82357809
10.84906072
10.90596076
10.96067077
11.0489621
11.1766763
11.29061469
11.43888855
11.57045315
11.69913796
11.77594838
11.74670516
11.71813943
11.64355122
11.59238707
11.42425424
11.25842421
11.05330399
10.84252178
10.63182677
10.43226161
10.25825813
10.14476797
10.00584186
9.789919446
9.6307488
9.491977182
9.491977182
9.560260675
9.651083064
9.719337623
9.74771506
9.770248254
9.716476179
9.880743887
10.06252719
10.48615423
10.96727359
11.31258902
11.69190606
12.10329318
12.39791363
12.60410581
12.70757197
12.78178353
12.80750999
12.82732973
12.86475821
12.89049389
12.89929885
12.92793181
13.02272149
13.17203163
13.31551184
13.45975611
13.60340869
13.68450247
13.77075346
13.81648588
13.67196289
13.61446272
13.6174273
13.44210762
13.15440335
12.84419653
12.57175756
12.37960017
12.2109799
12.14798256
12.09377698
12.09666213
12.07395167
12.08205359
12.04246695
12.08278967
12.16848815
12.28867291
12.47492275
12.67010435
12.74430495
12.70689432
12.6239706
12.50363119
12.3884484
12.29678139
12.08211511
11.73953199
11.43980706
11.17685954
10.97760452
10.83537045
10.79015411
10.80109136
10.83537118
10.88420079
11.03232779
11.24618403
11.54864376
11.99196479
12.27546692
12.51008692
12.71704675
12.88889296
13.04397498
13.28812893
13.42655673
13.37503811
13.24625836
13.12266212
13.05056731
12.99617097
12.91826319
12.89548044
12.83816352
12.74928934
12.72362974
12.59149728
12.49096743
12.57679948
12.71181557
12.73236646
12.5745856
12.49164377
12.57753769
12.64943518
12.71550785
12.66413715
12.62969099
12.59813941
12.58934492
12.58055072
12.42286235
12.1765314
11.88798215
11.60488495
11.36810824
11.17679749
11.03446723
10.97173465
11.21112105
11.17092362
11.12271872
11.19937277
11.37024943
11.55881064
11.67872558
11.73572969
11.78698179
11.72696368
11.655315
11.58950505
11.49228961
11.34686524
11.22127807
11.08473679
10.93083698
10.70260993
10.45490181
10.11062337
9.846626278
9.741927035
9.73900363
9.889453229
9.954892645
9.941120809
9.989871651
10.12299902
10.18555827
10.26850253
10.34786838
10.43018396
10.52125015
10.47321079
10.35964389
10.15732611
10.02345364
9.822078146
9.575049597
9.254186022
9.075022532
8.899533218
8.794449417
8.743740767
8.633602624
8.486599167
8.486599167
8.616241188
8.698079541
8.695164768
8.511176071
8.321513393
8.18614868
8.030645319
7.855691349
7.581742254
7.161434192
6.722053155
6.330591157
6.046726234
5.63350991
5.287428689
5.130611329
4.962385482
4.75463282
4.698564434
4.757463668
4.922805918
5.04070911
5.290985428
5.254338681
5.111208015
4.98823159
4.946542014
4.946542014
4.958048422
4.901963219
4.803478987
4.646114178
4.5002833
4.167004417
4.040640424
3.950873921
3.850408662
3.794406372
3.838919352
3.945880201
4.047138186
4.28550422
4.496009479
4.633951244
4.620342113
4.614561545
4.623172417
4.651172847
4.617391107
4.569943892
4.539056321
4.437733829
4.437733829
4.578554225
4.682065293
4.707238137
4.626002733
4.6432845
4.786254323
5.00474036
5.263621715
5.578691386
6.017154735
6.23687952
6.34134105
6.397505287
6.555342607
6.797602166
7.059518313
7.198092999
7.297014559
7.32230779
7.271782684
7.255204324
7.258108128
7.213337333
7.213337333
7.303609045
7.46465524
7.523859781
7.614195183
7.74937086
8.167349329
8.572048349
8.815462476
9.053262743
9.339816401
9.606273901
9.822076693
10.03216897
10.14854554
10.21696511
10.20531717
10.20531717
10.25697497
10.32248925
10.38508865
10.4506297
10.44776103
10.37715583
10.41425652
10.48560214
10.36617326
10.75300646
11.16590691
11.51360419
11.70446839
11.85296177
11.98110391
12.15835788
12.27558933
12.38187324
12.41044819
12.35035188
12.37898497
12.44498827
12.56530028
12.6255082
12.64826663
12.76282728
12.95823042
13.04132619
13.25088274
13.61316577
13.91842928
14.03062406
14.1399032
14.2352407
14.39641604
14.59541245
14.76938774
14.91983508
14.92573573
14.82718244
14.81308939
14.82420195
14.85903464
14.86418893
14.78862969
14.7486574
14.6583105
14.58579976
14.40081561
14.35124821
14.54722814
14.65161096
14.64863361
14.62865936
14.60570942
14.61383529
14.53538607
14.47171757
14.38811477
14.26979731
14.21512027
14.18558863
14.08439354
14.01200614
13.88213745
13.82168042
13.74721263
13.68672933
13.38176601
13.29855464
13.4369877
13.51209877
13.41119533
13.3507967
13.40237197
13.50327169
13.61526815
13.70149301
13.70149301
13.61749067
13.53944534
13.4731513
13.44149202
13.40687564
13.35233881
13.26032013
13.12790338
13.0903735
13.12494481
12.93304476
13.03375123
13.12864321
13.21833076
13.20951442
13.18960159
13.15797936
13.21611046
13.27055554
13.22196803
13.21019197
13.16753379
13.08667568
12.98299159
12.87713422
12.7485521
12.57680095
12.39342736
12.24457321
12.02191024
11.78692253
11.83229723
12.00135364
12.14786022
12.13902006
12.03939931
11.93687126
11.89951412
11.81095744
11.78244649
11.87682025
11.95367984
11.93680977
11.83364584
11.87976382
11.86878522
11.67707203
11.48622655
11.33205159
11.29189862
11.2780058
10.99918604
11.04736985
10.99557818
10.8445964
10.7053578
10.62009846
10.56911339
10.52399712
10.45844058
10.43805623
10.37837541
10.31651041
10.3223058
10.36745395
10.4329913
10.45844131
10.47516491
10.51526822
10.56917532
10.53205608
10.44898161
10.62235883
10.68795039
10.7025487
10.67701724
10.68575148
10.70034969
10.66901641
10.68361381
10.71201695
10.70908461
10.66901641
10.65735153
10.63182458
10.62602267
10.63115199
10.64867858
10.6290147
10.64281587
10.64281587
10.41480485
10.32376904
10.51093336
10.61655637
10.59982509
10.54591262
10.49127684
10.42865687
10.48840852
10.49127757
10.45410652
10.3856362
10.35140667
10.35433561
10.37111478
10.37910789
10.34780722
10.32236695
10.33621561
10.29985645
10.20013373
10.40760527
10.49860437
10.59262193
10.64947365
10.67207081
10.71727018
10.89660747
11.0592959
11.0928714
10.99582406
10.9163501
10.90540936
10.77121373
10.75954491
10.83103248
10.94483729
10.98206865
10.8624446
10.89673145
11.13018431
11.16156626
11.57284298
11.92687269
12.13263572
12.19857722
12.30409331
12.392752
12.54753114
12.65392738
12.73101471
12.78239895
12.77359809
12.67964013
12.63633411
12.54464029
12.48740235
12.37591343
12.28719886
12.27546692
12.30697928
12.22928088
12.39496286
12.47787444
12.50135779
12.51531325
12.56370213
12.67601077
12.81625034
12.97128722
12.98305112
12.99992845
12.96833052
12.96247898
12.93384206
12.91105789
12.83022158
12.69803367
12.52041422
12.4338631
12.34224174
12.256487
12.21398796
12.32835715
12.40534791
12.48820118
12.56007441
12.66063132
12.74947438
12.85817079
12.92429813
13.00805955
13.0338093
13.04187976
13.09628616
13.14263055
13.15070457
13.0727474
12.96100105
12.87719373
12.81403291
12.54168785
12.38691147
12.53283365
12.60176694
12.72805937
12.80886289
12.87202168
12.89480229
12.97855452
13.14250625
13.32056883
13.38898
13.36325388
13.27419065
13.25649318
13.19909178
13.1497786
13.0409542
12.78818167
12.50117072
12.32073812
11.96030444
11.75173
11.79777273
11.96392392
12.0700839
12.06719903
12.14411372
12.35299348
12.55392413
12.72861299
12.88944546
12.9092724
12.80055318
12.7858433
12.80350716
12.83212918
12.81230833
12.79544366
12.65521559
12.41167579
12.09432705
11.91711531
11.84829877
11.99177735
12.14048961
12.16025833
11.98594857
11.82855291
11.91417133
12.08039393
12.11482925
12.00938894
11.83223357
11.6434876
11.55501374
11.4322735
11.2723139
11.01025282
10.77976552
10.56624435
10.14251032
9.773108706
9.611084768
9.489055211
9.551555544
9.404116148
9.145776553
8.870980279
8.700687859
8.638396772
8.587709229
8.559485054
8.497216451
8.395096419
8.299554095
8.266256676
8.212706753
8.09404956
7.879985705
7.597361839
7.323637875
6.951938689
6.760065987
6.605002845
6.520662968
6.515649408
6.468048671
6.40034047
6.329682493
6.360662307
6.411875951
6.457236289
6.460135954
6.339102851
6.195700276
6.001942183
5.931397743
5.897546968
5.860862326
5.768015247
5.604679078
5.475152824
5.331307846
5.184604176
5.199007265
5.592496462
5.724943703
5.629224272
5.488899362
5.398945328
5.311958022
5.412690843
5.578144486
5.598287293
5.446454184
5.331368988
5.263799365
5.142963056
5.10915727
5.089753887
5.067459953
5.064567392
5.011365409
4.769809149
4.585114788
4.649785302
4.960998022
5.216968439
5.242100564
5.177372551
5.239207207
5.376579946
5.556435127
5.736405712
5.786776075
5.817724669
5.846563372
5.933691114
6.012202183
6.087827694
6.124587379
6.161349596
6.156279018
6.218279696
6.128208383
6.296832559
6.624034989
7.061147842
7.374470726
7.518228578
7.707517133
7.860050954
7.9706398
8.027066494
8.043674877
8.006761531
7.972760903
7.975669574
8.037127497
8.178929688
8.288938595
8.336675501
8.404741785
8.543035197
8.664683089
8.715380995
8.904572928
9.139514062
9.250536063
9.247616849
9.289699999
9.422549331
9.617901309
9.825000828
9.955136239
10.02643994
9.963850467
9.861368246
9.804657434
9.77919815
9.835844269
9.881654795
9.847478939
9.796556475
9.759466548
9.540783741
9.512423689
9.762329087
10.02625811
10.16592428
10.16592428
10.02406312
9.955745587
9.963728304
10.09099252
10.17031405
10.16153313
10.17537476
10.15866708
10.13318086
10.12738819
10.09318652
10.08154235
10.07867702
10.05033206
9.94489819
9.783521657
9.749416969
10.05045499
10.16976542
10.203976
10.26947931
10.33426382
10.44855412
10.5512861
10.62266342
10.58840766
10.50318161
10.42084746
10.32474672
10.25630464
10.15074212
10.05399143
9.903406105
9.721710795
9.636653318
9.517535325
9.321510993
9.208277661
9.222080016
9.19599581
9.148087747
9.04870614
9.091494649
9.19672496
9.287451015
9.360742401
9.381060625
9.355633815
9.301196968
9.341096023
9.400649011
9.420238505
9.326619079
9.193137265
9.053871213
8.918243998
8.762383499
8.747930536
8.73056381
8.874747437
8.883434448
8.923286866
8.918183102
9.003065693
9.164075728
9.368041755
9.549546699
9.623624724
9.609136587
9.527089257
9.396389909
9.286051848
9.238192516
9.127235315
8.934342852
8.730684092
8.326607657
7.984397879
7.749432298
7.678568584
7.765968805
7.884530662
8.000277667
7.955429359
7.890347498
7.896164417
7.879502002
7.856356493
7.76021442
7.641688345
7.529007033
7.421378204
7.307966672
7.209042706
7.05963811
6.873464591
6.634006663
6.237602144
6.102918775
6.079860966
6.037370141
6.04026676
6.071229578
6.136057696
6.214598281
6.371654245
6.532382855
6.693163113
6.84746814
7.035808511
7.275471419
7.487112707
7.687288498
7.856415778
7.915735026
8.019914004
8.130606251
8.277475884
8.311441595
8.348322356
8.401890791
8.554689007
8.653937969
8.772767225
8.925716254
9.070037746
9.228158941
9.381302351
9.543216663
9.662343679
9.719030987
9.784436658
9.855642207
9.971955549
10.07739894
10.11452567
10.12037849
10.10361258
10.1123308
9.985058197
9.945082152
9.825854887
9.825854887
9.851987248
9.886163571
9.929056749
10.07959285
10.34670934
10.49524651
10.76265855
10.93621586
11.02743532
10.99606847
10.95663445
10.92234069
10.87931076
10.90479742
10.89385711
10.86543752
10.79980739
10.70871943
10.55275334
10.43616643
10.47620425
10.5898146
10.70639865
10.90033664
11.13746322
11.46828368
11.84192497
12.18752404
12.59746426
12.85595593
13.00214753
13.04841248
13.18300554
13.3669581
13.48771609
13.55401417
13.58056318
13.46272024
13.36553883
13.28455322
13.24114185
13.24410182
13.29929279
13.35375654
13.45685756
13.57766096
13.72502997
13.80023186
14.0304395
14.15742139
14.35694877
14.52410172
14.55293373
14.56105691
14.50339455
14.49229825
14.4604986
14.41984123
14.34740776
14.27493636
14.11904681
13.95442054
13.85994196
13.77959128
13.73386533
13.69037225
13.66164912
13.84597155
14.0363793
14.40881121
14.79068006
14.96412766
15.00712289
15.03011541
15.07610787
15.09090212
15.06423613
14.97450293
14.88188828
14.74853446
14.6271094
14.47686274
14.41321103
14.25208643
14.01571764
13.99505711
13.98398577
14.18335991
14.44872254
14.78695564
15.32246225
15.73503078
15.98523237
16.1626224
16.35730929
16.53278107
16.65835003
16.7405625
16.76074474
16.77271718
16.75178124
16.6673084
16.60303918
16.46261051
16.36931863
16.28201189
16.23874757
16.24174783
16.21561902
16.31777975
16.77879718
17.20870003
17.38200936
17.4345309
17.59294234
17.71015701
17.79208291
17.98021269
18.01485873
17.92980327
17.79510968
17.74544453
17.70108568
17.6800443
17.62140605
17.5365376
17.41339663
17.34585313
17.16133315
17.11190336
17.2700992
17.35861727
17.48474129
17.57336351
17.59665925
17.6402363
17.70486572
17.72591
17.6672568
17.52980182
17.41792503
17.37962064
17.3526429
17.32937835
17.30837998
17.29115545
17.31441517
17.22063961
17.20260681
16.97705866
16.64939134
16.66730915
16.92466659
17.062423
16.96281346
16.92466584
16.90440325
17.02124258
17.19060692
17.36911828
17.44793185
17.48920839
17.41339588
17.37213647
17.36616242
17.26111054
17.0909911
16.88583661
16.78406349
16.79528554
16.62627665
16.66141959
16.89254823
16.82820221
16.82519206
16.84243649
16.86037248
16.85140427
16.8020568
16.72276346
16.64425434
16.52764718
16.3991597
16.28870173
16.13950129
15.90926451
15.67336921
15.46147086
15.26982121
15.15630811
14.745618
14.51691059
14.6352975
14.79750906
14.84643249
14.96207861
15.1385875
15.25209031
15.32183996
15.40873232
15.50681025
15.52095037
15.50681099
15.4518191
15.37380925
15.31287856
15.19635729
15.0806458
15.07766254
15.12366529
14.97015408
14.90933942
15.08282135
15.17260025
15.28021071
15.3181055
15.36789535
15.41695045
15.54480882
15.66077761
15.69275724
15.62880372
15.50986281
15.45412258
15.40804737
15.3642232
15.24244748
15.1066922
15.07181925
15.15860835
15.28033545
15.39615613
15.39017994
15.61989075
15.8639607
15.93990994
16.02188251
16.05685431
16.04861028
15.99646885
15.97936182
16.02856356
16.07477891
16.07178118
16.04867213
16.09189412
16.076965
16.10601182
16.0679711
15.89366095
15.7216839
15.59670693
15.54985204
15.86976087
16.07983833
16.13200162
16.15212067
16.24837214
16.43494679
16.59558295
16.70327093
16.80274284
16.87310112
16.98690828
17.11874523
17.32717487
17.49455495
17.57940447
17.60572307
17.611705
17.71695968
17.8403082
17.86363864
18.17845863
18.39040397
18.23721907
17.90803794
17.66360082
17.48184363
17.27996435
17.03712145
16.82374799
16.64500335
16.4843888
16.30670932
16.10907343
15.98978738
15.87281886
15.67268189
15.42585243
15.13852369
14.83382589
14.46148896
14.46446452
14.32838978
14.08018399
13.88089952
13.7510423
13.58148934
13.47765557
13.37164589
13.29731828
13.2457654
13.1427541
13.05968599
12.92220392
12.81052501
12.69225155
12.39729766
12.09678445
11.92539845
11.65690918
11.44568498
11.34845695
11.37471961
11.3403765
11.27170265
11.25199736
11.27757784
11.31479042
11.21473157
11.02933173
10.86959366
10.74127784
10.69827387
10.75221331
10.82076643
10.85798227
10.79528621
10.68734108
10.69320465
10.65894024
10.58755447
10.64147427
10.41059664
10.21184407
10.10708922
10.04740955
9.987740895
9.874285456
9.778347845
9.732612632
9.701374436
9.638846472
9.55387016
9.386171763
9.23010715
9.159760738
9.109001137
9.058248746
9.013276405
8.979186471
8.852272636
8.66529309
8.368405131
8.255523387
8.266379708
8.255523387
8.329337943
8.448065278
8.561003115
8.648657527
8.719694347
8.853000367
9.02263388
9.209067782
9.333918443
9.391280798
9.405029399
9.541513616
9.723111018
9.916444932
10.04369062
9.94404673
10.05167477
10.35586162
10.62315236
10.87686468
11.00163094
11.0329991
11.14975648
11.20671548
11.2439795
11.28418712
11.30683289
11.37257693
11.45217612
11.56990048
11.71544042
11.88448591
11.9357659
11.99871334
12.11587455
12.01847232
11.91527733
11.92920192
11.97754497
12.03172633
11.99435609
11.92558145
11.9482794
12.02006643
12.10648169
12.23542057
12.2867063
12.24715073
12.26176835
12.19869739
12.28148529
12.44136148
12.46115284
12.42083386
12.59026662
12.45820282
12.53301781
12.6335641
12.70184689
12.74153377
12.77021045
12.82751189
12.85028846
12.85318131
12.8127997
12.80104379
12.80399851
12.88476466
12.99721618
13.01409446
13.05746566
13.19496125
13.11403233
12.79876774
12.96777491
13.09714796
13.1456489
13.01329396
12.94788232
13.05962276
13.18022873
13.28621633
13.37602457
13.38188527
13.40761338
13.43044381
13.47611118
13.53357783
13.55932152
13.51289723
13.54752895
13.49524334
13.47240674
13.48123194
13.61384298
13.57630011
13.41871871
13.13979389
12.8612474
12.60865446
12.57999596
12.63430248
12.62550674
12.51906065
12.44129914
12.37818427
12.33787812
12.35766236
12.31735864
12.13122042
11.88006828
11.57431022
11.44568352
11.32005295
11.2857164
11.20903946
11.03532243
10.87338084
10.75673239
10.54322737
10.4522159
10.38954262
10.32694306
10.22721109
10.14714423
10.03076816
9.945692209
9.899872028
9.780660389
9.707278741
9.577240899
9.466844978
9.466844978
9.51546568
9.32236161
9.390610768
9.50968454
9.594649797
9.622956418
9.612059589
9.588806299
9.585884224
9.6396354
9.742110158
9.822017091
9.811113777
9.77694521
9.717386636
9.643288033
9.646209877
9.537982634
9.302776179
9.260692186
9.464653658
9.288970656
8.906699892
8.765358219
8.974809171
9.166992802
9.155381235
8.999419028
8.860896053
8.868853522
8.981979501
9.05308071
9.024820999
8.886349253
8.710949591
8.674033883
8.813154851
8.878391405
8.83344128
8.615329204
8.38363132
8.08980682
8.064467055
8.185965616
8.356028727
8.551534889
8.70439315
8.800765385
8.905850265
9.121218325
9.504451025
9.81976386
10.09757747
10.19434058
10.20598812
10.21763681
10.34793026
10.56129971
10.6975399
10.54664695
10.37624132
10.03570594
9.827805057
9.742780881
9.782001265
9.773231526
9.844435393
10.12586693
10.19135417
10.27137175
10.45917616
10.68428798
10.87234452
10.90076477
10.84973234
10.78997111
10.71562211
10.59030277
10.48249133
10.26698059
10.05673652
9.795706125
9.375891491
9.041414826
8.922498823
8.919643177
9.0160726
9.222811397
9.387571332
9.475365701
9.489117658
9.511633603
9.497150235
9.386780081
9.224938795
9.021055188
8.820263309
8.695590064
8.526105904
8.279965547
7.952218555
7.593731091
7.336590157
7.190047645
6.998077385
6.705192851
6.465817125
6.437729751
6.434890756
6.347741514
6.246840715
6.390196872
6.376487658
6.264048107
6.258251726
6.199144544
5.951373793
5.532437678
5.102288901
4.773784214
4.372117535
3.911827356
3.415232598
2.921778864
2.456476817
1.958306244
1.493966224
1.127213193
0.810626246
0.502647281
0.211128263
-0.032369969
-0.305998876
-0.473635942
-0.608264853
-0.692057455
-0.82891335
-1.041649531
-1.192746499
-1.239992503
-1.254340617
-1.268688809
-1.386178141
-1.45642218
-1.556688657
-1.646212479
-1.788762564
-2.197981898
-2.346346403
-2.469614701
-2.688246347
-2.982220174
-3.231786619
-3.307113521
-3.329357943
-3.352323879
-3.408298978
-3.394650714
-3.442691341
-3.462774156
-3.502279497
-3.572575699
-3.584061545
-3.606312462
-3.760579938
-3.959454347
-4.251717715
-4.596535384
-4.955857976
-5.160720567
-5.278606336
-5.359862198
-5.46922506
-5.629688458
-5.891010773
-6.104889463
-6.212223026
-6.225867382
-6.206426496
-6.225866662
-6.209263517
-6.139415858
-6.096920322
-6.080381706
-6.054428152
-6.001136341
-5.958651672
-5.936324362
-5.868684033
-5.787358447
-5.694523417
-5.787358447
-5.630470738
-5.257027129
-5.121789738
-4.989473166
-4.691856221
-4.349159982
-4.079845341
-3.824997582
-3.429579264
-2.984138601
-2.583337064
-2.35397029
-2.126744025
-1.863699824
-1.541974735
-1.303445307
-1.062776615
-0.894458543
-0.781970575
-0.658802106
-0.415953108
-0.083623936
0.285915005
0.853907032
1.360384766
1.931464898
2.390879639
2.813851699
3.183896819
3.523226081
3.884937823
4.089558731
4.184335844
4.187224812
4.234588026
4.369651658
4.580180888
4.83528244
5.091203458
5.355123189
5.711979759
6.159180601
6.569963608
7.209830304
7.742953183
8.141402006
8.375867214
8.602521821
8.730078333
8.857618304
8.940238547
8.982284764
9.058430057
9.146202374
9.217275287
9.279665679
9.438612289
9.543155658
9.645539348
9.795946694
10.05405107
10.44342711
11.09519374
11.81138401
12.31232102
12.6585371
12.77599509
12.91043995
12.9971537
13.06331724
13.00306633
12.86863272
12.75328544
12.70485992
12.73648639
12.70781352
12.64764786
12.58528314
12.49360752
12.42464224
12.40190354
12.31901685
12.39084254
12.6146189
12.82677222
12.92669584
13.13917537
13.351839
13.43796926
13.42106162
13.35776169
13.37540472
13.38934736
13.37164074
13.30539302
13.23916341
13.14502963
13.1163098
13.09572731
13.09276987
13.06405614
12.99277959
12.8752204
12.7459013
12.48537042
12.15546913
11.89767041
11.66579291
11.34570013
11.04345493
10.76192442
10.63072351
10.59939739
10.62779194
10.64238737
10.60812941
10.49152158
10.34365816
10.27521197
10.18714385
9.945690754
9.54528575
9.128633854
8.508989801
8.195545793
7.771723268
7.489898121
7.23856521
7.117276312
7.032846224
6.931139697
6.804188825
6.621015406
6.514321598
6.446607209
6.384639778
6.342124349
6.272199175
6.161956138
6.048838597
5.942261997
5.849400671
5.632785199
5.506810773
5.419748248
5.436990675
5.529845149
5.656488809
5.805480655
5.954512623
6.190753278
6.455185703
6.697456632
6.860407757
6.993118042
7.066049456
7.057400943
7.006118662
6.96929329
6.806305058
6.463097622
6.097064376
5.775919885
5.300991161
4.778302635
4.452782715
4.186320707
3.670863814
3.141397403
2.709656462
2.31176705
1.93626902
1.510660075
1.096600023
0.716270331
0.363161703
0.049439102
-0.239193386
-0.585873163
-1.008449908
-1.503428278
-1.996417024
-2.40280688
-2.982814707
-3.386648242
-3.745417755
-4.101446449
-4.485747812
-4.783215652
-5.089429603
-5.477843684
-5.921901057
-6.307316584
-6.681416341
-7.065176948
-7.473831674
-7.925527911
-8.38057199
-8.915180324
-9.374342435
-9.805788357
-10.24072443
-10.72139657
-11.18606919
-11.8658747
-12.30387926
-12.70225142
-13.17329678
-13.71968645
-14.28809787
-14.79418676
-15.25765723
-15.73930036
-16.37128779
-17.02855378
-17.73778657
-18.4943242
-19.26330916
-19.95518789
-20.64087826
-21.29971601
-21.8982427
-22.49312208
-23.3500454
-24.18194111
-25.16078735
-25.97617942
-26.80372132
-27.64378307
-28.51233767
-29.35607874
-30.07763793
-30.79786118
-31.50078271
-32.25898181
-32.97583364
-33.54798205
-34.0495903
-34.55418308
-35.05576982
-35.48818665
-35.95659821
-36.53559372
-37.1684266
-37.72498509
-38.2146045
-38.81876724
-39.10335881
-39.3316598
-39.62854994
-39.9015231
-40.1203888
-40.2112606
-40.37272643
-40.63740035
-41.03969476
-41.56499732
-42.23371864
-42.83728639
-43.42812819
-43.93121422
-44.46970203
-45.16733492
-45.94573275
-46.73626845
-47.58312945
-48.40620282
-49.13968535
-49.81539888
-50.41291572
-50.83970948
-51.19491036
-51.70631719
-52.26572207
-52.82164718
-53.40037837
-53.95290782
-54.55112943
-55.13451997
-55.67692998
-56.13562852
-56.58427753
-56.95292216
-57.41819521
-57.77368251
-58.10009215
-58.36125849
-58.61192315
-58.7898414
-59.01166462
-59.16928319
-59.26720995
-59.19576113
-58.92411384
-58.5734552
-58.33380837
-58.01059115
-57.60065757
-57.25738409
-56.86091455
-56.54517225
-56.43363257
-56.40899928
-56.31332892
-56.17151111
-55.86151145
-55.56404877
-55.44133224
-55.25491566
-55.11814223
-54.85975226
-54.67601947
-54.50665377
-54.14684501
-53.83262449
-53.51700962
-53.43280594
-53.3199215
-53.16546721
-52.96879261
-52.72808963
-52.43344706
-52.05917733
-51.67059381
-51.35532685
-51.09579641
-50.82061115
-50.50766877
-50.07832956
-49.54556679
-49.11153008
-48.74083463
-48.4744197
-48.16321549
-47.78774138
-47.33979934
-46.80137666
-46.17511957
-45.54880149
-44.87269823
-44.30248697
-43.74565412
-43.17535114
-42.5460971
-41.93756446
-41.35013218
-40.75654321
-40.3333495
-39.98568234
-39.70590055
-39.46704242
-39.18190923
-38.88682325
-38.57099972
-38.29669592
-37.9016991
-37.4880826
-37.1045833
-36.71934717
-36.44018864
-36.18693991
-35.91056757
-35.68627585
-35.3799769
-35.13961898
-34.90699426
-34.78391281
-34.69852965
-34.72291584
-34.70896979
-34.74993898
-34.80057703
-34.86170482
-34.94293766
-35.09948251
-35.18800185
-35.30728048
-35.50676584
-35.81355132
-36.16322126
-36.51804303
-36.8216224
-37.18936817
-37.62936085
-38.09385792
-38.56124909
-39.01702049
-39.28767901
-39.628085
-39.90481126
-40.3516174
-40.78911565
-41.27142618
-41.77172959
-42.20049292
-42.56801556
-42.84972975
-43.19453129
-43.61055194
-44.02546312
-44.42724469
-44.85195307
-45.28391072
-45.71101689
-46.15380088
-46.57205647
-46.93903381
-47.38250738
-47.88842521
-48.55170357
-49.09557822
-49.63231805
-50.110139
-50.60071777
-51.14542268
-51.64360104
-52.16482497
-52.79990234
-53.40953994
-53.99147946
-54.56189277
-55.19430468
-55.85734105
-56.63728009
-57.28891012
-57.91034997
-58.60730999
-59.28635513
-59.90624894
-60.49123433
-61.10485054
-61.8488196
-62.67830479
-63.50116384
-64.19828586
-64.90831655
-65.66546208
-66.31314172
-66.94881825
-67.59395897
-68.3616396
-69.03791395
-69.62422145
-70.21029817
-70.89221621
-72.00895226
-73.05159998
-74.05059031
-74.82188856
-75.35626691
-75.81656357
-76.28286567
-76.86261262
-77.93960517
-78.75901087
-79.15507496
-79.30474675
-78.75870226
-77.55804475
-76.58168842
-75.81901027
-75.05284129
-73.79119499
-72.43273666
-71.12701173
-69.4352689
-67.90526899
-66.60845004
-65.34367093
-64.06650378
-62.53455789
-61.04367973
-59.530723
-58.15738387
-56.77373456
-55.56192867
-54.35817215
-53.08125681
-51.76466488
-50.47304925
-49.22352027
-47.98769252
-46.7399501
-45.49594873
-44.27985143
-43.14524002
-42.04771571
-40.92052479
-39.78247683
-38.69131958
-37.6518763
-36.55808692
-35.48222234
-34.40056483
-33.34305969
-32.32785873
-31.37929837
-30.34886058
-29.25277428
-28.2381861
-27.2331567
-26.19323442
-25.21159699
-24.16161755
-23.12646553
-22.12943153
-21.13013808
-20.0955412
-19.0208139
-17.97034379
-16.89384014
-15.79737126
-14.59433563
-13.11012973
-11.56681546
-10.17096382
-8.908016383
-7.67473263
-6.566799448
-5.610269249
-4.871640931
-4.669696942
-4.672587087
-4.841463044
-4.996041265
-5.088769532
-5.193021759
-5.164997862
-5.136975923
-5.147762296
-5.131190187
-5.057856959
-4.883867008
-4.662529118
-4.474250663
-4.446257111
-4.497248733
-4.645969029
-4.912601217
-5.185125552
-5.440464112
-5.743442538
-6.103500041
-6.460899975
-6.807007585
-7.379291242
-8.002981856
-8.600069192
-9.183628777
-9.801527065
-10.50077644
-11.22712668
-11.95825386
-12.66860098
-13.4589269
-14.22827829
-15.05507058
-15.92908255
-16.8361367
-17.69714935
-18.54793967
-19.39694567
-20.28936982
-21.17228678
-22.07209856
-22.95049542
-23.86757659
-24.82505302
-25.84086122
-26.85268619
-27.83229977
-28.89690636
-29.9766344
-31.07411696
-32.17427798
-33.27166935
-34.3326476
-35.43447013
-36.65954422
-37.83008024
-39.03053991
-40.23303504
-41.42757133
-42.72051572
-44.07189068
-45.42722971
-46.79094121
-48.12786292
-49.57767383
-51.04574262
-52.63027773
-54.37021754
-56.30326101
-58.83283195
-61.79949809
-64.9464125
-68.07132426
-71.45275239
-74.99129112
-79.19981249
-83.59713805
-85.55090646
-85.3696719
-83.36972782
-81.78412517
-80.32861274
-78.92836376
-78.31830567
-77.78885309
-77.37247424
-77.38236207
-77.57727317
-78.30053737
-78.9093185
-79.58520925
-79.72492003
-79.76909214
-79.70877967
-79.50615388
-79.45913285
-79.42768308
-78.9653093
-78.41026255
-77.7477774
-77.42446658
-76.870789
-76.23333305
-75.67856883
-75.13566501
-74.69539614
-74.32792114
-74.23531569
-74.20375796
-74.26450268
-74.23288802
-74.19075562
-74.10966574
-73.97670772
-73.94542518
-74.11711985
-74.30128446
-74.43671933
-74.56248565
-74.80653111
-74.88068066
-75.12982278
-75.23896548
-75.34060029
-75.34914086
-75.19427284
-75.22789719
-75.15205643
-75.15205643
-75.30648656
-75.25286922
-75.32898195
-75.35151111
-75.41691902
-75.41691902
-75.5281786
-75.73034241
-75.98235153
-76.03870968
-76.05065694
-76.16690512
-76.119041
-76.28411915
-76.62960969
-77.38785496
-78.42700098
-79.28308784
-79.52858014
-79.65148178
-79.62378918
-79.46569249
-79.05819705
-78.58179947
-78.39891382
-77.96201899
-76.8359559
-76.03572666
-75.15767515
-74.2563154
-73.17826298
-71.82986964
-70.55243558
-69.27405946
-68.00585035
-66.63506743
-65.28316733
-63.80028782
-62.36689279
-60.89427217
-59.24501658
-57.77773201
-56.40281335
-55.01835371
-53.61736387
-52.1795053
-50.83096838
-49.46524918
-48.22029729
-46.98388572
-45.81968385
-44.63900193
-43.46310018
-42.29803814
-41.09900809
-39.95412369
-38.85020888
-37.75231215
-36.61070689
-35.42504509
-34.31034099
-33.2402364
-32.17626726
-31.05260924
-29.93223365
-28.74503377
-27.55587685
-26.4226174
-25.31306926
-24.23090319
-23.14924366
-22.09477078
-21.04200977
-19.99357323
-18.91952109
-17.87338873
-16.83262809
-15.79462477
-14.75595612
-13.7311212
-12.69087431
-11.6804808
-10.69629574
-9.732040028
-8.745904485
-7.765281397
-6.763913665
-5.773183015
-4.789964281
-3.805269899
-2.821699967
-1.821787771
-0.861806856
0.103633798
1.077027844
2.199742891
3.359196116
4.461148847
5.539551183
6.588991522
7.610258649
8.573808373
9.489053758
10.41547551
11.31546165
12.14134893
12.87792987
13.61075465
14.31110373
15.0018369
15.58467769
16.11700462
16.64475069
17.12376702
17.60704327
17.99219736
18.35479586
18.70909533
19.0527716
19.36070554
19.58026777
19.83891905
20.0804816
20.2865156
20.46834996
20.6205128
20.81198964
20.95922844
21.1035239
21.24177781
21.38634852
21.53641867
21.64421352
21.75215367
21.86405511
21.97287324
22.06325217
22.14442141
22.20476203
22.22025663
22.26285878
22.32091539
22.42930792
22.47807922
22.47496109
22.36023752
22.30917115
22.29139642
22.27362395
22.24268966
22.21247546
22.16684233
22.16139877
22.15828772
22.09796701
22.08941658
22.02297397
21.95345673
21.88701367
21.8476928
21.82066636
21.78136372
21.79597136
21.82603204
21.83527724
21.79668177
21.72191188
21.72501264
21.73735311
21.72811346
21.74891893
21.72423628
21.71493272
21.75660764
21.82906793
21.83760271
21.8491774
21.88235421
21.87621
21.90318211
21.89089217
21.9148262
21.94801752
21.90557508
21.90557508
21.87543283
21.87847285
21.89619489
21.91087911
21.98037552
22.03753841
22.07386759
22.09783251
22.12568953
22.08934624
22.11642463
22.11946983
22.10709541
22.12173734
22.13100181
22.12789142
22.11629398
22.09776604
22.11240622
22.106964
22.07684386
22.08843805
22.10929624
22.13326796
22.16651133
22.22063804
22.31422484
22.41417204
22.50788982
22.54349701
22.58847426
22.60089073
22.55902938
22.46209559
22.37762602
22.25377365
22.03034988
21.72009864
21.39826713
21.08016586
20.81333201
20.32298754
19.77174025
19.15413969
18.4980806
17.74751398
16.76061011
15.7348961
14.70539518
13.77364995
12.86179543
11.98465558
11.0906622
10.18195489
9.276558995
8.387932231
7.486865662
6.545185802
5.577175899
4.616541088
3.693110416
2.711813914
1.67036632
0.623768555
-0.453412019
-1.510699479
-2.526927715
-3.526693306
-4.561312826
-5.665033171
-6.784646935
-7.906870797
-8.992959685
-10.05397106
-11.08997544
-12.14949539
-13.17348876
-14.21069922
-15.23781997
-16.24091085
-17.1928425
-18.17382345
-19.16568703
-20.19942924
-21.29160409
-22.34931312
-23.44009946
-24.52103098
-25.63045196
-26.6524584
-27.74681909
-28.81138799
-29.91256657
-31.07117697
-32.23137964
-33.45722195
-34.63278286
-35.84560681
-37.076294
-38.31451698
-39.58079981
-40.90003212
-42.2538262
-43.5948026
-44.9825628
-46.44525765
-48.02321229
-49.65993809
-51.35369032
-53.09344391
-54.89156802
-56.70861338
-58.4410947
-60.23018182
-62.11676064
-63.95541944
-65.67901217
-67.45282186
-69.345916
-71.46445741
-73.7069005
-75.72279843
-77.6545151
-79.72121472
-81.6161568
-83.4703041
-83.66858409
-83.57189688
-83.5462124
-83.77948203
-84.70045085
-85.47876558
-86.60981723
-87.95396257
#NUM!
#NUM!
#NUM!
#NUM!
#NUM!
#NUM!
#NUM!
#NUM!
#NUM!
#NUM!
-87.63432452
-86.05878936
-85.21178526
-84.88833722
-83.93940947
-82.84414591
-81.99687436
-81.04940456
-80.78178962
-80.60917395
-80.37087103
-79.98042288
-79.7887117
-79.4312866
-79.24925966
-79.18797812
-79.28019581
-79.40024945
-79.4900278
-79.32222343
-79.16847819
-79.13786027
-79.09241242
-79.07720008
-78.98697676
-79.21040094
-79.25634574
-79.25634574
-79.10764954
-78.94589488
-78.83067015
-78.74239809
-78.9161973
-78.90121981
-79.0775138
-79.11908647
-79.16464866
-79.40743146
-79.95527796
-80.82611582
-81.40596744
-82.21007409
-83.39319124
-84.50773285
-84.2731759
-83.17254149
-82.00162376
-80.87140022
-79.82092809
-78.42790779
-77.10618486
-76.0362312
-74.86734163
-73.30545511
-71.81198468
-70.31355402
-68.93331108
-67.44891287
-66.0112285
-64.41563648
-62.87168875
-61.25875145
-59.71480475
-58.13168085
-56.58078975
-55.08614768
-53.71552588
-52.40805607
-51.01291761
-49.6065637
-48.30748132
-47.02806817
-45.65449044
-44.35283014
-43.11382316
-41.91102574
-40.6162098
-39.24411331
-37.96927579
-36.70190557
-35.39794334
-34.12075816
-32.83614767
-31.58670377
-30.4019388
-29.22814749
-27.93463108
-26.66280023
-25.33365252
-24.07382587
-22.88455169
-21.63863579
-20.39799818
-19.23775599
-18.02170922
-16.78177816
-15.55804976
-14.29571917
-13.06107702
-11.80620955
-10.58038511
-9.381948408
-8.091359231
-6.82441531
-5.591752372
-4.32791255
-3.086314991
-1.84610653
-0.617507191
0.624433225
1.853036484
3.115491182
4.385902317
5.680794366
6.992331537
8.251095837
9.568354484
10.95638934
12.3766496
13.86729596
15.28966521
16.73592038
18.24378945
19.77091678
21.16227263
22.45521847
23.67426458
24.94192113
26.17326059
27.36772494
28.53934948
29.68621718
30.8196244
31.84510626
32.88805111
33.91065397
34.89063329
35.81003014
36.70170994
37.46935774
38.22029091
38.91091473
39.60840308
40.25005126
40.84664585
41.38951324
42.04871587
42.70797063
43.30828247
43.87585246
44.48504523
45.04083721
45.5059136
46.05532464
46.58937966
47.15407476
47.59615709
47.97454392
48.38599112
48.80398001
49.16192778
49.50038901
49.83348333
50.19569492
50.49307736
50.8773984
51.17120105
51.38189454
51.5658435
51.83272852
52.10120581
52.34330189
52.54545547
52.79467629
53.02277689
53.13487846
53.28440256
53.35031169
53.52946272
53.61871497
53.73239841
53.91318263
53.98498077
54.01786224
54.14124381
54.22329198
54.31898116
54.36809314
54.40251745
54.45544753
54.53678025
54.56151109
54.59485627
54.63320515
54.68643553
54.76334293
54.77697266
54.76209541
54.86395948
54.84529602
54.83539487
54.85530536
54.88388408
54.8689674
54.80060401
54.83414512
54.85905919
54.83914685
54.83424957
54.79081815
54.80081275
54.77603887
54.7425459
54.71282089
54.61620732
54.57663136
54.54330108
54.55188888
54.46061233
54.49883518
54.47909986
54.44956645
54.40149009
54.41128619
54.4544176
54.49749214
54.4642276
54.44079199
54.39777702
54.36830213
54.36830213
54.41623742
54.44089667
54.41623742
54.40767806
54.36954013
54.3363792
54.34132018
54.35480956
54.32659973
54.29840923
54.29470668
54.28113395
54.27136881
54.3671699
54.45338647
54.37582534
54.36593444
54.38561654
54.39922382
54.36974667
54.35007217
54.37458838
54.40778019
54.40778019
54.44595372
54.53223283
54.65333092
54.7017052
54.80341709
54.92533073
55.02760902
55.09635992
55.1502063
55.14516565
55.06626757
54.91520181
54.58015558
54.1902534
53.67197835
53.06341286
52.42571113
51.54885814
50.39892539
49.19397256
48.04335518
46.95885212
45.87115448
44.71356257
43.55498969
42.29417383
40.98794602
39.61962357
38.19943803
36.79294339
35.29502978
33.77696608
32.24212195
30.74277678
29.30096323
27.84196458
26.44315098
25.06741781
23.65768314
22.30255316
20.89445428
19.50549652
18.06661382
16.69700266
15.34679103
14.00525797
12.67440752
11.3242141
9.86697153
8.42767719
7.007447102
5.600156174
4.215686344
2.805675789
1.44533404
0.105192962
-1.221263206
-2.534075888
-3.881968814
-5.175908401
-6.455164801
-7.726880869
-9.030696412
-10.33052188
-11.64450842
-12.96473595
-14.29491727
-15.63899927
-16.98600664
-18.38051335
-19.81988328
-21.20859501
-22.61979375
-24.03071164
-25.49067144
-26.86177137
-28.37418473
-29.87947431
-31.39448359
-32.94121726
-34.51550078
-36.09612249
-37.75899194
-39.44162545
-41.24013168
-43.01704686
-44.84695963
-46.75790634
-48.68380391
-50.7124334
-52.7074813
-54.75977176
-56.74384102
-58.75719256
-60.7799746
-62.80437358
-64.80153377
-66.50405424
-67.91292654
-69.41289336
-71.06735293
-72.94301799
-74.98897925
-77.04928719
-79.24218203
-81.33037961
-83.95363743
-87.53464267
#NUM!
#NUM!
#NUM!
#NUM!
#NUM!
#NUM!
#NUM!
#NUM!
#NUM!
#NUM!
#NUM!
#NUM!
#NUM!
#NUM!
#NUM!
#NUM!
#NUM!
#NUM!
#NUM!
#NUM!
#NUM!
#NUM!
#NUM!
-88.35041157
-86.23014601
-84.44224279
-83.66096423
-83.34482637
-83.13224716
-82.79324248
-82.09052167
-81.99255448
-82.03402321
-82.01325953
-82.13294294
-82.36118359
-82.07048833
-81.9878207
-81.9676062
-81.92647639
-81.9059868
-82.04442265
-81.96202137
-81.9059868
-81.92604804
-82.377456
-82.87988103
-83.85303174
-83.72049138
-83.74688211
-83.90650377
-84.26052179
-84.01488913
-83.90593705
-83.20388654
-82.41964338
-81.18426311
-80.05103144
-79.09334732
-78.02115496
-76.77705109
-75.40357293
-74.14894476
-72.86726233
-71.55662149
-70.29004098
-68.93914776
-67.63240738
-66.43384557
-65.33129585
-64.2153907
-63.01312835
-61.74037182
-60.4947693
-59.33315664
-58.21681164
-57.14381308
-56.00616124
-54.81889627
-53.57984139
-52.3069319
-51.10611937
-49.90906715
-48.7626837
-47.84530321
-47.08780116
-46.38962918
-45.75676581
-45.11883459
-44.63773572
-44.12471289
-43.59629784
-43.0087575
-42.36956739
-41.72531581
-41.08363813
-40.55551477
-40.085789
-39.60167575
-39.04808537
-38.49143851
-37.89729076
-37.4340227
-36.9109011
-36.39134187
-35.86819601
-35.32479009
-34.77098353
-34.26857072
-33.80618821
-33.36942958
-32.88452279
-32.33950677
-31.84748216
-31.33543943
-30.84203485
-30.38350119
-29.89158822
-29.39630463
-28.90918032
-28.45368332
-27.97499208
-27.51695724
-26.98199457
-26.39688379
-25.77406185
-25.16404033
-24.57513712
-24.10268972
-23.62889952
-23.13188283
-22.60022512
-22.11932448
-21.70018609
-21.3307104
-20.98285979
-20.65948444
-20.37270969
-20.09867333
-19.87233519
-19.74749004
-19.61057191
-19.49427082
-19.38791487
-19.32569994
-19.29835224
-19.33097785
-19.34847041
-19.36971813
-19.36367451
-19.38117057
-19.46396723
-19.64561939
-19.80010838
-19.93412534
-20.08276089
-20.21401186
-20.42252811
-20.66731028
-20.97611055
-21.3455303
-21.6827457
-21.9905854
-22.32309867
-22.48656665
-22.56798248
-22.66499075
-22.67975597
-22.71853048
-22.6184282
-22.51216151
-22.44863538
-22.41837654
-22.44240129
-22.52457112
-22.56102796
-22.52463624
-22.44870047
-22.37280625
-22.36657557
-22.38202306
-22.36339567
-22.23955591
-22.17920034
-22.133578
-22.08486177
-22.08486177
-22.09956554
-22.05086104
-22.03227755
-21.98980915
-21.94191835
-21.97511677
-21.98670264
-22.00443894
-21.95887297
-21.93182546
-21.89016432
-21.88705998
-21.86933908
-21.81760982
-21.75355632
-21.7080703
-21.76512422
-21.85841097
-21.90627368
-21.89391863
-21.88156465
-21.81211639
-21.82058535
-21.79666634
-21.80287192
-21.80287192
-21.78199384
-21.7549798
-21.7372097
-21.75801726
-21.83358138
-21.82123262
-21.82433552
-21.79653675
-21.79039623
-21.79660155
-21.79660155
-21.76344461
-21.69482896
-21.65013667
-21.62314658
-21.62856962
-21.64090184
-21.60235771
-21.59306277
-21.52910893
-21.52910893
-21.60771603
-21.70406493
-21.87528928
-22.08071982
-22.27406045
-22.49787317
-22.75237497
-23.04080603
-23.3267182
-23.63512699
-23.98971665
-24.3547726
-24.68699265
-25.11571438
-25.53091241
-25.93160082
-26.39039232
-26.87913775
-27.37892725
-27.90366616
-28.39834337
-28.85442213
-29.33467699
-29.79168107
-30.26982126
-30.7928428
-31.32547015
-31.93698454
-32.54583071
-33.18536436
-33.79593964
-34.47254295
-35.07499477
-35.63081215
-36.23939613
-36.74721836
-37.33583308
-37.90460001
-38.4567168
-38.98088888
-39.52289646
-40.05881576
-40.64998802
-41.24644577
-41.82149346
-42.41719697
-43.01869644
-43.66571113
-44.24868042
-44.78604778
-45.33256337
-45.98114195
-46.64580254
-47.35575226
-48.02501666
-48.63583323
-49.31339126
-50.02711241
-50.74145275
-51.48073617
-52.22279677
-52.96919932
-53.70934699
-54.41465956
-55.18127513
-55.97816161
-56.80760129
-57.68656769
-58.49136809
-59.37414141
-60.29771015
-61.24228719
-62.1623621
-63.11131046
-64.1005668
-65.13817119
-66.35696779
-67.42639781
-68.56175848
-69.70782995
-70.71480523
-71.76820829
-72.58230913
-73.39512485
-74.2802447
-74.97741682
-75.70773959
-76.38168839
-77.17713799
-77.79541019
-78.09020662
-78.40670531
-78.65878764
-79.10829767
-79.33033989
-79.57295442
-79.37321594
-79.19215192
-79.16146792
-78.95373062
-78.99861627
-79.18798957
-79.27633071
-79.39601416
-79.35337298
-79.00994111
-78.76086272
-78.31061824
-77.87657735
-77.4971924
-77.28057087
-76.79229851
-76.52543028
-76.2757879
-75.83299099
-75.73084509
-75.57486315
-75.54020877
-75.31833617
-75.26184428
-75.07707081
-75.11884781
-75.01056011
-74.91386399
-74.81776951
-74.73320379
-74.54379449
-74.3250474
-74.20112457
-74.16963064
-74.11735014
-73.98454804
-73.95325061
-73.93263687
-73.96367475
-73.90165468
-73.77057151
-73.66076815
-73.53388041
-73.4054134
-73.35777563
-73.40520275
-73.3077614
-73.31779301
-73.44559914
-73.47596068
-73.2906374
-73.06046654
-72.76550112
-72.50387772
-72.22730173
-72.1360964
-72.1175189
-71.99905835
-71.72758016
-71.48922205
-71.28724849
-71.09624444
-70.80441349
-70.40123147
-70.11286189
-69.61561465
-69.13174165
-68.35921192
-67.54630787
-66.79495705
-66.0112373
-65.26466827
-64.30634141
-63.36750994
-62.59813594
-61.72998914
-60.85038432
-59.84431209
-58.80270601
-57.70689432
-56.61851955
-55.4910991
-54.21710228
-52.931343
-51.57885205
-50.32710596
-49.04299918
-47.88306077
-46.75572042
-45.73664382
-44.66431574
-43.59265573
-42.60397219
-41.58947623
-40.50971613
-39.4006061
-38.39021451
-37.41173071
-36.46638641
-35.52631207
-34.52140286
-33.57233327
-32.69989137
-31.77692524
-30.88230993
-29.98682522
-29.08952409
-28.22190563
-27.34601069
-26.47061667
-25.62086919
-24.70845985
-23.82774904
-22.78277025
-21.92703791
-21.05493893
-20.25667929
-19.53992837
-18.84378511
-18.18589071
-17.51020277
-16.74874763
-16.04846198
-15.31055139
-14.56338855
-13.75534245
-12.95882202
-12.1048021
-11.2790231
-10.45274244
-9.688258328
-8.995811556
-8.358977833
-7.706586985
-7.063848342
-6.373685037
-5.6484426
-4.901155259
-4.180519091
-3.45122523
-2.613557283
-1.767802268
-1.043508371
-0.363075758
0.305901472
0.82875577
1.343754333
1.794428305
2.211516586
2.620070727
2.967094477
3.319997964
3.53591323
3.673028308
3.863941783
4.175547646
4.433397158
4.565607151
4.599385711
4.607273569
4.646775252
4.610164177
4.458561269
4.245238379
3.956587016
3.681689209
3.376031472
3.127150982
2.821601729
2.547013099
2.235902129
1.94209289
1.693428497
1.545122131
1.242835757
0.795140541
0.434164357
0.151230237
-0.053555805
-0.302036817
-0.649379917
-1.013254907
-1.301946635
-1.584966873
-1.80635458
-2.058638374
-2.330303835
-2.635728225
-2.921815437
-3.109695759
-3.342098475
-3.653517905
-3.911201374
-4.237209306
-4.33561577
-4.509468976
-4.72286976
-4.871638056
-4.933444248
-4.91693798
-4.899708983
-4.981700233
-5.057916636
-5.139143969
-5.175783992
-5.234725876
-5.293733734
-5.375052023
-5.377945297
-5.318930103
-5.212486548
-5.02773097
-4.825017975
-4.513143709
-4.153981862
-3.699529437
-3.295567164
-3.074595394
-3.113304267
-3.16638111
-3.222286238
-3.295447361
-3.216574862
-3.283964987
-3.337050022
-3.294725674
-3.244467801
-3.157664611
-2.964066638
-2.804152762
-2.658560607
-2.470752363
-2.153892517
-1.736158056
-1.333524244
-1.079226243
-0.698838194
-0.321362253
0.039594252
0.336090376
0.557387864
0.784395846
1.004993006
1.148284289
1.293683896
1.414055847
1.528670176
1.626118535
1.757977837
1.976503368
2.264612982
2.521959647
2.717706953
2.902668243
3.219662243
3.620705129
4.01049364
4.367421386
4.521835265
4.630998026
4.771856689
4.914913003
4.996845747
5.047215174
5.01630674
5.022090726
5.041551753
5.210521056
5.421253982
5.528457146
5.615536351
5.66879152
5.645751679
5.581704382
5.509041283
5.54793481
5.823639441
5.939546634
5.95680537
5.917944453
5.785511992
5.743767892
5.83371543
5.940271018
5.84161811
5.661614547
5.526347446
5.540035446
5.517724522
5.478833694
5.319134383
5.156644652
5.063906627
4.889975458
4.682244942
4.4013129
4.42069618
4.423585326
4.555010411
4.652737162
4.635455163
4.537008021
4.379701971
4.435685814
4.536225631
4.62317098
4.643283063
4.589391293
4.423465364
4.280567293
4.249691749
4.162789926
3.963144416
3.713384605
3.531823846
3.386191943
3.417036322
3.380420077
3.186720851
3.030381249
2.848223132
2.705570292
2.621693179
2.649631508
2.633168695
2.638876381
2.625297997
2.580837863
2.519197466
2.370815242
2.216742282
1.959449247
1.710061635
1.427085331
1.104703141
0.80240492
0.564592438
0.416339865
0.436386781
0.559611046
0.690640714
0.950610674
1.275135457
1.521527159
1.807399315
2.031696493
2.191515623
2.258187269
2.272543204
2.311226598
2.440258765
2.636714039
2.933620168
3.205477151
3.421426549
3.600800453
3.651016879
3.917302567
4.231095633
4.505460196
4.848170562
5.182497101
5.326366933
5.348670771
5.554387211
5.840893855
6.079982688
6.102315902
6.056925862
5.918667368
5.873292585
5.848072372
5.771756277
5.628502446
5.462975034
5.288874398
4.907082002
4.769749498
4.915697259
5.098252187
5.270130063
5.560056776
5.967487221
6.099298663
6.091391548
6.150426915
6.296655305
6.471736942
6.646214488
6.7896856
6.888459472
7.021239004
7.16778777
7.376411925
7.567818194
7.6783301
7.51211922
7.515025434
7.689897424
7.799774608
7.980583697
8.254009417
8.46323812
8.595786185
8.773986131
8.983502916
9.280886299
9.572739921
9.83645703
9.915716419
9.946974859
10.12879525
10.46436533
10.71208037
11.100091
11.50546056
11.74823769
11.76797777
11.94214702
12.14497452
12.3458063
12.41770096
12.69575854
12.57249575
12.38322609
12.28277679
12.28277679
12.27473031
12.24905695
12.12600541
11.93116664
11.77085946
11.64281558
11.54264089
11.439563
11.31393513
11.15477583
11.0350809
10.8957534
10.88481342
10.79369969
10.61436308
10.36965496
10.22770305
10.12806335
10.00291757
9.880744614
9.753562774
9.552350805
9.388303059
9.243913262
9.101710048
8.897957235
8.770404066
8.665357567
8.55238878
8.470521731
8.264260672
7.93361808
7.648838678
7.499286019
7.34688033
7.338952182
7.285521194
7.2573255
7.217636332
7.099255795
6.969356784
6.757955007
6.546705452
6.338444221
6.135276866
6.009189048
5.876735524
5.688155832
5.570128862
5.455019961
5.449231249
5.488784243
5.654258458
5.749982056
5.834922747
5.829130962
5.815435375
5.846445301
5.883128993
5.843549702
5.806808132
5.725490741
5.751368429
5.743466292
5.667888276
5.611798496
5.611798496
5.485164469
5.35566413
5.346983946
5.464966517
5.434037406
5.448447051
5.454175321
5.65920353
5.436871249
5.557705184
5.726093924
5.897428887
6.02125753
6.105515389
6.127849667
6.189786504
6.263324006
6.251852365
6.172642053
6.076844574
6.063203317
6.049502628
6.094106949
6.122235577
6.127969959
6.043707866
6.358550135
6.46237252
6.639686209
6.780314418
6.827884813
6.889908776
6.913003016
6.923824772
7.016881951
7.117881868
7.196519289
7.343063912
7.571266655
7.796742839
7.963792753
8.144613586
8.274141643
8.511538882
8.710038826
8.888292711
9.1174486
9.097146302
8.706396515
8.565130011
8.61587538
8.578908143
8.502132711
8.346504005
8.233628556
8.174322828
8.180083039
8.188754263
8.123634961
8.081682442
8.0650725
8.036158274
8.049917844
7.965306354
7.900222932
7.979791069
7.852538436
7.544686117
7.304939796
7.146854215
6.983018404
6.839490158
6.701745863
6.564040468
6.509972
6.50713332
6.594310067
6.740665794
6.743506539
6.729787601
6.695884597
6.591349785
6.489736121
6.427762708
6.331918488
6.314647601
6.458083194
6.320444612
6.32908008
6.529484216
6.706883182
6.836710158
6.929750149
6.957865863
6.957865863
6.975159352
7.031396478
7.130221236
7.223320026
7.356135913
7.465927967
7.649440626
7.858356992
8.061559196
8.304651692
8.660922407
8.426224093
8.355969368
8.296645968
8.288639683
8.379143684
8.47834639
8.551475501
8.70141964
8.828949033
8.905791545
9.024702071
9.082014259
9.059525899
9.054420215
9.136356381
9.224148638
9.343164622
9.405638477
9.561781518
9.853876511
9.865511817
9.896765474
9.944778214
9.981889749
9.865572881
9.780539747
9.735473488
9.795035296
9.928814629
10.05679616
10.15068173
10.22196762
10.29552676
10.34939581
10.43458032
10.56276626
10.64581025
10.725273
11.10455407
11.03306113
11.16437826
11.37251556
11.65831836
11.89534218
12.11575222
12.25568888
12.35606622
12.45064308
12.47922559
12.50485997
12.51881562
12.51881562
12.65681578
12.78018108
12.96389519
13.18522112
13.47006112
13.64243721
14.00532145
14.08649354
13.94180148
13.84368121
13.65639622
13.35955265
13.11236892
12.88008689
12.68474512
12.54679155
12.51229878
12.49471595
12.50356884
12.54685245
12.60115195
12.60115195
12.54390144
12.46613173
12.43460017
12.66647292
12.62612105
12.41118373
12.31956959
12.35624805
12.47061706
12.55060105
12.53664368
12.43029587
12.24112949
12.03816684
11.94956489
12.01546133
12.10482114
12.14730198
12.23596947
12.27847206
12.33861345
12.42439509
12.36718367
12.36128505
12.40669575
12.04326078
11.69999076
11.59470982
11.54863865
11.57130556
11.59979478
11.59397431
11.51941933
11.4624601
11.44782384
11.43906758
11.44708945
11.44127215
11.42443253
11.38420591
11.34471911
11.23957124
11.15636137
11.35935079
10.97680567
10.76894934
10.57222581
10.43311146
10.27655198
10.10915747
9.930212094
9.725970339
9.561108977
9.450779252
9.425407576
9.490756544
9.519114799
9.510412896
9.37971988
9.268657793
9.166323926
9.155442172
9.039406005
9.016920309
8.895096707
8.801614769
8.498794369
8.283784749
8.246910045
8.199123223
8.044281738
7.804192905
7.598210102
7.513688992
7.442924819
7.414719133
7.346814617
7.188714346
6.983018404
6.788292136
6.675035416
6.605064128
6.529363109
6.169018586
6.188458093
5.853564133
5.57784513
5.260546295
4.92334793
4.609261714
4.204856865
3.840121681
3.629848494
3.492800159
3.391666101
3.217320165
2.942636051
2.688087176
2.461585859
2.307502929
2.103225991
1.901858644
1.809440778
1.67187384
1.40607356
1.456925113
1.465510813
1.308574611
1.239055498
1.158071674
1.096479679
1.046355012
1.080032108
1.074269282
1.043473988
0.995451089
0.94244706
0.925278964
0.925278964
0.950369999
0.893824631
0.876596599
0.868673106
0.630857184
0.877257726
0.997552013
1.028346862
0.905110426
0.776176004
0.700305791
0.685960027
0.74178191
0.769693113
0.791842137
0.78397898
0.769693113
0.795444238
0.873537364
0.898568586
0.859911585
0.84058359
0.814772729
0.867775608
0.836982164
0.915796005
0.885002883
1.039034264
1.248902666
1.425106582
1.612852844
1.844992265
2.093678409
2.214101837
2.256387502
2.320899581
2.391181421
2.514453813
2.66285239
2.817037609
3.032847703
3.201450844
3.344229207
3.438925233
3.800602191
3.859492691
4.193363275
4.600653166
5.004620297
5.328178141
5.642618165
6.084692415
6.521331927
6.840036927
7.090424787
7.276685842
7.491173089
7.778753637
8.044103802
8.272689842
8.490606502
8.744837117
9.016621544
9.27778541
9.499221221
9.822507716
9.992618384
10.20867484
10.54146077
10.82865097
11.00224672
11.24453447
11.40447851
11.47900235
11.52506136
11.57400756
11.68589936
11.76049826
11.82923123
11.86363456
11.84971332
11.93828261
12.02399718
12.10967682
12.18077
12.05185756
12.26361311
12.43220562
12.57821499
12.80215502
13.0490271
13.2329405
13.36541442
13.41989237
13.42285453
13.44562455
13.37935649
13.30428688
13.19243515
13.15791537
13.19471555
13.18590007
13.16309266
13.13437072
13.12845421
12.86383403
12.83225332
12.95274803
12.95274803
12.8411172
12.70301715
12.61130017
12.56579264
12.65460268
12.75224345
12.8073249
12.78455222
12.70160315
12.66124645
12.6582934
12.58055072
12.43964161
12.24463404
12.00730504
11.52156824
11.23370048
11.10229078
11.18768775
11.12272018
11.16505133
11.12492231
11.02199349
10.90528683
10.87099899
10.8287093
10.72295064
10.54951582
10.34780722
10.17970426
9.986214467
9.761535509
9.492035999
9.114652342
8.68690528
8.333461638
7.915312021
7.684019051
7.567693926
7.398620774
7.164699756
7.212369252
7.040587899
6.925155143
6.897042101
6.938879689
6.899218623
6.769374751
6.61146938
6.442802359
6.304443724
6.166121271
5.991805519
5.84276353
5.721870219
5.570005091
5.342642821
4.949311844
4.708560401
4.610103103
4.433336817
4.293265904
4.2429503
4.231455428
4.287488624
4.332028107
4.413230569
4.615823997
4.717112061
4.790407723
4.793238719
4.74005834
4.664600054
4.541042121
4.372960087
4.199198737
3.960858581
3.733293223
3.500796348
3.360941624
3.316451856
3.361663361
3.442711431
3.543190068
3.630027186
3.702498537
3.688124654
3.713265467
3.777142007
3.85034693
3.979569734
4.111641191
4.336423087
4.572049764
4.824979882
5.060772498
5.274348406
5.448445612
5.395210274
5.485104031
5.547031033
5.726938237
5.951555252
6.241104323
6.502723954
6.817790866
7.159135897
7.466776695
7.709519814
7.92422271
8.156439281
8.385878415
8.615453072
8.881431575
9.167908337
9.434294638
9.698694791
9.877452863
10.07965468
10.38100025
10.72850948
10.82253684
10.97937587
11.09317574
11.16688513
11.26399023
11.44366233
11.62639016
11.82389326
11.94097869
11.96950623
12.02147748
12.08739153
12.12766022
12.11593534
12.06173626
12.012703
11.95558031
11.95778899
11.99515417
12.13797394
12.34095142
12.54193364
12.67994552
12.79815154
12.91863059
13.00756485
13.01563446
13.04729942
13.10170628
13.09289414
13.07594871
13.0729915
13.09874803
13.12154946
13.18774715
13.28849541
13.39817024
13.52184546
13.63088591
13.77754716
13.88373837
13.93536898
14.14652314
14.16942594
14.10889331
14.12368395
14.14064178
14.10963474
14.07194971
13.88448055
13.68023605
13.38120357
13.07952211
12.79513446
12.50301277
12.22810982
11.97907588
11.77563673
11.68644569
11.66376941
11.54968032
11.46711443
11.33051767
11.31662298
11.15966388
10.91445149
10.70370616
10.60098362
10.46185631
10.32785451
10.12043597
9.884820092
9.643529219
9.427841131
9.19848581
8.92650503
8.668508287
8.402679916
8.108114218
7.847751635
7.619342068
7.526159963
7.822488276
7.98082163
8.040159589
8.014884408
7.958459397
7.884652131
7.915737196
8.060406909
8.105266812
8.085746419
7.989550769
7.933129253
7.9020436
7.9020436
7.958460844
8.006885207
7.998157867
7.91064814
7.747313781
7.574597375
7.489355628
7.576777891
7.800076051
7.82031011
7.716241979
7.775481313
7.812373963
7.914345255
7.990279049
7.953370536
7.891137061
7.842665585
7.802862785
7.859266511
7.901195448
7.898286582
7.895377736
7.849874276
7.900528063
7.926584367
7.849935005
8.095809605
8.327336551
8.538728932
8.714047801
8.883617121
8.977180896
9.062016397
9.118605554
9.220134753
9.254247702
9.24263327
9.28763462
9.440743183
9.55472135
9.566346266
9.509685266
9.370293437
9.421151799
9.511876148
9.588137335
9.64188887
9.914434618
10.24398422
10.4798649
10.5906066
10.71305491
10.81294408
10.91506636
11.01716247
11.10033258
11.16823202
11.17624631
11.17624631
11.16235905
11.13097774
11.06602281
10.95510689
10.86977671
10.80414564
10.52790602
10.65906268
10.54829629
10.16970575
9.862831575
9.636105577
9.408801486
9.133741323
8.876326945
8.570532417
8.291064277
8.025552664
7.828123509
7.687168531
7.399588537
7.097800789
6.740000864
6.432896478
6.185016777
5.923554991
5.61758664
5.285920407
4.878227272
4.445617053
4.066389819
3.563934499
3.162854907
2.810002518
2.524662331
2.359820124
2.155536636
1.962750701
1.831656971
1.689044176
1.509937181
1.294343682
1.012076578
0.732714819
0.402532662
0.159031802
-0.109554611
-0.254921223
-0.419616554
-0.704661314
-0.925314063
-1.12160787
-1.244853761
-1.390258798
-1.527867749
-1.717724793
-1.851692195
-1.904717849
-1.971377367
-2.142662529
-2.246571603
-2.266633522
-2.277385649
-2.162002039
-2.150529747
-2.200681802
-2.158398439
-2.155515134
-2.197078825
-2.295285492
-2.409958686
-2.395661562
-2.39854463
-2.420771412
-2.456635242
-2.493160995
-2.541162447
-2.523980566
-2.478803484
-2.428641588
-2.397824221
-2.350488786
-2.260867931
-2.131852606
-1.95840657
-1.801492056
-1.711900934
-1.796447541
-1.583647133
-1.082170337
-0.704722912
-0.321544886
0.008622299
0.33596862
0.699820173
1.040768463
1.36524339
1.585887539
1.770765872
1.947015284
2.25734365
2.593572655
3.019500661
3.370258231
3.686679241
4.098762434
4.530444305
4.906298476
5.462914599
6.140343642
6.804914431
7.326724812
7.772511161
8.150737292
8.512631661
8.818318036
9.085172185
9.257894797
9.359464158
9.447312372
9.58965685
9.717507982
9.933382222
10.17994802
10.41065562
10.62113682
10.86024077
10.90326721
11.21411679
11.55384704
11.8135286
11.93649866
11.96214199
12.13127976
12.34309879
12.60939056
12.80978319
12.85902883
12.79291868
12.68424959
12.58952544
12.62402858
12.65853563
12.54623466
12.42003156
12.28510546
12.21036143
12.112924
11.97226486
12.15024924
12.356185
12.27626072
12.22202892
12.18463205
12.20440405
12.21318556
12.21613283
12.09303501
12.00441573
11.93563853
11.90416994
11.90122537
11.89828156
11.86681804
11.78121519
11.72340586
11.76361982
11.74976511
11.78342319
12.01761046
12.18973024
12.18973024
12.23296189
12.26152063
12.30402733
12.29303204
12.26741847
12.24764102
12.21318849
12.10476181
12.07916567
11.99055023
11.89901934
11.80463792
11.65028752
11.42222882
11.29948544
11.17092143
10.84624517
10.59622204
10.7332724
10.73907563
10.65380755
10.71940589
10.76461233
10.79601604
10.8951991
11.00095678
11.03232488
11.05207658
11.03165211
11.0572132
11.07403137
11.04045803
11.00908906
11.01716028
11.05146579
10.99453779
10.82895212
10.82015321
10.9798654
11.15428382
11.29446941
11.33976438
11.40257744
11.43398918
11.49394353
11.57357696
11.69349826
11.75350909
11.74474251
11.65329376
11.53553438
11.50117177
11.40986399
11.40184317
11.34484621
11.35874228
11.37925123
11.25358927
11.25071288
11.62706652
11.86111927
12.00386803
12.14374596
12.32104675
12.49336545
12.68271603
12.80904798
12.87220754
12.88033448
12.85460057
12.86561994
12.85970983
12.8626645
12.80246202
12.65343338
12.58737676
12.53892106
12.32989227
12.36436009
12.71950636
12.9318095
12.97738371
13.00898205
13.19280369
13.36794159
13.58667279
13.67288719
13.72453233
13.66115161
13.60587722
13.53956468
13.56234583
13.61174356
13.63162876
13.55722111
13.48579896
13.49684678
13.61767122
13.45043537
13.57123625
13.95169594
14.08451242
14.17388386
14.30906003
14.40738185
14.53457664
14.67077811
14.76106796
14.83065713
14.88027057
14.86840893
14.90840335
14.93734851
14.90840335
14.83059342
14.77801226
14.74617122
14.80098032
14.73133845
14.75132209
15.08113832
15.31343399
15.43525037
15.55713831
15.73415203
15.91731065
16.0655317
16.21986382
16.31389701
16.28181864
16.24974478
16.24455568
16.31464773
16.30270368
16.25043259
16.14599467
16.06397029
15.99690172
15.92985565
15.74668565
15.68271523
15.97973282
16.09076707
16.07065424
16.0729029
16.12212849
16.16536723
16.23249281
16.24143228
16.18924012
16.07290439
16.00289796
15.92392863
15.85990143
15.82490142
15.65896644
15.46713403
15.34237362
15.17682635
14.79427787
14.52552592
14.62096594
14.60986373
14.57215592
14.51145229
14.40124892
14.37243659
14.38129698
14.36723173
14.36723173
14.26304444
14.03260324
13.76698246
13.5252435
13.35511096
13.26309123
13.13363161
12.89474057
12.63990052
12.40510152
11.96110242
11.62381782
11.5411687
11.44690896
11.17881534
10.97301717
10.83591881
10.73895462
10.63695326
10.48908153
10.35287223
10.19934127
10.03418147
9.869836452
9.696135778
9.520334085
9.310562029
8.987752703
8.662316992
8.500798095
8.198215115
8.087503534
8.294460182
8.396492929
8.34868791
8.275597068
8.199609478
8.177173619
8.261830453
8.369677758
8.452251778
8.409536685
8.32484876
8.240179148
8.206218845
8.178022349
8.008762763
7.76584737
7.503519164
7.343184506
7.30923606
7.018333095
6.931079815
6.984469442
7.162702447
7.174195574
7.196578484
7.298343846
7.532334537
7.754882233
7.960942021
8.073740516
8.133031328
8.144551366
8.104719181
8.104719181
8.0823494
8.017247312
7.952155641
7.978154471
8.0150645
7.949973176
8.034581483
8.175594828
8.554203032
8.823721919
9.104317618
9.345229603
9.648765604
9.907485499
10.13799652
10.40223282
10.59890848
10.73009565
10.76149649
10.72435382
10.67041934
10.66528937
10.6339597
10.52546131
10.45697525
10.53345912
10.46503247
10.44245052
10.61295457
10.75288399
10.92130055
10.92716869
11.03801353
11.21460818
11.4118221
11.46662845
11.41837384
11.35261925
11.30438469
11.17881607
10.99631215
10.77683324
10.62889301
10.3528715
10.05453841
9.651141183
9.095079869
8.746411721
8.630505077
8.522584131
8.36694719
8.165773471
7.925613237
7.710909626
7.515807797
7.17709958
6.770884277
6.367909767
5.909011775
5.416731755
5.008954789
4.778902745
4.602094503
4.293205574
3.785621622
3.331419776
2.843654604
2.320294615
1.656679036
1.17811862
0.814946783
0.426058924
-0.021567564
-0.435523738
-0.821590906
-1.093036291
-1.219101949
-1.238432977
-1.254882192
-1.232009344
-1.296485659
-1.413976325
-1.590193538
-1.80869986
-2.007893929
-2.265194989
-2.56766086
-2.889549375
-3.312704889
-3.612628243
-3.806416194
-3.916260932
-4.045493278
-4.166141267
-4.160364216
-4.110116783
-4.003856888
-3.875352469
-3.740431698
-3.703862877
-3.698148597
-3.718237016
-3.67661739
-3.569749827
-3.496567917
-3.524529877
-3.588393711
-3.661583675
-3.686723737
-3.745546229
-3.857548105
-3.782176365
-3.773515192
-3.801485773
-3.830178651
-3.785726415
-3.712465945
-3.603368797
-3.499997731
-3.281205248
-3.099004434
-2.911125956
-2.784929369
-2.641562824
-2.532576855
-2.369896291
-2.313971869
-2.29390929
-2.369896291
-2.316854768
-2.124048553
-1.866049479
-1.561495404
-1.24557944
-0.850886493
-0.187643297
0.5958582
1.370885052
1.955601022
2.403548796
2.916186702
3.330756172
3.695277835
3.978122391
4.292601558
4.598600379
4.938525892
5.305990852
5.659983691
6.036523917
6.340492176
6.568267979
6.872616246
7.289750845
7.758637959
8.219316337
8.734144041
9.02846647
9.354232197
9.56987391
9.828532649
10.0698986
10.21178003
10.1921437
10.04734554
9.984813127
9.990603238
10.03351015
10.00224341
9.990603238
9.880071431
9.772499695
9.729626817
9.831397964
9.916444204
10.01028908
10.01900479
10.16958351
10.34280564
10.41926143
10.51325485
10.58755447
10.57662564
10.5198479
10.43171107
10.32102674
10.1725115
10.05320078
9.922296359
9.822690156
9.779810807
9.728898716
9.617723339
9.592278973
9.595201103
9.683109968
9.941125898
10.24228045
10.4329964
10.47303381
10.36526316
10.28589292
10.26259167
10.25387007
10.19416375
10.07777065
9.921447139
9.765137147
9.668500125
9.603847064
9.496363816
9.416472828
9.237895016
9.05946933
8.852824958
8.665845134
8.400078706
8.182213202
8.32400623
8.586806005
8.700513246
8.649088565
8.674465676
8.725893112
8.867220408
8.921591162
8.875967405
8.802775066
8.780303924
8.717998853
8.655704894
8.689704791
8.641863114
8.475316
8.29434438
8.150318382
7.904410916
7.856664484
8.040346926
8.243701258
8.339230686
8.426834437
8.579641861
8.805689957
9.122560987
9.312695766
9.394752198
9.414342084
9.451333956
9.502143279
9.561724141
9.55588121
9.499221221
9.340916745
9.216124541
9.111617465
9.089127247
8.9107139
8.907797451
9.129001624
9.313301053
9.392437927
9.531108147
9.723600043
10.00712184
10.24868147
10.48243014
10.61649807
10.67915632
10.75862782
10.83812027
10.91470021
11.00878627
11.03728092
11.04015447
11.0657163
11.03434464
10.93511513
10.90669159
11.07745773
11.41923017
11.7160519
11.90779233
12.01392949
12.1860469
12.47492129
12.83385242
13.06017638
13.18959792
13.24693528
13.33006707
13.40810668
13.5148735
13.606928
13.69611538
13.69321173
13.72786987
13.70210707
13.40526765
13.08963011
12.85958494
12.71636761
12.54168711
12.58423964
12.42654901
12.0198819
11.72855681
11.49675952
11.23669718
11.03452779
10.79235159
10.45642685
10.09251653
9.771098538
9.444210723
9.115504636
8.693586033
8.207069083
7.362732719
6.54235341
5.821950528
5.1276588
4.476442464
3.820090024
3.228800345
2.632087529
2.12815089
1.640890376
1.125774074
0.580737763
0.037854608
-0.459889512
-1.005689974
-1.529367284
-2.086144015
-2.668894323
-3.198839815
-3.76496751
-4.488759342
-5.322606428
-6.169115836
-6.872655201
-7.541152621
-8.267143953
-8.982868461
-9.68040286
-10.34223195
-10.98283688
-11.71621282
-12.54037232
-13.43856423
-14.31721349
-15.15920345
-16.00462206
-16.77726519
-17.59442624
-18.44478121
-19.27272305
-20.10186654
-21.01905191
-21.88479082
-22.74956903
-23.65038656
-24.55500856
-25.49718729
-26.44285983
-27.39068161
-28.20351383
-29.00294991
-29.90931361
-30.86573629
-31.88500969
-32.89260052
-33.92125983
-35.00014609
-36.03761502
-37.16346106
-38.24158109
-39.12974367
-40.00119693
-40.913298
-41.82656126
-42.84482205
-44.10515262
-45.07572813
-45.6537189
-46.29781929
-46.96532692
-47.59559208
-48.33149148
-49.02239792
-49.67097789
-50.33283675
-51.0438391
-51.8470754
-52.76190223
-53.60209307
-54.38795093
-55.04757745
-55.70685397
-56.35675019
-56.90101204
-57.36017567
-57.77818736
-58.41381758
-59.12656749
-59.94877668
-60.60904391
-61.08536303
-61.38307105
-61.53003372
-61.70629826
-61.66403455
-61.63382706
-61.56303823
-61.49844652
-61.42796363
-61.19964558
-60.92723657
-60.64109683
-60.29528193
-59.90313957
-59.5917334
-59.25664035
-59.04291886
-58.82077927
-58.60016938
-58.27999909
-57.80915087
-57.26071055
-56.77778404
-56.33205287
-55.91962842
-55.50772902
-55.29084316
-55.16277059
-55.04505851
-54.90409259
-54.64706723
-54.41619804
-54.3104052
-54.05707249
-53.70102398
-53.31921651
-52.87670486
-52.55864534
-52.11905402
-51.76475746
-51.38676372
-50.98916827
-50.59154618
-50.14346706
-49.66086748
-49.14032797
-48.65980744
-48.18391496
-47.60813947
-46.85400951
-46.19618578
-45.62075451
-45.09884839
-44.65621017
-44.24490218
-43.79768809
-43.45334206
-43.06097963
-42.63014727
-42.30387912
-41.91957525
-41.56347632
-41.21307916
-40.85701002
-40.42947667
-40.04391019
-39.61024375
-39.22644591
-38.91273626
-38.61884146
-38.31421211
-37.93091496
-37.53514741
-37.24310824
-37.0041864
-36.75529975
-36.3789644
-35.82139969
-35.28529548
-34.91234005
-34.66729376
-34.46984117
-34.3439892
-34.3240739
-34.47682948
-34.59938172
-34.73964183
-34.88621353
-35.13191482
-35.4644578
-35.85056805
-36.21014736
-36.59904189
-37.11278799
-37.73599114
-38.45402429
-39.15063388
-39.69396518
-40.14307848
-40.60182017
-40.94507148
-41.27206558
-41.59308163
-41.87039003
-42.14218657
-42.37249017
-42.58513332
-42.73310041
-42.88535354
-43.14885929
-43.44110765
-43.71102294
-43.88473153
-44.12270748
-44.33764074
-44.5101736
-44.67502993
-44.89497948
-45.2438344
-45.53037957
-45.83484291
-46.03255017
-46.19783405
-46.40102825
-46.64876753
-46.95529918
-47.29641933
-47.63966517
-48.01092286
-48.60858718
-49.25504977
-49.76798621
-50.2069141
-50.67358652
-51.05481587
-51.50598577
-51.87107551
-52.29878478
-52.73076481
-53.11213791
-53.55235216
-53.97279862
-54.37413468
-54.74094543
-55.20891877
-55.64819528
-56.2326846
-56.65376071
-57.01118514
-57.38265418
-57.82244638
-58.51088634
-59.24677572
-59.92013539
-60.54623498
-61.07927268
-61.66225557
-62.52219042
-63.28313593
-64.07789117
-64.75111043
-65.47621779
-66.22187556
-66.78413349
-67.29261071
-67.98358602
-68.6641191
-69.48624493
-70.21614799
-71.04332268
-71.70021393
-71.79852994
-71.68187245
-71.1649006
-70.30108446
-69.12162492
-67.87114632
-66.96645367
-66.12263504
-65.21865496
-64.19773793
-63.0831819
-61.86052874
-60.82709653
-59.84310883
-58.90946202
-57.92074569
-56.92849429
-56.00283342
-55.16644799
-54.43837946
-53.61058489
-52.75247513
-51.90053769
-51.05185468
-50.11341346
-48.98744479
-47.76577016
-46.62533995
-45.65680614
-44.71580806
-43.71251513
-42.47086783
-41.12298345
-39.6979434
-38.31910758
-37.00809397
-35.84738452
-34.78793466
-33.88676303
-33.67482504
-33.80228549
-34.03872728
-34.23777945
-34.49546987
-34.6381083
-34.81585669
-34.93547131
-35.05174182
-35.12347673
-35.17162921
-35.230317
-35.31633104
-35.48767561
-35.67696927
-35.83931448
-35.8914538
-36.07465802
-36.21394123
-36.40856489
-36.59298659
-36.610855
-36.61436958
-36.5867079
-36.5902963
-36.61885605
-36.69202468
-36.67510987
-36.65819879
-36.55741108
-36.45317334
-36.33484392
-36.21669309
-36.0951546
-35.93665775
-35.76789935
-35.62681442
-35.47190084
-35.37254498
-35.15672364
-35.02982142
-35.08143852
-35.16377134
-35.29698573
-35.47882918
-35.75813665
-36.075623
-36.37039127
-36.69037769
-37.09337334
-37.62504377
-38.22064371
-38.87541304
-39.54740135
-40.18187609
-40.83661936
-41.56580331
-42.33326361
-43.04455285
-43.6759919
-44.29410331
-45.06867178
-45.89810761
-46.79760606
-47.75407536
-48.80549586
-50.13579015
-51.50531149
-52.88754888
-54.16703689
-55.53805446
-57.07054212
-59.00537073
-61.24727157
-63.87570355
-66.61600801
-69.44996629
-72.43074591
-75.80480647
-79.67792077
-81.10202664
-80.92337103
-80.20684466
-79.30862973
-78.41176703
-77.88171755
-77.33437719
-77.00864624
-76.87211963
-76.82174264
-76.89433744
-76.97984227
-77.0276158
-76.80622018
-76.50225932
-76.19279766
-75.99302362
-75.71745581
-75.59293766
-75.17010801
-74.66383065
-74.26539532
-73.89732119
-73.63603345
-73.31110047
-73.02177472
-72.72745046
-72.56646497
-72.40690718
-72.38785444
-72.46139768
-72.47075932
-72.56365872
-72.62827279
-72.65482754
-72.78495147
-72.81397553
-72.85281478
-72.9479362
-73.21627072
-73.65842108
-74.3895972
-74.91731781
-75.68804837
-76.6000672
-77.35657202
-77.7993712
-77.38292601
-77.08147205
-76.48016583
-75.64150323
-74.72294212
-73.28061166
-71.5047193
-69.82182749
-68.05590666
-66.21979383
-64.31450135
-62.53273334
-60.83399409
-59.15546661
-57.47820777
-55.7256053
-53.96668148
-52.23807869
-50.53042004
-48.81497476
-47.14265945
-45.40705612
-43.73411246
-42.06129679
-40.4794076
-38.93765785
-37.38634454
-35.82850858
-34.29377724
-32.88373816
-31.48910432
-30.12072441
-28.71142946
-27.30804115
-25.90303417
-24.49570238
-23.18959037
-21.86597282
-20.54842753
-19.28315347
-18.0042303
-16.69115481
-15.37814117
-14.11685641
-12.82509016
-11.56332255
-10.29483306
-9.057497396
-7.830222916
-6.589274138
-5.303922208
-3.984662015
-2.723394239
-1.454861082
-0.246459988
0.986863315
2.248634405
3.503560302
4.808354811
6.086801325
7.359643365
8.636148919
9.934416156
11.24960731
12.48493983
13.78595162
15.09201628
16.40247001
17.76617245
19.1380703
20.51230206
21.97384324
23.45372972
25.03098122
26.66000492
28.24842892
29.90961519
31.62591398
33.32390421
34.9734322
36.44469707
37.95164418
39.38447717
40.71395888
42.01849248
43.11245553
44.11353936
45.07201629
45.96328873
46.75828583
47.44116321
48.06112905
48.7233038
49.34601715
49.91664784
50.36701144
50.79898911
51.23959943
51.56796813
51.84419221
52.03003444
52.14891457
52.22135526
52.35018036
52.53341866
52.64891244
52.71861308
52.7741359
52.79309036
52.92360868
53.02587161
53.17021022
53.1941459
53.27436596
53.23132959
53.22180545
53.32005938
53.41008181
53.42327518
53.531587
53.61608888
53.63056036
53.67288871
53.72976522
53.7394053
53.74914812
53.73463705
53.82432676
53.88629606
53.9045273
53.86196367
53.77706905
53.78194516
53.7856023
53.85229782
53.90941827
53.85718268
53.84873804
53.80145524
53.76387017
53.83063303
53.8075543
53.76519084
53.7130317
53.73118773
53.67066182
53.6791735
53.66103989
53.63683884
53.63683884
53.61750876
53.58494083
53.57533601
53.51866709
53.53310405
53.51503182
53.43919462
53.42468741
53.48123077
53.47286112
53.44886845
53.39236811
53.38874484
53.43677561
53.44644889
53.48375221
53.53552736
53.55482118
53.57776294
53.60547028
53.57644813
53.60051319
53.59090604
53.56795835
53.54865975
53.47760231
53.49081547
53.51493185
53.53300283
53.60779513
53.73108724
53.8584055
53.97753807
54.0677501
54.13008402
54.26839226
54.26839226
54.27332631
54.1435045
54.00918637
53.73463826
53.39578991
52.99884232
52.47130763
51.98723546
51.22149058
50.22702616
49.14541445
48.10417006
46.96386713
45.64817294
44.31066064
42.86597757
41.46203717
40.01768388
38.45037896
36.89134092
35.34681744
33.85802305
32.44821731
31.01082253
29.55276291
28.08054584
26.57541822
25.12932399
23.70094162
22.32442104
20.92144292
19.52918738
18.15192766
16.7030825
15.27118651
13.80319657
12.3012037
10.85364179
9.460273964
8.059497667
6.69963153
5.377305783
4.021264477
2.749193147
1.436209668
0.168395403
-1.104379359
-2.397703077
-3.711677189
-4.973687997
-6.289264017
-7.588681332
-8.875392577
-10.1688275
-11.44774272
-12.76107956
-14.08721201
-15.42707164
-16.74868181
-18.09759085
-19.48357162
-20.90220568
-22.28326455
-23.67502548
-25.06037076
-26.4895896
-27.92056961
-29.36097052
-30.81281864
-32.32593901
-33.90274337
-35.45038527
-37.07411357
-38.76279012
-40.51026438
-42.30461025
-44.15967375
-46.07086314
-48.03775611
-49.97024494
-51.94297276
-53.92018213
-56.01507529
-58.12577237
-60.35238273
-62.58991735
-64.83807533
-67.13315709
-69.2337416
-71.09772119
-72.98379235
-75.23073163
-77.31660382
-79.11210003
-80.9534885
-83.0425168
-85.2046263
-88.23374642
#NUM!
#NUM!
#NUM!
#NUM!
#NUM!
#NUM!
#NUM!
#NUM!
#NUM!
#NUM!
#NUM!
#NUM!
#NUM!
#NUM!
-87.80171126
-86.41071174
-84.93098148
-83.51481831
-81.96763695
-80.9500593
-80.24433579
-79.55837411
-79.00396935
-78.70005964
-78.46148417
-78.5912275
-78.45068675
-78.49032493
-78.43660818
-78.27011704
-77.87859293
-77.7732871
-77.56531018
-77.40989282
-77.31825445
-77.23024997
-77.02763175
-76.95457466
-76.81886536
-76.59749002
-76.5264692
-76.59749311
-76.52672741
-76.36182452
-76.2770649
-76.33435976
-76.65639837
-76.90070979
-77.32782969
-77.57507272
-77.62510191
-77.7560114
-77.72915538
-77.66521543
-77.45596226
-77.35083084
-77.18525325
-76.3526575
-75.22367602
-73.87916281
-72.62647141
-71.23642816
-69.8329739
-68.32846888
-66.86084634
-65.24115224
-63.52014816
-61.96264196
-60.53758009
-59.20619577
-57.78224139
-56.42788428
-55.13021914
-53.76292029
-52.53644698
-51.27112307
-50.03084948
-48.76305311
-47.59657554
-46.45136344
-45.28997475
-44.14002106
-43.00121059
-41.86394738
-40.68788713
-39.57223917
-38.46606363
-37.32163828
-36.21476323
-35.08217631
-33.99188304
-32.83608034
-31.68843373
-30.59056957
-29.50169448
-28.3764395
-27.26293136
-26.08553018
-24.90715309
-23.77126971
-22.69647674
-21.66931325
-20.6157463
-19.57247561
-18.49812893
-17.43048101
-16.40714367
-15.37503038
-14.37607046
-13.41098549
-12.43513335
-11.45711528
-10.51085324
-9.561700174
-8.573123194
-7.578513352
-6.61429063
-5.64042673
-4.694028569
-3.720944932
-2.776214447
-1.824312928
-0.850705276
0.123377246
1.055174316
2.040280523
3.0647572
4.098820595
5.145733006
6.17783021
7.160643791
8.154251375
9.161276927
10.10927969
11.03091732
11.96422774
12.89270539
13.7088376
14.42138456
15.06348406
15.65547357
16.22005103
16.70696484
17.18086198
17.62964823
17.95913154
18.23266376
18.55720535
18.88464893
19.16869265
19.34925149
19.56879821
19.78864437
20.04686887
20.29713557
20.52409312
20.73912876
20.95138514
21.17012169
21.37455085
21.52764072
21.707893
21.88604271
22.05211054
22.17960871
22.30417338
22.43969388
22.54278515
22.58230058
22.5939361
22.67229361
22.66370858
22.62722533
22.62182889
22.58847659
22.58230135
22.55513313
22.49152215
22.39151933
22.3009291
22.24910672
22.20346167
22.14001173
22.0912925
22.00089644
21.97694716
21.98620292
21.9352728
21.94452585
21.94756735
21.92673295
21.90823054
21.92983893
21.8874019
21.83030005
21.76708147
21.73089516
21.72165593
21.72165593
21.71009153
21.68851551
21.72165515
21.72475591
21.71861846
21.70938001
21.72404509
21.75176427
21.75176427
21.7849185
21.76720948
21.80346974
21.83049293
21.79112281
21.79112281
21.79422583
21.85131404
21.86909753
21.8991736
21.92615006
21.95080273
22.03268472
21.99021697
21.94543158
21.84898526
21.62852108
21.3906651
21.07560353
20.6617501
20.15737486
19.60141667
19.02921393
18.44461285
17.82063315
17.09613352
16.29007091
15.42049277
14.52273228
13.59760003
12.62396693
11.65911181
10.66919715
9.688339703
8.707426096
7.70376114
6.75009246
5.795403011
4.829375017
3.875489576
2.947800209
2.018721638
1.047913001
0.054536996
-0.90808803
-1.888204755
-2.893212373
-3.896224603
-4.88103779
-5.909715958
-6.940369551
-7.956680422
-8.940701826
-9.882303264
-10.8579582
-11.8909639
-12.89927387
-13.92860756
-15.00330724
-16.02835193
-17.08487403
-18.12708274
-19.19599827
-20.23601353
-21.28071715
-22.28106099
-23.3252753
-24.38639503
-25.45417427
-26.56586341
-27.6593718
-28.77372176
-29.88688209
-31.03264595
-32.16534829
-33.35002823
-34.48928288
-35.67165121
-36.91120117
-38.15306683
-39.42383204
-40.69651392
-42.01612201
-43.35190044
-44.67444074
-46.04439849
-47.43643323
-48.90447101
-50.36867546
-51.94336197
-53.5284193
-55.22912503
-57.11395784
-58.89412603
-60.73156824
-62.63100969
-64.3927126
-66.13702215
-67.861906
-69.48470399
-70.96440343
-72.33377715
-73.68424165
-75.24037664
-76.62234884
-77.94333167
-79.14008381
-79.97386751
-80.67265432
-81.31764112
-81.67606056
-81.92690476
-82.04485733
-82.26515759
-82.3508028
-82.3508028
-82.58570603
-82.7827227
-82.8973291
-83.48932015
-84.00224346
-83.92746198
-84.25453066
-83.95475943
-83.6947519
-83.48932015
-82.76507188
-82.25446365
-82.14874513
-81.8304584
-81.38869708
-80.85928279
-80.51400406
-80.87705385
-81.42162524
-81.704709
-81.76441232
-81.64997524
-81.42645687
-81.38789353
-81.35469265
-80.97218737
-80.35401153
-79.49034192
-78.55031019
-77.61387141
-76.39415923
-75.15556439
-74.23310415
-73.24329932
-72.30018021
-71.31606298
-70.18000088
-69.141499
-68.06184473
-66.99929748
-65.92162292
-64.88751769
-63.78289037
-62.64027598
-61.52360406
-60.51256339
-59.40666235
-58.3043171
-57.24983049
-56.15910754
-55.05479638
-54.29054801
-53.47886351
-52.70489856
-51.96760309
-51.09493085
-50.22163384
-49.4708785
-48.82928132
-48.19570646
-47.50834906
-46.78489219
-46.04620836
-45.42842778
-44.9042117
-44.42388113
-43.88589318
-43.27592374
-42.67878361
-42.11046278
-41.57695222
-41.04112763
-40.47198559
-39.8711762
-39.28387964
-38.76209574
-38.22950517
-37.69805551
-37.21084612
-36.69644064
-36.14374811
-35.64247077
-35.16538683
-34.62658304
-34.10509917
-33.62983296
-33.09045439
-32.61476906
-32.16697696
-31.71544875
-31.28542005
-30.80806549
-30.35052709
-29.85877793
-29.40801524
-28.94703318
-28.46528791
-27.87466025
-27.24368406
-26.64755428
-26.12228443
-25.68678062
-25.21245589
-24.69114595
-24.20490547
-23.75729652
-23.3362542
-22.99821573
-22.71839926
-22.46707812
-22.28890789
-22.11951621
-21.93790334
-21.74502038
-21.58240595
-21.45614718
-21.36305561
-21.27311507
-21.22777895
-21.23086921
-21.24851302
-21.25463068
-21.30532152
-21.40450027
-21.500715
-21.58543901
-21.75031846
-21.93395639
-22.12094104
-22.32595093
-22.54367381
-22.57084055
-22.62206787
-22.67090814
-22.71358466
-22.835506
-22.90546652
-22.956755
-22.9287299
-22.94039498
-22.97383266
-23.07113138
-23.13814617
-23.11093132
-23.03858171
-22.944436
-22.93198825
-22.93505147
-22.94124346
-22.92260459
-22.8440381
-22.81916214
-22.82534885
-22.8409132
-22.8409132
-22.7802946
-22.73213126
-22.71352099
-22.71352099
-22.72588433
-22.73753281
-22.70415237
-22.67078007
-22.64600004
-22.63670121
-22.59710501
-22.58156835
-22.50248255
-22.41182076
-22.33049576
-22.25460088
-22.22133742
-22.13630037
-22.07598907
-21.9918166
-21.96476282
-21.99175172
-22.09762381
-22.2492197
-22.38546519
-22.53737419
-22.68867036
-22.90696867
-23.22923224
-23.53119449
-23.88005234
-24.27777768
-24.73033053
-25.17511818
-25.62146888
-26.06555083
-26.54010094
-27.02632456
-27.53963565
-28.04563161
-28.5662508
-29.0959842
-29.62272635
-30.15799735
-30.6154667
-31.13363891
-31.65134423
-32.15585437
-32.66317294
-33.17589749
-33.68132461
-34.21840724
-34.74059967
-35.2318663
-35.75437258
-36.31146075
-36.91105606
-37.55059686
-38.08913864
-38.64182021
-39.20615611
-39.76756604
-40.31580039
-40.86852272
-41.4154138
-41.9582313
-42.49789634
-43.10799279
-43.78671973
-44.46415936
-45.06740421
-45.6360379
-46.21882823
-46.86551414
-47.49138952
-48.14522918
-48.8249156
-49.48419064
-50.11669709
-50.77921423
-51.52827109
-52.23024121
-52.98145591
-53.62384688
-54.298273
-55.03385707
-55.80872029
-56.52776109
-57.32836562
-58.12509287
-58.9776454
-59.85315112
-60.75085225
-61.70465283
-62.65138937
-63.57957201
-64.70950223
-65.84657172
-67.02897397
-68.20447243
-69.3561398
-70.54055637
-71.63648603
-72.64779013
-73.5924274
-74.45643409
-75.24864387
-75.96900191
-76.33105284
-76.8499576
-77.29831093
-77.66155826
-77.66155826
-77.81984697
-77.93933095
-78.02176231
-77.93904303
-77.57087597
-77.27485041
-77.08442924
-76.77733602
-76.57238955
-76.34603878
-76.13532938
-75.97196807
-75.6419942
-75.51811128
-75.36149749
-75.16167381
-75.09759271
-74.90394991
-74.46718184
-74.23886429
-74.12590484
-74.03444146
-73.88153858
-73.73003484
-73.45360693
-73.31591444
-73.22875089
-73.0559344
-73.03638151
-72.95060346
-72.93341752
-72.91379595
-72.83837417
-72.857912
-72.7827277
-72.61160197
-72.44468096
-72.47315637
-72.39024056
-72.43771803
-72.2816504
-72.2629254
-72.24421717
-72.26292305
-72.24401989
-72.30987168
-72.31935607
-72.31935607
-72.47555136
-72.65242058
-72.94548669
-73.1666699
-73.32323528
-73.35065502
-73.19384396
-72.80910904
-72.34981578
-71.68856863
-70.92011828
-70.09804714
-69.00724551
-68.08114536
-67.170412
-66.01477839
-64.8249515
-63.77950392
-62.74625978
-61.825304
-60.76510583
-59.68352454
-58.62472082
-57.56640079
-56.52231922
-55.52649668
-54.57380059
-53.69970896
-52.84340764
-51.77271408
-50.59807296
-49.54251707
-48.50494228
-47.45533558
-46.47514658
-45.54503297
-44.68440029
-43.7430825
-42.76366897
-41.80232056
-40.8372536
-39.90004059
-38.91196493
-37.80949218
-36.7509537
-35.75895039
-34.77558458
-33.6324281
-32.7134408
-31.84345379
-31.19402291
-30.55898577
-29.93057089
-29.30609958
-28.6601148
-27.93612512
-27.14138947
-26.33940632
-25.49691989
-24.73673501
-23.98116915
-23.25738011
-22.53438034
-21.78812552
-21.06335792
-20.30389521
-19.56565446
-18.76877238
-17.96731102
-17.11331742
-16.23703038
-15.40776952
-14.64618633
-13.80681697
-13.02189303
-12.28790913
-11.69561633
-11.12202019
-10.58087181
-10.00654512
-9.391132709
-8.747844305
-8.190307058
-7.631368808
-7.010326244
-6.438428151
-5.957200697
-5.533255086
-5.100937095
-4.67107734
-4.255804852
-3.827161741
-3.420979561
-3.051571853
-2.648584741
-2.335288401
-2.094491119
-1.915344242
-1.69466376
-1.400942617
-1.138053524
-0.936776164
-0.75771938
-0.597996881
-0.432517772
-0.32652182
-0.259899561
-0.0808014
0.15699493
0.293779667
0.363223298
0.472101079
0.651146889
0.902589814
1.240677348
1.610330115
1.927021956
2.354897832
2.645967829
2.763556629
3.026716363
3.303586828
3.510959586
3.552571611
3.541086158
3.580595539
3.586308355
3.457143176
3.518837535
3.63153279
3.945880201
4.238138606
4.616668986
5.023477596
5.402506313
5.844333715
6.382406436
6.739941727
6.959922173
7.163430052
7.298405942
7.456605794
7.645927947
7.795531294
7.817946166
7.699403882
7.580894024
7.450855558
7.414720577
7.34687672
7.261678346
7.159921243
7.129616386
7.138266256
7.336044243
7.640901418
7.971247274
8.387271273
8.825485301
9.114045219
9.442749937
9.813976761
10.20306128
10.56203189
10.79229035
10.93156933
11.0825948
11.30236305
11.49963767
11.64802135
11.74529187
11.83677116
11.83382804
11.96269692
12.11206843
12.23806175
12.42132595
12.66198344
13.06677061
13.17634567
13.31174878
13.57389231
13.81864835
13.96251997
14.00532219
13.9795286
13.99424962
13.94180222
13.91892217
13.89307627
13.88423487
13.88423487
13.82890782
13.62168669
13.39780213
13.25359487
13.18448259
12.94622076
12.91462965
12.94326437
12.74276589
12.5277317
12.34144335
12.17585587
12.04400042
11.95539655
11.86902966
11.78630723
11.69778708
11.60053322
11.45143953
11.35133286
11.18848207
10.96366395
10.70480896
10.42872022
9.942645571
9.622164623
9.514675588
9.457293452
9.423160618
9.332399333
9.179277274
9.08572196
9.116903854
9.2300462
9.323700682
9.363663285
9.30709655
9.227978995
9.120611917
9.043723895
8.88489366
8.607378594
8.230902551
7.817886887
7.467442677
7.038594738
6.664221421
6.507074931
6.375220747
6.285123126
6.262782192
6.197938579
6.166969141
6.302393029
6.454462774
6.516439464
6.572623853
6.524353788
6.448664967
6.378724578
6.334035595
6.261212952
6.134431207
6.050168821
5.881682536
5.757885003
5.471479172
5.42614027
5.318955279
5.108256295
4.908409686
4.832933552
4.894735458
5.080177165
5.195215887
5.302379361
5.349879245
5.240537732
5.080899782
4.89545859
4.724401896
4.620222118
4.465727775
4.199261214
3.909904186
3.60128269
3.220265518
2.967816656
2.827252227
2.706773413
2.625779787
2.569844591
2.550499415
2.556206728
2.570565811
2.539745849
2.595679719
2.688147403
2.870280102
3.040961438
3.178667683
3.23463302
3.307074064
3.314949624
3.390282134
3.465621229
3.367374851
3.224652717
3.056826894
2.894014821
2.930553694
2.986445739
3.03663095
3.151374747
3.338574528
3.685838117
4.005259044
4.375787993
4.737888005
5.272056184
5.752753365
6.192018299
6.504775454
6.778076411
7.054375012
7.279585453
7.420407505
7.465138471
7.416715399
7.287451897
7.171957128
7.12356576
7.104089249
7.024741705
6.959798073
7.018996971
7.100580894
7.323636431
7.670390846
7.885074382
8.18741927
8.373437026
8.443694915
8.519730817
8.635603438
8.748597193
8.756552246
8.683383461
8.49436405
8.319146515
8.228656344
8.070226414
7.898103649
7.700795829
7.539661495
7.406790491
7.307844644
7.432090709
7.604022987
7.793348932
8.166500622
8.175171551
8.17808168
8.260554558
8.353903415
8.39952415
8.39952415
8.274989133
8.09119936
7.924824331
7.758516526
7.676144731
7.602447106
7.506362473
7.370597019
7.27746706
7.102757644
6.950486308
6.705974556
6.531475993
6.339767248
6.44932374
6.407527233
6.320322114
6.233131693
6.114988633
6.039360035
5.988906277
5.918363513
5.853561254
5.667884678
5.508134688
5.390144391
5.365006238
5.244150302
4.983107866
4.707776384
4.435503353
4.207803359
3.876814708
3.789952617
3.82080997
3.815095642
3.736840921
3.680905504
3.673026873
3.718195389
3.774192751
3.77708028
3.746223767
3.689506196
3.591897778
3.541684609
3.555996608
3.530860164
3.461227929
3.357872459
3.231623066
3.131176283
3.153416133
3.080264393
3.187138323
3.439641287
3.442527036
3.453290193
3.439700839
3.454071551
3.510052611
3.605487202
3.655764171
3.605546764
3.605546764
3.62202485
3.761979537
3.967291816
4.130230884
4.231452556
4.225675021
4.318302488
4.441822693
4.419549001
5.020340067
5.388576149
5.512294964
5.588576691
5.75697514
5.982328671
6.311566457
6.630137658
6.824134721
6.976365765
7.038408556
7.072336039
7.08606564
7.119936
7.173348125
7.244130044
7.263611834
7.361760704
7.384152975
7.49976351
7.431846584
7.614617885
7.747613741
7.744706669
7.812673969
7.939186853
8.091806292
8.315384874
8.524646642
8.628925889
8.634025677
8.61447807
8.521066224
8.489933783
8.475491233
8.518213645
8.557299231
8.619577663
8.713013854
8.673123208
8.658673695
8.667355652
8.655759952
8.576783774
8.486233484
8.398677114
8.342197761
8.359546808
8.401528084
8.407352439
8.407352439
8.412388458
8.381264789
8.412388458
8.341469562
8.295915683
8.23654056
8.122908611
7.979004952
7.882835154
7.718724604
7.68765418
7.87417046
7.900225101
7.959490628
8.021674449
8.146069984
8.312475906
8.436962075
8.493455979
8.479680204
8.443514627
8.31029148
8.174263497
8.114966595
8.188088575
8.30392284
8.340862972
8.385754622
8.356817035
8.054344614
8.237389416
8.443696363
8.618971358
8.633480199
8.624799022
8.602338561
8.670452053
8.79220135
8.797242489
8.783456338
8.755156585
8.741371272
8.797909959
8.902994024
9.013152404
9.140851715
9.203290284
9.376009812
9.577848104
9.80526505
9.93612339
10.3340789
10.58755156
10.61887646
10.59335274
10.58755228
10.62980753
10.69833291
10.79528329
10.898072
11.00309745
11.11690652
11.23957197
11.31405345
11.38788071
11.41929082
11.41420839
11.32800938
11.31925607
11.24764958
11.31845993
11.76147489
12.11286393
12.430235
12.76263929
13.11316753
13.43772184
13.64842607
13.76932808
13.88145135
13.87631966
13.82692817
13.74658886
13.7923173
13.85870119
13.95979676
13.99158803
13.99969099
14.08902849
14.21313285
14.13853832
14.12962617
14.36902532
14.38085927
14.32020783
14.32020783
14.39269385
14.48807736
14.65011784
14.76863892
14.81457548
14.89902436
15.04061328
15.08362392
15.01165342
14.91597947
14.77664494
14.67592572
14.61817109
14.5782292
14.29865188
14.30162527
14.52713435
14.7381019
14.83661536
14.85362855
14.98332027
15.08194534
15.2244643
15.34031645
15.45623289
15.46520046
15.45405422
15.37828527
15.34635508
15.28841933
15.20449955
15.08878436
14.94045435
14.81594156
14.75814986
14.49464914
14.45398552
14.5841835
14.81296123
14.92852713
14.96337743
15.00115327
15.06199403
15.0820707
15.01016375
14.84263969
14.62859348
14.48057746
14.33042996
14.192269
14.05048011
13.95824993
13.76277795
13.53579737
13.28325364
12.77156315
12.43908569
12.24481506
12.11881927
11.78428284
11.40190162
11.12222895
10.99961285
10.93108061
10.89098352
10.81440966
10.68025392
10.49805371
10.250509
10.04027576
9.915163855
9.767626921
9.523498876
9.166387041
8.814674664
8.492302427
8.068166287
7.906891043
7.802074112
7.632241707
7.361339691
7.107236037
6.901575512
6.794094655
6.662104366
6.495594949
6.220334383
5.950226709
5.747929855
5.587433939
5.429876235
5.260846931
5.098372267
4.88196361
4.542066635
4.081675568
3.53759807
3.192493032
3.178186374
3.097158961
2.806040054
2.453296131
2.15650132
1.893453041
1.524471053
1.227110143
0.868975376
0.505112527
0.105498062
-0.336424846
-0.781189131
-1.23464556
-1.620749197
-2.040618066
-2.589703381
-3.166257019
-3.698623709
-4.183947346
-4.660900828
-5.048334634
-5.151917975
-5.390663782
-5.781444775
-6.169597763
-6.513330429
-6.780833712
-6.974891662
-7.194256188
-7.374750206
-7.487452215
-7.611748573
-7.712944122
-7.783752889
-7.80616713
-7.857481456
-7.947828327
-8.097541444
-8.12864276
-8.250221622
-8.174238897
-7.957222792
-7.55967725
-7.3588945
-7.288155154
-7.189296175
-6.974952271
-6.715983955
-6.487415819
-6.313053705
-6.308042187
-6.465126617
-6.568970886
-6.684318034
-6.607880295
-6.500464142
-6.449965936
-6.385098844
-6.351219215
-6.235947244
-6.072412208
-5.777221379
-5.372096178
-5.018269479
-4.8802507
-4.762376536
-4.579851819
-4.352889944
-4.130991312
-3.988087279
-3.937129058
-3.894776688
-3.917035517
-3.931413943
-3.864638796
-3.657246135
-3.483573485
-3.332178078
-3.194451291
-3.225349965
-3.046044297
-2.774287048
-2.245188996
-1.819504814
-1.464105174
-1.072263578
-0.671828463
-0.213447326
0.264966709
0.720470442
1.159570265
1.551425536
1.837302066
2.052955272
2.330326772
2.731106392
3.173615746
3.591177301
3.902682464
4.241566396
4.651049973
4.858771049
5.386528807
6.145958643
6.875459937
7.478942216
7.99864171
8.458927683
8.914599635
9.308495075
9.572068084
9.762451176
9.923817398
10.07435107
10.17330317
10.29046268
10.47028218
10.6808654
10.75154045
10.83390331
10.94257377
10.991421
11.01765133
11.38567802
11.66855213
11.90564554
11.99711643
12.08573403
12.16854823
12.32319542
12.53295618
12.78762718
12.92207901
13.05734288
13.06251805
13.05074963
13.02499738
13.00737888
12.98680546
12.95816501
12.92657239
12.85755151
12.72245792
12.62778124
12.95754989
13.28183559
13.46290066
13.54320533
13.63829757
13.72453086
13.8196964
13.91780726
13.87724773
13.83150263
13.75703171
13.6877731
13.63026908
13.50943897
13.3945929
13.23935029
13.02974183
12.81735576
12.43644394
12.1726006
12.05541456
12.16676788
12.21804029
12.11839001
11.96171445
11.82193079
11.76196723
11.76785267
11.82199298
11.77668144
11.661811
11.4564006
11.29349002
11.1875651
11.15838273
11.02774105
10.73455827
10.39869687
9.966471908
9.531898277
9.194353957
8.950628022
8.961503576
8.910711
8.732446307
8.528836151
8.364461318
8.223320928
8.054042261
7.819702857
7.607898769
7.435238352
7.316074788
7.237355944
7.096591174
6.933559513
6.632073599
6.291159024
5.87993009
5.322931551
5.033116029
4.819619508
4.889372374
4.783000042
4.673753352
4.561693617
4.423766347
4.373502395
4.398663757
4.398663757
4.342623075
4.264377784
4.211236042
4.183252215
4.172479915
4.1164557
4.015188363
3.788329747
3.623231906
3.496887936
3.166163054
2.973224766
2.903691569
2.948884535
2.945999456
2.915169101
2.872861653
2.878630725
3.027074962
3.138992382
3.225793995
3.284587669
3.281701671
3.295348362
3.25013988
3.241483641
3.199163324
3.190567055
3.240761993
3.311039097
3.448061067
3.515466491
3.720721007
4.073910954
4.44946962
4.682242068
4.881297997
5.077521104
5.322085656
5.605523933
5.822189539
6.069176906
6.311204734
6.488525872
6.640651674
6.781280161
7.009987096
7.286423728
7.509572054
7.707577842
7.877440667
8.089320699
8.137761427
8.26516459
8.502617172
8.714896263
8.91350423
9.094775237
9.239104607
9.426383319
9.662465732
9.875441334
10.02381947
10.11184265
10.18604726
10.19982883
10.33883937
10.47571407
10.5383443
10.49317135
10.41962699
10.31187476
10.07898399
10.06441476
10.0781911
10.0781911
10.17787567
10.12403647
10.15238792
10.21781948
10.14720534
10.05844076
9.953003528
9.859175082
9.768296969
9.660761358
9.527819829
9.507493672
9.396389909
9.266469175
9.161218165
9.050284953
8.93136604
8.781330086
8.679194416
8.659584335
8.687815989
8.679133558
8.662498107
8.736391757
9.002397123
9.149606788
9.362263087
9.418899787
9.495870035
9.584483119
9.721039387
9.832249132
9.872210701
9.843883676
9.690532467
9.483516314
9.211316266
8.945097566
8.661770024
8.500979858
8.32867057
8.147766589
7.995126088
7.941612233
8.006702225
8.156436387
8.246910045
8.204945299
8.063861611
7.945248159
7.8259417
7.72689966
7.645260245
7.475490878
7.314440012
7.097195259
6.828790061
6.597994222
6.403360887
6.293089345
6.197270041
6.154769884
6.13533161
6.210973805
6.308909021
6.438632121
6.827216877
7.083343359
7.299915745
7.378645615
7.384455571
7.423493672
7.525311119
7.680625328
7.793347486
7.809946448
7.719629482
7.609773088
7.570779693
7.579438164
7.588096809
7.697946895
7.684199
7.706607944
7.940882593
8.220831622
8.75594427
9.084380887
9.424738932
9.623014532
9.778527354
9.878059886
10.07148507
10.29851415
10.43830092
10.48413741
10.47827783
10.44110834
10.41852813
10.43531075
10.46082212
10.44916514
10.42365545
10.39235032
10.30424952
10.41859002
10.63780951
10.96299207
11.47042563
11.7614171
11.80390552
11.79219466
11.82365033
11.96049039
12.08058143
12.18899753
12.25200461
12.22049883
12.25783921
12.28351343
12.30624184
12.32313604
12.32018685
12.2109799
12.03369105
11.81408396
11.74823623
11.83382878
12.01681525
12.10543936
12.30034459
12.38906361
12.34285758
12.32891064
12.32602296
12.41468909
12.44111652
12.33769557
12.15154303
12.02338135
11.97797474
11.89233622
11.82064443
11.72917125
11.62387924
11.25848336
10.60275785
10.43518913
10.63481667
10.67200959
10.5867603
10.69240947
10.82076497
10.79161885
10.6181456
10.67207008
10.63780878
10.40760527
10.27362667
10.16226583
9.832798649
9.359222447
8.984897995
8.729774729
8.565313253
8.330672692
7.884349903
7.509271538
7.133729817
6.840760423
6.55661069
6.34834539
6.14016356
6.030732174
5.898272737
5.684473648
5.493063102
5.445612434
5.398105083
5.167913889
4.84509927
4.561935024
4.410342181
4.138118117
3.647107109
3.035849914
2.391298263
1.918252197
1.092216096
0.41537727
-0.029428546
-0.547221688
-1.081567908
-1.61312654
-2.058098013
-2.460900543
-2.77777329
-3.002230791
-3.192289316
-3.352261463
-3.53450896
-3.7921576
-4.06709131
-4.355783137
-4.543970539
-4.864472438
-5.108955215
-5.184463224
-5.257087544
-5.150655232
-5.198144279
-5.245576492
-5.267877414
-5.394464992
-5.503834135
-5.593743569
-5.552013335
-5.417434619
-5.195191436
-5.007547819
-4.867362683
-4.651088057
-4.361560938
-4.100847607
-3.812247464
-3.313543525
-2.693891193
-2.26591318
-2.464505628
-2.357696949
-2.041642878
-1.935584661
-1.866104655
-1.717064163
-1.443332349
-1.350934763
-1.166091152
-0.869489665
-0.737674177
-0.625250455
-0.297894991
0.219171931
0.653183886
0.989146175
1.257783488
1.638247242
2.096858302
2.749193147
3.071191428
3.384689605
3.72415095
4.04069858
4.281951985
4.315657947
4.352254276
4.475839736
4.593666386
4.624555599
4.663335359
4.868168447
5.152123638
5.418963368
5.638454085
6.006349487
6.49625955
7.082680834
7.598997673
8.135457866
8.752302235
9.29906693
9.864170603
10.6035506
11.30756619
11.91294456
12.37959797
12.70904548
12.98748386
13.23460326
13.37812119
13.45321381
13.61748772
13.91094601
14.26019497
14.67071741
15.02713062
15.45094378
15.76177927
16.0141995
16.12150375
16.01419876
15.92111935
15.89727856
15.93528754
16.09251728
16.21480304
16.24387012
16.19167731
16.06122463
15.94202975
15.77974082
15.66364204
15.54169107
15.33808032
15.10059813
14.82556736
14.60049834
14.34604384
14.05790812
14.24774963
14.29946192
14.12065529
13.91323479
13.65442098
13.50413346
13.40687344
13.33771673
13.25748063
13.2228906
13.19422269
13.16259986
13.11921017
13.04791697
13.03029758
12.94424983
12.86414185
12.76424236
12.56966626
12.41192293
12.44345173
12.50947069
12.51168401
12.51168401
12.53443234
12.57704457
12.68056143
12.78042784
12.7635653
12.71729197
12.65417107
12.59986107
12.60281345
12.64027045
12.60865666
12.46263007
12.31084977
12.15326248
12.07339944
11.8530247
11.77619347
11.95036797
11.81279764
11.51005347
11.26968415
11.07623752
10.92814977
10.84790052
10.68239594
10.53737104
10.4208511
10.40919561
10.3553163
10.29345512
10.13696558
9.932594777
9.725428265
9.591792317
9.447317454
9.183839171
9.299922572
9.336902249
9.333982314
9.214969446
9.087303837
8.979978987
8.934287027
8.954580161
8.997357508
9.042327863
8.962600575
8.934347927
8.906096743
8.843770465
8.846686405
8.815466824
8.733602765
8.591597388
8.509054252
8.359186312
8.093629263
8.053862152
8.181178509
8.231812906
8.231812906
8.288943661
8.277419433
8.314296994
8.384482666
8.415606593
8.404018537
8.361308757
8.335952379
8.327277921
8.319271011
8.293977429
8.206403364
8.129701192
8.053012961
7.900408035
7.832487163
7.937311786
8.039253286
8.121758318
8.133338081
8.20713059
8.269352023
8.328672018
8.500981306
8.594388224
8.631356972
8.619761655
8.591534371
8.571261048
8.553901743
8.571261048
8.554630343
8.50607793
8.429317088
8.437993099
8.417727174
8.236782263
8.392366396
8.692187709
8.847957741
8.952326762
9.170579507
9.381057721
9.656253456
9.854664494
9.973902224
9.985541794
10.0022405
9.99060033
10.01607528
10.13244604
10.23428281
10.23720994
10.18915295
10.16665191
9.96226307
9.936853402
10.06483883
10.3916149
10.66480035
10.76100732
10.81789136
10.86897961
10.94556749
11.08565198
11.22867975
11.26808923
11.18193412
11.03599374
10.87111786
10.7858117
10.75153753
10.73767019
10.58168928
10.4105311
10.23434467
10.03862835
9.916502369
9.880129589
9.953549611
9.899016323
9.805203271
9.779804993
9.76311758
9.831455387
9.891034457
9.879398249
9.779804993
9.629344603
9.458688227
9.353440296
9.285198417
9.160425974
9.041471392
8.843584188
8.719632034
8.52695322
8.487142262
8.50377003
8.548680635
8.565310356
8.547952046
8.511719925
8.500128978
8.616056473
8.724004126
8.758071102
8.661709894
8.489328408
8.364824714
8.246182747
8.152798565
8.045737049
7.922099688
7.704551074
7.532578719
7.362852596
7.213397974
7.021417963
6.95937743
6.981749922
7.057521461
7.014947341
6.905324771
6.869232983
6.90598993
6.973102975
6.984651995
6.965182039
6.908892257
6.767501733
6.624037152
6.511543445
6.421482324
6.314105734
6.150607001
5.933813524
5.668912433
5.337941349
5.233604649
5.337880927
5.635740181
5.765302169
5.858148801
5.90853008
5.992830987
6.103039062
6.269420895
6.531719649
6.678057494
6.784787579
6.829517147
6.801409752
6.837496405
6.908227094
6.97026086
7.017850342
6.981024045
7.048147848
7.189623184
7.474886282
7.858659201
8.158074431
8.556937102
8.78874086
8.941696536
9.191192161
9.46629751
9.713307401
9.972078443
10.13427946
10.21940522
10.26234275
10.27112573
10.33371417
10.31626654
10.2536197
10.13427873
10.04624943
9.992431487
9.975734014
10.04990656
10.1488504
10.28564253
10.27759066
10.22373387
10.27179536
10.40790819
10.64391334
10.83781181
10.93694749
10.95375879
10.95375879
10.98512114
11.06173911
11.11868016
11.15880905
11.05880405
10.9595663
10.92019841
10.8975826
10.71824546
10.62131972
10.8180751
10.91726549
10.99093073
11.15367136
11.44145848
11.63809472
11.76392927
11.84149323
11.86418416
11.95275816
11.95858623
11.93877087
11.89337846
11.94171512
11.96220568
11.94754295
11.75951433
11.46264644
10.96396888
10.66718349
10.7014481
10.60745832
10.39692527
10.16909454
9.902186877
9.583936188
9.393713387
9.175323388
8.929423078
8.677191921
8.391821986
8.069742485
7.776207048
7.406307324
6.983261566
6.510153653
5.986374314
5.319917695
4.668514156
4.045753189
3.338816296
2.770045061
2.34132094
1.890568774
1.641190586
1.517924135
1.36680801
1.344594664
1.386920338
1.448519269
1.526570972
1.593217057
1.651939415
1.688506794
1.736483359
1.727896527
1.705679426
1.688445891
1.635427139
1.627561537
1.557372161
1.596099435
1.727176422
1.811723722
1.873335652
1.884805989
1.88192317
1.955067144
2.056081334
2.201608529
2.324143755
2.400132399
2.430949818
2.498353336
2.608056908
2.71416496
2.777979081
2.814574498
2.873345695
2.9744296
2.808805746
2.68045775
2.551462223
2.388718425
2.128512819
1.968699355
1.929244142
1.89267196
1.957168975
1.979389213
1.998726731
2.116260306
2.245275006
2.301137233
2.421577854
2.56996575
2.737719409
2.958622715
3.213233557
3.376094607
3.207522948
3.064763655
3.112127968
3.361725777
3.644404441
3.888429437
4.042808732
4.186384619
4.401858102
4.685680555
4.924314783
5.188225772
5.505427142
5.879692495
6.293155635
6.639872236
6.932656951
7.358500209
7.787720673
8.220231731
8.602525443
8.89965863
9.22311759
9.586070893
9.875993104
10.10873698
10.3954646
10.60013476
10.72838993
10.91066743
10.98219122
10.91720787
10.89459229
10.88291866
10.84282732
10.79760913
10.71452365
10.56661372
10.3270064
10.04832456
9.772745334
9.446585602
9.268054035
9.109124446
8.961931354
8.840126116
8.803136709
8.803136709
8.837210228
8.777750125
8.902450326
8.874141442
8.7465965
8.587954773
8.432231273
8.259952435
8.087748041
7.884532831
7.627216784
7.395353507
7.30221909
7.274082273
7.240866074
7.297922893
7.413450165
7.568724921
7.495772396
7.532640848
7.594761426
7.859993838
8.015493395
7.984400771
7.738531916
7.547049986
7.366485756
7.248066909
7.079174807
6.825891829
6.474032665
6.113725957
5.959582026
5.970384188
5.979013253
5.855194105
5.67814144
5.523393016
5.441331036
5.41040242
5.405398279
5.402504874
5.731341209
5.874560465
5.790337982
5.70033758
5.678020525
5.70606759
5.624764507
5.380139361
5.065110959
4.73590237
4.499499513
4.384577772
4.277558038
4.165498572
3.912790738
3.677359465
3.464237872
3.284889684
3.155765239
2.992939026
3.127032634
3.174399035
3.137851918
3.084776518
3.079006366
2.958500799
2.858079481
2.721133518
2.634371028
2.603549515
2.637255341
2.718249007
2.721132801
2.746249774
2.813670283
2.83590371
2.785727439
2.68748419
2.586424867
2.608654836
2.443741931
2.410041122
2.586364645
2.821541496
2.972863316
3.132140292
3.292102925
3.434894387
3.575542228
3.609279101
3.640130854
3.673148877
3.739849622
3.63574103
3.462132705
3.279898912
3.352343249
3.411144454
3.377413984
3.100523562
2.903990608
2.811506192
3.004416763
3.188764459
3.553231781
3.617818109
3.67952254
3.869716019
4.116694092
4.355141721
4.385298945
4.363026944
4.256010251
4.107367397
4.067894758
4.060012526
4.088774647
4.133303478
4.121810214
4.113205096
3.818886288
3.645242655
3.608617455
3.600017537
3.51318254
3.378315811
3.316631205
3.331000091
3.423530191
3.452211074
3.303705915
3.090665763
2.871960261
2.569422326
2.219624987
1.849793282
1.466470115
1.088194636
0.757985828
0.470056983
-0.021985107
-0.343569755
-0.679510929
-1.003950063
-1.406528483
-1.664403602
-1.913784926
-2.179658947
-2.45921736
-2.680791146
-2.952586453
-3.182068412
-3.512797936
-3.930512996
-4.390813355
-4.775205066
-5.168430217
-5.497198091
-5.81172861
-6.298560427
-6.805372443
-7.318469198
-7.85457362
-8.464543642
-9.010879063
-9.648132119
-10.33027145
-10.92781423
-11.4271638
-11.78689326
-12.20720539
-12.65974093
-13.12996697
-13.51780737
-13.95575037
-14.53281278
-15.17816581
-15.86642519
-16.58922853
-17.32073264
-18.01899189
-18.70875128
-19.41266155
-20.09604758
-21.0139705
-21.64754377
-22.22431371
-22.87256339
-23.52084458
-24.10801101
-24.66630858
-25.24927768
-25.84466027
-26.4150401
-27.03810773
-27.7601086
-28.64595472
-29.64805887
-30.63526515
-31.54014084
-32.41746486
-33.21684181
-33.9855792
-34.74475276
-35.43181821
-36.01408483
-36.56592912
-37.17114004
-37.92634779
-38.65725964
-39.18198592
-39.6018282
-39.93634997
-40.18808123
-40.29784923
-40.41812223
-40.55369644
-40.67822736
-40.8739933
-41.12258604
-41.39028172
-41.62173959
-41.62840423
-41.62840423
-41.54222327
-41.53460596
-41.50109985
-41.3263929
-41.04089214
-40.91464757
-40.82940171
-40.7263635
-40.51223885
-40.21519494
-39.93353478
-39.65669321
-39.35223142
-39.0564327
-38.79035327
-38.38171348
-37.97986224
-37.44929428
-37.03455808
-36.57744286
-36.08758297
-35.54969301
-34.8922172
-34.36216705
-33.82851248
-33.36504748
-32.86394328
-32.35890457
-31.85412706
-31.30263283
-30.59782145
-29.79485757
-29.04990348
-28.26557863
-27.43929811
-26.58479043
-25.68412226
-24.74995741
-23.81416824
-22.92391019
-22.10597916
-21.41346621
-20.74417866
-19.99779016
-19.26172657
-18.48736895
-17.75190863
-16.93411368
-16.00874535
-15.10548598
-14.2208521
-13.29322362
-12.32077698
-11.27229053
-10.22688359
-9.24230529
-8.345086682
-7.511366482
-6.682808776
-5.894569023
-5.088044749
-4.304739437
-3.522239446
-2.687340076
-1.779931867
-0.865106752
0.072425466
0.875335944
1.507898176
2.117700845
2.699743276
3.293547732
3.907076508
4.409019029
4.917023522
5.436931682
6.027173042
6.662771353
7.172808184
7.649442072
8.047073741
8.451648636
8.831258931
9.236675997
9.65997238
10.08014496
10.52638208
11.00756488
11.47489812
11.88957841
12.29610701
12.6284007
12.90668823
13.18016915
13.4038511
13.64546626
13.89617054
14.09249904
14.19666974
14.11910959
13.87403715
13.71545331
13.49660372
13.36991888
13.20063588
12.98810347
12.54894576
12.06517621
11.58227819
11.03446942
10.43891411
9.793575174
9.121950949
8.394434001
7.625584456
6.872561421
6.047272869
5.172918987
4.196314034
3.209447522
2.198486472
1.235455768
0.303623932
-0.675425454
-1.573014016
-2.4824631
-3.342275678
-4.281864364
-5.303916453
-6.277183688
-7.198125484
-8.033465437
-8.859655115
-9.707312165
-10.63069727
-11.5627041
-12.43254445
-13.2618911
-14.13764613
-15.02200653
-15.93682038
-16.84384778
-17.74925634
-18.64792983
-19.57189565
-20.50426549
-21.52316379
-22.4647368
-23.34259267
-24.22622627
-25.12790166
-26.10563975
-27.15359606
-28.16762444
-29.20118825
-30.19638232
-31.2545217
-32.39329521
-33.55093738
-34.69991822
-35.71672844
-36.71186189
-37.72005581
-38.83587329
-39.99563049
-41.12975597
-42.24223242
-43.49006113
-44.83180718
-46.10426394
-47.36238875
-48.66762245
-49.91167399
-51.20247669
-52.36478498
-53.68176361
-55.07502856
-56.56923635
-57.97751951
-59.20196698
-60.14953018
-61.21135199
-62.42453017
-63.88687847
-65.42969534
-66.91174642
-67.90925075
-68.70374009
-69.63214649
-70.64621093
-71.72105286
-72.63610405
-73.31610653
-73.92048422
-74.33947963
-74.86802477
-75.19239238
-75.53538807
-75.54692481
-75.30222638
-74.83518307
-74.24658635
-73.99280244
-73.72230876
-73.66373938
-73.6332552
-73.52434216
-73.27852059
-72.84568406
-72.75131255
-72.8652324
-73.15443458
-73.33828848
-73.53429732
-73.73517134
-74.01611841
-74.30217914
-74.69063218
-74.92285379
-75.17245308
-75.40358714
-75.80995049
-76.28514315
-76.86181857
-77.19687325
-77.67081219
-78.0971703
-78.57908288
-79.01024917
-78.64809253
-78.03853137
-77.20337748
-76.50431534
-75.9301735
-75.49771689
-75.23402182
-75.15533796
-74.86458194
-74.55752769
-74.22471673
-74.2457053
-74.52780177
-74.99639728
-75.34629252
-75.68124148
-75.85334568
-76.09554802
-76.30565723
-76.32696801
-76.43657952
-76.60238831
-76.58995905
-76.71109442
-77.04553278
-77.6840243
-77.98996946
-78.37119202
-78.39981134
-78.24767623
-77.99025859
-77.92495699
-77.91463226
-77.82267154
-77.41840887
-76.92799336
-76.40616289
-76.08980597
-75.96230076
-75.63254441
-75.34083518
-75.0770569
-74.72225444
-74.37554263
-74.10922629
-73.84460183
-73.61452605
-73.26288295
-72.91582416
-72.75556407
-72.77480764
-72.71935967
-72.83307391
-72.59673526
-72.48451102
-72.3824939
-72.29051506
-72.18015878
-72.1171154
-72.20842348
-72.10793059
-71.89929107
-71.60411651
-71.44577826
-71.32225012
-71.06014055
-70.72769687
-70.44115948
-70.15011286
-69.96324116
-69.78427595
-69.58220142
-69.45321673
-69.27236768
-69.04496394
-69.00690165
-68.81989491
-68.68161579
-68.536311
-68.48339305
-68.76050413
-69.11118747
-69.5863344
-69.92578871
-70.20303317
-70.41124566
-70.61093555
-70.68882588
-70.84972912
-70.90010731
-70.89130607
-70.95042942
-70.90652798
-70.45838418
-70.09328231
-69.7511363
-69.5409586
-69.26220158
-69.07301415
-69.03490323
-68.99484824
-68.97894768
-68.97091887
-68.95486804
-68.9767735
-68.95286176
-69.17136926
-69.37777115
-69.61699027
-69.94853872
-70.27706787
-70.36011356
-70.20091231
-69.93821391
-69.54937544
-69.22189764
-68.71499296
-68.10575677
-67.49168146
-66.68582752
-65.66110161
-64.59006632
-63.59022953
-62.40082344
-61.20488192
-60.11446696
-58.99919618
-57.79237444
-56.61033809
-55.42377747
-54.18611504
-52.99750951
-51.82337775
-50.63052058
-49.39013959
-48.09227519
-46.78551453
-45.59776508
-44.36752455
-43.10560507
-41.83075094
-40.57795436
-39.38716908
-38.17352472
-36.9528739
-35.71347969
-34.49569146
-33.26887426
-32.07605637
-30.87517595
-29.66360316
-28.50148175
-27.25131539
-26.0086359
-24.77897246
-23.47857072
-22.24889315
-21.02072605
-19.76987337
-18.54389134
-17.33482151
-16.1695319
-14.98733872
-13.81751327
-12.61096991
-11.37212545
-10.14517032
-8.956255718
-7.777032537
-6.57296053
-5.386205089
-4.184551996
-2.965388358
-1.775489306
-0.583474493
0.59184155
1.786741904
2.923643402
4.094732121
5.312805342
6.522477377
7.751734417
8.981676414
10.17354547
11.43202726
12.73064244
14.11421703
15.50624612
16.85754592
18.22160891
19.56682728
20.95100245
22.30236118
23.64818485
24.8635079
26.15306597
27.32475053
28.4959067
29.62916764
30.68692768
31.68817533
32.67317473
33.64586611
34.4566932
35.30267835
36.10528788
37.0183459
37.76835952
38.51232716
39.26313384
40.00804294
40.7678276
41.50762199
42.19509943
42.79534773
43.31677991
43.84572059
44.40341608
44.87552801
45.29955819
45.74217598
46.15314334
46.6068512
47.03180037
47.46859427
47.86313611
48.24348788
48.65702743
49.01501767
49.40529319
49.7155465
50.01443619
50.28945007
50.49166339
50.71625877
50.88853005
51.13331042
51.33806651
51.51267609
51.72950939
51.86955715
52.05208869
52.23879913
52.37229556
52.52384998
52.61578523
52.70434775
52.82506298
52.92719291
52.99734172
53.07239888
53.18943849
53.32960544
53.40403988
53.48939622
53.49898036
53.61223999
53.64483021
53.76823097
53.81669547
53.85911104
53.92470032
53.97702172
54.12465007
54.15887163
54.18819702
54.17353111
54.21641391
54.23109505
54.32803665
54.45844136
54.45844136
54.4621587
54.41406757
54.5335733
54.54712616
54.58045957
54.60024399
54.68186764
54.66826986
54.6633932
54.59527164
54.63859918
54.67688531
54.66692123
54.68176358
54.64710313
54.63351697
54.66702525
54.65830789
54.61495936
54.55188641
54.5704153
54.52716017
54.64710189
54.78727435
54.83570452
54.87428215
54.95154842
55.07391144
55.09897472
55.16669124
55.13276601
55.09393928
54.96775087
54.78841956
54.61371391
54.35851014
54.19055208
53.94641271
53.75208412
53.55390131
53.23914572
52.92668918
52.51634765
52.04573945
51.46264559
50.91869513
50.26211638
49.39505052
48.38209921
47.23992825
46.13433939
45.10219264
43.98777427
42.7405639
41.51795643
40.26357365
38.97025114
37.61514275
36.15997806
34.69731532
33.2669581
31.85965853
30.49602103
29.17660174
27.76949421
26.44355013
25.02435359
23.65112856
22.31072564
20.95086978
19.57051832
18.18382365
16.80505909
15.37834692
13.91848609
12.46778869
10.97344322
9.509073826
8.053857812
6.611769313
5.166645361
3.797349955
2.38793279
1.036567276
-0.286312499
-1.623695381
-2.951206658
-4.207061528
-5.490811067
-6.734057645
-8.015227234
-9.294605868
-10.60053697
-11.88722244
-13.21972195
-14.5455293
-15.90536965
-17.23393497
-18.58650149
-19.95219272
-21.3513298
-22.74924674
-24.17964317
-25.63577906
-27.10909022
-28.58982619
-30.06280108
-31.58156352
-33.10492981
-34.6717471
-36.22435888
-37.79756881
-39.38747859
-40.95460992
-42.59402183
-44.28572084
-45.99979686
-47.79748305
-49.57342157
-51.35802089
-53.14445137
-54.99857713
-56.86662572
-58.75846848
-60.54758665
-62.4725502
-64.47073344
-66.22917722
-67.74609008
-69.08360192
-70.56849564
-72.24421482
-73.959115
-75.34464492
-76.85918784
-78.36138958
-79.79380734
-80.93176011
-81.76989397
-82.23315148
-83.13279221
-84.08500166
-85.06243173
-86.15697923
-87.95574871
-89.01331855
#NUM!
#NUM!
#NUM!
#NUM!
#NUM!
-89.44656688
-87.87978034
-86.11601405
-84.7488088
-83.54732118
-81.91199133
-80.95502364
-80.10609999
-79.23159337
-78.55124106
-78.1502589
-77.79965926
-77.85402272
-77.73535738
-77.54135174
-77.37304102
-77.2977572
-77.30758778
-77.38595268
-77.47475903
-77.5110649
-77.59097381
-77.44849547
-77.28166712
-77.32071122
-77.15551552
-77.12988963
-77.04340842
-77.03056411
-77.01773229
-77.2166676
-77.7184103
-78.14674375
-78.21678371
-78.20268618
-78.23060646
-78.39683767
-78.55123385
-78.67832152
-78.73317881
-78.77750248
-78.6057918
-78.14733303
-77.36700102
-76.48967217
-75.60742364
-74.44858907
-73.36846211
-72.35257727
-71.27639105
-70.33316104
-69.23272154
-68.19105304
-67.1891294
-66.14933971
-65.11975442
-64.12062887
-62.98378571
-61.9198918
-60.83300947
-59.63848671
-58.42069198
-57.21180398
-56.06191744
-54.87675431
-53.65411128
-52.49886327
-51.3285201
-50.18384978
-48.96778508
-47.75934339
-46.70869173
-45.5900416
-44.3870029
-43.23958177
-42.09024151
-40.99173089
-39.89252954
-38.75370671
-37.61110044
-36.50363166
-35.40125576
-34.30416247
-33.20414624
-32.13046964
-31.08259882
-29.98834752
-28.88635238
-27.83399973
-26.7227917
-25.59138219
-24.53818356
-23.50939345
-22.45220625
-21.36067238
-20.29474624
-19.25740071
-18.20319852
-17.15156802
-16.13866177
-15.08714579
-14.10429193
-13.18889689
-12.23736261
-11.25123864
-10.34278234
-9.4115166
-8.46533724
-7.451439173
-6.44568104
-5.393742732
-4.332790888
-3.272604697
-2.255824134
-1.245517116
-0.243460527
0.792195972
1.760797403
2.780015476
3.800175832
4.824435074
5.802701888
6.703315032
7.580285669
8.444544221
9.282462516
10.07733566
10.80267573
11.52174805
12.16498534
12.87004839
13.52258576
14.15914905
14.74859
15.30478259
15.9033299
16.45071339
16.93595314
17.41345217
17.89522958
18.31268371
18.69027422
19.05054775
19.40021371
19.73845404
20.02099554
20.29867044
20.59139734
20.83105749
21.05881452
21.23237287
21.46919663
21.67708094
21.8182077
21.95403741
22.08999705
22.24469684
22.36854117
22.44443305
22.55064762
22.59874651
22.69265423
22.75629313
22.85030909
22.95990279
23.03612318
23.07891464
23.10925559
23.17935823
23.13111804
23.09529147
23.15291783
23.25341619
23.28072555
23.22931329
23.22617867
23.20201523
23.19888124
23.16225368
23.15370144
23.09215921
23.17158861
23.27837328
23.29085397
23.34542737
23.39695011
23.45470794
23.51556683
23.48820981
23.47649603
23.47027998
23.48591945
23.48277875
23.43671787
23.42108423
23.40545321
23.37190677
23.42023426
23.39296175
23.32274676
23.31026386
23.36484523
23.37341025
23.34843531
23.33987191
23.36484445
23.37733249
23.40466656
23.40780539
23.40780539
23.3991726
23.35000328
23.30706027
23.22519979
23.11845757
22.9301841
22.73592459
22.49308178
22.24528183
21.82881179
21.32976393
20.79330419
20.26482284
19.74043164
19.00483697
18.23089627
17.44018814
16.65884567
15.95588507
15.17228487
14.34201423
13.47209669
12.58700544
11.71739994
10.88114205
10.04429795
9.150092824
8.207553177
7.295379852
6.348284138
5.454053013
4.527375127
3.582518704
2.629984706
1.627320082
0.648082801
-0.370338863
-1.393920363
-2.457354966
-3.508047797
-4.565643075
-5.610446282
-6.665766675
-7.782603548
-8.879947006
-9.994418282
-11.07841158
-12.12904694
-13.16694977
-14.20413134
-15.21044595
-16.27747925
-17.3414188
-18.35565458
-19.42908067
-20.47062807
-21.54929592
-22.64228757
-23.70726874
-24.78418827
-25.87053832
-26.95734203
-28.07092215
-29.18633638
-30.37208633
-31.58585461
-32.74240293
-33.97805029
-35.18462015
-36.34713346
-37.60041391
-38.92576719
-40.18815435
-41.47833679
-42.83769172
-44.23467445
-45.62984436
-47.07633381
-48.58162539
-50.13315772
-51.74477543
-53.40650869
-55.04326721
-56.66893205
-58.27119906
-59.84955049
-61.470646
-63.10624813
-64.84144616
-66.26223874
-67.62656443
-68.91894019
-70.31727914
-71.84352839
-72.84729891
-73.71095232
-74.57058905
-75.5140021
-76.68890022
-77.53019216
-78.13853528
-78.6984844
-79.17995194
-79.79240892
-80.61319542
-81.3630585
-82.07916812
-82.16279827
-82.41371703
-82.62813492
-83.00639605
-83.28859819
-83.5323241
-83.93880577
-83.88448088
-83.70567788
-83.43081485
-83.02960401
-82.4351268
-81.4200121
-80.66560876
-80.36117357
-80.0618027
-79.47718453
-78.80805431
-78.28870073
-77.8691318
-77.77750829
-77.79112533
-77.8420331
-78.0026663
-78.2323622
-78.65052335
-79.18733291
-79.48936034
-79.52099706
-79.27599969
-79.3530396
-79.24894099
-78.98320581
-78.73839628
-78.15200291
-77.61975932
-76.88322392
-76.08057352
-75.18864056
-74.51430888
-73.58901243
-72.59894317
-71.63342639
-70.64748171
-69.66632256
-68.61451942
-67.58718819
-66.53071275
-65.5051546
-64.47351048
-63.46016654
-62.40871793
-61.40938973
-60.38017293
-59.07595191
-57.88809895
-56.79969776
-55.73188955
-54.62445916
-53.39232368
-52.1621816
-50.90267037
-49.78489932
-48.67934669
-47.64322613
-46.59074282
-45.5266082
-44.61192946
-43.99450374
-43.44548737
-42.80570233
-42.15700135
-41.55216607
-41.12386005
-40.65686241
-40.16773642
-39.55565146
-38.96644214
-38.39671888
-37.84953847
-37.37939165
-36.84952008
-36.32687126
-35.74230934
-35.25147846
-34.75308137
-34.19706087
-33.65758876
-33.10184422
-32.52915931
-32.0158648
-31.52556466
-31.08967472
-30.67908119
-30.20145123
-29.78143426
-29.28338711
-28.80987748
-28.31566946
-27.83677934
-27.30999578
-26.78886164
-26.25418111
-25.71242393
-25.15488617
-24.58179984
-24.02617377
-23.44251627
-22.93680825
-22.48799134
-21.96501611
-21.50703643
-21.0896663
-20.69720282
-20.35996616
-19.98456664
-19.6579158
-19.34032505
-19.0529383
-18.77207116
-18.54452362
-18.33770002
-18.18683604
-18.04519165
-17.95406398
-17.90057093
-17.86519101
-17.84186035
-17.85693046
-17.90353632
-17.96226807
-17.99993934
-17.98561458
-17.99463867
-18.15961186
-18.35041252
-18.53009267
-18.69557813
-18.87257917
-19.15889045
-19.47918289
-19.81146512
-20.1002093
-20.35664313
-20.61042521
-20.88229557
-21.18156194
-21.42752357
-21.40979361
-21.35829304
-21.37285885
-21.46286145
-21.51749603
-21.42127099
-21.3405084
-21.30436368
-21.30745631
-21.33206746
-21.37969236
-21.36125915
-21.31589584
-21.33354985
-21.31505863
-21.36274184
-21.3204064
-21.2957972
-21.33116634
-21.34038076
-21.36113149
-21.41804901
-21.40341485
-21.41495405
-21.39110277
-21.32801016
-21.28033823
-21.15125086
-21.10595211
-21.07295246
-21.07912735
-21.0284487
-21.03995938
-21.01616785
-20.95323491
-20.86964422
-20.76774022
-20.67507834
-20.60010492
-20.77923091
-20.95934042
-21.11515171
-21.34643843
-21.59655129
-21.85867179
-22.13364913
-22.39676503
-22.63241479
-22.88716607
-23.20396173
-23.5425233
-23.90316176
-24.35358629
-24.87982824
-25.38061617
-25.88342334
-26.37243575
-26.90767001
-27.46730075
-27.99246553
-28.51603481
-29.02999649
-29.52100714
-30.06655064
-30.67923025
-31.28907908
-31.88013711
-32.44527831
-33.00375087
-33.57262467
-34.17298006
-34.73322136
-35.27000849
-35.80334589
-36.34297123
-36.92576804
-37.49141779
-38.08593378
-38.64312504
-39.1723137
-39.8098989
-40.36966089
-40.97114402
-41.54086355
-42.13790199
-42.73277767
-43.34909541
-43.92905226
-44.56996254
-45.17330017
-45.82011752
-46.48700357
-47.16216701
-47.84173053
-48.55089319
-49.240527
-49.92212056
-50.58304411
-51.2224134
-51.88362222
-52.63364907
-53.279254
-54.01997724
-54.67374162
-55.40115094
-56.20268628
-57.04107886
-57.87862455
-58.70308345
-59.50930926
-60.3135804
-61.18420477
-62.02604075
-62.92808409
-64.0890259
-65.15859187
-66.37298495
-67.63242243
-68.82571761
-69.6068284
-70.47562348
-71.33145064
-72.07963769
-72.52965042
-72.84000292
-73.06726697
-73.56376767
-74.47974611
-75.42600426
-76.0718618
-76.55638278
-76.95989668
-77.1485038
-77.20014759
-77.12586139
-77.0873967
-76.92828469
-76.7085148
-76.30036409
-76.2157227
-76.19482946
-76.41870764
-76.56258538
-76.59646114
-76.22756477
-75.81266198
-75.44056415
-75.35248538
-75.11091304
-74.9364916
-74.76378946
-74.50961268
-74.29931263
-74.20708912
-74.14677642
-73.84030897
-73.54193754
-73.30839725
-73.30839725
-73.15217586
-72.69616152
-72.39778922
-71.95095956
-71.1541355
-70.33959516
-69.58101074
-68.46279354
-67.31720251
-66.14059497
-65.1233295
-64.12393703
-62.77156804
-61.30360026
-59.70636291
-58.22001132
-56.84972272
-55.6064253
-54.32996246
-53.06347722
-51.91426182
-50.80731735
-49.69175746
-48.44880982
-47.19015548
-45.94530633
-44.77818041
-43.6817217
-42.59320754
-41.43734274
-40.29045565
-39.19879374
-38.11659226
-37.0717079
-36.05431561
-34.94403854
-33.97725917
-33.00088147
-32.02245093
-31.07362947
-30.07951338
-29.04694598
-28.0725577
-27.10692911
-26.17109238
-25.329002
-24.43213218
-23.46508623
-22.486431
-21.51548596
-20.62516542
-19.6867224
-18.7477263
-17.78385659
-16.84309424
-16.00611594
-15.22232442
-14.42365261
-13.57040591
-12.69154458
-11.74115666
-10.84792969
-9.934817515
-9.046793733
-8.186969209
-7.351327203
-6.567759724
-5.760207896
-4.878381096
-4.014196862
-3.131511247
-2.302668266
-1.507988448
-0.732867381
0.067147804
0.890106401
1.59213948
2.359645941
3.239444949
4.246447056
5.184310048
6.044316436
6.883323098
7.656590366
8.359551876
8.979736809
9.586436242
10.10325102
10.55532065
10.97375619
11.33585062
11.72108349
11.95227134
12.10967755
12.2071138
12.2672389
12.32737772
12.3985296
12.4813807
12.58190681
12.73673897
12.99826801
13.20784962
13.27925046
13.21598686
13.09246766
12.99469505
12.9344608
12.88593945
12.79994138
12.7169256
12.64279391
12.55109852
12.43079311
12.33911125
12.24162636
12.18150709
12.09285775
11.95300633
11.8161093
11.75314186
11.70195749
11.65372375
11.7451719
11.60549838
11.44250195
11.29128806
11.24018753
11.27158142
11.20879706
11.148963
10.98983198
10.83304796
10.6872179
10.51380408
10.45410871
10.4824906
10.54805224
10.60269737
10.69961718
10.78495941
10.98188335
11.2183414
11.43821338
11.60414869
11.75841188
11.9530649
12.13030033
12.29370861
12.41394988
12.47701181
12.5459918
12.62673683
12.77870349
12.91684504
12.96531066
13.05130396
13.0454512
12.96463306
12.88377944
12.84333194
12.80658382
12.81538584
12.97849131
13.14540178
13.31754536
13.55611013
13.7226789
13.88052548
14.03328241
14.26669649
14.46334544
14.57953312
14.68318647
14.76981881
14.91430369
15.05888568
15.09966196
15.06553556
14.97282002
14.83940931
14.63057647
14.37391971
14.26743844
14.28515127
14.44704368
14.49880209
14.43811856
14.27325955
14.13736178
13.97272234
13.8944965
13.80523354
13.66442339
13.49721578
13.29620409
13.14687934
13.00941059
12.94615536
12.87121796
12.74491661
12.56652642
12.47479659
12.18008933
12.0394557
12.00502932
12.07388575
12.00797502
11.8476226
11.92226626
12.01380428
12.07093933
12.10242739
12.02552469
11.93987112
11.87693735
11.82867292
11.74308198
11.59973336
11.32568151
10.9862206
10.64714967
10.3827055
10.20586368
10.10909709
9.91345673
9.901819728
9.553014614
9.300403736
9.195933415
9.057395863
8.946433771
8.790561327
8.523919548
8.246606823
8.096839014
7.998459455
7.859567997
7.798075109
7.704853894
7.574778
7.3631559
6.928662177
6.480856465
6.132134826
5.926873674
5.775014312
5.491494591
5.202324021
4.954974468
4.811909643
4.719160164
4.631480887
4.432435292
4.168869314
3.902504434
3.740272363
3.757474988
3.774016184
3.703704266
3.571695932
3.437482363
3.40375097
3.364309252
3.423171452
3.398039265
3.168509319
3.126913568
3.228081575
3.348618386
3.486366806
3.534472364
3.413912451
3.368698522
3.391666101
3.436158599
3.421788157
3.301242402
3.147049546
3.01006818
2.755504396
2.741864483
2.817156642
2.95982323
3.04084023
3.043665312
2.931757765
2.76968511
2.68580286
2.487236746
2.31374895
2.120222868
1.986174231
1.949661014
1.994101587
2.005572026
1.935308051
1.851475791
1.812803571
1.852256137
1.936088435
2.118120107
2.190494295
2.193317462
2.156799469
2.128871165
1.936088435
2.106648859
2.196200838
2.212658339
2.234882204
2.143166368
2.036381226
2.011337375
2.047912163
2.028574062
2.039323793
2.134636962
2.173376946
2.215661448
2.39772745
2.703167639
3.185038769
3.505006142
3.908339235
4.017475067
3.942088985
4.082097045
4.214185433
4.293207729
4.284601437
4.191978023
4.082818654
4.105082592
4.194866301
4.290377977
4.340636373
4.314814741
4.326310864
4.416120404
4.7279527
5.115425295
5.44121089
5.640565628
5.918426156
5.898272737
6.210855656
6.429936428
6.592859484
6.640411569
6.530149582
6.40614133
6.442923445
6.52797471
6.566880913
6.637512299
6.685853977
6.905144413
7.153388765
7.409697451
7.799166662
7.988642409
8.025554111
8.084898609
8.438843841
8.798154916
8.959073949
9.080919798
9.228222792
9.392255719
9.454678173
9.55709627
9.554174468
9.542549968
9.548331665
9.567930324
9.636229073
9.692850216
9.727010164
9.729202455
9.71537971
9.575903746
9.516380679
9.539628291
9.576633696
10.02510097
10.22666381
10.2638079
10.25288969
10.27252978
10.28924344
10.42243496
10.55354669
10.581937
10.52216726
10.44275639
10.36049865
10.28119075
10.19598733
10.06788952
9.832311644
9.593249382
9.417561799
9.349306618
9.153376128
9.340608271
9.535913592
9.544616872
9.476397497
9.413971837
9.29778964
9.247010224
9.294930993
9.329051215
9.272429129
9.165048567
9.088879919
9.052594805
9.012667278
9.027130688
8.845832568
8.528471151
8.208523538
8.047859267
7.683475591
7.802013389
7.855509157
7.838848376
7.728960976
7.675481317
7.814250633
7.98633825
8.178023072
8.262740879
8.23739014
8.163592025
8.112239231
7.925615406
7.688502622
7.538936885
7.281828043
6.985862761
6.63098702
6.338321718
5.890974053
5.579295135
5.576460613
5.795286391
5.907566691
6.000437082
6.290013373
6.706643766
7.163371584
7.547535476
7.799047386
7.979795408
8.149042122
8.338682007
8.482717147
8.581886481
8.67537418
8.791295459
8.981194956
9.034853929
9.02039021
8.699964773
8.683267541
8.971715292
9.282893583
9.470195155
9.569696692
9.57846112
9.66344288
9.944719317
10.26557802
10.57216971
10.74848816
10.83378299
10.85352146
10.87326124
10.87912844
10.84557648
10.87106098
10.88273487
10.83170552
10.62101805
10.5211926
10.64068142
10.88267361
11.22709309
11.6238807
11.78036213
11.85793147
12.06953387
12.34722055
12.68757735
12.88218295
12.91081395
12.83293277
12.75802988
12.83588786
13.03134734
13.25859244
13.31014805
13.35357178
13.30206874
13.33074864
13.52370248
13.92108928
14.29035866
14.54400508
14.72613029
14.86245205
15.04776616
15.309021
15.52076306
15.65753611
15.84954738
16.0998291
16.28626259
16.50798844
16.79653788
17.126722
17.40200893
17.66265602
17.89428807
18.01548683
17.92134702
17.98607917
18.27469688
18.35694871
18.14201218
17.95970373
17.80695699
17.75357132
17.75962135
17.68369536
17.3930138
17.10580808
16.94480258
16.83923606
16.81007848
16.60817135
16.42143038
16.3430437
16.2646892
16.17967884
15.95532565
15.8302672
15.88236545
15.80119779
15.75722718
15.71114645
15.5891672
15.56013214
15.59209606
15.61222449
15.41750988
15.24076764
15.07604557
14.99742966
15.0663492
15.04335278
14.81135144
14.58034271
14.41314817
14.45677903
14.49155334
14.53519962
14.64844707
14.50116193
14.33408902
14.31414233
14.2712827
14.33192093
14.36965005
14.4251087
14.28317358
14.20267372
14.16206299
14.24260972
14.37565865
14.4681206
14.54580084
14.50804184
14.59460502
14.76193747
15.04279064
14.97897346
14.70111986
14.33117507
13.92714654
13.57543513
13.21542848
12.88236369
12.5842389
12.45217818
12.38617307
12.29966655
12.16848596
11.95097778
11.62835052
11.3206643
11.05855958
10.85651283
10.56349626
10.19068107
10.21903844
10.04880898
9.582900436
9.265617242
9.069733135
8.758009507
8.403832476
7.976881646
7.536633023
7.223197298
7.127195548
7.062237566
6.969110743
6.952543308
6.857322502
6.803947197
6.832054741
6.882531726
7.184177406
7.235418958
7.083829067
6.799534445
6.388625082
6.309393959
6.278417935
6.17680655
5.957166133
5.687248239
5.384359179
5.204494448
5.274951131
5.328175264
5.381404728
5.499394028
5.541904861
5.696657478
6.037190093
6.276305378
6.591289224
6.659083108
6.557395764
6.421904665
6.047269988
5.743466292
5.780143272
5.721087815
5.546186982
5.273505454
4.98154351
4.778844531
4.942023184
5.155560239
5.3073208
5.273506173
5.214560641
5.211667412
5.3073208
5.793777532
5.76283097
5.585747161
5.197325162
5.014742304
5.090962581
5.26573194
5.462857761
5.544862262
5.615358597
5.662884114
5.876675046
6.050953849
6.256986545
6.468174809
6.659268421
7.009085108
7.440810702
7.900470218
8.27299236
8.841522822
9.172954704
9.376864917
9.317376242
9.385625148
9.462587963
9.448046404
9.456747451
9.550402236
9.749421329
9.999504591
10.28326742
10.55055686
10.84936627
11.13758585
11.46044537
11.70024163
11.95411103
12.22590403
12.64691459
12.84518234
12.65866335
12.59850928
12.72406147
12.91943445
13.0686212
13.08920143
13.04071086
12.94880828
12.88045864
12.89511234
12.99210705
13.10756479
13.19360772
13.32309994
13.54179017
13.63681994
13.71415654
13.63898149
13.73924014
13.72750125
13.38787127
13.14651455
13.02296848
12.88556842
12.75919746
12.73938307
12.63879441
12.52066146
12.42894791
12.38279567
12.34832542
12.33732754
12.23984405
12.13944862
12.15700691
12.20318034
12.16578686
12.10280023
11.97392605
11.46264864
11.26613356
11.22091153
11.22966111
11.09017979
10.7735948
10.45441313
10.23239569
10.07014447
10.0221125
10.14427758
10.24398277
10.28399603
10.25776758
10.22934561
10.22934561
10.17842432
10.17257044
10.28899887
10.34067034
10.08520207
10.05100487
10.09391979
10.01461709
9.957148257
9.880072158
9.71001949
9.559651324
9.508102931
9.633061052
9.726825597
9.735533801
9.650533846
9.511815148
9.522708765
9.474026042
9.462404266
9.374613193
9.35210619
9.006774756
8.779875632
8.705974104
8.682779952
8.445216137
8.11157367
7.752887288
7.44504617
7.304217016
7.360555437
7.523801988
7.622069805
7.614076682
7.4558806
7.255871432
7.168512496
7.038594016
6.948373762
6.822143196
6.878422674
6.582710564
6.368636897
6.292971177
6.176928294
5.957287827
5.720423456
5.481546875
5.323956553
5.147062614
5.102470101
5.060773217
5.013295061
4.929192202
4.763185769
4.653942197
4.592161838
4.420456975
4.173384004
4.18776627
3.893360361
3.619143568
3.406035375
3.187263852
2.803576249
2.355498513
2.044489423
1.853878456
1.717028337
1.633145839
1.641732253
1.647497151
1.563677752
1.389564598
1.258507738
1.155371777
1.077272111
1.01562231
0.864473561
0.575878833
0.315867503
0.136828897
-0.154624308
-0.504121988
-0.817803267
-1.114340666
-1.449572416
-1.762636034
-1.92813484
-2.079355711
-2.322312366
-2.700857483
-3.009258476
-3.294722087
-3.459761348
-3.751131624
-4.213496738
-4.670355882
-5.192959193
-5.54688568
-5.844911827
-6.210771366
-6.584800603
-7.043527865
-7.604605363
-7.954496487
-8.240216055
-8.443611649
-8.639101629
-8.931160868
-9.271310859
-9.616903953
-9.988324124
-10.31282547
-10.44682083
-10.52110446
-10.74045848
-11.00227956
-11.13070766
-11.1737744
-11.40751062
-11.53023935
-11.32712848
-11.17891243
-11.26433272
-11.17310057
-10.97604914
-10.70551597
-10.48911722
-10.30123442
-10.18480222
-10.11346352
-10.0312911
-9.920745517
-9.776068021
-9.61185184
-9.506556911
-9.423804575
-9.222786002
-9.280129398
-9.013859427
-8.663022618
-8.256105963
-7.981951273
-7.671823167
-7.350363157
-7.020487088
-6.707463693
-6.451537194
-6.282863555
-6.15891407
-6.09480777
-6.078209439
-6.018397741
-5.937050182
-5.883769784
-5.897406567
-5.99317233
-5.920456659
-5.728967328
-5.69223318
-5.638975853
-5.351904884
-5.034781884
-4.809780767
-4.588465864
-4.364330621
-4.100787292
-3.83949647
-3.620563038
-3.40528993
-3.217356032
-3.040876807
-2.83936719
-2.646484758
-2.308079935
-1.913906031
-1.580704589
-1.213937719
-0.962532007
-0.833594908
-0.458990656
0.025129214
0.452710124
0.89748413
1.305810087
1.722789874
2.111932245
2.512587039
2.868232792
3.134302859
3.355227302
3.559725155
3.848961543
4.090157564
4.34292259
4.570663811
4.812089325
4.966660746
5.137779861
5.339867682
5.606789779
5.859413768
6.019262662
6.329018109
6.45300755
6.545974462
6.59714708
6.698117898
6.838702466
6.89788616
6.931077651
6.891416519
6.840938592
6.832959276
6.827216877
6.812770659
6.807028502
6.697453748
6.655636445
6.618838694
6.509245388
6.695278139
6.84746814
6.95780237
7.040041619
7.11654878
7.249393163
7.427065218
7.624973147
7.757184382
7.845388259
7.876470375
7.78032439
7.700795106
7.678386469
7.723204929
7.819338506
7.796923559
7.780264394
7.783171712
7.755004388
7.62200694
7.712363043
7.901011068
8.03118851
8.017429575
8.063011677
8.097019866
8.14188385
8.193241175
8.181720456
8.083319458
8.012459317
7.956034641
7.919856643
7.886590586
7.888771991
7.835272667
7.744890257
7.648773641
7.547593273
7.389421357
7.307785435
7.479668893
7.51653598
7.45727176
7.445710674
7.465201313
7.547533309
7.652287067
7.683354903
7.637813702
7.491171644
7.327997142
7.169903483
7.112862779
7.042161796
6.884892139
6.656970402
6.43205394
6.204338724
5.832751451
5.599557441
5.501024438
5.456406353
5.470093464
5.452788933
5.331915663
5.199614952
5.140615944
5.107533647
5.113318449
5.141340067
5.104702025
5.054328132
4.995402857
4.983895078
4.983895078
4.924976126
4.849497411
4.773304847
4.391742843
4.203533352
4.119525368
4.16116704
4.220023206
4.3514728
4.525269386
4.673995515
4.873831819
5.145556827
5.48004027
5.839869389
6.118554109
6.225165668
6.318091212
6.470164901
6.636001022
6.816279028
6.968446938
7.106268902
7.252844185
7.20517043
7.219629551
7.394383587
7.687713441
7.955913874
8.238055911
8.602945564
8.973290868
9.421637486
9.920770237
10.39588911
10.80029517
11.13660481
11.44697034
11.72696441
12.03872266
12.33400869
12.61499026
12.87565386
13.19983183
13.5164152
13.59747919
13.80165153
14.05252443
14.2867018
14.49520912
14.6772317
14.87722784
15.10631609
15.38177345
15.59651881
15.70952455
15.88667016
16.02075586
16.1138825
16.25330994
16.32872094
16.38095024
16.38095024
16.3055818
16.22724226
16.1049488
16.05797669
15.9595701
15.89852739
15.94246623
15.86426895
15.75410842
15.63727606
15.54729696
15.47149316
15.45661037
15.39571785
15.29993243
15.1262738
14.95194931
14.81557189
14.67934173
14.60973938
14.56093111
14.51213438
14.3760919
14.23790366
14.13377607
13.96988092
13.84374391
13.78626356
13.75159677
13.58797106
13.36109556
13.07638325
12.87282246
12.76411973
12.64371508
12.46613393
12.21466505
11.87418335
11.55967106
11.28271992
11.00897086
10.78942138
10.5533041
10.26057701
9.979028208
9.757277692
9.541517247
9.334590541
9.182197375
9.136479699
8.958042939
8.76815542
8.363250239
7.992764758
7.637148903
7.346757569
7.101311288
6.853094644
6.556672688
6.235974621
5.856461944
5.55559538
5.333301774
5.134107497
5.02486375
4.83076436
4.684172217
4.622389214
4.585719762
4.622389214
4.614440832
4.847328166
4.906300632
4.873229468
4.856724685
4.837328739
4.828715925
4.812151855
4.828715206
4.831606017
4.909914206
5.075294307
5.190332147
5.32841767
5.409739851
5.555774554
5.659443912
5.945943709
6.241286602
6.607422468
6.979574461
7.442322436
7.862901712
8.227445683
8.626378918
9.025733995
9.371814165
9.618694547
9.828657669
9.934115137
9.962450678
9.945022528
10.04174062
10.10721071
10.11300228
10.08971366
10.06350116
10.04308111
10.0939809
10.25843936
10.49146258
10.85003571
11.28057573
11.57136989
11.70808375
11.83100643
12.09966817
12.42581124
12.67822332
12.87651563
12.9771985
13.06615375
13.09776342
13.11470962
13.09776342
13.13233578
13.1558795
13.15002425
13.11840712
12.92066231
12.88618116
12.84868778
13.26555625
13.52987176
13.70816011
13.73101946
13.65583902
13.61019904
13.58148566
13.47468905
13.27295588
13.01698922
12.7730407
12.58362322
12.41413395
12.35987366
12.23670891
12.01037012
11.77545383
11.48371322
11.35806583
11.10100404
11.04113081
11.04914161
11.16590545
11.11702914
11.05427819
11.0513432
11.0207071
10.99514919
10.81282013
10.56209163
10.32029222
10.03869017
9.800210095
9.508161751
9.262029571
8.947952686
8.624736725
8.256915782
7.908948187
7.485416619
7.068102636
6.721082482
6.444914159
5.904606692
5.345474799
4.707776384
4.04551051
3.498569118
3.094690925
2.741860181
2.374776344
1.960527038
1.596514991
1.258381657
0.855823789
0.422517232
-0.092450361
-0.623871693
-1.055096237
-1.513578879
-2.053834611
-2.339075221
-2.389233818
-2.067407448
-1.961348281
-1.997921952
-2.003627077
-1.919791452
-1.762880373
-1.623155152
-1.469149572
-1.323019105
-1.2534996
-1.317976454
-1.312993272
-1.304408125
-1.312993272
-1.287899135
-1.234889124
-1.072264295
-1.100178085
-0.949025512
-0.713365926
-0.189800495
0.210588247
0.579414878
0.931818704
1.312173728
1.740623452
2.107548294
2.410040405
2.64518419
2.698238308
2.709715256
2.76637815
2.926286031
3.08044657
3.355167755
3.579029024
3.775696447
4.126081214
4.549831004
4.844434412
5.311055318
5.839927704
6.214477249
6.458747745
6.782489687
7.214002213
7.555584438
7.900345129
8.149160776
8.364096473
8.595843407
8.84729018
9.130092605
9.37169149
9.576448485
9.766834785
9.96311894
10.27594421
10.63206797
10.92588418
11.59918429
12.48819898
13.42741749
14.25208126
14.98406687
15.61072533
16.19230079
16.70608846
17.1417914
17.46139009
17.69874838
17.94550569
18.25743927
18.66144928
19.11107215
19.42516047
19.76039167
20.01626958
20.34129701
20.55299917
20.40391252
20.53543692
20.83170193
20.90987391
20.83555413
20.76968042
20.72526727
20.63263134
20.50409956
20.46584942
20.44522293
20.37721269
20.29393759
20.25804276
20.21908648
20.2014981
20.07869266
20.0070094
19.97118039
19.91403682
19.66361297
19.79751423
19.85385052
19.89265301
19.94672444
20.07479459
20.22049388
20.29528229
20.32504202
20.40602844
20.44419947
20.43811467
20.38464132
20.34033993
20.22964154
20.1136523
20.01531449
19.893356
19.83700646
19.80127987
19.77468103
19.86074337
19.85768069
19.84625821
19.73590655
19.59593989
19.52447446
19.36121491
19.2451551
19.10561105
18.96389983
18.81324137
18.78071667
18.83067858
18.94270433
19.02521689
19.02521689
19.00172827
19.02826391
19.08128576
19.09875177
18.93058495
18.73235468
18.76182707
18.83220182
18.8821798
18.87082623
18.75808828
18.63408796
18.51543106
18.44746519
18.44442788
18.44145404
18.39761493
18.33873748
18.31534376
18.244487
18.37655424
18.36751036
18.40906448
18.42342487
18.33507132
18.08480112
17.9492322
17.96052588
18.01624598
17.96052513
17.92216824
17.91914006
17.91011981
17.94475136
17.92065301
17.91762486
17.87921405
17.86716854
17.83179527
17.78211991
17.74077707
17.64079845
17.55894219
17.50034322
17.32994029
17.21592337
17.10499054
17.00240901
16.87661273
16.70452341
16.59013352
16.45941417
16.36906484
16.31683872
16.29370098
16.32503127
16.36831391
16.39221076
16.3720671
16.35711672
16.35711672
16.22580339
16.10351083
15.97530096
15.81816312
15.71619525
15.67529804
15.67006206
15.71694447
15.67978656
15.70279083
15.71463729
15.71763045
15.76377517
15.77275621
15.70354074
15.57558448
15.44179181
15.33484462
15.35488566
15.35189776
15.31997161
15.25320829
15.1344193
15.13740336
15.21010009
15.1722871
15.14038747
15.03949717
14.94089095
14.88306582
14.89418198
14.94089095
14.98170698
14.96766609
14.90685288
14.87499288
14.84015763
14.81128773
14.79719498
14.65576539
14.59510087
14.52850086
14.52329234
14.61283832
14.74015179
14.8846176
14.68833659
14.48330548
14.38197646
14.35607863
14.3612825
14.35533492
14.19716176
14.04132556
13.99777483
13.98670337
13.98082759
13.92621901
13.85684891
13.75357357
13.65330881
13.58698299
13.52141602
13.35794866
13.46691426
13.37781347
13.34616673
13.36091006
13.43821815
13.47876471
13.51561378
13.48394887
13.47808567
13.41470813
13.32562666
13.227761
13.13874734
13.09240368
13.04385147
12.92626817
12.77421276
12.67650261
12.70221838
12.54734624
12.62735408
12.96001626
13.06880427
13.00855204
13.02543109
13.06590891
13.1666688
13.14978007
13.08655068
13.06079469
13.03725932
13.0461305
13.05789796
12.94326437
12.74491955
12.48660278
12.21755005
12.01755188
11.8089336
11.53173633
11.32054451
11.39504706
11.37827155
11.3519472
11.36363963
11.46375064
11.58362485
11.65237455
11.63264272
11.57486363
11.52665187
11.41561927
11.27537454
11.0673072
10.84771529
10.6056899
10.32090517
10.08514242
9.772501149
9.306976075
8.989213783
9.238742528
9.530560576
9.646821565
9.73474392
9.825612843
9.922295632
10.09831075
10.33701133
10.58175486
10.68160006
10.7209359
10.70126734
10.75520731
10.83249888
10.8376317
10.84857068
10.74353838
10.70926902
10.74280576
10.58688343
10.75453517
10.87411597
10.80555066
10.67213276
10.58975267
10.5868215
10.66333696
10.74347642
10.83976973
10.88572726
10.86898107
10.80842197
10.71439901
10.62333599
10.53516958
10.46961067
10.32181805
10.05764865
9.819154037
9.572127641
9.220803005
9.127236766
9.254916019
9.569997382
9.745824221
9.941364392
10.29345002
10.66052533
10.89966053
11.03972395
11.01709899
10.91720349
10.85663388
10.84282221
10.87123965
10.87411232
10.83982734
10.78807185
10.66559327
10.66559327
10.45215181
10.29265587
10.23879724
10.18714313
10.13836249
10.1158039
10.0619751
10.10415964
10.15000799
10.00742293
9.873612286
9.746432457
9.661429012
9.601890935
9.579369025
9.443538412
9.185839372
8.927659197
8.715320132
8.361910311
7.480452637
6.86251991
6.47958497
6.15893496
5.837754228
5.503070011
5.23330043
5.053539397
4.882442334
4.576322598
4.290436152
4.057784577
3.732629332
3.337250181
2.90044303
2.413642487
2.057457319
1.64545013
1.214857523
0.71344543
0.182017539
-0.293575548
-0.56505011
-0.699681221
-0.834316195
-1.074305815
-1.312152952
-1.606582927
-1.816563344
-2.02656817
-2.191432483
-2.395721058
-2.683916474
-2.977949444
-3.258413841
-3.549720685
-3.863376852
-4.116070107
-4.475153676
-4.808574023
-5.196093971
-5.55002228
-5.952436629
-6.498532317
-6.906691883
-7.346247749
-7.803563989
-8.27805994
-8.753857306
-9.439988111
-10.01623747
-10.59058182
-11.12581354
-11.71694645
-12.42590878
-13.12355931
-13.78265233
-14.35041506
-14.83069344
-15.38479743
-15.93451293
-16.45582135
-16.93730973
-17.32029451
-17.63711896
-17.95759341
-18.14065785
-18.33826591
-18.50964184
-18.4621157
-18.38284991
-18.22670079
-18.07972015
-17.97955158
-17.90876652
-17.63875579
-17.23411869
-16.81243298
-16.48799037
-16.13503456
-15.75370658
-15.37900652
-15.05463375
-14.73671187
-14.40667345
-14.04241228
-13.69936111
-13.3774152
-13.5178891
-13.50562701
-13.49913909
-13.52275914
-13.51007125
-13.43172264
-13.28514881
-13.10925955
-13.00557734
-12.93508017
-12.91959812
-12.84578897
-12.82153597
-12.8312433
-12.91899589
-13.08122151
-13.20854488
-13.20708407
-13.17857246
-13.09915344
-13.09877348
-13.07908716
-13.07522848
-12.9924649
-12.79031468
-12.63624598
-12.54067816
-12.45953299
-12.33957164
-12.29702416
-12.1498849
-12.12118752
-12.08625802
-12.14407556
-12.25524392
-12.3822408
-12.52070174
-12.65458748
-12.78367154
-12.86189681
