# Supplementary material for: A new perspective on how humans assess their surroundings; derivation of head orientation and its role in ‘framing’ the environment
Source: PeerJ. 2015 Jun 18;3:e908. doi: 10.7717/peerj.908 (PMC4476166; doi:10.7717/peerj.908)
Supplement: Supplemental Information 15 [file peerj-03-908-s015.zip › Subject V.txt]

2.382578874
1.43383258
0.510521461
-0.351098559
-1.212760027
-2.094772056
-2.988050052
-3.879160612
-4.768352373
-5.675230864
-6.583538216
-7.482702747
-8.409075509
-9.292654398
-10.19008947
-11.09811238
-12.00601488
-12.9001078
-13.81215953
-14.74186103
-15.67254948
-16.56943723
-17.51104014
-18.41977955
-19.35762959
-20.30933171
-21.23079929
-22.22458373
-23.21066017
-24.264575
-25.28447339
-26.29708306
-27.24931024
-28.33095289
-29.48455261
-30.64229646
-31.79381516
-32.92314411
-33.97639293
-34.96418022
-35.77046269
-36.50828634
-37.13009835
-37.69004715
-38.20041956
-38.66488612
-39.07426135
-39.46092061
-39.80219262
-40.141438
-40.42026709
-40.65210823
-40.77397554
-40.92165936
-40.98802288
-41.07249539
-41.15803544
-41.2246886
-41.23989738
-41.37050352
-41.38194725
-41.41152892
-41.41917954
-41.40007903
-41.4077283
-41.38579504
-41.36670434
-41.43068247
-41.46794368
-41.44117471
-41.48894192
-41.45836165
-41.44690446
-41.31326165
-41.23509723
-41.18271945
-41.14940527
-41.12750821
-41.07904798
-41.0752676
-41.04578731
-41.00121344
-40.98983511
-40.98223451
-40.9746348
-40.91869267
-40.87792225
-40.90823355
-40.86370129
-40.84571613
-40.86847537
-40.87229506
-40.81643937
-40.7643931
-40.70486879
-40.70110972
-40.6642804
-40.65290969
-40.62366574
-40.52466354
-40.42111565
-40.36563577
-40.38443991
-40.32525216
-40.34309784
-40.36847834
-40.39102476
-40.3205665
-40.31682891
-40.24734411
-40.21733055
-40.22484559
-40.19951895
-40.16291358
-40.05336439
-40.04959097
-40.06830759
-40.10858794
-40.14511439
-40.17037104
-40.18439595
-40.16191831
-40.21344954
-40.21344954
-40.25097838
-40.22847866
-40.16281424
-39.97656275
-39.80946256
-39.58421954
-39.28651771
-38.81800429
-38.32789433
-37.76312023
-37.13253102
-36.44836615
-35.63172592
-34.77276916
-33.81831899
-32.78997475
-31.87624648
-30.95895209
-29.97508251
-28.9468744
-27.98551474
-27.01337214
-26.07824673
-25.07621275
-24.13172724
-23.20040849
-22.13939548
-21.08937231
-19.98347
-18.93596685
-17.84760338
-16.70455407
-15.59209532
-14.50855377
-13.52527885
-12.55998343
-11.63561732
-10.71500837
-9.768850014
-8.84494684
-7.948678022
-7.119304458
-6.24028083
-5.309528277
-4.436927121
-3.505774627
-2.553296791
-1.626613626
-0.748352143
0.166249667
1.089483308
1.998704516
2.956446157
3.859028976
4.855310131
5.768807793
6.669356903
7.573748436
8.551738403
9.511901564
10.47183206
11.43769092
12.37312568
13.32297335
14.31424876
15.26316193
16.21634401
17.1299798
18.03078488
18.95739702
19.92426435
20.94842109
21.91015656
22.94530083
23.97041817
25.01872612
26.04497464
27.06424175
28.11879263
29.1584499
30.25100556
31.29633304
32.31012509
33.25570009
34.2151143
35.14351556
35.9480393
36.62152235
37.26221136
37.85486281
38.37826364
38.86501002
39.18950269
39.48679099
39.61778172
39.67171868
39.84313548
39.93088781
39.99250997
40.03646845
40.10196122
40.16378796
40.25474142
40.2876098
40.28008872
40.40507296
40.38626306
40.30918249
40.12536223
39.97936664
39.75633546
39.56004257
39.40786274
39.30692149
39.23476911
39.23844838
39.23476911
39.22461534
39.22829501
39.24306185
39.29391058
39.38096904
39.41337362
39.43191821
39.47926167
39.50151699
39.43654261
39.40314385
39.40314385
39.37443138
39.33462654
39.36700868
39.33457653
39.31974132
39.27991855
39.24757667
39.31974132
39.31325844
39.30215942
39.17175941
39.17175941
39.16803374
39.20774403
39.14216089
39.15323463
39.14211194
39.18553307
39.18921069
39.2215756
39.26136522
39.185534
39.20034083
39.22255647
39.24384698
39.24011841
39.22535218
39.20686226
39.22903097
39.20779394
39.17450413
39.21054008
39.33354409
39.44288857
39.59144704
39.68534585
39.71418727
39.58676213
39.38352368
39.06547837
38.6882751
38.23372021
37.68416724
37.15572175
36.567569
35.99541428
35.42033869
34.76737925
34.21732026
33.61062774
32.95096532
32.26063926
31.64445895
30.92454969
30.24234269
29.60687369
28.94259647
28.25493983
27.60242952
26.9730516
26.28485775
25.64678433
24.94415409
24.33505729
23.68583882
23.0546563
22.4054977
21.78014282
21.1698091
20.55053856
19.92156077
19.2442759
18.63243953
18.00477778
17.37934222
16.74476721
16.09968299
15.51539945
14.92458613
14.33464638
13.75212323
13.14240329
12.52831716
11.91860269
11.34753508
10.71491288
10.16578749
9.481817195
8.8861934
8.255327266
7.75556601
7.166160027
6.636653553
6.028462882
5.429579831
4.844981392
4.303984584
3.689422227
3.145571235
2.546089725
1.910312301
1.384424377
0.776986814
0.183962024
-0.423368813
-1.005664903
-1.61246881
-2.169259436
-2.757791712
-3.318639207
-3.876224644
-4.476560998
-5.156475662
-5.845063734
-6.55178853
-7.25300302
-7.898915641
-8.359793654
-8.761772615
-9.127162052
-9.430481616
-9.685417493
-9.835864621
-9.978354823
-10.07142761
-10.16236551
-10.20819164
-10.24823241
-10.33922085
-10.3646756
-10.38144149
-10.32755603
-10.35884302
-10.34428062
-10.24162907
-10.19359761
-10.17027912
-10.15645881
-10.18483351
-10.15063007
-10.11716361
-10.05460169
-10.06332295
-10.09751709
-10.11716288
-10.07424414
-10.07713853
-10.06258902
-10.04294655
-10.03495898
-10.01531818
-9.96442711
-9.953509618
-9.925155221
-9.90555885
-9.869186554
-9.848860793
-9.843075365
-9.83505415
-9.83505415
-9.860469752
-9.85757656
-9.848860066
-9.866292559
-9.883764505
-9.858308579
-9.8866572
-9.86120105
-9.804510617
-9.78777545
-9.799382267
-9.802274949
-9.881527573
-9.878596394
-9.856072547
-9.85028772
-9.859004253
-9.898268219
-9.917901962
-9.909183868
-9.861201777
-9.901199574
-9.869957127
-9.847433144
-9.853256448
-9.859079854
-9.816927718
-9.856881617
-9.862705087
-9.856919417
-9.879444048
-9.896916693
-9.910725204
-9.879443322
-9.859116927
-9.845310582
-9.845310582
-9.881641709
-9.907060908
-9.878710529
-9.859079127
-9.850362592
-9.884534385
-9.889625528
-9.935451547
-9.975458409
-10.04309856
-10.05182024
-10.05984678
-10.12534383
-10.16826869
-10.12534383
-10.04896463
-9.97260347
-9.864979692
-9.637541765
-9.39646831
-9.053235909
-8.625614685
-8.167343541
-7.672750349
-7.221321737
-6.634750761
-6.080555286
-5.518303025
-4.967376767
-4.392520051
-3.809461025
-3.206740351
-2.607227409
-1.988646599
-1.355968169
-0.767878822
-0.171967095
0.421076204
1.000521102
1.593715007
2.194950873
2.786347683
3.366584955
3.955052129
4.543936772
5.136202187
5.723977749
6.303718846
6.886979152
7.431256494
8.035493562
8.552973251
9.133537487
9.644584771
10.20953064
10.80391232
11.37098435
11.98533136
12.51523988
13.08591024
13.68961963
14.30374503
14.85581883
15.40114818
15.96206035
16.50362085
17.09388487
17.70708431
18.22506682
18.78019168
19.39023668
19.95232072
20.54546525
21.12939176
21.69791834
22.30430188
22.87365009
23.44233048
24.02049989
24.64383215
25.30433167
25.93417873
26.56503225
27.20822252
27.83898721
28.48973872
29.14122047
29.79029133
30.48596512
31.17994061
31.8427574
32.43398321
33.12311553
33.86770289
34.47970178
35.04199636
35.63904086
36.09861672
36.44153829
36.772555
37.0134422
37.21734277
37.22359353
37.26230405
37.329845
37.33342896
37.27758393
37.3162754
37.23165913
37.19029327
37.16244192
37.08161831
36.98741671
36.86824862
36.79129423
36.7421524
36.68318636
36.64121644
36.54396049
36.50920502
36.45395958
36.40144423
36.37652081
36.36321273
36.33924578
36.28058579
36.26281723
36.26281723
36.07914717
36.11371141
36.01269472
35.99235591
35.98526503
35.95338563
35.96399445
35.95338563
35.94629737
35.8950122
35.90115688
35.85604213
35.86663878
35.78715466
35.78008212
35.72094768
35.704147
35.72530125
35.70503692
35.7191234
35.80917526
35.82946614
35.84980905
35.88427208
35.86396717
35.92588279
35.93916374
35.95240003
35.90021968
35.90021968
35.88605419
35.79947636
35.71650262
35.60281109
35.45848557
35.26265246
35.08126699
34.84530748
34.58652646
34.30513092
34.04452941
33.81147631
33.4828288
33.28469172
33.03060398
32.6844668
32.37272743
32.09753271
31.84002586
31.56976574
31.32376986
31.0424858
30.85042187
30.57714553
30.43169574
30.29222703
30.07511697
29.8386803
29.65473419
29.37492977
29.1696715
28.94519414
28.6803511
28.43492803
28.23802432
28.00984447
27.76999282
27.52659823
27.26762305
27.00042202
26.76517282
26.50234
26.25531669
25.99051179
25.73899903
25.4903747
25.25810238
24.9923105
24.7547059
24.48055678
24.38852764
24.1308271
23.90423187
23.69600076
23.47016208
23.26344509
23.04767378
22.83224686
22.61407408
22.39542415
22.21429964
22.00016803
21.73468462
21.52743823
21.32660547
21.1675227
20.97259223
20.71204947
20.45191339
20.20371581
19.94750539
19.703899
19.4515147
19.23517616
19.01610725
18.77689728
18.54103135
18.26403153
18.05828057
17.79629137
17.59933484
17.42059199
17.25929186
17.13932409
17.0134336
16.885404
16.81505087
16.7716692
16.75373187
16.75972451
16.75377226
16.72758325
16.79191085
16.82108584
16.81810873
16.86225613
16.911656
16.88846375
16.87126976
16.88624003
16.9072088
16.9745778
16.91618565
16.93342341
16.90947318
16.86305165
16.81890407
16.83089289
16.79869994
16.78147445
16.74928988
16.75528162
16.74032168
16.71115908
16.68497592
16.66780032
16.63563491
16.64463781
16.64765258
16.63944338
16.6244925
16.61553016
16.60133447
16.61029615
16.59836079
16.57219302
16.53707013
16.55201421
16.54079595
16.55871335
16.54376874
16.56993265
16.64019611
16.6259986
16.5826591
16.63198648
16.61402265
16.57591953
16.53778361
16.52957909
16.52660652
16.54979441
16.57294624
16.55498717
16.54004286
16.47358075
16.44968809
16.46985547
16.43776264
16.37054357
16.36159298
16.36979039
16.3526428
16.3526428
16.36456303
16.3667807
16.44219969
16.57068585
16.66411166
16.8047329
16.85709541
17.00906563
17.13491345
17.29614441
17.49205511
17.72650926
17.93794451
18.25891291
18.54496177
18.84891524
19.12989065
19.40223956
19.69865454
19.98417645
20.29695383
20.56522709
20.83165519
21.14923045
21.43748041
21.73247801
22.01881838
22.21208557
22.55053518
22.8447422
23.16450731
23.44758968
23.78683011
24.0226209
24.28635525
24.57190433
24.88021902
25.14576751
25.46423951
25.76524368
26.04789463
26.30007089
26.55602516
26.79407594
27.08327474
27.38854165
27.70761474
28.02357764
28.31849817
28.63627311
28.92388105
29.19918551
29.52294956
29.81888637
30.09663909
30.38512927
30.66448918
30.92463568
31.11769163
31.33965469
31.65463393
31.89470334
32.17857814
32.51681406
32.85976622
33.15610535
33.39681201
33.67603249
34.00629343
34.31442499
34.65417288
34.96035248
35.30627122
35.59813919
35.98395244
36.32368259
36.66130036
36.96905689
37.3095397
37.56662238
37.84908588
38.13355343
38.36154031
38.53713144
38.79120965
38.94943631
39.18376456
39.32435367
39.45503865
39.57108055
39.65103369
39.74595342
39.80092945
39.72080265
39.71334282
39.68820488
39.62680549
39.63055574
39.47822152
39.39571346
39.34199023
39.28830825
39.19028445
39.12564724
39.10718351
39.07120042
39.03890453
39.05642071
39.0066234
38.89522153
38.83729293
38.84831906
38.75090294
38.80144658
38.78677165
38.77575504
38.72157597
38.72522959
38.67566456
38.63989922
38.60784702
38.63624995
38.6499696
38.63527715
38.59219098
38.57022017
38.48051018
38.44848137
38.47041504
38.43838979
38.49235538
38.55277457
38.57109499
38.58849649
38.64165057
38.56652682
38.55554496
38.38446542
38.35887509
38.29130647
38.10264209
37.8972708
37.64633861
37.26564722
36.90026866
36.55890989
36.19065633
35.80646054
35.3766592
34.98673954
34.56036271
34.25215816
33.80969633
33.34981217
32.79257322
32.33796062
31.83247154
31.30709641
30.73546318
30.24506939
29.73487758
29.2337997
28.73191255
28.25114365
27.69401294
27.17353544
26.60901213
26.00100184
25.40167474
24.75563101
24.1411583
23.50463709
22.88363205
22.2623751
21.56915379
20.91140422
20.22064577
19.53979613
18.86405456
18.22646629
17.52058333
16.91098304
16.248167
15.57341718
14.94983366
14.27853023
13.60922266
12.98590289
12.35753039
11.81625052
11.21106849
10.51828685
9.881553017
9.214828688
8.614573686
7.96753663
7.312862284
6.653369448
6.025710362
5.395913832
4.746638378
4.084335113
3.400347332
2.699612066
2.019355866
1.269183107
0.592264845
-0.149016464
-0.921827162
-1.69982336
-2.523280162
-3.274103995
-3.972354586
-4.580655812
-5.220419057
-5.850751291
-6.460915111
-6.877689743
-7.306399799
-7.74058317
-8.06593763
-8.320656393
-8.637837524
-8.867553119
-9.196056028
-9.564782551
-9.871421221
-10.20672238
-10.47463031
-10.75955585
-11.07243314
-11.39514277
-11.68608878
-12.00076422
-12.26373404
-12.57321414
-12.97195676
-13.34853102
-13.59891605
-13.81195892
-13.99049787
-14.16400269
-14.35760452
-14.57434116
-14.69867865
-14.82013914
-14.92389162
-14.98465703
-15.07735249
-15.17827712
-15.28291397
-15.42477143
-15.52361662
-15.65151069
-15.76238801
-15.86364724
-15.94183833
-16.14008061
-16.22732431
-16.39669902
-16.54231708
-16.79950866
-16.95667586
-16.9978361
-17.09747554
-17.10049679
-17.18519575
-17.281952
-17.36072282
-17.48382295
-17.49884281
-17.51011866
-17.48007832
-17.45980217
-17.45382675
-17.40428236
-17.33974263
-17.28123494
-17.20846535
-17.15898702
-17.11476972
-17.03534841
-17.00912031
-16.89153702
-16.78077427
-16.56768724
-16.33468023
-16.08106967
-15.83599716
-15.51912036
-15.18863316
-14.88087526
-14.6520144
-14.48182089
-14.34058307
-14.12630645
-14.04579943
-14.05762904
-14.04286188
-14.01184227
-14.03177716
-14.21048792
-14.29101496
-14.42927884
-14.43226063
-14.36054838
-14.36866823
-14.27627251
-14.19496765
-14.07384803
-13.93583977
-13.7713478
-13.60181117
-13.35142385
-13.14468323
-12.86319196
-12.49614348
-12.13474624
-11.87116519
-11.68826531
-11.53984563
-11.38565099
-11.2198791
-11.01769438
-10.86377697
-10.71287851
-10.49940487
-10.30063824
-10.06193655
-9.710052914
-9.329540403
-8.853712153
-8.4320814
-7.954544939
-7.476797587
-7.082579074
-6.63460223
-6.110710815
-5.663619657
-5.199589062
-4.719391564
-4.267493998
-3.816623813
-3.469301342
-3.135730228
-2.858152624
-2.516171477
-2.19431944
-1.979296769
-1.712752156
-1.55012946
-1.410438669
-1.351676234
-1.186913247
-0.993504888
-0.867448268
-0.691272445
-0.562336307
-0.47854636
-0.34965253
-0.232198228
-0.098291674
0.072890278
0.165264176
0.240463214
0.279830119
0.221084192
0.178829729
0.142312836
0.033447846
-0.097608421
-0.271641741
-0.428501225
-0.626898523
-0.763702303
-0.831042111
-0.679909879
-0.584642672
-0.525894548
-0.461447292
-0.436367443
-0.302458663
-0.227259292
-0.104067814
0.011257188
0.117956337
0.215346694
0.223972637
0.223972637
0.181718167
0.097931426
0.014145612
-0.075378349
-0.198568948
-0.299531524
-0.428424589
-0.53444416
-0.719241351
-0.876113109
-0.993581533
-1.055186493
-1.172661481
-1.279384995
-1.394019227
-1.520138679
-1.662724844
-1.859040651
-2.035302669
-2.253907538
-2.514116876
-2.80591672
-3.127928498
-3.388334251
-3.587053227
-3.752837682
-3.797316219
-3.797316219
-3.833914093
-3.819556705
-3.797316937
-3.775038984
-3.662364492
-3.569768484
-3.485822922
-3.454949055
-3.393243784
-3.256219449
-2.990101884
-2.676041867
-2.365599019
-2.04089111
-1.732747394
-1.349433197
-1.136668125
-0.885232094
-0.636700995
-0.449056688
-0.290068285
-0.082368441
0.105304689
0.334473891
0.44695172
0.605943528
0.776415952
0.930401879
1.062199977
1.232694187
1.373096587
1.512785055
1.663962238
1.831650522
1.972093989
2.151257916
2.386347903
2.545518352
2.615049959
2.497480179
2.506076293
2.430085307
2.298917382
2.229364014
2.120420674
2.045172394
2.014374493
1.949891046
1.820893505
1.7456585
1.697644447
1.608083235
1.471240123
1.267054763
1.039968339
0.844440729
0.587324255
0.349522895
0.11461527
-0.092361553
-0.081607839
-0.0701322
-0.118123928
-0.210535964
-0.244202514
-0.310814656
-0.36667329
-0.450461911
-0.509171376
-0.556443872
-0.609454524
-0.631647197
-0.671054201
-0.799271251
-0.908870216
-1.08220687
-1.370908693
-1.717656007
-2.177017851
-2.708909349
-3.218807904
-3.552407286
-3.886127296
-4.166867979
-4.447708916
-4.736549156
-5.044888542
-5.328224177
-5.623221553
-5.924098623
-6.405319015
-6.864603218
-7.357586696
-7.843140569
-8.230116667
-8.682657511
-9.110345203
-9.601009846
-10.04657601
-10.51312373
-10.92569016
-11.36805272
-11.77671071
-12.18523872
-12.46602097
-12.7037895
-12.95647912
-13.20868386
-13.42137823
-13.58195058
-13.74630942
-13.90780874
-14.06131175
-14.20829294
-14.32430801
-14.49438061
-14.73120885
-14.9134721
-15.08101371
-15.21458226
-15.42098757
-15.61497297
-15.75480793
-15.93271123
-16.05188862
-16.19206736
-16.27711739
-16.38834371
-16.46373148
-16.51005611
-16.53022979
-16.46900109
-16.34953187
-16.18316517
-15.94097059
-15.7087389
-15.45595498
-15.23242208
-15.04103377
-14.8645987
-14.7601666
-14.73128661
-14.71647484
-14.72236774
-14.73643342
-14.69349275
-14.7771812
-14.76605994
-14.67349812
-14.56986414
-14.49512405
-14.42339082
-14.33685516
-14.12924287
-13.98450464
-13.82882152
-13.59512128
-13.36239261
-13.0894301
-12.88290883
-12.67067693
-12.601673
-12.5672169
-12.5723556
-12.66113561
-12.83298125
-12.93366497
-12.9939468
-13.09173088
-13.20059909
-13.1542364
-13.14834441
-13.10862444
-13.0593919
-13.02557518
-12.94840262
-12.85655978
-12.74417939
-12.59513132
-12.4660151
-12.33696318
-12.22263276
-12.11056607
-12.02779985
-11.98242544
-12.03953259
-12.08787054
-12.13695493
-12.20288211
-12.35754065
-12.41768629
-12.3517053
-12.20218233
-12.06447825
-11.95535263
-11.84995921
-11.70440183
-11.54426074
-11.41855504
-11.3075136
-11.14178745
-10.9768903
-10.80550837
-10.63132469
-10.44047111
-10.26135798
-10.20679806
-10.13256099
-10.1245712
-10.12746604
-10.10781961
-10.15363792
-10.11360975
-9.963035317
-9.98919388
-10.00590077
-10.00590077
-9.898266038
-9.841530712
-9.776129795
-9.767376926
-9.716524136
-9.640239811
-9.543666211
-9.455786869
-9.339624785
-9.141514739
-9.024763711
-8.914551063
-8.846439241
-8.721786192
-8.576884451
-8.500151427
-8.327836717
-8.152718979
-7.921278249
-7.74924943
-7.599678308
-7.435712162
-7.153379381
-6.899352808
-6.68226507
-6.454451963
-6.243330572
-5.987628772
-5.686679644
-5.464325471
-5.237017241
-5.051484521
-4.843695522
-4.768231634
-4.68129999
-4.549093145
-4.476519332
-4.493023063
-4.422627783
-4.329983972
-4.243105424
-4.18999171
-4.083737719
-3.963099906
-3.80013133
-3.69103343
-3.570488944
-3.485820052
-3.365302181
-3.264856445
-3.132834608
-3.048926053
-2.872492348
-2.807930218
-2.816528494
-2.906164195
-3.001514327
-3.040972913
-3.105511311
-3.130589558
-3.111219206
-3.030204101
-3.024458627
-3.010836287
-2.965632909
-2.878845856
-2.806407904
-2.781299697
-2.691673546
-2.574058644
-2.431428669
-2.243636522
-2.08453867
-1.964161005
-1.764981975
-1.661808442
-1.676139899
-1.679028845
-1.662568648
-1.59520814
-1.633906034
-1.686936209
-1.639645832
-1.611706474
-1.608817626
-1.572249545
-1.577951197
-1.567232133
-1.626000314
-1.628889187
-1.64607133
-1.782926303
-1.891809904
-1.995034641
-2.143400729
-2.280981655
-2.544048699
-2.824404029
-3.191594242
-3.494309843
-3.760565583
-4.007475361
-4.350029802
-4.591407409
-4.743029267
-4.891786152
-5.094516775
-5.287961659
-5.364211359
-5.443333958
-5.54479966
-5.60668759
-5.742017314
-5.865842316
-5.961575956
-6.153130371
-6.268410026
-6.305147706
-6.440650927
-6.620868321
-6.823499971
-7.023346106
-7.212439277
-7.401611457
-7.723137713
-7.827950728
-7.963138284
-8.101978141
-8.211917286
-8.282103485
-8.344353411
-8.409493246
-8.46308027
-8.474682408
-8.522476951
-8.565205336
-8.590568123
-8.647063773
-8.649946298
-8.726748122
-8.836905087
-9.001451555
-9.092103183
-9.168266716
-9.281483548
-9.395469421
-9.409258117
-9.358458117
-9.29314934
-9.273590218
-9.267776829
-9.216959666
-9.219846701
-9.233628466
-9.324339374
-9.44631261
-9.502942783
-9.508028135
-9.570486912
-9.619160176
-9.630798924
-9.554533972
-9.656237473
-9.798688899
-9.886657927
-9.994288834
-10.08813874
-10.24966038
-10.24966038
-10.33771386
-10.37193826
-10.37193826
-10.34937906
-10.34428062
-10.33045345
-10.30500075
-10.30210429
-10.23950611
-10.17112899
-10.14275624
-10.06563969
-10.0510907
-10.03943641
-10.07362875
-10.1616721
-10.26646017
-10.31450269
-10.45940849
-10.55045851
-10.65247684
-10.67215754
-10.64373844
-10.58107071
-10.48711349
-10.33346447
-10.19664662
-10.09404273
-9.96022048
-9.851868034
-9.737767568
-9.652767774
-9.584475129
-9.504560676
-9.43922433
-9.24975891
-9.260615992
-9.331733045
-9.376751677
-9.397087535
-9.42543589
-9.550334693
-9.535808289
-9.519086477
-9.572837973
-9.60987242
-9.644019582
-9.649840061
-9.694900601
-9.762483152
-9.782108826
-9.807558157
-9.824294323
-9.841031336
-9.875202161
-9.867180164
-9.889705498
-9.998070468
-10.19375188
-10.50098768
-10.75746942
-11.01126627
-11.30767136
-11.44135325
-11.56997797
-11.66137368
-11.66137368
-11.71259296
-11.74693925
-11.68915538
-11.66575781
-11.62257698
-11.63060702
-11.60500413
-11.49900766
-11.43906539
-11.39960165
-11.3367739
-11.22285886
-11.19946111
-11.19946111
-11.22502745
-11.22797149
-11.2564467
-11.2564467
-11.33898206
-11.31561357
-11.20166822
-11.14178818
-11.05930903
-10.92800899
-10.8200555
-10.64949842
-10.47030331
-10.23440726
-10.14923893
-9.953584514
-9.743511919
-9.408678798
-9.218537048
-8.929860969
-8.714599917
-8.58418906
-8.47917767
-8.357526441
-8.314821753
-8.340168073
-8.269971529
-8.235952223
-8.165773471
-8.042069848
-7.948788663
-7.810691039
-7.635794017
-7.503586345
-7.345441136
-7.16785851
-6.922513162
-6.688811222
-6.519392814
-6.37018052
-6.128098895
-5.981902361
-5.886127757
-5.709023667
-5.621962149
-5.51762019
-5.419784938
-5.291016357
-5.237784628
-5.125610878
-5.010558752
-4.886907569
-4.814298707
-4.82577697
-4.808540962
-4.786271572
-4.791991757
-4.786958653
-4.70215966
-4.603724094
-4.488759342
-4.359446333
-4.317794695
-4.314936841
-4.295541205
-4.317794695
-4.301256779
-4.346527543
-4.470083315
-4.582872363
-4.787683826
-4.948007082
-5.144993776
-5.516132921
-5.862331048
-6.202246638
-6.571220193
-6.903683519
-7.228452232
-7.445796626
-7.629279785
-7.753550823
-7.889481294
-8.024689067
-8.033362006
-8.132458337
-8.307605478
-8.429241066
-8.584922788
-8.746474039
-8.95013718
-9.145215804
-9.34113304
-9.610531257
-9.752963972
-10.02269289
-10.27588598
-10.53511786
-10.78582555
-11.13087263
-11.44783187
-11.68469702
-11.90199902
-12.13047321
-12.36793448
-12.5116752
-12.71789182
-12.8905174
-13.07941108
-13.30889912
-13.45318214
-13.61377593
-13.83567592
-13.99653185
-14.23283416
-14.43759865
-14.63143732
-14.80768149
-14.94402871
-15.05748245
-15.21997821
-15.44944951
-15.6732554
-15.92334547
-16.05967742
-16.30427369
-16.56935354
-16.77045667
-16.83182147
-16.8961852
-16.94035086
-16.98150751
-16.98377204
-16.90440624
-16.84301792
-16.7816495
-16.6993924
-16.62014544
-16.55064318
-16.51849661
-16.57082035
-16.6291065
-16.70760343
-16.73676548
-16.82427848
-16.90285602
-16.95826546
-16.96950761
-16.96426384
-16.9702624
-16.8826826
-16.90289644
-16.78541899
-16.46999065
-16.09095715
-15.74762251
-15.38110121
-15.05378233
-14.76696576
-14.5005028
-14.24616095
-14.07039917
-13.89990084
-13.80476007
-13.70375172
-13.64329286
-13.60274846
-13.57104469
-13.49295641
-13.47525466
-13.41782263
-13.40090832
-13.28828052
-13.14479796
-12.98966168
-12.80890182
-12.66203482
-12.54756122
-12.40450166
-12.23811232
-12.11500212
-12.00954637
-11.97000114
-11.93923937
-11.88506556
-11.81335446
-11.82507866
-11.86751475
-11.87629038
-11.87042675
-11.93628783
-11.90261751
-11.78556098
-11.72850634
-11.61148433
-11.50913035
-11.39805349
-11.29872222
-11.25854251
-11.18699127
-11.12420992
-11.00162948
-10.9016597
-10.79882237
-10.75070356
-10.6544904
-10.56340957
-10.52406341
-10.54957191
-10.6887492
-10.83677197
-11.02206864
-11.15341076
-11.23886076
-11.27318732
-11.33309465
-11.42150619
-11.43321391
-11.43906758
-11.47927348
-11.4449221
-11.36820833
-11.27105635
-11.22871042
-11.18052219
-11.14403791
-11.10682176
-11.07030802
-11.0498655
-11.04107681
-11.04107681
-10.98707419
-10.98490665
-11.03015919
-11.09292103
-11.01924269
-10.97399183
-10.94554414
-10.88865696
-10.85220883
-10.84056311
-10.8113932
-10.77127935
-10.70564644
-10.70564644
-10.65170436
-10.59193485
-10.54021578
-10.49723937
-10.45500377
-10.43827325
-10.41277319
-10.44117024
-10.45504164
-10.61675238
-10.64810724
-10.63136623
-10.55123001
-10.54833126
-10.50825206
-10.45144683
-10.36915622
-10.24688015
-10.11009957
-9.985028382
-9.857074253
-9.723348627
-9.598385476
-9.48799288
-9.400166982
-9.215842297
-9.156333738
-9.17011303
-9.218691594
-9.249912744
-9.289838611
-9.289838611
-9.380564106
-9.295652366
-9.307242426
-9.264427153
-9.215804568
-9.176656822
-9.120079497
-9.071476676
-8.940977329
-8.844556889
-8.753966726
-8.68077309
-8.567780143
-8.474337011
-8.352687302
-8.259334392
-8.239791262
-8.302033764
-8.346888377
-8.39535849
-8.519903174
-8.573467956
-8.536541056
-8.508300393
-8.451825306
-8.398278212
-8.273772541
-8.160898336
-8.067552157
-7.957614021
-7.815908269
-7.716888111
-7.586840341
-7.482814711
-7.367242578
-7.271198582
-7.201179796
-7.142009483
-7.204090472
-7.260434362
-7.305177353
-7.39253114
-7.482814711
-7.593318524
-7.562958752
-7.577410083
-7.583198844
-7.523939247
-7.492894482
-7.490020199
-7.442346271
-7.394677524
-7.318126933
-7.21630945
-7.142661267
-7.108732934
-7.097896779
-6.960067197
-6.923243276
-6.967953414
-7.053098397
-7.089166837
-7.134620501
-7.188045172
-7.201756588
-7.164913418
-7.111491452
-7.058076422
-7.021972159
-6.934651104
-6.836554352
-6.760095557
-6.669953234
-6.607942299
-6.579827493
-6.551714277
-6.509184117
-6.475300543
-6.455109302
-6.491171268
-6.442872272
-6.54161738
-6.583423584
-6.665631113
-6.716821927
-6.744944587
-6.838009269
-6.818530196
-6.821400253
-6.841606546
-6.80482932
-6.723325274
-6.6497541
-6.574052028
-6.509184117
-6.467384108
-6.473158343
-6.442183236
-6.4227198
-6.374465503
-6.292305399
-6.280798535
-6.314669219
-6.388153042
-6.520045191
-6.655567945
-6.824306393
-7.009719386
-7.051565597
-7.079708143
-7.119416331
-7.071781783
-7.060945775
-6.993102889
-6.959185508
-6.905787208
-6.835096554
-6.804060438
-6.7246998
-6.671328331
-6.65185596
-6.59562295
-6.561733519
-6.533622045
-6.634565458
-6.699449807
-6.829281998
-6.964929507
-7.068835143
-7.190075076
-7.320044057
-7.359774074
-7.436331871
-7.507115924
-7.524478893
-7.544717183
-7.555564209
-7.583738564
-7.651670662
-7.691430989
-7.739132547
-7.775986581
-7.860597534
-7.958922221
-8.128927082
-8.317820491
-8.586460507
-8.852367589
-9.126472215
-9.401481672
-9.690509217
-9.928938961
-10.16460802
-10.33783325
-10.42595006
-10.53445931
-10.55706984
-10.54029519
-10.53155999
-10.49731876
-10.45508243
-10.41211782
-10.35533013
-10.28688941
-10.3065469
-10.289052
-10.23518307
-10.28105828
-10.37495404
-10.42007702
-10.57960553
-10.75016192
-10.88432405
-11.01490788
-11.194468
-11.18861859
-11.16305548
-11.12289389
-11.01707564
-10.9061876
-10.82087289
-10.74138354
-10.66411894
-10.57813744
-10.470347
-10.41065125
-10.35679935
-10.26870269
-10.30875112
-10.36263262
-10.49662461
-10.62483636
-10.75820791
-10.90622698
-11.00616036
-11.09152924
-11.09443325
-11.00616036
-10.94051451
-10.8289193
-10.67509973
-10.49805371
-10.28468899
-10.0227678
-9.803935709
-9.591066693
-9.31879513
-9.097490829
-8.902438002
-8.636494463
-8.415600801
-8.270814667
-8.094992156
-7.950360783
-7.867917879
-7.755156177
-7.729847085
-7.690083157
-7.551342116
-7.385210257
-7.227069729
-7.105819979
-6.944904821
-6.776124023
-6.612413159
-6.463173304
-6.26569517
-6.043836782
-5.83070111
-5.628451349
-5.414745468
-5.224122847
-5.024937803
-4.951589252
-4.912038367
-4.866769682
-4.858837896
-4.864596069
-4.952275783
-4.891177315
-4.851630006
-4.689232598
-4.565639482
-4.442067652
-4.290508691
-4.153342768
-4.024085365
-3.875463016
-3.715404945
-3.591963798
-3.409687994
-3.241794969
-3.118414727
-3.006539627
-2.835857817
-2.830113341
-2.832966573
-2.903237634
-3.0459611
-3.166440646
-3.261852139
-3.398877257
-3.482814346
-3.508663448
-3.54810471
-3.614807667
-3.656423698
-3.718146585
-3.732502296
-3.758320487
-3.704476508
-3.690121252
-3.681515531
-3.670054282
-3.692328855
-3.739698182
-3.838024964
-4.033988349
-4.213501047
-4.423963171
-4.687668202
-4.955058577
-5.289449806
-5.649183883
-5.902551047
-6.11353724
-6.253998685
-6.380809448
-6.499008065
-6.642482384
-6.778077132
-6.868966796
-6.959873831
-7.021930305
-7.058724478
-7.128721382
-7.148940959
-7.166289958
-7.273880111
-7.408892889
-7.507841203
-7.609725399
-7.733990716
-7.85541517
-7.976913467
-8.191762898
-8.333601339
-8.463196847
-8.502268128
-8.552947902
-8.637723791
-8.73116957
-8.807988114
-8.828291654
-8.80583563
-8.765963311
-8.723212161
-8.739896685
-8.671778572
-8.767423508
-8.810179747
-8.929054061
-9.013915989
-9.116193001
-9.175656383
-9.283061945
-9.422430269
-9.538620271
-9.572760257
-9.606903675
-9.55823217
-9.546633677
-9.484179263
-9.405019962
-9.333887959
-9.311399556
-9.197479506
-9.041539561
-8.871898688
-8.781301823
-8.668240957
-8.507453118
-8.41694381
-8.374231885
-8.334443166
-8.255569704
-8.204890306
-8.131799977
-8.114450782
-8.060181226
-8.049321101
-7.995790011
-7.933594941
-7.897418192
-7.843906908
-7.781734676
-7.72248579
-7.651666326
-7.603974576
-7.505694265
-7.406708158
-7.338814259
-7.21462378
-7.068106244
-6.986557618
-6.921634428
-6.924543345
-6.893539631
-6.902190166
-6.874058288
-6.840149454
-6.873331135
-6.920945439
-6.963511719
-7.025568676
-7.062362416
-7.09843158
-7.081085148
-7.02694552
-6.939661776
-6.863187174
-6.739123908
-6.55599431
-6.339057453
-6.088315309
-5.683665384
-5.250565667
-4.781808438
-4.279648715
-3.721117183
-3.132761447
-2.572007535
-2.059484033
-1.647441981
-1.29994578
-0.919587324
-0.555722627
-0.222659838
0.104620003
0.398273333
0.658991194
0.905395508
1.095226105
1.28005194
1.444821796
1.59314326
1.750066597
1.836783273
1.842523688
1.83104216
1.747176828
1.663353214
1.506436628
1.414717099
1.414717099
1.487810574
1.470629722
1.419772133
1.315893202
1.285068727
1.198374169
1.092337871
0.979882229
0.871041127
0.767903175
0.666895676
0.585954814
0.468497053
0.381858428
0.244340025
0.151927816
-0.035708164
-0.234820248
-0.421774515
-0.589353348
-0.835753039
-1.073541498
-1.21967432
-1.284134571
-1.36509223
-1.441035493
-1.477563374
-1.511241113
-1.536328347
-1.586504421
-1.625924367
-1.678916354
-1.751259622
-1.812884542
-1.896714238
-2.024995134
-2.148267837
-2.246451906
-2.341751735
-2.445691762
-2.610574804
-2.770458073
-2.986333143
-3.238824447
-3.583928788
-3.792058548
-3.974374821
-4.193383382
-4.446182402
-4.729989336
-5.061366392
-5.510899088
-6.000354266
-6.588314541
-7.191411267
-7.837960591
-8.468880933
-9.097220284
-9.653269047
-10.15638169
-10.69671119
-11.24680033
-11.76355032
-12.30985722
-12.85141754
-13.44645666
-13.98168595
-14.39981221
-14.70020986
-14.98398828
-15.20430362
-15.32904619
-15.35800729
-15.32904619
-15.18056052
-15.0040109
-14.81872339
-14.63359428
-14.5617769
-14.57877682
-14.64836046
-14.69722445
-14.70535668
-14.699425
-14.75718037
-14.80308043
-14.81491107
-14.80602803
-14.79195858
-14.69121526
-14.50321108
-14.37674771
-14.2607056
-14.18904736
-14.08493257
-13.96903958
-13.79348986
-13.56865831
-13.32709133
-13.1836249
-12.98802188
-12.80948426
-12.71477071
-12.68614214
-12.69202397
-12.67441927
-12.73167847
-12.78306652
-12.85504354
-12.99831872
-13.05565191
-13.07624796
-13.03068867
-12.91530639
-12.81244788
-12.68100263
-12.52907137
-12.36847633
-12.23655721
-12.05049542
-11.81917735
-11.57343148
-11.37390505
-11.17672594
-10.90308998
-10.81193422
-10.72954676
-10.69818349
-10.70112302
-10.74633256
-10.79738967
-10.84040852
-10.92282647
-10.91477752
-10.84110492
-10.72154163
-10.65592023
-10.54516518
-10.41404971
-10.30558238
-10.17823513
-10.03056306
-9.897499761
-9.732489828
-9.537082102
-9.287339256
-9.114657419
-9.010226431
-8.990644414
-9.00734109
-9.032734191
-9.10595978
-9.256153242
-9.491349072
-9.707084012
-9.88295755
-9.968017149
-10.04148314
-10.12368944
-10.1782737
-10.2183107
-10.19286702
-10.17904573
-10.13901365
-10.06263121
-9.992093325
-9.94047295
-9.886662289
-9.840881596
-9.883074595
-9.959414791
-10.01323817
-10.04742701
-10.05834838
-10.08671441
-10.1805527
-10.24819748
-10.29697095
-10.32029877
-10.24024336
-10.16383675
-10.06197729
-9.953591058
-9.822757026
-9.63238401
-9.394202666
-9.150373565
-8.898018854
-8.666094351
-8.360487864
-8.142668114
-7.953165884
-7.806398457
-7.744231796
-7.695838755
-7.588145218
-7.557095848
-7.52313592
-7.348355636
-7.196011083
-7.02422936
-6.880641673
-6.649139767
-6.415568138
-6.280071528
-6.150380813
-6.082700193
-5.995580461
-5.922112749
-5.834981061
-5.733464609
-5.623336699
-5.499563832
-5.437686368
-5.451351468
-5.453527093
-5.422609362
-5.464329788
-5.467230685
-5.394555634
-5.265067369
-5.158612134
-5.082387441
-4.970241579
-4.908416874
-4.835805694
-4.765375588
-4.666930404
-4.534726232
-4.386006471
-4.237316312
-4.085835777
-3.919986703
-3.732655888
-3.651551531
-3.665906165
-3.708247295
-3.731208966
-3.663773265
-3.660879649
-3.660879649
-3.739090987
-3.789356871
-3.808740371
-3.811596433
-3.808740371
-3.786500165
-3.752760884
-3.761366584
-3.775723004
-3.81807016
-3.812319242
-3.866169927
-3.841034017
-3.810148662
-3.692443684
-3.594857194
-3.530287552
-3.487953973
-3.502306045
-3.508054972
-3.538929871
-3.606393553
-3.726942857
-3.861866543
-4.01909479
-4.167743338
-4.325032392
-4.465125775
-4.631092874
-4.861049586
-5.074566663
-5.270867282
-5.383792314
-5.507503669
-5.63990712
-5.719065949
-5.780972548
-5.960964599
-6.143882634
-6.306715638
-6.478242839
-6.732046299
-6.968641029
-7.115127641
-7.227762063
-7.323759186
-7.408242885
-7.523825105
-7.575149367
-7.614902578
-7.682840351
-7.829602635
-7.959764707
-8.073311559
-8.206430861
-8.302689511
-8.356261817
-8.401852421
-8.545956764
-8.724175127
-8.908286061
-9.041697657
-9.191825534
-9.313714013
-9.409529628
-9.500286491
-9.667340607
-9.840300809
-10.03372616
-10.23599309
-10.4041195
-10.56070158
-10.69110556
-10.80481497
-10.9076551
-11.0411527
-11.17761587
-11.36309101
-11.49974584
-11.64814493
-11.75419819
-11.92541309
-12.08282483
-12.24546145
-12.41994796
-12.62021138
-12.8265548
-12.96174185
-13.11389555
-13.2117273
-13.40454097
-13.4361836
-13.52824453
-13.60931551
-13.655727
-13.6063444
-13.42512753
-13.14620271
-12.73541877
-12.26225867
-11.87263914
-11.49233931
-11.1468636
-10.83313328
-10.55103841
-10.25757761
-9.965122282
-9.667108122
-9.332349978
-8.966751509
-8.604403677
-8.285099802
-8.013787944
-7.641506969
-7.299852205
-6.899318179
-6.426272965
-5.868707793
-5.292313187
-4.697048882
-4.068540246
-3.429025368
-2.804279681
-2.157660949
-1.496986741
-0.878086464
-0.248496872
0.459112413
1.139580042
1.794394628
2.496758282
3.331528105
4.085821417
4.832206175
5.598847165
6.299513711
6.980913649
7.638003748
8.304784145
8.966929149
9.65641619
10.38080876
11.10684439
11.83472956
12.52127039
13.18388383
13.93758348
14.59529181
15.32552473
16.06424829
16.76456692
17.47576011
18.17766486
18.90891143
19.60004365
20.34379399
21.06116986
21.77355184
22.48640542
23.25203177
24.00327671
24.83230995
25.61129671
26.41456988
27.24851994
28.09441145
28.97976972
29.82155852
30.70297408
31.51354713
32.42362876
33.2598797
34.07306014
34.89505068
35.61861076
36.20930322
36.62672941
36.91642704
37.11916125
37.26660295
37.47387156
37.69981968
38.08279912
38.44673563
38.85851822
39.25419683
39.64190631
39.98407742
40.3354973
40.7331711
41.13323711
41.54723085
41.99374419
42.29611128
42.61836882
42.86998596
42.96192598
42.91593882
42.8397145
42.7362616
42.57263398
42.53858788
42.47735124
42.37547609
42.25831025
42.24285835
42.21576232
42.18965323
42.17421812
42.15489136
42.09115933
41.93691168
41.86574383
41.73123302
41.58552056
41.53285987
41.53285987
41.51083261
41.50317118
41.49551065
41.48024201
41.38374464
41.24932156
41.17885602
41.11608234
41.04198225
40.94517199
40.9603162
40.95649141
40.96026498
40.93752534
40.90056464
40.89010839
40.81244499
40.84177111
40.8048638
40.79447373
40.81626051
40.82288805
40.85226991
40.87402551
40.88538296
40.90056369
40.89679353
40.91951916
40.93848006
40.87216625
40.85704316
40.82012736
40.82389316
40.85041222
40.76145708
40.76903332
40.75769482
40.75769482
40.73121277
40.76050302
40.78694567
40.76521861
40.70564349
40.75388171
40.86081201
40.85699392
40.89016049
40.95649236
41.02007064
41.09792845
41.22825001
41.31399396
41.41418853
41.42949225
41.33595453
41.13500009
40.91947082
40.60176641
40.27809382
39.85788167
39.38553539
38.88414028
38.307769
37.62282746
36.81787199
35.99738568
35.13714922
34.26944603
33.3000159
32.35820085
31.43531299
30.44659839
29.49417846
28.51559793
27.49832617
26.51198396
25.475352
24.45071161
23.4163646
22.31415904
21.25674936
20.2068379
19.07528305
18.00106064
16.95062308
15.93281475
14.89124133
13.87753618
12.87635033
11.88866208
10.88411401
9.820425291
8.799284764
7.781644319
6.775116458
5.716760499
4.722847482
3.723921282
2.70098224
1.720492709
0.732603083
-0.24933125
-1.279342728
-2.295392291
-3.325829019
-4.318550998
-5.331998383
-6.333434618
-7.322374222
-8.30264536
-9.296267057
-10.28468462
-11.34998877
-12.37384278
-13.31779707
-14.34897498
-15.3968247
-16.35958734
-17.32939185
-18.33680819
-19.35085618
-20.37432782
-21.38308732
-22.47169733
-23.62988764
-24.72187952
-25.77981533
-26.95328201
-28.09283159
-29.26264341
-30.46591956
-31.66152501
-32.87272094
-34.07046282
-35.15826365
-36.20842625
-37.21707476
-38.18929267
-39.14237143
-40.00279197
-40.80789636
-41.54435238
-42.21675643
-42.73627916
-43.19922633
-43.61126513
-43.94851271
-44.27972238
-44.5032212
-44.74271838
-44.94776602
-45.10179184
-45.35602171
-45.51625637
-45.57246455
-45.65231724
-45.68407308
-45.70354749
-45.70354749
-45.63177292
-45.63177292
-45.6194397
-45.51918581
-45.46297566
-45.41499532
-45.33953332
-45.25299701
-45.15845525
-45.08640051
-45.00325694
-44.94454816
-44.85351595
-44.81006217
-44.72731705
-44.6648283
-44.52001061
-44.44571466
-44.40261812
-44.32045013
-44.25340881
-44.19444657
-44.1315188
-44.08463167
-44.03778167
-43.96013274
-43.9293128
-43.87167372
-43.83294435
-43.80613873
-43.7515631
-43.70103137
-43.64261328
-43.50718827
-43.43315297
-43.34050187
-43.27157494
-43.18703807
-43.21456163
-43.18802919
-43.15754954
-43.1006416
-43.06240297
-43.00459709
-42.91752213
-42.81886186
-42.75057091
-42.73204834
-42.65605095
-42.61421415
-42.58014535
-42.51211599
-42.44318132
-42.41991144
-42.34819892
-42.36660792
-42.39664922
-42.33169704
-42.25228191
-42.18455546
-42.1391373
-42.04839759
-42.00982655
-41.9799675
-41.93852629
-41.8894554
-41.84042216
-41.81354898
-41.76549081
-41.72805747
-41.69446225
-41.68006227
-41.65030582
-41.59759323
-41.57463057
-41.59378263
-41.59764399
-41.53451602
-41.50482752
-41.54213045
-41.51152411
-41.47809207
-41.45613503
-41.47144769
-41.45329501
-41.4494929
-41.46384156
-41.46673175
-41.45146989
-41.40656715
-41.27973223
-41.03808151
-40.71604899
-40.3438477
-39.74790861
-38.99838885
-38.16377921
-37.28639796
-36.43334548
-35.52707152
-34.60132462
-33.66167594
-32.67943621
-31.62203149
-30.63478654
-29.6995016
-28.73119462
-27.7620721
-26.78302902
-25.78454621
-24.77309744
-23.74790287
-22.75869301
-21.79124776
-20.79736301
-19.82517056
-18.77872262
-17.75900167
-16.69871869
-15.7491636
-14.79219636
-13.84236677
-12.87363793
-11.94300791
-11.01192659
-10.0866744
-9.158299688
-8.257685075
-7.303492072
-6.378707282
-5.450588131
-4.537546857
-3.614884453
-2.693159863
-1.749208909
-0.7727845
0.194827512
1.140261996
2.052356864
2.965657292
3.915627767
4.861643301
5.79168774
6.729082301
7.662462579
8.600852206
9.532825666
10.45572186
11.39082715
12.32022716
13.28678076
14.24316538
15.20956571
16.1744446
17.14107789
18.13987555
19.10576188
20.07732238
21.08715316
22.11939793
23.13429872
24.14203183
25.19497443
26.26671946
27.33309528
28.4155344
29.48942096
30.59476454
31.65731542
32.75429563
33.75465438
34.6953449
35.52971075
36.33816641
36.93439696
37.37650396
37.69353169
38.00830386
38.34632942
38.63917394
38.85129957
39.04194285
39.20445825
39.29881923
39.43963994
39.61329305
39.73706215
39.86011249
39.96935076
40.05726433
40.1302817
40.14056952
40.17338256
40.23527442
40.21651175
40.2024305
40.13684092
40.08909354
40.02733366
40.04604417
40.07131459
40.05726433
40.00674512
40.03572198
40.06098858
40.1114984
40.09649516
40.09927682
40.0917766
40.07305353
40.02907241
40.00009744
40.01408637
40.03185039
40.02063628
39.99910549
40.04306728
40.02157898
40.04401029
40.05522825
40.04400936
40.01408637
40.02812867
40.01036562
40.05061173
39.9991541
39.98139859
39.97763009
39.97763009
39.97386179
39.96354864
39.95323704
39.95695468
39.95695468
39.95318752
39.93078601
39.94481027
39.94109329
39.90467589
39.91587192
39.86451555
39.86080292
39.84961588
39.86357408
39.80112801
39.80859643
39.83095806
39.83748954
39.83006741
39.82353663
39.84501228
39.80117649
39.83382687
39.82264515
39.82264515
39.84783224
39.85530573
39.81146338
39.80493437
39.78347124
39.81982436
39.81235472
39.78718063
39.81235472
39.83847915
39.80206677
39.77595617
39.72193865
39.66702462
39.60840587
39.54333146
39.52199863
39.48206025
39.50062315
39.53687697
39.5545182
39.59075093
39.67072681
39.66332262
39.7759571
39.87481193
40.03929163
40.20695512
40.2472681
40.21441837
40.07950521
39.88228837
39.64659123
39.26994789
38.78774652
38.31246505
37.8076148
37.21891665
36.54467098
35.83738853
35.13984231
34.3805146
33.63403495
32.92126277
32.16089139
31.39759813
30.63043585
29.88254292
29.13608582
28.33481376
27.60658446
26.91128504
26.2202417
25.48010495
24.76031346
24.04071637
23.32512868
22.58077717
21.87903394
21.15077628
20.48034558
19.77172122
19.08291891
18.42412238
17.74980529
17.11399711
16.44746722
15.76908277
15.10783685
14.51740183
13.89385537
13.24918382
12.58935666
11.92753222
11.28487142
10.6377687
10.00368846
9.365028648
8.736228721
8.085343492
7.416040828
6.770101025
6.142298621
5.447631198
4.795443008
4.110847034
3.465590376
2.82648066
2.098136138
1.415285933
0.735524691
0.075170652
-0.548655581
-1.186153199
-1.843832857
-2.49601273
-3.120583722
-3.776371137
-4.472177403
-5.154262253
-5.859387129
-6.551711394
-7.284720467
-7.973383568
-8.734169402
-9.516159191
-10.32033444
-11.11413951
-11.82445669
-12.48528386
-13.0904485
-13.63074147
-14.12650216
-14.53971514
-14.83216779
-15.10797261
-15.36628432
-15.56913248
-15.72381779
-15.81684333
-15.930736
-15.98883301
-16.01788784
-16.09091914
-16.14906287
-16.1580433
-16.19832008
-16.23338122
-16.24755006
-16.22368503
-16.22067758
-16.29081483
-16.30573999
-16.29156695
-16.27442621
-16.29457549
-16.30874874
-16.29980098
-16.2938226
-16.25875068
-16.27296089
-16.2878847
-16.29908837
-16.35729362
-16.37745217
-16.43865199
-16.45283572
-16.49091454
-16.5290412
-16.58136781
-16.64862138
-16.68975437
-16.70994694
-16.72415068
-16.74212561
-16.80645813
-16.81245168
-16.84460731
-16.8797861
-16.89400256
-16.90524162
-16.91048374
-16.90150792
-16.893287
-16.89852879
-16.87831541
-16.88133314
-16.87835508
-16.82221489
-16.85738952
-16.84019835
-16.81328291
-16.79903286
-16.80200966
-16.77509964
-16.76914616
-16.81328216
-16.77811572
-16.78708569
-16.77811572
-16.77513928
-16.77216215
-16.74299467
-16.74299467
-16.72204406
-16.7108166
-16.69586015
-16.68463423
-16.68165851
-16.68463348
-16.65845469
-16.61510862
-16.58299164
-16.54188151
-16.52095285
-16.48881197
-16.46788905
-16.4596875
-16.42458577
-16.42458577
-16.38948963
-16.37531052
-16.3723403
-16.37531052
-16.33725357
-16.33725357
-16.31709991
-16.30514302
-16.29318687
-16.28796155
-16.26781221
-16.23872071
-16.25886632
-16.29912493
-16.31626783
-16.31923794
-16.30506393
-16.31999018
-16.35210391
-16.34612393
-16.35507381
-16.34014488
-16.35804376
-16.33190841
-16.32371184
-16.27747104
-16.27446277
-16.26254803
-16.25360238
-16.25657079
-16.26254728
-16.25360163
-16.2774703
-16.30957631
-16.36180422
-16.38196249
-16.41404611
-16.45512908
-16.42898145
-16.41479946
-16.3453701
-16.29912419
-16.16187599
-15.90552306
-15.65545498
-15.39978056
-15.13249251
-14.80775705
-14.3689403
-13.82397201
-13.23686419
-12.65116892
-11.97528341
-11.18427834
-10.3757251
-9.566365876
-8.721982553
-7.952510708
-7.131056335
-6.381726851
-5.625550379
-4.923557115
-4.258235168
-3.554730083
-2.837418174
-2.095455049
-1.381780123
-0.673335446
0.034283648
0.769839946
1.474734172
2.149735641
2.843676834
3.527262328
4.219237556
4.87590483
5.561275031
6.219349544
6.886899076
7.530129683
8.202493736
8.847731597
9.516641382
10.2210703
10.90082677
11.62306469
12.32372545
13.03726226
13.73001752
14.41670432
15.10846519
15.81070302
16.53330104
17.26685243
17.98000261
18.69604539
19.39768523
20.13821818
20.87613724
21.60531416
22.3289426
23.06567838
23.81897268
24.58928362
25.35805619
26.08147854
26.7933081
27.54845387
28.30477104
29.09598338
29.90322937
30.66793297
31.47820585
32.30827947
33.11948373
33.99268034
34.82429019
35.70850053
36.51525642
37.34131357
38.12374588
38.90728102
39.59356144
40.18442126
40.74264695
41.25412371
41.80709475
42.27381627
42.51337324
42.74505569
42.87490837
43.01584398
42.9893975
42.83686251
42.64672126
42.495026
42.31753471
42.20427222
42.0497498
41.96685457
41.91868108
41.86962446
41.82443049
41.77641507
41.71596224
41.64885372
41.59619212
41.57322996
41.52829444
41.44987129
41.42022057
41.3973207
41.35630331
41.34582476
41.32391235
41.30580081
41.28294115
41.29057762
41.26868377
41.27247629
41.23532771
41.25058946
41.25058946
41.26868568
41.24295766
41.19819833
41.16487723
41.11638845
41.12400551
41.07549751
41.03463104
41.00899465
40.99384022
40.96821969
40.98336919
40.98050029
40.96625724
40.95865842
40.94346433
40.92545748
40.90745553
40.85533873
40.85915672
40.85533873
40.78529317
40.78243284
40.83449326
40.83449326
40.82404744
40.80511927
40.79753987
40.81932766
40.80130439
40.80130439
40.84579376
40.80888422
40.81551102
40.82309248
40.82023052
40.81646492
40.80130344
40.83067575
40.81174569
40.79372448
40.75684387
40.7719952
40.75684387
40.74932008
40.81932766
40.83444215
40.85619189
40.84478831
40.85232294
40.85232294
40.85985842
40.80777809
40.72268921
40.68584796
40.62634374
40.61878371
40.57824762
40.56033939
40.57919813
40.57164438
40.56409148
40.54613708
40.54233699
40.50554509
40.53848716
40.58655375
40.60166642
40.67527531
40.73477315
40.73096231
40.76782855
40.83785566
40.84543968
40.81229548
40.7489164
40.68940592
40.57524624
40.42358518
40.24413319
39.95948118
39.72999169
39.41410504
39.0673334
38.70482402
38.29663021
37.96249697
37.61179117
37.24922169
36.87765177
36.55332582
36.19484418
35.84155941
35.51093796
35.14049217
34.8197091
34.46974475
34.15842876
33.84830119
33.5323666
33.17998259
32.87329228
32.54051989
32.19626749
31.85581767
31.52000854
31.1987719
30.87277861
30.5570246
30.23569662
29.89310411
29.55828169
29.21468175
28.88533565
28.5187083
28.19076603
27.8233023
27.45707819
27.08882285
26.75628066
26.46150258
26.184202
25.87575441
25.56575216
25.25570926
24.96225626
24.62618923
24.30044502
23.95125109
23.6147352
23.33675808
23.02281798
22.74919781
22.48229341
22.18265914
21.90835714
21.57989821
21.26367969
21.00568242
20.71826771
20.41306949
20.12676695
19.83492868
19.48432372
19.17920746
18.84213009
18.47852313
18.16014928
17.81074228
17.47333187
17.13877172
16.80255057
16.45796987
16.14604016
15.84356763
15.59953254
15.34684228
15.16125588
14.95585153
14.78467347
14.6684172
14.57589666
14.50633516
14.48043248
14.45453283
14.44935341
14.43750325
14.41458941
14.4167864
14.39681681
14.34727469
14.30735117
14.29331273
14.26668911
14.26076841
14.22085949
14.20608173
14.1713561
14.15140901
14.09972682
14.0627847
14.01922916
13.99631927
13.9675377
13.97051415
13.98527666
13.94835297
13.8989476
13.84732215
13.8296336
13.80380722
13.77501046
13.77501046
13.74625633
13.74625633
13.72337264
13.7292397
13.75505784
13.76315548
13.7779048
13.75799174
13.73737627
13.69978793
13.65630041
13.61649658
13.56712143
13.55828716
13.52662836
13.54355157
13.54648359
13.51775728
13.51775728
13.49493547
13.47504624
13.43749946
13.4117549
13.40292637
13.38011549
13.33153177
13.29107843
13.28592492
13.25426223
13.23657799
13.24836636
13.23368874
13.21897301
13.21089379
13.18220743
13.14470603
13.1270297
13.11598844
13.11009737
13.10124081
13.08945878
13.08356761
13.08649333
13.104166
13.06371132
13.05485642
13.01515151
12.98134082
12.93798292
12.89537317
12.87775429
12.86013591
12.86013591
12.83737534
12.83149086
12.78301511
12.78593804
12.78301511
12.75733888
12.73384672
12.69715269
12.63698148
12.61350042
12.58488247
12.59002152
12.62377977
12.6722251
12.82424179
13.00793753
13.23447009
13.49282458
13.73745442
14.00524837
14.31695922
14.62906425
14.90386166
15.18196383
15.45747605
15.72443312
15.94779046
16.18330612
16.39596964
16.61782844
16.8279942
17.00389939
17.15976656
17.27672266
17.40880603
17.49360727
17.63780886
17.78212593
17.9318711
18.07646777
18.25963163
18.42484481
18.56684551
18.69684912
18.77095844
18.7830383
18.84505949
18.90409059
18.92754805
18.95402265
18.98962354
19.0487058
19.09872145
19.12522334
19.13660567
19.10097399
19.07749208
19.03881828
18.96455035
18.86686325
18.80483402
18.69516454
18.6800419
18.70423107
18.75113434
18.80106099
18.89565749
18.97897534
19.09413916
19.15325946
19.18584486
19.19795561
19.22753174
19.17369482
19.09940661
19.00469456
18.95093004
18.91003565
18.92517899
19.00774802
19.09108184
19.18282604
19.29587694
19.38165268
19.52749582
19.64913885
19.78000029
20.2144072
20.62095816
21.00710555
21.38813298
21.74086208
21.98549697
22.19960708
22.27777004
22.29017189
22.17564108
21.87743789
21.52825587
21.09541814
20.60110723
20.08476491
19.54043982
18.97146241
18.41947911
17.86327219
17.32380631
16.72159462
16.1034005
15.46630769
14.78817118
14.1114418
13.3424643
12.56712812
11.81679418
11.21161097
10.64704984
10.05516685
9.481778711
8.923117223
8.317534586
7.749775627
7.185615362
6.59908866
6.041377303
5.546122221
5.102324134
4.616440494
4.176112076
3.752557047
3.248099018
2.771892145
2.295876829
1.808576613
1.293433163
0.809936479
0.267028663
-0.275817218
-0.820853863
-1.318682095
-1.701990812
-2.015147748
-2.4380093
-2.911909771
-3.430508404
-3.901283352
-4.42259043
-4.902616633
-5.416767006
-5.92849018
-6.432045291
-6.882704861
-7.335938093
-7.725321879
-8.101324172
-8.466076532
-8.887744685
-9.409295867
-9.962959692
-10.59402015
-11.30379529
-12.00950536
-12.62823115
-13.17929308
-13.76332508
-14.35768288
-14.95067354
-15.78627614
-16.52075414
-17.25127189
-17.9259763
-18.58057008
-19.1808302
-19.77416045
-20.36358797
-20.88087209
-21.32458265
-21.61011332
-21.85067667
-22.09779696
-22.33684717
-22.53364061
-22.66394841
-22.81849392
-22.98254384
-22.94907367
-22.86120961
-22.71901498
-22.51344305
-22.25627084
-21.84592889
-21.36370775
-20.70455284
-19.96139024
-19.20123106
-18.45890824
-17.80249554
-17.14550666
-16.52594761
-15.92848299
-15.33353981
-14.71659406
-14.11611939
-13.45314017
-12.79202929
-12.15534532
-11.51506308
-10.8332113
-10.13032744
-9.57642379
-9.000914961
-8.442991867
-7.911921483
-7.346860111
-6.776738516
-6.250521636
-5.729874267
-5.209701204
-4.676309369
-4.221580144
-3.899191509
-3.63289415
-3.366713376
-3.173024693
-2.982263921
-2.878278628
-2.732722537
-2.623738632
-2.511188395
-2.306880765
-2.122679676
-1.982908562
-1.846038456
-1.680514877
-1.507137311
-1.361710105
-1.176878621
-0.919738461
-0.681921819
-0.474934452
-0.189866385
0.098769378
0.322238892
0.428218319
0.506269947
0.576456117
0.602258488
0.599408583
0.481950565
0.386723665
0.252093649
0.12099875
0.070879195
0.095957584
0.151815372
0.154665847
0.129586691
0.118148994
0.053703342
0.04222771
0.070156551
0.067268842
0.106673344
0.156792961
0.234880409
0.117389108
-0.05307094
-0.184164709
-0.320959744
-0.519353962
-0.815875068
-1.196943611
-1.622501718
-2.174275704
-2.776428842
-3.431991442
-4.029148487
-4.573565766
-5.065179265
-5.523342648
-5.89399302
-6.220244328
-6.493345981
-6.781021235
-7.032074084
-7.260891379
-7.619154198
-7.95527171
-8.351034698
-8.594333175
-8.784147699
-8.962441064
-9.075554885
-9.1894357
-9.266351617
-9.306279355
-9.29249474
-9.235898874
-9.116923439
-8.941438433
-8.746468967
-8.489318995
-8.110037097
-7.627090331
-7.096285162
-6.547388143
-5.998367396
-5.438371271
-4.88248115
-4.4247634
-3.998181517
-3.655812972
-3.333633704
-3.081842307
-2.904718483
-2.747670193
-2.579193956
-2.523281595
-2.422188599
-2.335477634
-2.209337725
-2.209337725
-2.225841243
-2.214356994
-2.166330242
-2.082486841
-2.007240356
-1.805890253
-1.450500188
-1.187595929
-0.955500113
-0.692600372
-0.513542502
-0.437618676
-0.421127055
-0.362380316
-0.332285155
-0.393881506
-0.408207235
-0.427548656
-0.511337959
-0.597978259
-0.704722912
-0.819298123
-0.964697377
-1.099347143
-1.211807271
-1.371554888
-1.665271283
-1.822201226
-1.928273145
-1.90321802
-1.922570427
-1.830109195
-1.734801672
-1.659570102
-1.600800951
-1.611558163
-1.642387127
-1.729098137
-1.900365984
-2.158346119
-2.432875975
-2.749079858
-3.104790474
-3.474972575
-3.851012347
-4.294052347
-4.729418732
-5.193102304
-5.735600974
-6.26493144
-6.752209897
-7.129562974
-7.552723467
-8.007379185
-8.416945258
-8.84724959
-9.286027174
-9.759514511
-10.21402216
-10.7544528
-11.37913653
-12.02201569
-12.72151077
-13.44501188
-14.1596528
-14.90249947
-15.68584405
-16.45727012
-17.19350898
-17.83334735
-18.49592674
-18.98602433
-19.23539538
-19.50493806
-19.81139737
-19.98354697
-20.2161664
-20.40708602
-20.63112757
-20.71531974
-20.78423466
-20.8294368
-20.92830241
-21.02723331
-21.13238167
-21.36905499
-21.71478471
-22.06134726
-22.4599016
-22.92725084
-23.38996684
-23.79008847
-24.22444194
-24.54451757
-24.72891358
-24.83697793
-24.95699659
-24.99094981
-24.93801137
-24.86063623
-24.7620084
-24.62641771
-24.5130231
-24.40523906
-24.30067369
-24.2119005
-24.03457997
-23.9851622
-24.01573422
-24.21739989
-24.40206805
-24.62328287
-24.88513751
-25.252788
-25.50647847
-25.64621152
-25.76066387
-25.83224257
-25.88160437
-25.87205942
-25.89672536
-25.86564083
-25.80358061
-25.74707975
-25.62867896
-25.46749985
-25.30262764
-25.1909616
-25.00826541
-24.86926406
-24.83848451
-25.02646317
-25.15934487
-25.27018353
-25.3906293
-25.59770578
-25.62627608
-25.60482627
-25.72244414
-25.76619084
-25.75028499
-25.72248628
-25.71295413
-25.65413577
-25.58582441
-25.53342688
-25.42474485
-25.31931407
-25.19264032
-25.02260525
-24.83701818
-24.80306545
-24.95066681
-25.03438883
-25.12060196
-25.31531932
-25.42074741
-25.41124003
-25.32725801
-25.29636309
-25.25282918
-25.21246143
-25.12937304
-25.06769138
-24.94680969
-24.81101701
-24.68482422
-24.48792434
-24.2606942
-24.01502385
-23.79801672
-23.64548592
-23.39865756
-23.31281556
-23.35804776
-23.37911692
-23.43141148
-23.59621602
-23.71270284
-23.70643647
-23.76118642
-23.843418
-23.85201826
-23.79718779
-23.73615413
-23.61649472
-23.47896348
-23.31120203
-23.11638148
-22.89152346
-22.6724729
-22.46072076
-22.24855267
-21.922381
-21.78117939
-21.74799749
-21.76342148
-21.77189065
-21.81121768
-21.79578855
-21.76882204
-21.77810981
-21.80818835
-21.77197162
-21.75421485
-21.71490342
-21.63704935
-21.51381156
-21.36068622
-21.23768229
-21.14476275
-20.96210987
-20.7796798
-20.62730812
-20.54389503
-20.43380326
-20.52632541
-20.6663305
-20.75285748
-20.92069075
-21.1032936
-21.17544423
-21.17544423
-21.22308837
-21.27148188
-21.25378613
-21.20539844
-21.14549609
-21.05874238
-20.96898656
-20.84321589
-20.69082084
-20.52019836
-20.32609905
-20.10856966
-19.8410814
-19.6417289
-19.59154582
-19.63333685
-19.60066174
-19.70786935
-19.71089644
-19.64548098
-19.55045194
-19.45015967
-19.41752158
-19.33704227
-19.236116
-19.11783719
-18.96102741
-18.78618228
-18.58505754
-18.43779475
-18.26728741
-18.05545797
-17.88456469
-17.68747052
-17.45533729
-17.31725016
-17.32027501
-17.27904329
-17.16204525
-17.05716389
-16.88120889
-16.77870667
-16.69121537
-16.55369084
-16.43119836
-16.32070062
-16.19831486
-16.05888295
-15.93895059
-15.78185002
-15.6449559
-15.49328721
-15.29646121
-15.10497635
-14.92259008
-14.79218969
-14.7055492
-14.6500068
-14.55749401
-14.53158534
-14.55525714
-14.45391526
-14.35336548
-14.30975407
-14.27799221
-14.24031542
-14.16200169
-14.06377554
-13.93090168
-13.83277423
-13.65728877
-13.51362571
-13.32955038
-13.13090463
-12.97063017
-12.80165192
-12.55499466
-12.41780582
-12.44348694
-12.51244917
-12.52712349
-12.67609372
-12.84794952
-12.8824445
-12.88536785
-12.95663272
-13.06540234
-13.14042638
-13.17500033
-13.24709126
-13.33025476
-13.37883822
-13.41641558
-13.45102891
-13.47677769
-13.47974718
-13.55415709
-13.52836166
-13.70081776
-13.95455263
-14.20856704
-14.46506437
-14.68779832
-14.92558453
-15.14584014
-15.28240465
-15.48591996
-15.64575171
-15.75362547
-15.8228476
-15.90698865
-15.9710465
-15.99187643
-15.99187643
-16.02389663
-16.01496176
-15.98887175
-16.01270854
-16.08277208
-16.17295765
-16.42668765
-16.68372431
-16.98528249
-17.24610191
-17.58914962
-17.91779272
-18.09479474
-18.18900189
-18.31039487
-18.44320859
-18.50209991
-18.54666299
-18.60254303
-18.63806891
-18.7151613
-18.71211241
-18.78622843
-18.86644017
-18.94592702
-18.93986029
-18.95424301
-19.14064709
-19.33861724
-19.51404984
-19.65924596
-19.9210519
-20.17110586
-20.25427609
-20.32606392
-20.36500967
-20.4422015
-20.47201024
-20.42691411
-20.3971141
-20.33753137
-20.23289238
-20.15811185
-20.06888362
-19.9438879
-19.80376446
-19.69645228
-19.48817014
-19.25354835
-19.26268477
-19.34010721
-19.37579158
-19.39097773
-19.56872524
-19.76491822
-19.83038263
-19.84254176
-19.90500734
-19.99414255
-20.0627365
-20.0955473
-20.09858181
-20.01242031
-19.86387237
-19.63786208
-19.38558095
-19.0828992
-18.83146857
-18.54489907
-18.26185118
-18.04403316
-17.9054932
-17.68512287
-17.49430263
-17.30065792
-17.14017925
-16.9469057
-16.66337453
-16.3653326
-16.07968777
-15.75125537
-15.4582808
-15.14198193
-14.79427861
-14.45599948
-14.08356137
-13.69178314
-13.19104117
-12.67956012
-12.25265322
-11.75252737
-11.26427284
-10.86214852
-10.54875598
-10.23857818
-9.931595749
-9.682332562
-9.457906978
-9.316368145
-9.145826607
-8.907975061
-8.673160881
-8.466728936
-8.240173359
-8.011560308
-7.783075572
-7.506305404
-7.179154701
-6.855148335
-6.533541307
-6.238056756
-5.872219101
-5.518113069
-5.267773844
-5.071436077
-4.888849078
-4.712030638
-4.512272261
-4.380821075
-4.223520576
-4.125147738
-4.05265235
-4.002370734
-3.836538387
-3.654212597
-3.489169464
-3.337781785
-3.192163787
-3.102504601
-2.936830078
-2.720965022
-2.519515048
-2.292997557
-1.951880363
-1.624441242
-1.408801663
-1.204659466
-0.958956963
-0.665276245
-0.393804155
-0.130928848
0.103976141
0.257983713
0.297388633
0.255133936
-0.007738511
-0.380201111
-0.732614543
-1.18603715
-1.670362738
-2.10172598
-2.482318292
-2.879532123
-3.218767734
-3.538053006
-3.76197523
-3.980889287
-4.28391627
-4.648859076
-5.008230814
-5.322499972
-5.634752787
-5.972388239
-6.332559096
-6.661993322
-7.053671394
-7.38938958
-7.770153993
-8.137522678
-8.496545169
-8.799377529
-9.071248942
-9.337550401
-9.61272642
-9.822716322
-10.01030508
-10.26275471
-10.4789632
-10.62394663
-10.83170479
-11.08482948
-11.330151
-11.52964655
-11.78117641
-12.05857979
-12.34727847
-12.65097734
-13.01532499
-13.36329657
-13.68591922
-14.02006848
-14.3517243
-14.69278862
-15.11596458
-15.4783107
-15.78023723
-15.98650112
-16.22578325
-16.43548218
-16.65139699
-16.75609241
-16.84960904
-16.9484151
-17.10348062
-17.29691779
-17.45749351
-17.63702953
-17.80469202
-17.94918477
-18.10582801
-18.25584874
-18.39767003
-18.53888676
-18.74826254
-18.95484503
-19.16550505
-19.42880727
-19.70165787
-19.90949079
-20.12063281
-20.22519702
-20.35653771
-20.47042701
-20.5063675
-20.45209532
-20.16572074
-19.8410045
-19.49340851
-19.08140929
-18.68780038
-18.33360835
-18.07200781
-17.83710009
-17.69345667
-17.59648268
-17.58145473
-17.59576514
-17.64611942
-17.66940728
-17.67538982
-17.84009377
-17.93116953
-17.789685
-17.69569016
-17.64233085
-17.55670213
-17.46282862
-17.38700079
-17.32847805
-17.20548208
-17.17923
-17.14701692
-17.1912419
-17.22648597
-17.26997319
-17.31120288
-17.32318287
-17.33520415
-17.37871709
-17.40575421
-17.4357823
-17.49736721
-17.42379419
-17.22425673
-17.0279156
-16.84376921
-16.69792236
-16.46178677
-16.22518653
-15.98665683
-15.71939452
-15.45248265
-15.24970889
-15.00341994
-14.78331128
-14.65299526
-14.59526739
-14.50576035
-14.42515677
-14.39926281
-14.48354662
-14.5501168
-14.54493515
-14.64038802
-14.67518685
-14.55380685
-14.47244022
-14.43472995
-14.32752123
-14.18861446
-14.07043609
-13.96046317
-13.88001423
-13.74724581
-13.6094312
-13.47974644
-13.34794436
-13.25891914
-13.25302463
-13.25599136
-13.37961857
-13.50553662
-13.61752383
-13.7443113
-13.9345831
-14.0069055
-13.95819236
-13.9641052
-13.93532766
-13.86596368
-13.80843654
-13.67277589
-13.54895741
-13.36485496
-13.21547262
-13.04632752
-12.8941763
-12.7186275
-12.55861571
-12.45224199
-12.24619799
-12.13116768
-12.2432819
-12.31510812
-12.36423471
-12.37890065
-12.46761411
-12.42434302
-12.33560543
-12.34439646
-12.33852328
-12.33560616
-12.2894015
-12.20366469
-12.15826044
-12.10625681
-12.06891281
-12.00593287
-11.92319954
-11.86025353
-11.80830801
-11.72272414
-11.7717037
-11.88949278
-11.98390805
-12.0842245
-12.2329421
-12.41843138
-12.53062895
-12.55924086
-12.53942658
-12.58493604
-12.54164529
-12.48147093
-12.41547377
-12.34140303
-12.29593622
-12.26148178
-12.24386746
-12.21529085
-12.11492521
-12.08049427
-12.04315313
-11.9399392
-11.91360772
-12.07396558
-12.16844566
-12.23146398
-12.39493133
-12.59299507
-12.65907662
-12.66199738
-12.70164647
-12.75084753
-12.83384361
-12.81330576
-12.79273141
-12.75524974
-12.65759606
-12.58345591
-12.50275968
-12.43745825
-12.35459034
-12.25417178
-12.0798329
-12.08200891
-12.14500675
-12.22780863
-12.31942664
-12.43675637
-12.60841301
-12.70896912
-12.77800289
-12.83236277
-12.87866529
-12.92201361
-12.95655702
-12.91686708
-12.87648183
-12.76191156
-12.69876342
-12.57543534
-12.44924733
-12.34000201
-12.26521382
-12.23076339
-12.1589601
-12.17948412
-12.27695776
-12.36271918
-12.44267137
-12.56589684
-12.75824798
-12.97644148
-12.96759044
-12.98525462
-13.01099319
-13.05951321
-13.04554898
-13.00217914
-12.9389713
-12.881665
-12.83025684
-12.78104106
-12.75536502
-12.70616308
-12.58283143
-12.46251638
-12.45959788
-12.58871014
-12.76931233
-12.90150602
-13.05658708
-13.32361588
-13.51061823
-13.63144452
-13.72358128
-13.75526651
-13.79877238
-13.74716839
-13.68376535
-13.59164414
-13.52828284
-13.43622189
-13.34712584
-13.25513416
-13.16025062
-13.06536484
-12.96762939
-12.8779622
-12.94115457
-13.04184374
-13.10215189
-13.21687925
-13.26836861
-13.38684648
-13.61443766
-13.74713005
-13.83712088
-13.91457988
-13.99574576
-14.00389094
-14.01199728
-14.0179115
-14.04078516
-14.02676319
-14.05852904
-14.04744431
-14.03561523
-14.02746892
-13.95588395
-14.00162044
-14.10793034
-14.26972267
-14.46561319
-14.66167663
-14.83275679
-15.13080093
-15.33342025
-15.48422255
-15.53627637
-15.66121869
-15.74825427
-15.74229314
-15.70731789
-15.68722771
-15.66118075
-15.6693502
-15.60538764
-15.53548916
-15.48343553
-15.37940837
-15.22864319
-15.12698528
-15.18190223
-15.28358663
-15.35931076
-15.41503816
-15.51017126
-15.70202975
-15.89703207
-15.93425299
-16.00650264
-16.08850629
-16.09744447
-16.11235501
-16.10416757
-16.09894725
-16.0698806
-15.97077012
-15.92085794
-15.83374819
-15.72062142
-15.5257871
-15.42473354
-15.37495462
-15.43293298
-15.513956
-15.58384642
-15.69689798
-15.87704146
-15.96120518
-15.98729158
-15.96416997
-15.89489858
-15.77281351
-15.61880129
-15.43596811
-15.23545504
-15.00102351
-14.71129074
-14.4737376
-14.26302006
-13.99790179
-13.750027
-13.53410896
-13.18889689
-12.94185857
-12.80960471
-12.66347797
-12.47123613
-12.31651121
-12.2080598
-12.07031387
-11.81630613
-11.5420561
-11.28194506
-11.03956779
-10.82876399
-10.62614947
-10.47753274
-10.2729483
-10.04595921
-9.861243213
-9.640359676
-9.410877022
-9.211995384
-8.942902952
-8.716793172
-8.62623404
-8.609554564
-8.589993735
-8.589993735
-8.674739531
-8.808066386
-8.782688886
-8.731977493
-8.653021547
-8.576234757
-8.485709217
-8.355414875
-8.262060592
-8.143393776
-7.97411182
-7.858406879
-7.702969039
-7.544751138
-7.431346777
-7.346821116
-7.166327493
-7.036402414
-7.050836726
-7.003209239
-6.949078665
-7.008224252
-7.078940977
-7.16916143
-7.304142644
-7.38574901
-7.40237845
-7.368429809
-7.390806529
-7.438474857
-7.43341679
-7.421882333
-7.427668303
-7.309237504
-7.27816958
-7.20163892
-7.148212654
-7.013239319
-6.976449463
-7.010368096
-7.092648401
-7.20523901
-7.391533783
-7.59163069
-7.817096017
-8.006535155
-8.266284178
-8.500846613
-8.708027472
-8.813102669
-8.841366263
-8.929092486
-8.988524936
-9.036385544
-9.08425251
-9.055970043
-9.04438819
-9.032769
-9.055970769
-9.087139194
-9.186549639
-9.381758221
-9.566171228
-9.722347325
-9.858270779
-9.989157519
-10.10624024
-10.18915805
-10.33400683
-10.4133521
-10.50438858
-10.55826609
-10.61512963
-10.57508034
-10.54667099
-10.5153265
-10.38715944
-10.26194098
-10.06328513
-9.808098911
-9.578503247
-9.306242342
-9.184356451
-9.099492721
-9.034232438
-8.977677576
-8.924016189
-8.844981632
-8.785534048
-8.76234944
-8.753660204
-8.759465325
-8.725440972
-8.697186197
-8.655135478
-8.587071105
-8.581268648
-8.476988685
-8.516830452
-8.542189294
-8.56247845
-8.553793829
-8.505265421
-8.434308504
-8.343816307
-8.306910638
-8.357564807
-8.382913903
-8.402464174
-8.416945258
-8.450249754
-8.487169055
-8.521209613
-8.594334623
-8.597255136
-8.642912803
-8.651599468
-8.682733584
-8.674046199
-8.654482027
-8.634188669
-8.594373013
-8.495122226
-8.447331088
-8.416216195
-8.37131524
-8.275769317
-8.241749512
-8.190342513
-8.204085659
-8.291627364
-8.353839714
-8.426971275
-8.546454316
-8.699301101
-8.886284737
-9.058856499
-9.280135929
-9.444155544
-9.628602917
-9.753538793
-9.912696234
-10.09450903
-10.23058791
-10.33902939
-10.43587805
-10.51235087
-10.529124
-10.58594281
-10.69671264
-10.74776136
-10.74486002
-10.72223556
-10.7849317
-10.93006087
-11.09787445
-11.29499964
-11.47182656
-11.64872555
-11.89380077
-12.08270618
-12.2827504
-12.49758056
-12.73830002
-12.98513629
-13.2351845
-13.49357878
-13.79282319
-14.05182896
-14.29191366
-14.51671084
-14.74542989
-14.97659213
-15.02552961
-15.01962769
-14.96475261
-14.91284063
-14.93285661
-14.82241724
-14.75277813
-14.69203859
-14.62542548
-14.59063454
-14.59656402
-14.61655089
-14.6313559
-14.63728647
-14.69577175
-14.7624463
-14.81726987
-14.91288214
-15.00849687
-15.13902896
-15.28153672
-15.42930575
-15.59430073
-15.78848886
-15.76767921
-15.71260691
-15.72373893
-15.72373893
-15.7326609
-15.73862175
-15.74754438
-15.7393331
-15.75050528
-15.7936624
-15.86364948
-15.94559461
-16.00148233
-16.04473208
-16.09768152
-16.13869755
-16.17596363
-16.19088008
-16.22518802
-16.24905324
-16.29010151
-16.24683689
-16.14170375
-16.00160005
-15.81542082
-15.67554351
-15.60637143
-15.53351481
-15.46959448
-15.41460206
-15.40344739
-15.33956711
-15.28760262
-15.2267111
-15.29351202
-15.39749625
-15.49333106
-15.55725874
-15.64499978
-15.73502855
-15.8689813
-16.03733808
-16.16852596
-16.39610626
-16.55369532
-16.5888205
-16.49840333
-16.37293599
-16.34081958
-16.25950269
-16.14613485
-16.07980628
-15.9687543
-15.86151634
-15.70151642
-15.5743406
-15.56317805
-15.61817141
-15.69997792
-15.73199124
-15.75804799
-15.81909658
-15.85709305
-15.83327472
-15.84816559
-15.89805973
-15.83998895
-15.63687296
-15.39899609
-15.19926653
-14.99303882
-14.76476675
-14.54195555
-14.34297819
-14.1582457
-13.87258163
-13.60716823
-13.34869075
-13.10738242
-12.86923439
-12.84058758
-12.89273845
-12.86705102
-12.88763147
-12.90747296
-12.94790217
-12.95893593
-13.00159551
-13.09056615
-13.01040881
-12.86708849
-12.71726628
-12.59614844
-12.48166531
-12.36357556
-12.26311546
-12.18908838
-12.07186873
-11.94079568
-11.82589599
-11.64302618
-11.59697848
-11.58309188
-11.61160204
-11.69424207
-11.73153537
-11.72567484
-11.79153985
-11.86029451
-11.97742198
-12.04552364
-12.06895382
-11.90273535
-11.75128889
-11.55970249
-11.31418419
-11.06597245
-10.79243908
-10.52425572
-10.29121607
-10.01258144
-9.754503853
-9.538737922
-9.257768534
-9.062628509
-8.942979803
-8.900208123
-8.852365414
-8.753084842
-8.693651964
-8.665399586
-8.631346106
-8.651639312
-8.64003178
-8.600177119
-8.526320991
-8.529202599
-8.535004263
-8.560365036
-8.599484649
-8.608169591
-8.588608833
-8.577003236
-8.571931014
-8.543687732
-8.46116001
-8.503151599
-8.633496861
-8.783495472
-8.893668626
-9.032884305
-9.183046929
-9.330346765
-9.415304729
-9.630259183
-9.800308213
-9.811915468
-9.8198976
-9.689077889
-9.516194775
-9.19028237
-8.74220168
-8.295350418
-7.859900572
-7.45882111
-7.089161785
-6.748649348
-6.38023436
-5.97823193
-5.73059766
-5.525519974
-5.295288787
-5.040004512
-4.779062296
-4.476559561
-4.232361022
-3.91788907
-3.620745316
-3.329446184
-3.055433341
-2.889765942
-2.638076257
-2.402943077
-2.162108829
-1.874016403
-1.571640548
-1.26357033
-0.896783603
-0.499291052
-0.091069531
0.269877011
0.627984343
0.820651158
1.014049294
1.23539416
1.386552821
1.557069098
1.72759917
1.956885196
2.231378771
2.514557045
2.859429044
3.187202881
3.509294168
3.831534577
4.156754388
4.490722734
4.777407141
5.119603774
5.467709133
5.816781594
6.202800636
6.57755075
6.954765541
7.273057745
7.541016078
7.838022042
8.156966002
8.471093767
8.807240904
9.073307984
9.339572526
9.61185983
9.808043673
10.00144998
10.16879621
10.33329484
10.43593776
10.52408235
10.58673771
10.70918665
10.82874503
10.93376056
11.02495372
11.30381866
11.53179846
11.60048862
11.67726584
11.6457998
11.54269644
11.28258481
10.93735963
10.54151322
10.19713345
9.887297682
9.651865483
9.413671284
9.19303932
8.878999582
8.632635543
8.35820255
8.058632552
7.702914112
7.406691547
7.122232655
6.941827673
6.783838417
6.643192607
6.545154803
6.511995416
6.545881467
6.501171999
6.42839839
6.225199529
6.022767009
5.749867604
5.423889925
5.098088245
4.750183546
4.455620264
4.177671799
3.889043916
3.558178051
3.193749043
2.787106317
2.399962511
1.971371634
1.608082518
1.249874777
0.888827118
0.522077057
0.088053621
-0.298010301
-0.67257336
-1.050053357
-1.444760184
-1.920515218
-2.379897265
-2.850236703
-3.331502278
-3.81087147
-4.327127508
-4.80419124
-5.303913576
-5.792505515
-6.197235462
-6.586401843
-6.960714396
-7.262385895
-7.569357824
-7.783996492
-7.99801539
-8.243975531
-8.456088599
-8.671201163
-8.889360494
-9.093102662
-9.254879011
-9.402209073
-9.555420025
-9.731252336
-9.887505602
-10.04093909
-10.24247768
-10.49804934
-10.82817991
-11.12509749
-11.39018278
-11.60430589
-11.8039582
-11.97815631
-12.12681487
-12.22940106
-12.36057752
-12.48084449
-12.62686674
-12.7590249
-12.94856062
-13.04043738
-13.16692182
-13.20665198
-13.24123529
-13.23018814
-13.28167959
-13.31924109
-13.4061011
-13.56736751
-13.71696977
-13.90725832
-14.14127326
-14.37254823
-14.54560181
-14.7165911
-14.80028843
-14.86101898
-14.82324181
-14.73065567
-14.60630004
-14.46498301
-14.32304919
-14.18485064
-14.07556694
-13.92573496
-13.64332897
-13.29202481
-12.94711658
-12.510968
-12.04481915
-11.62769536
-11.1564643
-10.60070528
-9.926732986
-9.262807477
-8.549486719
-7.817208069
-7.038619273
-6.275746258
-5.53055678
-4.80853593
-4.121032562
-3.42338813
-2.787918013
-2.166404063
-1.542256302
-0.890359249
-0.291585926
0.383077422
1.031989314
1.686773561
2.330331073
2.963415459
3.562444077
4.196305417
4.810546931
5.45412352
6.050128489
6.638833949
7.21675415
7.767186769
8.346606794
8.907309566
9.556717879
10.17899116
10.8557143
11.54568617
12.33189806
13.1263671
13.87690985
14.59509717
15.30748171
15.97612862
16.61707654
17.26021057
17.91458096
18.55325803
19.17993086
19.81816581
20.53004444
21.20069705
21.89832375
22.52107901
23.16144899
23.78060166
24.40584622
24.98761767
25.57611579
26.17628593
26.73547511
27.32000645
27.92952328
28.56205122
29.2008412
29.89569399
30.60540256
31.24827539
31.8879914
32.48969174
33.02195071
33.58754327
34.11275097
34.6690493
35.17832683
35.76224247
36.23586829
36.61503432
36.99250614
37.3150804
37.51615882
37.74583947
37.86280015
37.880033
37.77395708
37.66707226
37.45926804
37.27992326
37.05166392
36.87689253
36.76505916
36.64983658
36.64268564
36.60523505
36.70702427
36.78389314
36.86083918
36.87784337
36.87784337
36.82147836
36.77226978
36.63293105
36.500981
36.36566924
36.25452597
36.17818022
36.07092316
35.98414185
35.88066555
35.90810493
35.93902751
35.99832493
36.05320207
36.11521945
36.09128139
36.15690619
36.17465071
36.19593044
36.1338014
36.10275621
36.00269376
35.92659211
35.87442965
35.86734934
35.81260102
35.76051345
35.71903519
35.7154785
35.64320489
35.65727958
35.65115371
35.63001999
35.59304919
35.58949811
35.58594718
35.56922152
35.56922152
35.54899672
35.52083945
35.5384422
35.55254601
35.55516143
35.55165867
35.54460609
35.50323969
35.47243904
35.44780755
35.44076496
35.41353225
35.38276591
35.37223317
35.33095609
35.32043099
35.26251825
35.23446169
35.14244878
35.10128756
35.09780442
35.09079219
35.06715759
35.07769718
35.07068668
35.0636759
35.04353071
35.01902827
35.01295059
35.01995701
35.04357708
35.09520376
35.21520429
35.35914098
35.52088697
35.64769435
35.78884894
35.85422181
35.77475011
35.56754069
35.30995377
34.97102078
34.51170159
34.01083622
33.38157114
32.69381824
31.971673
31.22334536
30.40526369
29.62693481
28.79979328
28.04325235
27.16554719
26.23240033
25.3185384
24.38164633
23.46026432
22.49097101
21.48610795
20.47896869
19.51407264
18.54359899
17.53429031
16.57461035
15.63164688
14.66928042
13.71703317
12.76567287
11.81275447
10.85660107
9.904231286
9.022018211
8.085573529
7.136821953
6.249853031
5.338472205
4.428482246
3.522465475
2.645288149
1.743678013
0.873243689
-0.004854385
-0.897280705
-1.792776662
-2.677222015
-3.559489789
-4.443288857
-5.344673471
-6.261109921
-7.165409319
-8.032477417
-8.954328574
-9.864714357
-10.78052447
-11.68745131
-12.60907719
-13.51707003
-14.40785954
-15.32298281
-16.26825239
-17.23237751
-18.16308664
-19.13437387
-20.09392825
-21.11617051
-22.06434103
-23.03993202
-23.96694757
-24.95997241
-25.92042496
-26.92332446
-27.97983197
-29.04674936
-30.14968638
-31.27936946
-32.43882355
-33.57643704
-34.71269786
-35.69528368
-36.5749716
-37.40435801
-38.13372188
-38.78401803
-39.40414581
-39.85795538
-40.26785832
-40.65761672
-40.95757348
-41.22079792
-41.48224576
-41.68046311
-41.85327068
-42.01115094
-42.06420533
-42.1134122
-42.15876068
-42.17711445
-42.12493892
-42.03427061
-41.94373241
-41.98512594
-41.95139553
-41.85327068
-41.7821449
-41.71883591
-41.66225162
-41.62869072
-41.5128373
-41.43159473
-41.35328827
-41.29798334
-41.24939681
-41.19039276
-41.10097735
-41.03827711
-40.96426356
-40.89415388
-40.84209772
-40.83074674
-40.79008147
-40.76734911
-40.71915215
-40.64925078
-40.61245007
-40.56436488
-40.56056281
-40.58602562
-40.58602562
-40.56431397
-40.52006195
-40.53415979
-40.53040937
-40.48328228
-40.40614047
-40.39481348
-40.34314482
-40.31682609
-40.23609157
-40.20235267
-40.12831368
-40.0449739
-39.9898009
-39.93189746
-39.91693364
-39.82919915
-39.81801725
-39.81425772
-39.81801725
-39.76302663
-39.71924302
-39.67178568
-39.63551052
-39.65041325
-39.66156799
-39.6727236
-39.6727236
-39.68388194
-39.68012972
-39.71642833
-39.72013317
-39.68383262
-39.70151135
-39.7089699
-39.67543974
-39.70803149
-39.71079743
-39.72196099
-39.7396495
-39.74340495
-39.69588166
-39.69588166
-39.71079743
-39.67450178
-39.65959385
-39.63728774
-39.57968008
-39.56947598
-39.57691938
-39.58806228
-39.59545841
-39.50074475
-39.44974522
-39.44600565
-39.40615997
-39.39130955
-39.39873483
-39.37744626
-39.38118216
-39.34132439
-39.30802018
-39.27841412
-39.28209569
-39.24229431
-39.23120652
-39.20903713
-39.17667892
-39.14433468
-39.11200529
-39.10093895
-39.07974054
-39.07974054
-39.05111025
-39.0584987
-38.99764976
-39.00131668
-39.01236834
-38.95155905
-38.89358449
-38.95434404
-38.98288542
-39.01515572
-38.99026767
-38.98293517
-38.90373953
-38.74931697
-38.57320651
-38.35918654
-38.03837058
-37.60317919
-37.14625178
-36.58944713
-35.90652835
-35.16021719
-34.21779749
-33.28235028
-32.30681689
-31.30982663
-30.33239291
-29.32351368
-28.33107901
-27.33165782
-26.34036213
-25.31393204
-24.3126384
-23.28485012
-22.26805707
-21.26475715
-20.2743663
-19.27810244
-18.30823279
-17.38576849
-16.45596548
-15.52468253
-14.62939437
-13.68615289
-12.77531506
-11.91019094
-11.01935871
-10.09991264
-9.223043581
-8.305605645
-7.38743388
-6.471893354
-5.563048808
-4.6843145
-3.794496811
-2.917085261
-2.028875053
-1.141152406
-0.215059497
0.668757915
1.516205376
2.434191383
3.321972254
4.213409843
5.145433143
6.068009408
6.971992535
7.843699418
8.739727126
9.635023899
10.56690878
11.45924983
12.377135
13.30638067
14.19636094
15.08985177
16.01095233
16.97974248
17.88886489
18.86164402
19.8400992
20.83689977
21.81333062
22.82054135
23.81648393
24.79643429
25.80174696
26.90391536
27.96587084
29.04494624
30.10977302
31.17030413
32.17597534
33.16291526
34.06939157
34.99003262
35.76828332
36.5061336
37.1494739
37.71590819
38.16636167
38.56555496
38.74442244
38.91724379
39.0102917
39.12559831
39.23741458
39.27716415
39.29567262
39.28084565
39.33083758
39.28364461
39.24757112
39.16067905
39.10992756
39.04810473
39.00202999
38.99836304
39.0122015
39.04076624
39.08040575
39.09146887
39.1126708
39.12373991
39.21053823
39.29007848
39.31502375
39.31870724
39.32244
39.32985703
39.29007663
39.27991485
39.30490555
39.33452375
39.33452375
39.39197772
39.43924396
39.41327072
39.40309101
39.37806519
39.44013052
39.40766438
39.41877925
39.40023815
39.43270083
39.4614874
39.4577472
39.4726118
39.49023578
39.49392854
39.51249462
39.51249462
39.49392854
39.42901039
39.44381969
39.45863214
39.41504134
39.43270083
39.47256169
39.45769711
39.42896217
39.37059301
39.31963949
39.26504219
39.26872306
39.24654181
39.21784451
39.20676151
39.17812944
39.20308482
39.21416817
39.21049016
39.20401738
39.12090115
39.14676619
39.15695859
39.16435907
39.17175941
39.19391704
39.18744578
39.16989701
39.14127994
39.16249687
39.13667499
39.14774695
39.15142167
39.07203806
39.06464727
39.03979066
39.0794776
39.09054057
39.17362093
39.24664261
39.41701132
39.56546425
39.72920478
39.88580802
39.96612771
39.84565779
39.62399642
39.40304189
39.13569162
38.84817468
38.47211561
38.02252881
37.61908673
37.18905441
36.60424297
36.04864353
35.41427658
34.73690172
34.0486144
33.27246858
32.4955031
31.71594464
30.90448463
30.11807483
29.32554268
28.55136384
27.79254323
26.98835587
26.27451389
25.54359799
24.80526435
24.05245047
23.27051761
22.54123427
21.81038069
21.03564076
20.34205015
19.61811349
18.94811616
18.26347117
17.60176628
16.90732557
16.22141004
15.56982317
14.87653201
14.17440981
13.50321424
12.79345188
12.10619968
11.43753601
10.75876633
10.09024397
9.428922878
8.754372524
8.061546176
7.384311856
6.696558841
6.029260122
5.354117557
4.691233909
4.054082593
3.372249841
2.688726728
2.01992058
1.314863755
0.615059804
-0.048136339
-0.705638997
-1.366085161
-2.034583153
-2.68403406
-3.330936959
-4.009118757
-4.631821477
-5.322693463
-5.966851373
-6.66149795
-7.329659408
-8.029907563
-8.714718745
-9.477018318
-10.31454272
-11.12293185
-11.88304702
-12.61888885
-13.22437525
-13.73621799
-14.24698484
-14.71816613
-15.14139207
-15.50748958
-15.86455858
-16.20215877
-16.54854294
-16.78176919
-16.98909723
-17.15318326
-17.26412696
-17.34364645
-17.37290791
-17.36689631
-17.36390972
-17.3173747
-17.3286386
-17.278372
-17.26937844
-17.23714966
-17.19892039
-17.22815886
-17.22215198
-17.17867526
-17.14944461
-17.1030033
-17.08201337
-17.06778265
-17.01532178
-16.99211599
-16.97713728
-17.00336016
-17.02434125
-17.01834095
-17.024342
-17.03034323
-17.04234478
-17.04234478
-16.99589043
-16.98691052
-16.93447154
-16.91727335
-16.86489416
-16.82971814
-16.82372405
-16.82971814
-16.80351941
-16.76315547
-16.70780383
-16.67563169
-16.66968132
-16.65472808
-16.64651783
-16.62260373
-16.59869261
-16.59869261
-16.59869261
-16.5643188
-16.49408301
-16.51203566
-16.51500801
-16.47989552
-16.47989552
-16.47688412
-16.47466519
-16.46868219
-16.47466519
-16.456716
-16.4626598
-16.42831018
-16.41040485
-16.41939651
-16.4365903
-16.41943683
-16.34105692
-16.30075088
-16.29774226
-16.30372001
-16.28056143
-16.27462318
-16.27462318
-16.27759191
-16.28578581
-16.30292754
-16.29991888
-16.31484474
-16.27153513
-16.22530662
-16.22831414
-16.20219681
-16.16120638
-16.1641734
-16.15819914
-16.15222506
-16.18723923
-16.19843717
-16.18427187
-16.1671002
-16.13205083
-16.11488444
-16.06790104
-16.02393389
-15.988909
-15.988909
-16.02915149
-16.04627098
-16.03512113
-16.02618574
-15.99416518
-16.00606379
-15.9971297
-15.98519289
-15.96432417
-15.98218905
-15.96728825
-15.97025238
-15.94416895
-15.92030085
-15.9143339
-15.86818833
-15.85329598
-15.78627465
-15.75725323
-15.66125514
-15.51328111
-15.35351314
-15.14418184
-14.85425614
-14.52181193
-14.12340331
-13.65416007
-13.15423787
-12.57387455
-12.02115895
-11.44107997
-10.83375018
-10.24803809
-9.668494313
-9.141477743
-8.535540908
-7.933479965
-7.371302574
-6.785269373
-6.191310866
-5.586489084
-4.979468731
-4.362223909
-3.751235696
-3.114834892
-2.51247879
-1.974921064
-1.350837333
-0.751994318
-0.17253719
0.409752111
1.003523144
1.588811462
2.168523374
2.720496817
3.283494389
3.869774164
4.462177559
5.039991571
5.621908894
6.209454429
6.803433649
7.409682284
8.028356112
8.661733077
9.267879874
9.925989908
10.52346681
11.15862363
11.77832608
12.44195702
13.09554495
13.81797129
14.50488371
15.18208256
15.8912475
16.56703865
17.26621868
17.99966146
18.75209792
19.57782085
20.35733142
21.17771232
22.03509146
22.82153049
23.66488472
24.45784926
25.29626249
26.10940828
26.96358702
27.81131925
28.69755557
29.51400159
30.29474277
31.11773932
31.88213098
32.67584893
33.47071601
34.23570463
34.96656872
35.66261079
36.28473847
36.89038811
37.42055418
37.80208721
38.17830231
38.48871725
38.76099264
38.91548934
39.15984868
39.3513293
39.54703169
39.72935378
39.89719981
40.10568604
40.27446091
40.41355803
40.58215537
40.69632594
40.85142154
40.95564075
41.06289713
41.17891121
41.28749509
41.38861111
41.46021563
41.60564516
41.73699049
41.86090084
42.02263597
42.20704327
42.39976044
42.56288309
42.786931
43.04313678
43.3073081
43.55684862
43.81137582
44.0290869
44.25465672
44.48205377
44.66704773
44.82841201
44.98614531
45.16872459
45.35594629
45.44367022
45.55095227
45.64609937
45.74554623
45.85029914
45.94699657
45.97897556
46.00271262
45.97487592
45.91820674
45.93880233
45.86159537
45.76602564
45.70140624
45.61018465
45.57439933
45.47828871
45.41908778
45.41908778
45.33145698
45.28056291
45.15347463
45.06210908
44.99420524
44.91425347
44.88292553
44.95069868
45.0813714
45.23268197
45.35178196
45.39153801
45.33545476
45.25599524
45.11269845
44.9819006
44.89896197
44.71424286
44.55724941
44.54919796
44.49494327
44.42871293
44.3705833
44.35857163
44.24547905
44.22548491
44.16755603
44.12461012
44.07772847
44.02295709
43.97219591
43.91451428
43.86779726
43.81816875
43.69023027
43.55469816
43.38495306
43.15382373
42.90888144
42.66490867
42.44809529
42.17596344
41.9531097
41.75410184
41.54037555
41.29492715
40.99343504
40.67918496
40.27435859
39.81032871
39.28094558
38.72338073
38.14191256
37.61385797
37.10743993
36.53039013
35.99569489
35.43376781
34.89676653
34.3320032
33.80805
33.30783455
32.8735643
32.36593699
31.90079149
31.46987728
31.00165272
30.55234972
30.11833813
29.71426633
29.26419504
28.82507428
28.41712882
27.99779532
27.58973373
27.15747257
26.69637816
26.23396526
25.74233207
25.22819175
24.75642126
24.32575333
23.93648978
23.56406652
23.14045236
22.72130395
22.2848319
21.80804795
21.26371811
20.70299093
20.17485067
19.74967626
19.34914978
19.01172722
18.67498796
18.30044999
17.95304085
17.65292193
17.30378451
16.92909249
16.58131027
16.26324559
15.95162357
15.64348402
15.37072081
15.01745057
14.67289474
14.3695532
14.01789674
13.67487291
13.35886512
13.05134513
12.73029955
12.45215031
12.18020729
11.92023207
11.69197334
11.49821759
11.29804664
11.13813477
10.96155129
10.83315734
10.6173958
10.40105247
10.19358451
10.00299611
9.818304356
9.647513165
9.559607747
9.485554542
9.457239723
9.448534307
9.502274714
9.508092764
9.51098222
9.553828037
9.608279449
9.662778128
9.676577635
9.704910758
9.747781188
9.792854927
9.801569946
9.861190873
9.909172962
9.917891056
9.952070607
9.965881446
9.988452115
10.01974444
10.08812783
10.11433507
10.19146405
10.2423918
10.26494261
10.30499056
10.3814313
10.42655521
10.4520564
10.48923012
10.51473647
10.54024492
10.54314359
10.53730694
10.54604229
10.58322734
10.58322734
10.56575549
10.58543133
10.59706724
10.61164152
10.59122956
10.61674436
10.59122956
10.62838073
10.68227933
10.76244932
10.80252262
10.87398032
10.91991249
10.92792292
10.89363685
10.89073409
10.83892531
10.79880778
10.7703768
10.71572707
10.64430686
10.65234858
10.65018345
10.62393133
10.60935646
10.5976822
10.56927003
10.54082189
10.54082189
10.54298624
10.5539248
10.57429494
10.54878366
10.54878366
10.53714959
10.52551595
10.5422898
10.51678117
10.48543971
10.48033905
10.52331311
10.50364124
10.50947725
10.52404739
10.52404739
10.50947725
10.53494594
10.54298478
10.56849558
10.5735977
10.57649668
10.59686832
10.62017934
10.60050199
10.58082591
10.58666266
10.58082518
10.54657847
10.54657847
10.55531336
10.5385388
10.52760079
10.52466366
10.53850019
10.5268279
10.51519465
10.50719441
10.49629684
10.46495745
10.42272624
10.42272624
10.43655823
10.42199221
10.44749302
10.46422404
10.46422404
10.45549173
10.45549173
10.44455665
10.43366128
10.41399509
10.39433015
10.38559906
10.39653207
10.44822712
10.47079274
10.50723374
10.529843
10.6551696
10.71491288
10.80897975
10.88844837
10.99932977
11.127796
11.33590832
11.54708163
11.84987212
12.17056818
12.58262302
13.05637829
13.49055756
13.87679255
14.228231
14.52619844
14.79567864
15.04176722
15.32824565
15.62699284
15.92317342
16.21460763
16.49149341
16.80620301
17.13642587
17.47623991
17.80240151
18.12916042
18.41799806
18.73685069
19.03813716
19.33997058
19.63401209
19.90418166
20.19922548
20.50322711
20.8714631
21.19527758
21.45054512
21.77564108
22.05587764
22.33437022
22.64911194
22.97080901
23.28073881
23.60706585
23.96472559
24.29277642
24.61536614
24.94826073
25.25356958
25.56360698
25.8521529
26.13818716
26.45373873
26.77339183
27.11567517
27.39278129
27.72963764
28.09027756
28.40490581
28.73923422
29.05255301
29.37340933
29.72411124
30.00159942
30.31885837
30.63383598
30.98573758
31.32217105
31.64298336
31.97838852
32.35491463
32.72018692
33.08700687
33.46565656
33.7778708
34.12147015
34.44651832
34.7763048
34.94041793
35.21347911
35.48036831
35.72085682
35.94170077
36.10463546
36.21193953
36.27766554
36.26079296
36.21909884
36.09048107
35.91786311
35.73850455
35.61066517
35.51817588
35.49707721
35.54105539
35.60617867
35.60968381
35.61674212
35.60973138
35.60973138
35.60267368
35.53755325
35.48303063
35.38984823
35.33803475
35.33454144
35.34157563
35.30036071
35.30385256
35.31437638
35.27661949
35.28364865
35.25204765
35.18367638
35.07421505
34.99546163
35.01907549
34.95785232
34.98233557
35.09863952
35.07500352
35.07500352
35.06451153
35.0776508
35.06014799
35.07676866
35.11090265
35.162572
35.20022938
35.20022938
35.29319234
35.37922498
35.40998997
35.39940711
35.4195943
35.52252106
35.58150873
35.63698669
35.72605642
35.78786539
35.88502965
35.96461297
35.98494374
36.07172594
36.05752964
36.00527976
35.94686886
35.86467859
35.79929623
35.75161738
35.72778911
35.68637549
35.68637549
35.6519972
35.66874018
35.6969963
35.77639029
35.85234764
35.99381914
35.99734142
35.98052899
35.92565549
35.887656
35.85670664
35.83289366
35.82581706
35.8187879
35.79048852
35.76669539
35.7596238
35.77287693
35.82145799
35.90721627
36.02491523
36.13215645
36.29553433
36.48325911
36.68930234
36.88872521
37.00430837
37.15157383
37.32430411
37.41892738
37.47578745
37.33873542
37.04652387
36.73845592
36.40045564
36.00194126
35.46021424
34.96670593
34.49002755
33.98237132
33.42367017
32.84547243
32.31088861
31.71036031
31.12958762
30.47749831
29.72664808
29.04850828
28.35605633
27.65925375
26.94192709
26.19482995
25.44294318
24.67681846
23.87543283
23.1038867
22.32746456
21.50068498
20.70230033
19.91189709
19.14287973
18.36005239
17.51014119
16.69036973
15.87710178
15.04707571
14.27492011
13.53123603
12.77810056
12.06236683
11.37334326
10.74940669
10.17767411
9.604035196
9.06472594
8.498753817
7.958209183
7.36488618
6.792560533
6.178412998
5.570741957
4.936390863
4.262406368
3.600510537
2.919729309
2.211411227
1.53425851
0.865186259
0.218422784
-0.494925666
-1.22267945
-1.880408313
-2.507539452
-3.109893004
-3.617095459
-3.942270612
-4.298437052
-4.679895139
-5.140682819
-5.621238892
-6.254193937
-6.916048233
-7.626520208
-8.332375155
-9.099687834
-9.899931644
-10.66203098
-11.45163099
-12.28668284
-13.04055942
-13.74220408
-14.30176052
-14.77235118
-15.21273416
-15.60424471
-15.96745214
-16.25222226
-16.6868997
-17.04910396
-17.29795445
-17.33023364
-17.34221562
-17.41201178
-17.44128418
-17.42324247
-17.37593593
-17.29640245
-17.16141711
-17.07370736
-16.96887562
-16.90750598
-16.77280096
-16.67333271
-16.55076422
-16.4193211
-16.30586088
-16.20738405
-16.1022719
-16.03817196
-15.9599433
-15.91599989
-15.88395746
-15.703848
-15.50603355
-15.37822882
-15.2215562
-15.05311707
-14.92857605
-14.78634232
-14.62421233
-14.51396836
-14.41264533
-14.32023148
-14.25667012
-14.19312668
-14.13849548
-14.08901003
-14.04544949
-14.01666177
-14.00777135
-14.01070845
-13.98779942
-14.03060413
-14.05645513
-13.96712294
-13.74580215
-13.51882757
-13.28250304
-13.01185249
-12.70184176
-12.35186733
-12.06242542
-11.84794678
-11.68186304
-11.6102048
-11.73304734
-11.83913328
-11.93356984
-11.97602213
-12.02726163
-11.97015635
-11.92987903
-11.92184024
-11.90498606
-11.83327045
-11.73890656
-11.63576869
-11.36390481
-10.99597654
-10.69698451
-10.37862224
-10.05186316
-9.702880656
-9.402210525
-9.085100381
-8.774075991
-8.437228519
-7.995829789
-7.631501044
-7.357740513
-7.23354479
-7.128874398
-6.996816799
-6.90662984
-6.903759269
-6.903759269
-6.949194826
-6.985982539
-6.988892576
-6.931892913
-6.8337585
-6.758027849
-6.690228196
-6.644817109
-6.571984383
-6.486924225
-6.376642599
-6.249794672
-6.120111401
-5.981825308
-5.832764409
-5.698177595
-5.647085263
-5.66724629
-5.639180962
-5.59672354
-5.647123407
-5.714788313
-5.79682261
-5.90408108
-6.002724261
-6.188522929
-6.247577041
-6.228120943
-6.202167392
-6.176941981
-6.194255866
-6.117895034
-6.064586153
-5.991148039
-5.873062913
-5.785976305
-5.69096067
-5.665758641
-5.73342574
-5.899000666
-6.079031961
-6.285040986
-6.5524013
-6.817034225
-7.121523159
-7.434874328
-7.784574779
-8.126622125
-8.409611255
-8.618894574
-8.808721556
-8.930480106
-9.077675601
-9.15168079
-9.242370596
-9.296079819
-9.27286236
-9.258347602
-9.255459526
-9.235864045
-9.199601673
-9.32441921
-9.480484772
-9.596693774
-9.732527614
-9.871347798
-10.0356943
-10.17174821
-10.31948489
-10.41849099
-10.56707927
-10.69822139
-10.81193349
-10.89140289
-10.88555952
-10.83162385
-10.77986394
-10.72010784
-10.6151668
-10.52119916
-10.2736405
-10.01172908
-9.696248398
-9.37305398
-8.982023007
-8.639222606
-8.241019328
-7.888019308
-7.636483383
-7.450812942
-7.290503926
-7.133162495
-6.978018814
-6.817874536
-6.646230351
-6.39824399
-6.187107354
-5.936474854
-5.663656362
-5.393828338
-5.107563848
-4.826460496
-4.495197678
-4.108081849
-3.709653988
-3.258348562
-2.91624694
-2.655954427
-2.423670304
-2.232989288
-2.064538645
-1.967051129
-1.863143761
-1.757075004
-1.732022271
-1.715523647
-1.651050962
-1.564342631
-1.550011961
-1.527812582
-1.488394472
-1.406710452
-1.256272665
-1.161712135
-1.024892804
-0.901685145
-0.71976923
-0.677511882
-0.59299827
-0.400339612
-0.181884325
0.011489236
0.195553024
0.324482774
0.45052637
0.525727667
0.553695694
0.530781369
0.497150974
0.40549636
0.296629454
0.167737931
0.016618641
-0.148825955
-0.320010052
-0.566398775
-0.799193177
-1.003344783
-1.213249299
-1.554992076
-1.769962632
-1.915457464
-2.041573363
-2.173440733
-2.335438928
-2.500308266
-2.635071493
-2.777761818
-2.920469386
-3.030204101
-3.240345216
-3.507252044
-3.824464978
-4.192047681
-4.648930932
-5.047859385
-5.421115854
-5.74709271
-6.042304918
-6.317491695
-6.570487004
-6.795445581
-6.993097838
-7.198762188
-7.342449389
-7.486183036
-7.666807896
-7.869911204
-8.073843234
-8.291663553
-8.481327565
-8.657324764
-8.889243784
-9.172074704
-9.506678182
-9.790744344
-10.09466035
-10.42146425
-10.72018511
-10.93091211
-11.11917212
-11.3301846
-11.50773143
-11.69932081
-11.90490627
-12.03887644
-12.0989108
-12.10186412
-11.99054803
-11.92172239
-11.81634199
-11.72198391
-11.63056827
-11.45879895
-11.33022477
-11.21340637
-11.1221545
-10.91423267
-10.78953439
-10.87193904
-10.99450496
-11.14558543
-11.31061698
-11.49326968
-11.68481038
-11.84720695
-11.98192538
-12.01855799
-12.050067
-11.97318514
-11.82752336
-11.71049816
-11.52184892
-11.29317963
-11.05299969
-10.74520847
-10.43479442
-10.17927421
-9.937768828
-9.605632505
-9.379062213
-9.197596315
-9.090255097
-8.968443074
-8.940169672
-8.937977263
-8.980753378
-9.011915299
-9.045966259
-9.133704328
-9.196096658
-9.122082241
-9.028499104
-9.000221741
-8.974831648
-8.983526119
-8.952328212
-8.929864593
-8.892863248
-8.822525317
-8.757313847
-8.766003168
-8.771078011
-8.784842685
-8.875440419
-9.005916194
-9.136477523
-9.230050554
-9.383185356
-9.485531306
-9.670038891
-9.85680747
-9.938927839
-9.947646725
-9.978935127
-10.03272319
-10.058192
-10.02400202
-10.02400202
-10.03854979
-10.02473514
-9.999307508
-10.01022726
-10.01238799
-9.918559955
-9.887315857
-9.895338345
-9.980401163
-10.13098368
-10.2532536
-10.41779628
-10.58022264
-10.80179933
-11.00747368
-11.15271217
-11.27245046
-11.3294118
-11.36080377
-11.40316924
-11.45139496
-11.46236656
-11.43968649
-11.37684989
-11.29724837
-11.18261234
-11.07166176
-10.98626072
-10.95560586
-10.95560586
-11.00375701
-11.13729826
-11.21685628
-11.3935961
-11.62525681
-11.80811484
-11.97353729
-12.07388868
-12.1625383
-12.23947469
-12.29076561
-12.34206652
-12.37948871
-12.36774018
-12.39045904
-12.35673122
-12.33035852
-12.31277845
-12.2724501
-12.28053829
-12.22337876
-12.20580508
-12.363382
-12.51521567
-12.61281422
-12.67886125
-12.79339386
-12.93152585
-12.98295484
-12.94844671
-12.85660386
-12.81396901
-12.70456772
-12.59595397
-12.49326275
-12.34735399
-12.23815043
-12.10334226
-11.97155397
-11.83687946
-11.76518098
-11.61377141
-11.45151115
-11.39452541
-11.40037829
-11.40037829
-11.40623128
-11.38944708
-11.39820692
-11.39820692
-11.34417637
-11.29523262
-11.22072827
-11.10101134
-10.96458386
-10.8508138
-10.76257471
-10.64594215
-10.50894842
-10.38368191
-10.27885498
-10.13113646
-10.01184544
-9.850441826
-9.74505539
-9.688346969
-9.665797494
-9.686150586
-9.702880656
-9.728285426
-9.799499282
-9.85109823
-9.854029164
-9.783535466
-9.749374094
-9.72682051
-9.695594479
-9.655659914
-9.612801239
-9.584475855
-9.514039448
-9.39204157
-9.304200814
-9.188127611
-9.114153297
-9.057585876
-9.055392755
-9.106148368
-9.153986219
-9.213494384
-9.349946808
-9.446504285
-9.614264205
-9.867140909
-9.989310963
-10.0460334
-10.12893566
-10.19440753
-10.24537359
-10.26572359
-10.24826953
-10.22571991
-10.16607126
-10.13476473
-10.14275478
-10.15441281
-10.13769823
-10.13476473
-10.19444682
-10.3057731
-10.49658236
-10.65031171
-10.79611155
-10.98424785
-11.17471103
-11.3002713
-11.35506859
-11.40983768
-11.51870887
-11.52161721
-11.49311547
-11.4697343
-11.44926266
-11.43832956
-11.4324759
-11.38716036
-11.35576548
-11.40689104
-11.43538408
-11.44414607
-11.5237888
-11.66416869
-11.84705254
-12.06448338
-12.2930577
-12.5651572
-12.80009488
-12.99554988
-13.13968578
-13.24338298
-13.31178411
-13.42954106
-13.50170798
-13.52746223
-13.53926559
-13.53633366
-13.52750053
-13.56212996
-13.59160435
-13.62624388
-13.58867325
-13.62034033
-13.74122273
-13.9801995
-14.19951177
-14.3724706
-14.53441535
-14.78315499
-14.84093262
-14.8587012
-14.9305766
-14.99732363
-15.04107233
-15.01510515
-14.94021196
-14.8564605
-14.74311335
-14.67943057
-14.6017084
-14.49516474
-14.35317327
-14.2349481
-14.07318055
-13.8370427
-13.75663649
-13.80824183
-13.81340668
-13.81047208
-13.86874333
-13.85696324
-13.80828166
-13.79646481
-13.81340742
-13.80456389
-13.74411886
-13.68662171
-13.57679081
-13.52746296
-13.48986892
-13.46411873
-13.41477586
-13.35146139
-13.33084211
-13.25872636
-13.17266126
-13.18959865
-13.2668469
-13.37282521
-13.44497506
-13.6519748
-13.76993938
-13.87688624
-13.92926281
-13.96320779
-13.97796983
-13.98611438
-13.95142216
-13.82158675
-13.73531851
-13.6608907
-13.56584685
-13.43032526
-13.27797446
-13.14846723
-13.00510609
-12.8155276
-12.63197213
-12.59451414
-12.61725367
-12.66569849
-12.69728631
-12.76043334
-12.81771199
-12.76849793
-12.72809755
-12.76261506
-12.73986329
-12.69946748
-12.66199959
-12.590817
-12.4932268
-12.43014553
-12.36120513
-12.28644975
-12.19188884
-12.09809995
-12.0234187
-11.90335823
-11.96631423
-12.03149932
-12.09740045
-12.18601906
-12.29741691
-12.5034632
-12.62967704
-12.74418747
-12.90801962
-13.04839925
-13.15135621
-13.2315198
-13.30069842
-13.34630806
-13.37794303
-13.40075444
-13.39782495
-13.34923766
-13.38677138
-13.41841167
-13.39778666
-13.42356802
-13.53844789
-13.67700311
-13.78390744
-13.93364817
-14.15585475
-14.35164594
-14.49069303
-14.62684294
-14.7053204
-14.84679258
-14.96833628
-15.0262022
-15.07290809
-15.15379198
-15.24951514
-15.293316
-15.31632332
-15.293316
-15.24951514
-15.13969894
-15.13080242
-15.10781608
-15.18871331
-15.29930353
-15.39213732
-15.47385482
-15.56676675
-15.73262221
-15.92469053
-16.01780886
-16.09606022
-16.12813671
-16.19820075
-16.17212694
-16.16318539
-16.13114274
-16.07296476
-15.9597027
-15.83161388
-15.66642767
-15.54148144
-15.37577985
-15.27704422
-15.36171126
-15.43450738
-15.40254033
-15.434468
-15.45453424
-15.56159747
-15.6716762
-15.76171602
-15.78181356
-15.78181356
-15.84879395
-15.90390332
-15.97317707
-16.05216213
-16.0580937
-16.04915803
-16.02602926
-15.99697324
-15.92472703
-15.86068394
-15.79073734
-15.90390332
-16.1021079
-16.24750754
-16.34972742
-16.5072788
-16.63882146
-16.7494619
-16.89312532
-17.01893491
-17.12685614
-17.22580887
-17.29257614
-17.28433795
-17.33384991
-17.36310905
-17.31657423
-17.28131295
-17.18157489
-17.0789085
-16.90066882
-16.66428286
-16.48647115
-16.38715076
-16.26175498
-16.22372008
-16.12152612
-16.06038544
-16.05441505
-16.0253549
-16.02013665
-16.00598406
-16.02907101
-16.04694169
-16.07003413
-16.12817175
-16.16021391
-16.19823655
-16.3146037
-16.3146037
-16.25938034
-16.20638761
-16.14822703
-16.12211955
-16.11092593
-15.93578955
-15.74371067
-15.51761891
-15.36379761
-15.17229081
-14.98386817
-14.83931892
-14.75262038
-14.70079851
-14.64898894
-14.6260539
-14.64604346
-14.67789802
-14.69270717
-14.70453182
-14.71564994
-14.72083563
-14.75270036
-14.76676727
-14.7319531
-14.65715787
-14.64529655
-14.66010349
-14.7385929
-14.80524131
-14.65197369
-14.50470099
-14.33756259
-14.13508332
-13.97342495
-13.83250206
-13.71747845
-13.59660823
-13.58484107
-13.51339148
-13.41910968
-13.23510651
-13.0255002
-12.84767625
-12.66997809
-12.48139024
-12.33836712
-12.2386942
-12.12440554
-12.08410511
-12.05845895
-12.11045327
-12.21668755
-12.22181934
-12.14488807
-12.10240908
-12.17641271
-12.24238781
-12.25996318
-12.27462329
-12.37508854
-12.43815645
-12.48652796
-12.55768091
-12.64061469
-12.73237894
-12.78746929
-12.83080187
-12.85063886
-12.90209014
-12.94177773
-13.00424535
-13.07043431
-13.14179139
-13.08443819
-12.95799671
-12.80297688
-12.62235079
-12.43305856
-12.30985722
-12.20066994
-12.15526693
-12.11204719
-12.0637056
-11.99781347
-12.05492388
-12.19188444
-12.42056912
-12.63259307
-12.79043045
-13.00572721
-13.2300329
-13.46337493
-13.67336261
-13.84592508
-14.04442699
-14.21134863
-14.24902059
-14.28375816
-14.2601159
-14.20840819
-14.17148758
-14.08508763
-14.01646172
-13.97365965
-13.91019489
-13.82092
-13.754524
-13.66753675
-13.64176729
-13.71990468
-13.8202149
-13.9788673
-14.17234962
-14.36890038
-14.55675184
-14.75069627
-14.98265078
-14.95075212
-14.92998733
-14.93222879
-14.9640854
-14.95224657
-14.94630812
-14.91445414
-14.88555357
-14.84183654
-14.78405867
-14.74924247
-14.6714955
-14.59895894
-14.47169464
-14.31269804
-14.29273847
-14.34152337
-14.40510878
-14.46353257
-14.4923774
-14.65664855
-14.72256397
-14.68182566
-14.67589462
-14.67589462
-14.64702577
-14.60704755
-14.48276179
-14.38737687
-14.25435277
-14.13022365
-14.00024901
-13.90502715
-13.76711961
-13.56295143
-13.36778553
-13.31334658
-13.35677162
-13.4517712
-13.54973979
-13.61607802
-13.75984251
-13.84611981
-13.76793958
-13.74212003
-13.70155788
-13.67797461
-13.58585566
-13.53722944
-13.43930501
-13.33845278
-13.2633679
-13.14272616
-13.01332925
-12.88400058
-12.76354327
-12.70919892
-12.5858658
-12.48605922
-12.54327632
-12.60050614
-12.74437618
-12.83617801
-12.92212677
-12.92505058
-12.91327692
-12.96470214
-12.98454976
-12.93900731
-12.92504985
-12.85379398
-12.77371338
-12.6642913
-12.60996814
-12.54097982
-12.45512154
-12.34879098
-12.23445468
-12.11651476
-11.98176797
-12.06743413
-12.17073596
-12.27699441
-12.32537563
-12.385475
-12.36859144
-12.39718547
-12.3796009
-12.38547573
-12.41407161
-12.31946476
-12.23297875
-12.13626045
-12.04761955
-11.9363259
-11.80166881
-11.6707256
-11.5361981
-11.36444758
-11.26435317
-11.12784928
-11.06287388
-11.17382185
-11.27605444
-11.3534805
-11.44189837
-11.56175814
-11.57343294
-11.61873973
-11.67577173
-11.71892207
-11.71892207
-11.7218325
-11.68450248
-11.70716436
-11.73277669
-11.7495815
-11.7634757
-11.74589391
-11.75687783
-11.74806798
-11.68295055
-11.68295055
-11.82632332
-11.96099261
-12.09281454
-12.21074394
-12.2657232
-12.29138939
-12.31775816
-12.35809347
-12.3837687
-12.40357109
-12.40648896
-12.36322803
-12.33168179
-12.20852804
-12.16603816
-12.05982406
-11.9800262
-11.84243575
-11.69614439
-11.59593225
-11.50455792
-11.57839981
-11.65226121
-11.66688841
-11.65811945
-11.80074106
-11.80586493
-11.71733192
-11.64275489
-11.61133151
-11.56013014
-11.46000544
-11.33142999
-11.22847969
-11.13722307
-11.0291931
-10.94380364
-10.87306433
-10.79286415
-10.70464204
-10.61354624
-10.57929515
-10.57055885
-10.57345781
-10.61644488
-10.63028483
-10.69806615
-10.85773943
-10.83220502
-10.8686507
-10.8686507
-10.88834553
-10.89418896
-10.83731158
-10.80303592
-10.75785652
-10.70100495
-10.61574754
-10.57276057
-10.45036607
-10.33095504
-10.25379219
-10.17444847
-10.10025746
-10.19629951
-10.26761673
-10.36444334
-10.46713511
-10.66678193
-10.73824607
-10.79804441
-10.78055947
-10.82063591
-10.81552963
-10.76744753
-10.74779854
-10.70258879
-10.69968788
-10.67126621
-10.66032419
-10.64284793
-10.59985715
-10.54813748
-10.48842673
-10.55327787
-10.64729397
-10.75808616
-10.92069441
-11.06953008
-11.3177456
-11.48578439
-11.58300927
-11.57715187
-11.64810252
-11.66494095
-11.72493168
-11.66494095
-11.6627295
-11.65465978
-11.6034892
-11.55449984
-11.47775631
-11.39808783
-11.38642028
-11.35498677
-11.22936466
-11.18408122
-11.33526042
-11.47771758
-11.58075827
-11.65753004
-11.7460051
-11.83745901
-11.87768385
-11.90843864
-11.99408152
-12.0394967
-12.00507545
-12.02263518
-11.93698399
-11.86820999
-11.77969637
-11.73653653
-11.6904733
-11.66195433
-11.63634855
-11.53984198
-11.4455783
-11.57424369
-11.68612828
-11.80027061
-11.91445973
-12.07481737
-12.21182699
-12.24627494
-12.16859805
-12.09168217
-12.04551998
-11.93717871
-11.81133279
-11.71988758
-11.6145852
-11.50641363
-11.36684881
-11.20472957
-11.07042187
-10.93617574
-10.78814184
-10.61392952
-10.5170252
-10.50829067
-10.58841568
-10.6452462
-10.69918714
-10.74725837
-10.85224529
-10.84059957
-10.74145717
-10.680974
-10.62413682
-10.5017219
-10.3706255
-10.26869905
-10.12604226
-9.975462045
-9.853297155
-9.753732095
-9.537967384
-9.378948246
-9.177928595
-9.045198255
-8.971214995
-8.994451241
-9.034310033
-9.048815649
-9.09160417
-9.196058205
-9.275170031
-9.241059408
-9.221464728
-9.221464728
-9.230165197
-9.21857768
-9.096683547
-9.026344594
-8.981408857
-8.930670777
-8.811795939
-8.695842199
-8.608208706
-8.569126582
-8.552488002
-8.574929578
-8.634343692
-8.716909103
-8.722713651
-8.774154256
-8.869825566
-8.90678616
-9.116349679
-9.249838729
-9.295539878
-9.301354453
-9.32164744
-9.344135778
-9.347062331
-9.33543248
-9.332506026
-9.272977743
-9.156876368
-9.08868046
-9.012533851
-8.927672246
-8.908094677
-8.91097923
-9.050201552
-9.166268065
-9.259887436
-9.381799597
-9.495779993
-9.555346672
-9.625830142
-9.688310641
-9.702111197
-9.705002309
-9.614190839
-9.521207704
-9.478365976
-9.370938747
-9.223621867
-9.031386064
-8.773307833
-8.456052396
-8.192569691
-7.963983671
-7.667578972
-7.489828052
-7.365595337
-7.187966488
-7.007535857
-6.861082953
-6.748575065
-6.646919668
-6.587818522
-6.522949543
-6.517174736
-6.517174736
-6.480421821
-6.424208811
-6.339899839
-6.252699652
-6.191465752
-6.140290338
-6.044487843
-5.987594926
-5.937202834
-5.898351938
-5.914892954
-6.032986352
-6.159017081
-6.272119198
-6.347776104
-6.477478071
-6.66635507
-6.885617146
-7.032077692
-7.192295565
-7.355443381
-7.471012413
-7.592361892
-7.640052348
-7.70220368
-7.70220368
-7.713745637
-7.696413307
-7.721721118
-7.695723122
-7.687786433
-7.67912071
-7.563496279
-7.4818576
-7.4818576
-7.487644361
-7.47319602
-7.464535335
-7.4818576
-7.496306228
-7.518727039
-7.546898993
-7.56353457
-7.524515014
-7.510065449
-7.450854113
-7.351917909
-7.278285824
-7.173605103
-7.080511396
-6.990308276
-6.910954847
-6.778230756
-6.547466721
-6.241156917
-5.894723104
-5.498151437
-5.121262661
-4.840916067
-4.551308881
-4.262542105
-4.018373956
-3.850367746
-3.724051905
-3.718302327
-3.740540075
-3.802268868
-3.880531691
-3.945127843
-4.024089673
-4.17270109
-4.352245657
-4.536864331
-4.766827326
-5.04214563
-5.289493681
-5.506017865
-5.801791953
-5.978925399
-6.083352742
-6.130854101
-6.223805469
-6.302323135
-6.411861537
-6.490445405
-6.569768235
-6.682272281
-6.795491742
-6.89645126
-6.944067893
-6.998197888
-7.051606732
-7.131023133
-7.18157437
-7.260974408
-7.345483741
-7.424223146
-7.481284779
-7.630814576
-7.794893716
-7.998097116
-8.190537879
-8.362792014
-8.450369223
-8.495240986
-8.569129479
-8.642301389
-8.710414145
-8.750279784
-8.787228401
-8.781422122
-8.769810562
-8.783575189
-8.865480746
-8.956098385
-9.046738616
-9.168615665
-9.262197198
-9.338397427
-9.445853025
-9.610683799
-9.789437591
-9.988620103
-10.17340867
-10.37572656
-10.49515473
-10.59785124
-10.78006079
-10.97987561
-11.17618498
-11.29593302
-11.43325336
-11.61598539
-11.92180291
-12.32763431
-12.74582126
-13.28316607
-13.79810791
-14.30826769
-14.79144747
-15.27196381
-15.77743144
-16.24311519
-16.71589482
-17.11413349
-17.5658293
-17.87183102
-18.05402144
-18.13916938
-18.1240955
-18.07364487
-17.99456111
-17.82145164
-17.58687388
-17.25210656
-16.92394342
-16.64044727
-16.28423982
-15.99345441
-15.74031606
-15.64732551
-15.50752451
-15.35969995
-15.19118978
-15.09250215
-14.96789888
-14.81227598
-14.63528122
-14.43331669
-14.2972853
-14.03134382
-13.81516569
-13.66252916
-13.55052069
-13.39219577
-13.18538148
-12.98977707
-12.76568829
-12.48753879
-12.23530991
-11.95255904
-11.73226758
-11.49245405
-11.38138373
-11.27039471
-11.20468941
-11.18497336
-11.15650518
-11.1280011
-11.12215304
-11.27620561
-11.3309983
-11.35366969
-11.21417959
-11.09740808
-10.97189734
-10.84934148
-10.70425063
-10.56726942
-10.37351968
-10.12024899
-9.856263002
-9.628831016
-9.407329235
-9.183082478
-9.075013829
-8.984366501
-8.84878404
-8.700950141
-8.593716045
-8.545912585
-8.519861171
-8.503186359
-8.525625035
-8.406878958
-8.274421727
-8.110150676
-8.00887342
-7.850502539
-7.729079509
-7.573727484
-7.381569721
-7.201062128
-7.023498366
-6.831611851
-6.580663791
-6.400460825
-6.310383291
-6.369490141
-6.481949204
-6.57779515
-6.687394252
-6.864831892
-7.082003154
-7.307934179
-7.606964503
-7.818706675
-7.962561917
-8.078297031
-8.177404433
-8.279454586
-8.344621963
-8.401081397
-8.412643302
-8.393092518
-8.393092518
-8.395243381
-8.435076698
-8.479946678
-8.528433492
-8.667512138
-8.749392111
-8.813909321
-8.762424804
-8.716752597
-8.682694461
-8.609552391
-8.482097301
-8.329337219
-8.185312957
-8.185312957
-8.100673821
-8.168690767
-8.171608084
-8.19402771
-8.213530231
-8.167961441
-8.09199944
-7.98711932
-7.82948552
-7.471049252
-7.213972615
-7.025568676
-6.97721646
-6.872603983
-6.804788207
-6.689424162
-6.568311956
-6.467381945
-6.371519483
-6.278580052
-6.154661111
-6.005553001
-5.924176387
-5.783800158
-5.575764038
-5.400930125
-5.268578669
-5.170783905
-5.013305845
-4.807702208
-4.515935514
-4.217847231
-3.842330382
-3.56744565
-3.342885483
-3.15780233
-2.922565555
-2.70171931
-2.474447801
-2.267293656
-2.074503868
-1.878163976
-1.681845428
-1.469050704
-1.256276246
-1.054273903
-0.853007388
-0.699708438
-0.504158516
-0.322255365
-0.15179317
0.010801687
0.189849913
0.329494804
0.488483951
0.594465837
0.644588252
0.723364825
0.768510564
0.858043532
0.905318865
0.905318865
0.860171593
0.810046785
0.757034635
0.689695981
0.664653827
0.616659165
0.675370303
0.723365541
0.812897535
0.958296537
0.961146686
0.913148603
0.966125677
0.999796916
0.957536546
0.92960393
0.935304899
1.072842367
1.19316843
1.400920408
1.577178127
1.706159491
1.879554146
1.991370508
2.073079851
2.10673056
2.073041868
1.949775672
1.848720576
1.695362358
1.519095529
1.362226629
1.196740883
1.014809298
0.791313533
0.581471903
0.326495321
0.105191529
-0.154793331
-0.445560823
-0.674777251
-0.94337681
-1.267905097
-1.570236991
-1.794485629
-2.004427559
-2.208691952
-2.433065939
-2.749954626
-3.097787985
-3.465112515
-3.852649691
-4.239639564
-4.607419429
-5.008459437
-5.373066592
-5.682443274
-5.991986272
-6.272919686
-6.543180273
-6.757297987
-6.999685774
-7.253729326
-7.49637991
-7.697253817
-7.863506859
-8.097832255
-8.343853948
-8.627001171
-8.90455263
-9.156218393
-9.431250461
-9.660746102
-9.873658811
-10.11511641
-10.42517305
-10.72973701
-11.054276
-11.35359372
-11.59914627
-11.8017449
-11.89908082
-11.97081453
-12.01692508
-12.04551998
-12.06825
-12.17372891
-12.24849116
-12.37749942
-12.49263775
-12.60194747
-12.72528837
-12.92875481
-13.13238726
-13.37961783
-13.61826664
-13.81657439
-13.99292473
-14.17752265
-14.34230696
-14.52424747
-14.65747249
-14.79372601
-14.8752515
-14.99976154
-15.0783746
-15.15626879
-15.18520607
-15.23419167
-15.1733156
-15.12434412
-15.14737157
-15.12733546
-15.13327969
-15.09616362
-14.99161971
-14.83228485
-14.673028
-14.45917762
-14.18791045
-13.80702863
-13.3811432
-12.86412495
-12.33428361
-11.7389446
-11.07917275
-10.30805156
-9.478517733
-8.634342243
-7.704578537
-6.815808022
-5.950992871
-5.133545175
-4.350220861
-3.508852879
-2.752844949
-2.049635003
-1.30807959
-0.558116272
0.186013224
0.93302494
1.652292647
2.368930031
3.052223801
3.710858291
4.291674347
4.81904883
5.315881741
5.827515465
6.336748646
6.823407644
7.404430993
8.005751879
8.659386558
9.390370487
10.25605645
11.14456348
12.02697458
12.89541064
13.73518432
14.52839506
15.17377494
15.80995569
16.41304339
17.03227353
17.6452664
18.24750873
18.88818767
19.54273798
20.17934564
20.84535632
21.57213421
22.25071239
22.97146632
23.73675891
24.44753788
25.1346852
25.81694127
26.46795645
27.15085618
27.85415757
28.51395311
29.2008412
29.91221954
30.60871444
31.29099833
31.97149317
32.64687181
33.31024695
33.97178893
34.70384887
35.48027948
36.2092118
36.98261542
37.73950139
38.41457921
39.06004732
39.67142373
40.21134031
40.75183107
41.11775265
41.43796275
41.68777063
41.86835301
41.91643751
41.91255692
41.71749261
41.4704087
41.22143493
40.85117063
40.49705405
40.20666254
40.00907711
39.85867658
39.6620927
39.5682245
39.45218737
39.30024359
39.0941634
38.91080244
38.67742046
38.5051287
38.32690285
38.18463646
38.02171149
38.01442876
38.04351674
38.18642601
38.35427558
38.57192585
38.77649182
38.89874143
39.02863699
39.06826877
39.04982005
38.96043382
38.81227598
38.67177405
38.51416053
38.37424117
38.26013838
38.22457835
38.15713536
38.11795502
38.06059922
38.0033365
38.01428422
37.96067292
37.89713103
37.84817616
37.80285949
37.76752056
37.78833709
37.75665838
37.7457969
37.7313337
37.70962065
37.69516451
37.69881403
37.67437415
37.65718915
37.67163789
37.60469883
37.53063259
37.50174474
37.47286897
37.50083566
37.46564004
37.44127564
37.43046008
37.43046008
37.36010375
37.38080669
37.39166285
37.39166285
37.42687148
37.43409756
37.4837385
37.5008835
37.49365096
37.46932616
37.44137125
37.43864354
37.43141791
37.43505454
37.42782836
37.43505364
37.38908027
37.36741892
37.38090313
37.39175931
37.38090313
37.37726913
37.36378558
37.377316
37.38090223
37.39438886
37.41964609
37.44759288
37.45386283
37.47100099
37.50260599
37.54773869
37.56489841
37.59289874
37.61371422
37.65531473
37.63362392
37.67254725
37.68344597
37.70515135
37.81117741
37.95999527
38.12278268
38.30147521
38.40832092
38.50896352
38.42025208
38.2850643
38.0291386
37.67177995
37.21352781
36.59018658
35.96921178
35.26354101
34.56045664
33.76927978
32.91882093
32.0764139
31.22161258
30.36452005
29.42518283
28.46596574
27.49357221
26.5169103
25.55164564
24.59091795
23.57028856
22.58547232
21.56837673
20.51933423
19.52761969
18.56007392
17.57693652
16.57893396
15.60099221
14.60397164
13.6320562
12.64656006
11.68824995
10.69024114
9.752175504
8.794286355
7.790388773
6.809135371
5.781607463
4.80124161
3.788542206
2.85018579
1.915445282
1.006259438
0.096642986
-0.849469699
-1.753539628
-2.693917721
-3.632852527
-4.575662308
-5.513951312
-6.427761987
-7.357661799
-8.28448389
-9.193130735
-10.0982882
-10.98633514
-11.89682797
-12.83680165
-13.79430992
-14.75874977
-15.7475414
-16.68209365
-17.62426687
-18.60690864
-19.58916715
-20.57822789
-21.58604055
-22.59165701
-23.57340947
-24.56648556
-25.60482071
-26.6674766
-27.70286626
-28.79234968
-29.94871319
-31.12449908
-32.3286207
-33.53862946
-34.71791517
-35.72878516
-36.65795506
-37.50635803
-38.31883007
-39.02796765
-39.51926158
-40.0000161
-40.43523788
-40.88842205
-41.22938418
-41.47174591
-41.70727965
-41.95527752
-42.11730506
-42.22651171
-42.33976285
-42.40086414
-42.468824
-42.52907167
-42.54753391
-42.53195914
-42.53195914
-42.45620423
-42.37277421
-42.31560531
-42.28555139
-42.21399269
-42.17629492
-42.15025332
-42.07106577
-41.95057891
-41.84857862
-41.78902599
-41.68056667
-41.6058214
-41.57614993
-41.47854519
-41.37825144
-41.26668564
-41.18191249
-41.12579392
-41.07350337
-41.01082929
-40.94821572
-40.91411589
-40.88757132
-40.89420599
-40.85726948
-40.84968411
-40.82693227
-40.77487778
-40.74558024
-40.70872633
-40.64169005
-40.60774716
-40.57382056
-40.6030427
-40.6106
-40.57382056
-40.50317145
-40.49937379
-40.45136871
-40.44477795
-40.43069981
-40.41657383
-40.39496676
-40.37615969
-40.29161806
-40.24376163
-40.23340749
-40.20340104
-40.21743278
-40.16306446
-40.14809949
-40.15182777
-40.12185737
-40.12185737
-40.13686622
-40.09661874
-40.07511355
-40.05639506
-40.08911788
-40.11157144
-40.08534248
-40.06756452
-40.09279237
-40.10401931
-40.08246123
-40.04219632
-40.02070829
-40.0459188
-40.01321671
-39.96178726
-39.97576834
-39.94304937
-39.91034604
-39.90286654
-39.85899474
-39.82633146
-39.8226209
-39.77880032
-39.75739471
-39.7797397
-39.7545766
-39.75828349
-39.71455317
-39.71825791
-39.69217998
-39.66981311
-39.68748825
-39.69864804
-39.66981311
-39.68378516
-39.70615563
-39.68101937
-39.68101937
-39.65589319
-39.69593192
-39.69217905
-39.66616027
-39.65219272
-39.6196775
-39.57598554
-39.43488922
-39.18217071
-38.88714253
-38.51457059
-38.02288974
-37.44962356
-36.82525221
-36.11900517
-35.36102471
-34.55184996
-33.74439216
-32.87453644
-32.00300813
-31.01178184
-30.05635162
-29.13876217
-28.23334755
-27.25336893
-26.29475038
-25.3709463
-24.46354503
-23.56267728
-22.66868754
-21.76199175
-20.90849157
-20.03009188
-19.14221562
-18.25904941
-17.33986418
-16.47153662
-15.62120778
-14.75737812
-13.91465957
-13.02281117
-12.16564619
-11.31418273
-10.47687505
-9.607676549
-8.715370851
-7.872907356
-7.021318381
-6.190013429
-5.307540181
-4.459333519
-3.617854708
-2.740597513
-1.886185415
-1.018587117
-0.209930057
0.615139306
1.465422692
2.288078365
3.0918363
3.919170478
4.758114787
5.584375578
6.394559135
7.231269231
8.049998856
8.89865461
9.731856185
10.53579461
11.36741643
12.21391321
13.08813156
13.95363681
14.79944988
15.63744711
16.47587884
17.35023805
18.22050504
19.05875834
19.92867216
20.80954015
21.72875568
22.62358552
23.48681981
24.39583321
25.28373914
26.17497475
26.96051752
27.67230049
28.35701017
28.9814661
29.49444094
29.93230059
30.31071879
30.60319665
30.8414451
31.01761564
31.16479993
31.29295617
31.37178553
31.34833483
31.36760238
31.37427772
31.35834595
31.33231774
31.30967742
31.29291175
31.29291175
31.3122124
31.2636121
31.27952784
31.28873128
31.30465126
31.32141902
31.30798664
31.32475499
31.32809108
31.37000387
31.38678329
31.37757026
31.28281708
31.27023481
31.22418958
31.19824357
31.14299718
31.08108436
31.07190109
31.06267355
31.0819273
31.06941686
31.07274395
31.07944365
31.076072
31.09200058
31.16728666
31.29126653
31.38015237
31.48507299
31.45566887
31.51528782
31.59345613
31.59006517
31.56655973
31.50686271
31.42453576
31.33227078
31.27023314
31.28699477
31.34650749
31.37000303
31.43883096
31.43210571
31.47829823
31.56736165
31.65901084
31.70192089
31.68508475
31.57654882
31.45891893
31.3405905
31.17385659
30.96145265
30.81121922
30.68790541
30.61378982
30.52561384
30.40843423
30.37940331
30.32462559
30.26239886
30.22096611
30.20438895
30.1952877
30.13727259
30.0917196
30.04952445
29.98501436
29.96931006
29.91392661
29.85857395
29.80736813
29.78840811
29.78840811
29.76200971
29.73561908
29.74222763
29.7290555
29.69361809
29.66147259
29.68701356
29.62601532
29.57824833
29.48195274
29.42439428
29.41780732
29.40794947
29.360286
29.2839307
29.1526206
28.98871858
28.82589995
28.57684753
28.36663689
28.11948205
27.8688553
27.5719435
27.20330705
26.79177645
26.32575818
25.76532639
25.2138705
24.64282671
23.99129703
23.30713045
22.55979174
21.77711183
20.98642974
20.17930444
19.52217429
18.83136869
18.05900149
17.3980941
16.75448655
16.14512828
15.55250974
14.99345328
14.42922264
13.79484459
13.1269113
12.44977614
11.75685954
11.10947703
10.43439316
9.763663349
9.063112251
8.397955326
7.770789364
7.217479676
6.69583484
6.183385095
5.673569741
5.229679292
4.687655268
4.171157893
3.601924237
3.05812219
2.523191984
1.937609791
1.340751927
0.759126114
0.182556122
-0.382519492
-0.976287111
-1.502802106
-2.096098624
-2.648043434
-3.152168061
-3.718983432
-4.266044695
-4.810636054
-5.33623801
-5.935023938
-6.526506298
-7.058800253
-7.619884723
-8.22147855
-8.789956195
-9.385457462
-10.003783
-10.63202571
-11.23308858
-11.81564541
-12.37672439
-12.95663492
-13.49369957
-14.11322155
-14.69958494
-15.29946242
-15.81913529
-16.28788544
-16.73160893
-17.16137513
-17.59213841
-17.98325772
-18.37448491
-18.70537132
-18.98385515
-19.23245756
-19.44879325
-19.57110285
-19.68741156
-19.8030375
-19.82662544
-19.82355581
-19.82052658
-19.79387047
-19.73148887
-19.69879375
-19.64859359
-19.62729097
-19.52009679
-19.49046756
-19.46084375
-19.40463447
-19.37273053
-19.31957143
-19.2899787
-19.29601808
-19.2687239
-19.16783964
-19.09355406
-19.03445584
-18.9928176
-18.95496695
-18.88985298
-18.80132125
-18.72495184
-18.641799
-18.55944913
-18.47104902
-18.3525057
-18.27629663
-18.18808217
-18.09691348
-18.00275579
-17.94930522
-17.91691506
-17.86951858
-17.77244928
-17.69349952
-17.70251408
-17.69046846
-17.63412041
-17.62511003
-17.58153737
-17.57252886
-17.57854726
-17.53721735
-17.49892542
-17.46661645
-17.48386576
-17.46060101
-17.42531124
-17.38704282
-17.34575634
-17.31952404
-17.26925919
-17.1987607
-17.12904524
-17.03837015
-16.94773901
-16.87438391
-16.81602201
-16.77787859
-16.79284148
-16.74271869
-16.67245724
-16.63132871
-16.57300153
-16.53189354
-16.47062472
-16.36608427
-16.30787716
-16.27877971
-16.2355176
-16.22059777
-16.20567907
-16.17362954
-16.13857901
-16.10654035
-16.07150093
-16.03350258
-16.01041437
-15.969424
-15.93737304
-15.91951215
-15.90757921
-15.84650388
-15.82564881
-15.79366017
-15.79144887
-15.76538783
-15.6983948
-15.65450813
-15.59871609
-15.58163443
-15.56676303
-15.49691705
-15.453783
-15.48276148
-15.48276148
-15.48276148
-15.47976505
-15.46190483
-15.45299461
-15.43588564
-15.44700267
-15.41802919
-15.38831098
-15.35639039
-15.37124669
-15.36829124
-15.31852506
-15.34153515
-15.3185258
-15.28657578
-15.21383114
-15.16780286
-15.22867734
-15.18788213
-15.07734953
-14.97871472
-14.89789713
-14.80822672
-14.67196413
-14.53060502
-14.35752394
-14.12920372
-13.86643138
-13.52660037
-13.05268465
-12.55028334
-12.0093494
-11.43224135
-10.83951524
-10.23050786
-9.67134663
-9.104416989
-8.543455977
-8.003579254
-7.481739135
-7.00236499
-6.469405912
-5.934869126
-5.414514538
-4.906087139
-4.387261343
-3.85733204
-3.370098242
-2.851530324
-2.313838547
-1.81790259
-1.308495809
-0.756935075
-0.241960796
0.275159025
0.828821667
1.388300855
1.931412585
2.466824673
2.99594543
3.519611772
4.047191317
4.552090569
5.079622799
5.610489461
6.159114329
6.699659654
7.24294964
7.781871296
8.324366693
8.858884605
9.362985324
9.870750238
10.39892406
10.93968074
11.46463708
11.9788782
12.51165393
13.05067979
13.54815957
14.09247615
14.64991575
15.15904836
15.6701595
16.15347474
16.68132505
17.15216989
17.65579151
18.14423098
18.66652323
19.16013541
19.65522966
20.17246094
20.6562016
21.09004013
21.52204515
21.99783063
22.64507269
23.1613633
23.6428535
24.10805417
24.56237498
25.04363674
25.48633461
25.90599682
26.27680224
26.59192561
26.87340807
27.07431163
27.17165244
27.22155109
27.18690173
27.10803058
27.01390111
26.94478399
26.863654
26.79224501
26.72649626
26.68242944
26.65440729
26.65759594
26.63276785
26.56711097
26.56711097
26.54548883
26.52064261
26.52064261
26.54306785
26.552668
26.552668
26.51826538
26.49665164
26.43103018
26.39021563
26.34063864
26.2599358
26.16972061
26.09472085
26.02932607
25.9584315
25.84378809
25.76899657
25.6505319
25.57906315
25.51399431
25.42989945
25.33081179
25.24449183
25.17007173
25.08701219
25.01981682
24.97633949
24.92106182
24.85316059
24.80425839
24.71115455
24.63705582
24.58426813
24.50711336
24.46698748
24.40876329
24.34113978
24.29556359
24.23666809
24.15660094
24.11970889
24.11346434
24.09227611
24.04287771
24.01779007
23.99349831
23.96293157
23.93237208
23.92609432
23.91117135
23.93627977
23.94255803
23.87833939
23.80783984
23.7742029
23.78283927
23.82590681
23.87447417
23.92617737
23.93245435
23.95673461
23.96613244
23.91753066
23.86583091
23.77424359
23.63658814
23.44128912
23.22837258
22.98466999
22.67228817
22.38153122
22.04886048
21.69308543
21.27513257
20.82847895
20.38853724
19.97418507
19.60576766
19.16999
18.79660185
18.41875368
18.02666801
17.65048529
17.26307023
16.8682477
16.53773803
16.19362828
15.89333553
15.59420035
15.30664932
14.99651767
14.70089847
14.42639398
14.14631043
13.84590663
13.61809273
13.33601498
13.09471919
12.81324554
12.56657632
12.30917622
12.06298568
11.76873129
11.50333077
11.21261198
10.909763
10.59411705
10.31517605
10.03432184
9.727532621
9.463897808
9.188801606
8.885688146
8.639318954
8.370642004
8.081924052
7.807871723
7.550595813
7.333890199
7.119471907
6.885710206
6.628957351
6.378112018
6.1388929
5.894777104
5.658634244
5.416862687
5.180948801
4.964537129
4.779119073
4.531922142
4.268272514
4.010464922
3.766409463
3.510925861
3.203143713
2.894731216
2.567041444
2.245215516
1.976461087
1.69702968
1.394681189
1.15397849
0.927623385
0.734951686
0.539400463
0.424831328
0.341005007
0.29088476
0.285184474
0.268009148
0.309541955
0.38185413
0.47138056
0.600314622
0.720625153
0.835238755
0.927661348
1.053720189
1.140372312
1.193391216
1.285786537
1.347398633
1.425507776
1.500731585
1.526503625
1.582381846
1.621763022
1.652592142
1.666923532
1.719916627
1.739950633
1.773632749
1.82092575
1.879663783
1.924070273
1.954904472
2.005776984
2.059540649
2.070985754
2.093191069
2.101784748
2.154829248
2.154829248
2.185629918
2.227915484
2.28955921
2.306025649
2.325382363
2.378434245
2.409239705
2.448679597
2.490973091
2.502421629
2.527524888
2.578417528
2.620715262
2.626459456
2.629350203
2.618585931
2.593481605
2.599187676
2.58271764
2.560503898
2.529656934
2.55476072
2.576974363
2.594167709
2.554723441
2.54898029
2.563319935
2.569063151
2.569063151
2.597743054
2.614935965
2.656512228
2.667999539
2.654381402
2.642894218
2.625662924
2.577621744
2.564004589
2.549664936
2.549664936
2.532472188
2.535362721
2.529619656
2.50668421
2.465074815
2.437121128
2.445716135
2.440696042
2.429970612
2.447199299
2.458647459
2.46724332
2.450051652
2.444308959
2.43856629
2.430693906
2.427840877
2.377677289
2.332535204
2.265870891
2.201376309
2.159091493
2.147645741
2.130458638
2.124717224
2.129736212
2.126884496
2.182781681
2.224344694
2.258036751
2.316828964
2.381366737
2.463060439
2.560581324
2.644454323
2.714714183
2.807195234
2.871719316
2.921902927
2.99430955
3.106221389
3.210228687
3.338644117
3.5488883
3.781419846
4.025479659
4.275365383
4.538978728
4.855885153
5.190224276
5.521839535
5.814030847
6.137367968
6.469543582
6.801210681
7.141761907
7.528098945
7.858389527
8.186025673
8.556658986
8.901575336
9.204740635
9.513945044
9.831451026
10.192191
10.55623859
10.89738349
11.20827721
11.56189484
11.90127953
12.25283131
12.59971209
12.97790628
13.40307804
13.76264301
14.09988041
14.50417427
14.88250854
15.192513
15.43606693
15.69478668
15.92178666
16.12594185
16.30718541
16.52596928
16.74793763
16.97020549
17.21899004
17.51763253
17.89353547
18.2966481
18.74531591
19.15346113
19.54209276
19.88979382
20.19930485
20.50712068
20.85389534
21.1983733
21.56449306
21.97476228
22.38235766
22.77639594
23.19650081
23.56245147
23.95133494
24.34064377
24.66335636
25.00271138
25.34296438
25.68421921
26.0200688
26.37846973
26.70667507
27.01415916
27.36603542
27.69718776
28.05776322
28.4456077
28.81852887
29.18290901
29.5420366
29.81902093
30.02560702
30.2068983
30.35619657
30.5539407
30.73294517
30.87637089
31.03003236
31.16049371
31.34063914
31.45473526
31.57320808
31.63290303
31.75835039
31.84343272
31.99868919
32.15084301
32.3159749
32.46866139
32.65134257
32.79438453
32.97773493
33.09821501
33.19828744
33.2650651
33.37815929
33.46566172
33.51979157
33.62381808
33.69439581
33.76845958
33.82881769
33.95392286
34.1025666
34.21075193
34.31907631
34.47878343
34.66489477
34.88634624
35.1592264
35.43302506
35.76332368
36.03210532
36.29204751
36.559954
36.7724638
36.96135531
37.03486312
37.05909554
37.08333571
37.14351768
37.1956382
37.30447751
37.40993458
37.59323588
37.7705956
37.91933144
38.11114422
38.19217766
38.2961502
38.35000878
38.39935077
38.43499668
38.52741835
38.62453045
38.71719554
38.79983926
38.86422726
38.92217783
38.97650996
39.02628514
39.08441743
39.13054692
39.18871633
39.22843832
39.28300616
39.27927551
39.33014962
39.3736874
39.40239957
39.46079538
39.533181
39.5731488
39.6205394
39.5991828
39.5731488
39.5628955
39.50436473
39.50067142
39.44593238
39.46079445
39.49323526
39.56565471
39.61580139
39.62699983
39.60840308
39.6623318
39.6948671
39.79266585
39.87658974
39.98962422
40.0625691
40.08779511
40.07374051
40.03348075
39.93162193
39.7860883
39.56737811
39.28550541
39.00016562
38.60225191
38.12451609
37.56493998
36.92526275
36.3219812
35.69956176
35.04431365
34.39432585
33.73212027
33.03821836
32.37007242
31.61428635
30.90129277
30.1737018
29.39965943
28.62246138
27.83155063
27.02784734
26.24264941
25.38816696
24.57904493
23.74854526
22.84943864
22.11385571
21.36360624
20.57821106
19.86001234
19.1419935
18.51017279
17.90926629
17.29837002
16.67231893
16.14148679
15.52509656
14.84677184
14.21121417
13.54280531
12.88437674
12.22180322
11.5579378
10.92485862
10.24724987
9.60307202
8.94199959
8.299481717
7.626920522
6.986460929
6.282039275
5.533940099
4.750143301
3.919853896
3.205126382
2.577656873
2.012128544
1.527721593
1.007624005
0.46184551
-0.060977761
-0.656881854
-1.233510841
-1.843948225
-2.526974313
-3.182387612
-3.885595371
-4.56140982
-5.283118192
-6.064740282
-6.866977969
-7.741393411
-8.62919464
-9.524213463
-10.45871515
-11.33902516
-12.19935173
-12.99633194
-13.91391656
-14.60708974
-15.12206429
-15.60708381
-16.15365146
-16.58810833
-16.91572602
-17.15843234
-17.29866857
-17.45924583
-17.62072298
-17.74100717
-17.86740106
-18.01422234
-18.1520882
-18.3172381
-18.4500571
-18.63891091
-18.81360304
-19.0180155
-19.21052762
-19.38505631
-19.60764555
-19.82751391
-19.91357444
-19.90747147
-19.86023546
-19.80311895
-19.83280601
-19.8685595
-19.8418961
-19.85635877
-19.88605503
-19.97594767
-20.10707938
-20.27343636
-20.45834272
-20.68859227
-20.86249463
-21.02430459
-21.27617707
-21.5346501
-21.77815609
-22.04601539
-22.38406246
-22.64455974
-22.82315759
-22.94210594
-22.99344566
-23.00512722
-22.96855629
-22.86203816
-22.72841102
-22.56466688
-22.34613671
-22.08078397
-21.99887805
-22.02900322
-22.1503476
-22.30432046
-22.4646314
-22.68878602
-22.9498631
-23.23249085
-23.48526428
-23.75965345
-24.0785231
-24.31172284
-24.37615947
-24.37928895
-24.32977918
-24.27399469
-24.19465391
-24.03774263
-23.88102278
-23.71585921
-23.48058219
-23.25511166
-23.02688325
-22.82002308
-22.46228624
-22.31434097
-22.28415542
-22.31742221
-22.32978654
-22.38163734
-22.49629643
-22.72981338
-22.88831118
-22.99175428
-22.99489121
-23.01355095
-23.05868206
-23.04389819
-22.99877203
-22.970746
-22.88286711
-22.72206876
-22.58236418
-22.39400892
-22.2399776
-22.13709753
-21.92001014
-21.75491656
-21.71867242
-21.87217755
-22.01346937
-22.15568091
-22.3042384
-22.58865888
-22.86744097
-23.0471165
-23.13898655
-23.2176465
-23.3002829
-23.31588125
-23.27608265
-23.21528989
-23.15373961
-23.04472163
-22.87436911
-22.70731917
-22.53430203
-22.36536432
-22.14173058
-22.00264682
-21.90919471
-21.99027027
-22.15334017
-22.39556823
-22.61652345
-22.97152777
-23.244855
-23.50080088
-23.72669237
-23.82140354
-23.84566295
-23.87620195
-23.85742082
-23.84566374
-23.80341939
-23.70560891
-23.59302659
-23.4375859
-23.26673339
-23.10857581
-22.86818251
-22.70736032
-22.70118206
-22.7314588
-22.74699147
-22.76561639
-22.74694953
-22.72597906
-22.67474014
-22.59018004
-22.48165318
-22.41813172
-22.30353783
-22.16117606
-21.95560498
-21.76268656
-21.60312724
-21.3922327
-21.13095505
-20.86094718
-20.50802986
-20.0072411
-19.63495424
-19.31135465
-19.03533695
-18.75753008
-18.40619693
-18.09095364
-17.79962059
-17.50350326
-17.20412879
-16.91195019
-16.5993256
-16.31927749
-15.98147833
-15.62941206
-15.31281396
-14.97372153
-14.63814957
-14.23655444
-13.79294193
-13.27508251
-12.73187231
-12.06164545
-11.42743488
-10.89380095
-10.50604934
-10.13333583
-9.769769334
-9.412377601
-9.140246724
-8.932861693
-8.788608964
-8.646602311
-8.530700261
-8.386601629
-8.288172136
-8.183240663
-8.021923256
-7.945988654
-7.886716394
-7.751515408
-7.599030187
-7.384483736
-7.305751389
-6.993216896
-6.711881375
-6.523675453
-6.355038516
-6.23973976
-6.136007994
-6.009256023
-5.896934962
-5.798309881
-5.682403689
-5.586679062
-5.549951762
-5.454249425
-5.380888941
-5.274413857
-5.147850745
-5.086009177
-5.007618276
-4.960169142
-4.909137865
-4.94292896
-4.914897189
-4.855937624
-4.791225613
-4.768919416
-4.791187521
-4.762436905
-4.725795338
-4.694912456
-4.67840406
-4.683436374
-4.67196048
-4.711458612
-4.753132957
-4.829319673
-4.955821313
-5.147087783
-5.332649359
-5.532621163
-5.814047405
-6.103524531
-6.401799868
-6.734148512
-7.089086726
-7.289048307
-7.475378193
-7.723213602
-7.986389598
-8.187501034
-8.399583515
-8.61754651
-8.807410493
-8.957479583
-9.096682097
-9.258459352
-9.482022686
-9.723156796
-10.03870181
-10.35667922
-10.701236
-11.09214376
-11.47775923
-11.82659114
-12.14069034
-12.59310881
-12.85449626
-13.06762495
-13.15661868
-13.25739602
-13.32658201
-13.41274078
-13.43555475
-13.43852373
-13.47314099
-13.44368125
-13.39801416
-13.36344674
-13.30014573
-13.29132202
-13.1846378
-13.2766028
-13.39438161
-13.43121843
-13.48568406
-13.70675944
-13.8940649
-14.01806578
-14.28912886
-14.54348123
-14.63080445
-14.71521601
-14.73301356
-14.77969513
-14.81152924
-14.83153582
-14.79965951
-14.74782645
-14.69600572
-14.6900743
-14.70488427
-14.60347355
-14.62420715
-14.71380169
-14.81530223
-14.95983536
-15.10147569
-15.28180994
-15.4823676
-15.78505108
-16.02931021
-16.17540807
-16.25969815
-16.32984935
-16.37689455
-16.37388475
-16.37388475
-16.3238708
-16.25969889
-16.20674561
-16.1336329
-16.04939651
-15.99721166
-15.9443291
-15.77533941
-15.74331927
-15.79239784
-15.82738776
-15.85045493
-15.90556476
-16.01583131
-16.23429127
-16.37681766
-16.44102807
-16.45521122
-16.47240819
-16.49630291
-16.52246038
-16.49031925
-16.47910457
-16.44399933
-16.34173012
-16.25368369
-16.16939618
-16.11120772
-15.90777879
-15.84077883
-15.79089885
-15.81767406
-15.91370608
-16.00085051
-16.07684127
-16.2543193
-16.44091083
-16.54620514
-16.59627647
-16.63664476
-16.70391773
-16.78319947
-16.79816279
-16.78696974
-16.76601503
-16.71887407
-16.69868056
-16.64933602
-16.50958177
-16.43045167
-16.39832578
-16.22368577
-16.06339567
-16.14166498
-16.22890863
-16.29231834
-16.31840884
-16.44681307
-16.58350876
-16.66797601
-16.66500055
-16.71732461
-16.71434913
-16.70835867
-16.7225623
-16.72779937
-16.68741186
-16.64628012
-16.57898851
-16.48263135
-16.35717419
-16.28103596
-16.15274104
-16.07743308
-16.13260552
-16.23476569
-16.33325626
-16.45568693
-16.61855867
-16.8317025
-16.96942898
-17.05704927
-17.10125286
-17.12224495
-17.16272511
-17.14848822
-17.09004101
-17.08479386
-17.06758187
-17.01818067
-16.96875282
-16.88641443
-16.82503194
-16.7554544
-16.58053162
-16.52523268
-16.61562283
-16.75918522
-16.91409486
-17.06010957
-17.30598996
-17.55219957
-17.70478452
-17.81007804
-17.94251249
-18.02233207
-18.09011506
-18.09918898
-18.13085304
-18.17760003
-18.19567826
-18.17456066
-18.08339902
-18.0480269
-17.97722417
-17.87410663
-17.78006736
-17.76506391
-17.85003367
-17.95916843
-18.0382363
-18.11733972
-18.33825157
-18.4944843
-18.60101732
-18.63353622
-18.69855111
-18.74244269
-18.76587834
-18.72502973
-18.65775882
-18.53988842
-18.47797868
-18.31267466
-18.14752908
-18.0156608
-17.92154649
-17.78386035
-17.67559052
-17.65832292
-17.76131569
-17.80569023
-17.89974303
-17.95545527
-18.13549386
-18.1920415
-18.21540203
-18.26893385
-18.32476364
-18.39266519
-18.41304849
-18.43643811
-18.40700081
-18.42438207
-18.35642879
-18.31267541
-18.2628912
-18.18596157
-18.13017629
-18.05406438
-18.06009906
-18.18672146
-18.36323461
-18.50742816
-18.5988138
-18.84989603
-19.06573039
-19.20746891
-19.31671103
-19.44726279
-19.55436834
-19.63798223
-19.75970905
-19.78329057
-19.80077671
-19.76499889
-19.68131953
-19.56501523
-19.43735047
-19.2711381
-19.07554071
-18.94223107
-18.87712207
-18.87712207
-18.94753385
-19.06569099
-19.18091437
-19.37663809
-19.57263752
-19.57868666
-19.61365647
-19.72394044
-19.80990455
-19.79540576
-19.81673003
-19.78171582
-19.71320388
-19.64472052
-19.57630666
-19.44863299
-19.33930188
-19.24445189
-19.06934876
-18.95042572
-18.95649208
-19.07771033
-19.15500552
-19.27407585
-19.4016116
-19.61813249
-19.77864477
-19.92408076
-20.03987945
-20.2008212
-20.30847792
-20.35888904
-20.41543848
-20.4482834
-20.45440758
-20.43068499
-20.38252035
-20.2985116
-20.23896682
-20.20612587
-20.07794614
-20.05047806
-20.1069154
-20.2022788
-20.27708057
-20.36338781
-20.49180389
-20.69838033
-20.78797379
-20.82398865
-20.8362668
-20.8270376
-20.791022
-20.7496515
-20.65703436
-20.56138941
-20.49561765
-20.3763593
-20.25719307
-20.14426985
-20.058084
-19.85538867
-19.68031017
-19.6362074
-19.64532585
-19.62406397
-19.60885593
-19.66513636
-19.63850617
-19.694797
-19.69177021
-19.6233363
-19.60280338
-19.54956881
-19.48724177
-19.40141038
-19.22380523
-19.01081971
-18.83668536
-18.63626322
-18.36515589
-18.04998689
-17.79706913
-17.5445085
-17.25179084
-17.14085454
-17.07716278
-16.9655757
-16.91918002
-16.927441
-16.9506388
-17.08169419
-17.12590362
-17.10566645
-17.02700403
-17.01504316
-16.93264481
-16.82713746
-16.70443069
-16.66928433
-16.52876255
-16.3629567
-16.2055217
-16.10634355
-15.97816166
-15.78904261
-15.70420064
-15.69231982
-15.64918417
-15.6700204
-15.75109761
-15.85902734
-15.97223247
-16.1317362
-16.18989118
-16.25404029
-16.26298521
-16.32117973
-16.35626283
-16.35626283
-16.30625264
-16.27715544
-16.23017372
-16.11310422
-16.00578885
-15.93349998
-15.82031739
-15.61647068
-15.60455628
-15.57256291
-15.58072808
-15.58968322
-15.62763687
-15.69460591
-15.79057955
-15.91267537
-16.06094068
-16.10194987
-16.11092742
-16.09601699
-16.07588723
-16.09079615
-16.12287252
-16.06101968
-15.97384903
-15.90157242
-15.82339697
-15.71548621
-15.61359055
-15.514703
-15.45670177
-15.46856898
-15.44850213
-15.48047626
-15.55927049
-15.66634808
-15.82335826
-15.98641991
-16.18692228
-16.36449883
-16.50188938
-16.61621777
-16.70966577
-16.72089391
-16.77922656
-16.83757712
-16.7904588
-16.7904588
-16.66182628
-16.52507505
-16.3876681
-16.20409493
-16.13699466
-16.16907777
-16.22724449
-16.27723378
-16.27426506
-16.3652908
-16.47953851
-16.50343486
-16.5796603
-16.69927127
-16.79502221
-16.92374504
-17.08475265
-17.21968211
-17.33444712
-17.49581351
-17.67462987
-17.83558108
-17.99440072
-18.16468083
-18.3147523
-18.46567583
-18.71957064
-18.9822048
-19.33478877
-19.61131245
-19.79842994
-20.01322446
-20.20697299
-20.37724784
-20.4551758
-20.60506145
-20.70918354
-20.81642594
-20.90608958
-20.95132839
-20.92756783
-20.94213275
-20.98738246
-21.01729875
-21.01420527
-21.00805917
-21.00191331
-20.99886005
-20.95360763
-20.97737155
-20.9742789
-20.99190067
-21.02491227
-21.00036749
-20.98197076
-21.01803224
-21.08708714
-21.15006211
-21.2099663
-21.26451276
-21.34906211
-21.40059866
-21.47603927
-21.57844411
-21.62928536
-21.67781388
-21.65626581
-21.77962531
-21.77655654
-21.73106247
-21.61080971
-21.42141332
-21.24070052
-21.09323575
-20.9344437
-20.87465021
-20.75741
-20.64334645
-20.59819978
-20.51788663
-20.56223772
-20.60428865
-20.65865473
-20.65560918
-20.73294794
-20.73599505
-20.75667702
-20.80723627
-20.94213122
-21.04644598
-21.12089071
-21.2676084
-21.36370621
-21.36064623
-21.27682422
-21.02495063
-20.79418903
-20.66551835
-20.46815349
-20.23823403
-19.99110547
-19.69112211
-19.35299225
-19.03296484
-18.72563018
-18.43927975
-18.07124767
-17.7566042
-17.37796138
-17.01432564
-16.72767897
-16.49673764
-16.30114487
-16.07371382
-15.92247483
-15.85843246
-15.6612172
-15.39438146
-15.26664596
-15.16201719
-15.06334314
-14.97364294
-14.87210733
-14.78763489
-14.6802546
-14.58772907
-14.46639721
-14.35399608
-14.27634789
-14.21577782
-14.13230044
-14.08653785
-14.04297778
-14.00827624
-13.97945406
-13.91598771
-13.96469192
-13.87836982
-13.66823844
-13.5296876
-13.4258668
-13.34192844
-13.21535418
-13.09473684
-12.954331
-12.81622537
-12.6730157
-12.43819459
-12.32965401
-12.29519441
-12.28053316
-12.37216956
-12.4924815
-12.64439109
-12.82499394
-12.94548074
-13.10940686
-13.27929903
-13.48982841
-13.54434571
-13.52742245
-13.53258114
-13.51784715
-13.49205564
-13.39485279
-13.34333727
-13.30065721
-13.20868312
-13.08806833
-12.96751254
-12.86170874
-12.72439407
-12.60915204
-12.59447305
-12.64073213
-12.79783426
-12.93593049
-13.03295067
-13.2226949
-13.4700184
-13.6365281
-13.73160117
-13.78617433
-13.82084256
-13.8326599
-13.69698522
-13.67046957
-13.58718856
-13.48924288
-13.45169314
-13.417118
-13.34278964
-13.30893371
-13.32365489
-13.37223702
-13.30893371
-13.36340994
-13.50182436
-13.57401314
-13.65208903
-13.64622316
-13.66096514
-13.62925282
-13.57768674
-13.60423104
-13.65287028
-13.69932941
-13.64993768
-13.58362902
-13.50330925
-13.4856465
-13.40758614
-13.3472024
-13.28980163
-13.23830847
-13.26700143
-13.12649726
-13.09782078
-13.21547409
-13.28464888
-13.31920503
-13.35380512
-13.47158264
-13.4774825
-13.50620395
-13.4487645
-13.37442636
-13.34868854
-13.2508018
-13.12431383
-13.03240593
-12.96037857
-12.84280819
-12.67683662
-12.50805408
-12.36505517
-12.20160639
-12.02947749
-11.83478517
-11.80330116
-11.79743983
-11.82084858
-11.83548473
-11.87574734
-11.94673623
-12.02947676
-11.97237102
-11.96355347
-11.97819731
-11.91523854
-11.85229437
-11.8149459
-11.74395247
-11.65031824
-11.57572044
-11.47047167
-11.36452502
-11.2819823
-11.18195456
-11.02284135
-10.9659393
-11.01118893
-11.13086898
-11.24257823
-11.37622965
-11.5961991
-11.77903793
-11.97372911
-12.15095255
-12.28286841
-12.4346163
-12.53436485
-12.59159268
-12.66569629
-12.73175777
-12.76039149
-12.81470864
-12.83746716
-12.86319049
-12.90583444
-12.98665993
-13.0844029
-13.24846054
-13.43833449
-13.60775405
-13.77213017
-13.94472668
-14.18101376
-14.44638693
-14.61953742
-14.73282027
-14.9387591
-15.08337543
-15.18800384
-15.27484069
-15.29264553
-15.34165621
-15.41070027
-15.43967273
-15.45678202
-15.55788992
-15.60771291
-15.59658721
-15.67467543
-15.79970245
-16.06410519
-16.3989962
-16.63802986
-16.92156208
-17.20548283
-17.48987971
-17.63938106
-17.7656633
-17.90034062
-18.00275353
-18.03511952
-18.08559824
-18.1858402
-18.1858402
-18.20619918
-18.22956085
-18.23788191
-18.26424949
-18.30574938
-18.29142216
-18.27933626
-18.35854921
-18.43856027
-18.52389734
-18.69546244
-18.83086397
-19.04365893
-19.20666271
-19.23016302
-19.30757008
-19.3606858
-19.39033159
-19.36072604
-19.30757084
-19.22714566
-19.09672966
-18.96412551
-18.80135908
-18.69169186
-18.58891114
-18.50959199
-18.42426204
-18.35330555
-18.35330555
-18.44765318
-18.49524705
-18.58967281
-18.84375257
-18.98003794
-19.04518714
-19.0300329
-19.05656396
-19.06569023
-19.0687054
-18.97172066
-18.92097927
-18.81729539
-18.6781337
-18.52173333
-18.38281293
-18.20555984
-18.03224305
-17.88844194
-17.68308722
-17.61242937
-17.62969256
-17.60868132
-17.65301813
-17.73494274
-17.91399762
-18.09623235
-18.16708309
-18.19124013
-18.22368093
-18.27117312
-18.18292055
-18.10302799
-17.99983693
-17.94111453
-17.84101242
-17.67403454
-17.51250985
-17.38939036
-17.28959376
-17.18762318
-17.05573751
-17.05347211
-17.10892538
-17.18535542
-17.27383429
-17.39990214
-17.56961627
-17.56961627
-17.54630148
-17.54929031
-17.54403003
-17.45315106
-17.3353257
-17.2063188
-17.11560603
-16.96053046
-16.84075433
-16.70014612
-16.53050621
-16.34980803
-16.1551144
-15.86676918
-15.63383338
-15.60187486
-15.57508856
-15.52901983
-15.51190456
-15.49183351
-15.48887634
-15.36998845
-15.27420963
-15.1695771
-15.02199022
-14.86852971
-14.69742141
-14.49465432
-14.37039234
-14.19747425
-14.0187737
-13.753898
-13.46282923
-13.16988899
-12.75906602
-12.45228233
-12.22357002
-12.08659317
-11.94382121
-11.80034889
-11.79452567
-11.74845276
-11.70894609
-11.5948809
-11.44647198
-11.34053501
-11.20105128
-11.06163475
-10.91574397
-10.75313841
-10.6365102
-10.47768642
-10.30731925
-10.14866341
-9.995178969
-9.865022582
-9.660826743
-9.485068765
-9.37471264
-9.334777074
-9.354378092
-9.366008576
-9.414652802
-9.491618469
-9.664450546
-9.607754998
-9.6106453
-9.64479254
-9.585248678
-9.471970457
-9.341284737
-9.236055605
-9.11200045
-8.98725746
-8.879978901
-8.766925664
-8.673433287
-8.591569863
-8.4677318
-8.451058527
-8.547377722
-8.6017149
-8.680697743
-8.811142214
-8.975715515
-9.105534007
-9.227431176
-9.301467669
-9.31017012
-9.304355398
-9.327574948
-9.293459224
-9.262234207
-9.231011965
-9.202717836
-9.109152009
-8.98225576
-8.919901265
-8.84886667
-8.811911899
-8.783650557
-8.890939339
-9.027230037
-9.180238547
-9.381258797
-9.537350083
-9.665180687
-9.835208975
-9.979897939
-10.11299501
-10.14426085
-10.22942712
-10.34879954
-10.45368849
-10.51632955
-10.56224608
-10.58482004
-10.62707418
-10.65549172
-10.70726821
-10.59355675
-10.61903313
-10.62413609
-10.72107439
-10.86400596
-10.9756136
-11.10403003
-11.24125874
-11.38146044
-11.44720637
-11.57292485
-11.68993063
-11.7813659
-11.87283161
-11.83256871
-11.76673264
-11.63801648
-11.46403272
-11.28941987
-11.10980183
-10.8508138
-10.58547796
-10.31747497
-10.06714321
-9.760322618
-9.63827548
-9.495929579
-9.302851657
-9.161337139
-9.051082703
-8.923475359
-8.773420158
-8.656748101
-8.532158098
-8.382258745
-8.251998277
-8.081979752
-7.93516628
-7.833202876
-7.762365528
-7.672023346
-7.583885235
-7.496455036
-7.513050391
-7.504388914
-7.47330726
-7.422032561
-7.489940017
-7.611333099
-7.701662365
-7.768884698
-7.918516028
-8.047976445
-8.138400986
-8.245509002
-8.321500364
-8.375075248
-8.425738281
-8.431538383
-8.403305426
-8.335247355
-8.247657608
-8.117403876
-7.970578329
-7.786908897
-7.617082576
-7.504387469
-7.375093238
-7.217683979
-7.155601135
-7.141163537
-7.129599063
-7.070399754
-7.02277026
-6.978016649
-6.941228839
-6.93257831
-6.862611524
-6.707518499
-6.538055472
-6.287255173
-5.969597116
-5.626922779
-5.182302934
-4.7301036
-4.207823467
-3.647170263
-3.080397081
-2.56485485
-2.134047123
-1.632463026
-1.240576341
-0.885268624
-0.557925038
-0.323012398
-0.118883814
0.009322023
0.093830475
0.161125971
0.194793134
0.220594309
0.22344408
0.206230874
0.200492666
0.208357994
0.211207762
0.249889889
0.233436543
0.292144567
0.440416941
0.582953791
0.773452773
0.952521036
1.120842825
1.299930736
1.484770726
1.599415285
1.635984568
1.694716782
1.722658034
1.784282005
1.820131803
1.884610361
2.052281615
2.23149345
2.374139814
2.508205437
2.656625509
2.772080008
2.858820951
3.015160935
3.18370243
3.357294928
3.567505209
3.867525193
4.116676859
4.332866304
4.546220745
4.71437983
4.832241394
4.911297246
4.975982743
4.967325007
4.947911472
4.880329768
4.82930458
4.790485344
4.771076912
4.766043962
4.79982861
4.804861809
4.799104143
4.759562198
4.740192728
4.605802044
4.530363839
4.574924422
4.493734284
4.327798349
4.184872992
3.95223076
3.669429911
3.319269802
2.878870238
2.456554954
1.95840657
1.471923601
0.948264806
0.450486978
0.017188018
-0.416831905
-0.797141073
-1.132371532
-1.436852298
-1.742058658
-2.06381625
-2.130471539
-2.043777786
-1.859607461
-1.604560308
-1.369575469
-1.154643256
-0.956220708
-0.759936921
-0.566550616
-0.454793607
-0.362416843
-0.2757413
-0.239186223
-0.314385668
-0.387457784
-0.538581813
-0.651025128
-0.766358915
-0.936838482
-1.118765456
-1.202568425
-1.2527381
-1.269195285
-1.109453848
-0.949721035
-0.854447104
-0.787107623
-0.736945744
-0.706164726
-0.745571629
-0.789995604
-0.856613126
-0.904610458
-0.910311387
-1.030631184
-1.117320611
-1.257716149
-1.439664259
-1.725558514
-2.030849416
-2.352664277
-2.630123795
-2.890409906
-3.181582081
-3.408997791
-3.535270294
-3.560359498
-3.526628726
-3.49289846
-3.462062389
-3.43693779
-3.369523574
-3.310716269
-3.257621879
-3.212445934
-3.137131777
-3.072554161
-3.047478002
-2.969283965
-2.949917226
-3.058931931
-3.064639576
-3.058893201
-3.098354609
-3.132070717
-3.134963465
-3.180174016
-3.205292082
-3.155057279
-3.029518458
-2.982221608
-2.892579881
-2.774984009
-2.713318181
-2.645911906
-2.542678696
-2.478171923
-2.363466517
-2.260255106
-2.128380231
-2.243751201
-2.493195405
-2.876753354
-3.252562377
-3.678771851
-4.040576523
-4.379524552
-4.716491164
-5.070138981
-5.306010272
-5.555639993
-5.716160925
-5.806140074
-5.890364214
-6.00554868
-6.095574137
-6.221657831
-6.272076688
-6.249752164
-6.204380508
-6.207285958
-6.145331229
-6.125878894
-6.267069888
-6.438583831
-6.480419659
-6.50348011
-6.497743011
-6.486920621
-6.410516702
-6.300978587
-6.13241503
-5.952366781
-5.899112268
-5.750111623
-5.581678476
-5.437797881
-5.316963555
-5.193253325
-4.982558616
-4.730256672
-4.457921919
-4.194336327
-3.790878537
-3.462904025
-3.264172082
-3.132188349
-3.042534274
-2.986599931
-2.964379318
-2.961525754
-2.953611977
-2.939952506
-2.895512869
-2.82022066
-2.735612819
-2.688289366
-2.528416705
-2.225917217
-1.853259338
-1.441984755
-1.106034799
-0.798054313
-0.49864645
-0.260847815
-0.087536526
0.164582353
0.349370343
0.461088465
0.491868107
0.606475692
0.715347797
0.796291581
0.902281095
0.988967099
1.034078084
1.09496178
1.07778285
1.083521326
1.150867416
1.237522478
1.315628139
1.380090839
1.4302254
1.556346905
1.623706128
1.696085318
1.782761498
1.885941776
1.947533394
2.003424269
2.031370418
1.975441332
1.997645332
2.070724171
2.168218056
2.31374895
2.403348801
2.434192817
2.46214716
2.518057611
2.540270621
2.610524618
2.714486176
2.845696851
2.940356974
3.007780357
3.083808249
3.151203316
3.187052247
3.164826739
3.089516027
3.033578532
3.036470296
2.958315056
2.877273969
2.826368798
2.829260025
2.857223277
2.89667746
2.944694253
3.00348084
3.093131639
3.121101584
3.191390526
3.255937528
3.339863005
3.384321553
3.446026968
3.507735666
3.588827144
3.622560203
3.547214203
3.452498073
3.334838956
3.205738255
3.118931872
2.910945241
2.611207863
2.219096753
1.827088886
1.482452335
1.185870956
0.94518617
0.774706949
0.65150716
0.516834278
0.412981528
0.306964323
0.189510433
0.05560413
-0.078339828
-0.176451942
-0.268827054
-0.38054346
-0.425648532
-0.48435779
-0.487245601
-0.518063322
-0.633394109
-0.77589881
-0.952117045
-1.053132092
-1.139784198
-1.252283923
-1.271630238
-1.265928626
-1.15916768
-1.027365514
-0.876225565
-0.725091715
-0.585401164
-0.506589384
-0.518065471
-0.579664128
-0.702862091
-0.868322845
-1.022313366
-1.148376697
-1.271556451
-1.442064278
-1.565258989
-1.713589049
-1.836838448
-1.998763996
-2.129905352
-2.27828447
-2.404430495
-2.499741931
-2.583610213
-2.625907404
-2.643100702
-2.668206744
-2.654588605
-2.699057114
-2.707654603
-2.729870264
-2.83384212
-2.926332645
-3.08340588
-3.274185058
-3.515251227
-3.795146394
-4.105989477
-4.451445119
-4.729497064
-5.03283635
-5.271556312
-5.50464215
-5.692451263
-5.855837024
-5.982590794
-5.985495043
-6.019346921
-6.044526734
-6.06183633
-6.070472609
-6.056066643
-6.103603761
-6.100699599
-6.066842632
-6.040896932
-6.06321196
-6.074752268
-6.111476483
-6.133795163
-6.172662944
-6.158254225
-6.147438938
-6.054500894
-5.986832313
-5.885288246
-5.800338507
-5.726934638
-5.527623195
-5.44272603
-5.380855131
-5.329790107
-5.267929918
-5.18593027
-5.078800959
-4.980309857
-4.943617639
-4.937858066
-4.923479479
-4.99106486
-5.111836471
-5.308911852
-5.567208752
-5.856520261
-6.1237014
-6.373695846
-6.587778149
-6.768049141
-6.954167413
-7.08621359
-7.18221827
-7.280426603
-7.373599067
-7.466791864
-7.512283926
-7.571541926
-7.627894575
-7.715351563
-7.760908324
-7.828868855
-7.851268891
-7.919244183
-8.009640067
-8.10873058
-8.187575562
-8.309135577
-8.411181574
-8.515444368
-8.546567297
-8.620465753
-8.685653332
-8.739280041
-8.810294257
-8.858131493
-8.900898253
-8.932053329
-8.915360113
-8.90159056
-8.912436377
-8.960286948
-8.988561916
-9.036422529
-9.059624533
-9.096604488
-9.150290866
-9.23805465
-9.325839579
-9.411490465
-9.510993839
-9.57561104
-9.657700628
-9.751415378
-9.773932108
-9.810988762
-9.856071093
-9.915701878
-9.938963467
-10.0327581
-10.12079027
-10.24884814
-10.37116429
-10.54160501
-10.73178607
-10.97681297
-11.19647721
-11.45651021
-11.71973178
-11.96560848
-12.24102141
-12.44180729
-12.59383892
-12.7414358
-12.87426485
-12.9956637
-13.12045042
-13.20379373
-13.28291583
-13.36432547
-13.45491802
-13.50747327
-13.52380785
-13.57901569
-13.58334229
-13.58047477
-13.58496191
-13.61910392
-13.62052671
-13.63278775
-13.61847995
-13.60777773
-13.61634439
-13.62203378
-13.63543698
-13.62859934
-13.65154564
-13.67537685
-13.68278328
-13.67634415
-13.69250065
-13.72406492
-13.76203734
-13.79649595
-13.82205534
-13.83803571
-13.89320843
-13.86810834
-13.89791726
-13.94691765
