# Supplementary material for: A new perspective on how humans assess their surroundings; derivation of head orientation and its role in ‘framing’ the environment
Source: PeerJ. 2015 Jun 18;3:e908. doi: 10.7717/peerj.908 (PMC4476166; doi:10.7717/peerj.908)
Supplement: Supplemental Information 15 [file peerj-03-908-s015.zip › Subject W.txt]

46.13707828
45.18906659
44.12678421
43.00686138
41.8915893
40.74439954
39.58413125
38.48964232
37.28806781
36.14977119
34.99715423
33.81399333
32.71243042
31.585673
30.39765332
29.24934059
28.10809128
27.04794286
25.97624236
24.89839787
23.81501764
22.75147952
21.70850199
20.68220759
19.65748306
18.64455637
17.61442365
16.60799198
15.54811842
14.52248148
13.51563072
12.51006271
11.50327961
10.51168509
9.466646031
8.48123343
7.489744258
6.475274594
5.45704739
4.390256669
3.372326607
2.330369779
1.356514781
0.360175101
-0.621702204
-1.615236578
-2.589180023
-3.555269701
-4.559027368
-5.562047865
-6.560977996
-7.522211951
-8.474744681
-9.460076473
-10.46576733
-11.49737052
-12.50419606
-13.53185039
-14.63358391
-15.73260807
-16.83766991
-18.00713944
-19.14958619
-20.28242603
-21.39896635
-22.47525717
-23.48424211
-24.50100791
-25.46739117
-26.38792584
-27.20953356
-27.98613032
-28.78144758
-29.5409409
-30.29696411
-30.98952793
-31.69054552
-32.34428695
-32.93196775
-33.45060961
-33.91102764
-34.31671073
-34.61904517
-34.85700207
-35.06493853
-35.235798
-35.36919333
-35.57852437
-35.62693337
-35.72306665
-35.73989868
-35.78848254
-35.83616849
-35.8432045
-35.79906841
-35.80965569
-35.82379958
-35.87591544
-35.86617038
-35.92187462
-35.87413709
-35.8432045
-35.85379767
-35.87769559
-35.8847344
-35.88117558
-35.9121239
-35.92628609
-35.92280324
-35.91924271
-35.96352282
-35.95647611
-35.98389048
-35.99093964
-35.98737603
-35.98737603
-35.95996045
-35.94315952
-35.93611551
-35.87065565
-35.80880522
-35.76020807
-35.74607549
-35.73904896
-35.74962826
-35.7531803
-35.73997544
-35.79559113
-35.78940959
-35.79644145
-35.82032122
-35.81413776
-35.83794599
-35.85565244
-35.81769268
-35.78678208
-35.81413776
-35.84590987
-35.79821806
-35.7876323
-35.77349396
-35.7567325
-35.77704707
-35.75580494
-35.73109402
-35.70731687
-35.69056933
-35.65970802
-35.67999787
-35.65623595
-35.63865047
-35.62808588
-35.55856397
-35.56203093
-35.52775354
-35.49610779
-35.45831851
-35.42670008
-35.43023782
-35.4337766
-35.40655065
-35.348592
-35.33099735
-35.3379891
-35.32131929
-35.23264666
-35.22650919
-35.17918378
-35.18271072
-35.16607281
-35.18968969
-35.18616157
-35.18263449
-35.20633243
-35.18884576
-35.14069886
-35.11702002
-35.11349593
-35.10299986
-35.09595217
-35.07144275
-35.09503219
-35.09503219
-35.11165646
-35.11518135
-35.18700634
-35.12575605
-35.12223158
-35.14323003
-35.07496677
-35.03117362
-35.06179556
-35.00760261
-34.96308082
-34.88449965
-34.86440805
-34.85394386
-34.80942941
-34.77539101
-34.75181743
-34.73785865
-34.69081452
-34.63336082
-34.56544347
-34.42643102
-34.27376898
-34.10404738
-33.83116106
-33.55831628
-33.30005189
-32.98268256
-32.57298784
-32.09329385
-31.53702072
-30.92893625
-30.28483942
-29.46877919
-28.60782181
-27.75060564
-26.82463087
-25.86318142
-24.83847346
-23.78847611
-22.77414955
-21.76730742
-20.7168833
-19.69426223
-18.65769079
-17.63037417
-16.6231374
-15.60105244
-14.59808711
-13.63211147
-12.60622381
-11.61878652
-10.60716176
-9.626459227
-8.6631139
-7.682688587
-6.723263976
-5.715337501
-4.745846413
-3.772690494
-2.769814176
-1.797884939
-0.879501836
0.108162321
1.118049122
2.089586913
3.033796562
4.025450222
5.041340373
6.01634383
7.038565872
8.063044951
9.081430401
10.1055826
11.127196
12.12676212
13.18228908
14.18704613
15.23408033
16.25801584
17.30681289
18.32313176
19.4023937
20.3750307
21.45609562
22.55765746
23.58914404
24.66818036
25.77493591
26.86485104
27.95806472
29.0788857
30.18962833
31.34576869
32.48315653
33.63856919
34.78611643
35.96573146
37.14712065
38.34270777
39.55926038
40.72381378
41.89757674
43.0315596
44.19485113
45.28172633
46.42628667
47.4839027
48.43688843
49.30475487
50.08424374
50.80972238
51.5051435
52.02944659
52.48220316
52.86018236
53.13855193
53.32041667
53.44293283
53.49462925
53.59346057
53.68289185
53.66480016
53.68903057
53.72291245
53.72767937
53.73255217
53.77495419
53.83555542
53.89752192
53.88284518
53.85977773
53.84639011
53.92178016
53.94978002
53.96927361
53.97417583
53.85977773
53.86955585
53.87433826
53.75671504
53.78460586
53.8368298
53.82355508
53.74357221
53.7290558
53.76169782
53.73869693
53.74357221
53.73382342
53.69146285
53.62980068
53.50316093
53.45261111
53.42010114
53.41526302
53.3540001
53.31201865
53.24252414
53.20420913
53.20420913
53.20420913
53.18035866
53.25090373
53.18987598
53.0919746
53.00741734
52.94319784
52.89216051
52.90992909
52.88260423
52.7936873
52.78892031
52.74748549
52.74272237
52.719021
52.73195581
52.7095015
52.69522733
52.65863363
52.58904615
52.57017177
52.53718644
52.46305958
52.33517385
52.29887964
52.23569058
52.24387876
52.18894597
52.21696673
52.2847393
52.2484852
52.21696673
52.19006983
52.13050605
52.08030083
52.0710218
51.99420798
51.94883452
51.9569702
51.91986435
51.89659954
51.91397039
51.88146879
51.87679796
51.85477408
51.83154291
51.76901046
51.70191292
51.65218397
51.70191292
51.75625149
51.74238226
51.65218397
51.63834659
51.64289126
51.6555167
51.69139571
51.64632487
51.65561829
51.71333995
51.67744356
51.65895012
51.58626429
51.63127429
51.6093686
51.58293549
51.5875749
51.5875749
51.69149392
51.75391902
51.79909614
51.92555121
51.90695693
51.86177244
51.71242795
51.50946544
51.31191492
51.10612735
50.80029225
50.44691314
50.04039973
49.60740365
49.09621917
48.5480034
47.99283025
47.41067938
46.76485359
46.087355
45.36203128
44.63787563
43.89176438
43.13530115
42.36576847
41.6094057
40.88733827
40.17027731
39.45608681
38.72070665
38.03187634
37.36744145
36.67319804
35.93731055
35.29063718
34.63172094
33.96764288
33.28209155
32.57220341
31.90413395
31.18144828
30.47754402
29.77862125
29.09436955
28.40815135
27.71749986
27.04322823
26.40733615
25.80597514
25.19816024
24.57206814
23.96472559
23.33613486
22.69182205
22.09610878
21.47521577
20.90451791
20.29167507
19.66600339
19.0548985
18.40758881
17.74236897
17.1230873
16.509587
15.96509591
15.38119035
14.7870549
14.19234361
13.59028985
13.02945145
12.44131821
11.8662333
11.27778744
10.6962848
10.15301292
9.554029214
8.989472645
8.417050961
7.778291014
7.151997828
6.504231222
5.860197083
5.214010474
4.562703791
3.956591323
3.373084223
2.858074461
2.37629097
1.86959224
1.376644217
0.948298472
0.573720106
0.243540025
-0.083748555
-0.349492098
-0.581522039
-0.799270534
-0.952528199
-1.125915192
-1.262701372
-1.363696682
-1.456107668
-1.517737859
-1.595859416
-1.652477503
-1.697622235
-1.731293566
-1.82083618
-1.88818469
-1.92185956
-1.989211303
-2.048663935
-2.098836332
-2.13533789
-2.1747258
-2.22201745
-2.269310615
-2.323065708
-2.392630834
-2.449276735
-2.488735728
-2.538923563
-2.591999708
-2.645767796
-2.716040637
-2.766991213
-2.783493847
-2.855908137
-2.911885389
-2.979286959
-3.048827077
-3.101864098
-3.18654009
-3.225961851
-3.301984181
-3.40312606
-3.431128309
-3.433953763
-3.475582464
-3.503524425
-3.528641473
-3.545156926
-3.592568024
-3.634894931
-3.696630681
-3.744049763
-3.769173513
-3.794989202
-3.83732582
-3.935637998
-4.019636852
-4.100816732
-4.176223382
-4.271748558
-4.33635988
-4.356474115
-4.421155914
-4.496594263
-4.499486581
-4.541861157
-4.564809642
-4.598573794
-4.629447412
-4.660322377
-4.673968209
-4.696229667
-4.752263368
-4.780312828
-4.786035838
-4.760124202
-4.737860696
-4.796790597
-4.805407319
-4.822640373
-4.853523255
-4.853523255
-4.848491133
-4.918942835
-4.92756112
-4.950584978
-4.986507621
-5.033945721
-5.069872947
-5.069872947
-5.06125279
-5.077801521
-5.097181534
-5.06125279
-5.080694861
-5.100137518
-5.108066465
-5.096550936
-5.113100575
-5.110268928
-5.14695475
-5.139088599
-5.131159267
-5.150541614
-5.125369989
-5.122475729
-5.091516956
-5.046213628
-4.942657227
-4.852767105
-4.723392928
-4.58542949
-4.464717736
-4.305245066
-4.140024593
-3.859309646
-3.517713135
-3.209950365
-2.814740139
-2.3745613
-1.884355257
-1.313351465
-0.809734491
-0.30837382
0.236647999
0.810336157
1.370501777
1.910731509
2.464805993
3.005429426
3.565662446
4.134908354
4.690224989
5.249508422
5.848165245
6.456104681
7.112395806
7.735723204
8.37733098
9.019997896
9.655037313
10.29204151
10.94712272
11.60877466
12.2463453
12.90018274
13.52691712
14.19228156
14.81370131
15.44802732
16.09023635
16.72634782
17.41936397
18.11884459
18.79153535
19.46007808
20.06665105
20.78045349
21.47070582
22.15801783
22.82388257
23.49062828
24.19140414
24.92058324
25.6294193
26.32094947
27.02226285
27.71502506
28.421979
29.11488823
29.82810093
30.54644095
31.22827506
31.9378825
32.68614317
33.45710348
34.20807329
34.95615878
35.65828004
36.42004191
37.15788835
37.93478682
38.69147374
39.51009027
40.30188721
41.13244312
41.94381426
42.69644736
43.41291638
44.14992993
44.89936033
45.59828404
46.32253845
46.97883103
47.63472381
48.15594999
48.6197224
49.09650574
49.52159358
49.76715124
49.96716617
50.08091322
50.24743566
50.41788581
50.5676333
50.62519613
50.73033346
50.8583391
50.95146607
51.08916087
51.16905591
51.25820179
51.34411085
51.40606079
51.47382977
51.58666658
51.56478353
51.60513056
51.62238962
51.67663276
51.70443686
51.70443686
51.68138456
51.67683719
51.63642638
51.60069345
51.57769382
51.51097867
51.54664227
51.492554
51.48792312
51.532837
51.50171478
51.42465617
51.38798368
51.35244375
51.45109983
51.42807451
51.3695076
51.3156285
51.27553515
51.20345629
51.16805877
51.14517494
51.14977135
51.16236302
51.13948201
51.17485759
51.21486209
51.23197438
51.19195388
51.16915871
51.20915826
51.21366045
51.24919373
51.18745497
51.16006527
51.16806106
51.20916055
51.21256173
51.25259901
51.19425551
51.2387815
51.24789165
51.24328544
51.24328544
51.27874087
51.31883588
51.3498326
51.36699528
51.3452173
51.38989
51.39451096
51.45300879
51.52548066
51.56236528
51.57617952
51.55319229
51.57164152
51.55893801
51.56357497
51.58202957
51.59584979
51.52789925
51.51873321
51.5405941
51.5278981
51.5278981
51.53243058
51.46457457
51.48298909
51.48298909
51.41510547
51.44727411
51.46568165
51.41168925
51.44274894
51.4656805
51.43008015
51.42555668
51.38074818
51.37612976
51.35886273
51.36337847
51.38978556
51.42987682
51.47583972
51.51600666
51.48499714
51.56215791
51.52195026
51.48972895
51.45411099
51.36910034
51.31973316
51.22586359
51.07409276
50.89667784
50.74587925
50.63062784
50.50314302
50.36263722
50.14307034
49.92119616
49.66498243
49.34618975
49.00441225
48.69856906
48.32665795
48.02055565
47.69186019
47.34819907
46.99839842
46.60606204
46.22478974
45.85748486
45.50582367
45.1401731
44.83939806
44.50906486
44.17657277
43.88862995
43.55569926
43.27760492
42.95580079
42.66975734
42.32879263
42.01564291
41.66282203
41.31576277
40.97718185
40.64883827
40.29202181
39.97730858
39.61658794
39.25773746
38.93656123
38.61410526
38.23474232
37.9680875
37.65623022
37.38439669
37.06420324
36.82674462
36.50973876
36.19759981
35.89992968
35.60692038
35.33257229
35.08978474
34.78229436
34.5098616
34.25909195
33.96840022
33.65467623
33.36610225
33.06561867
32.81558705
32.54922841
32.2540088
31.96654255
31.68667548
31.45972915
31.19815565
30.91472617
30.64466393
30.34876846
30.0868616
29.8247789
29.55437578
29.30352234
29.03120386
28.78820314
28.58416001
28.36498381
28.18365369
27.95877095
27.79427658
27.61793477
27.47005814
27.30954117
27.18067488
27.07124151
26.97717502
26.87995435
26.85185133
26.80128362
26.76035367
26.78843401
26.76358299
26.73550879
26.72912321
26.71628256
26.76604073
26.77242839
26.77242839
26.79089309
26.79405268
26.80289965
26.79082249
26.78120388
26.78120388
26.76196912
26.6906048
26.71221272
26.70582845
26.68099466
26.64978515
26.64340436
26.66829969
26.69313071
26.72119525
26.73965083
26.71480967
26.74926592
26.77734351
26.7741844
26.81188855
26.84398543
26.89056746
26.87770851
26.87447594
26.85283711
26.81511853
26.83682079
26.83358939
26.8304287
26.81764641
26.78316942
26.78639858
26.80563749
26.77193665
26.72463194
26.71501894
26.74947444
26.75586117
26.77432238
26.73663069
26.74624553
26.75586117
26.77432238
26.75193028
26.67096296
26.60848745
26.63330546
26.6269248
26.64291078
26.57084972
26.56769632
26.56769632
26.57092019
26.5461157
26.51172065
26.51172065
26.49897401
26.48055722
26.47418586
26.48938075
26.49498312
26.47019503
26.50464728
26.4918318
26.46942456
26.47264488
26.48860935
26.47663579
26.49904363
26.49666285
26.45906257
26.41188697
26.41748557
26.41188697
26.39908101
26.36787769
26.35514695
26.37109517
26.31836141
26.29039589
26.28158835
26.30640549
26.34073934
26.33437568
26.35032184
26.39670229
26.38396838
26.38396838
26.39915138
26.41111689
26.42070443
26.4238538
26.44625137
26.43988111
26.42147377
26.44625137
26.44947104
26.443031
26.43099179
26.39019404
26.40215863
26.34297625
26.39656077
26.37501222
26.41258508
26.45899137
26.53098214
26.60547159
26.68078065
26.71845383
26.83716753
26.93111796
27.04365119
27.16594888
27.34234369
27.49407601
27.68401915
27.93344024
28.16466812
28.46973621
28.71199618
29.01543383
29.3106366
29.59350429
29.94412255
30.25120454
30.52351866
30.82578844
31.08970232
31.42652408
31.73249924
32.01923172
32.32978104
32.66179561
32.99161119
33.28239397
33.5706889
33.83670592
34.18488541
34.47282964
34.83068983
35.15154579
35.42527887
35.7281967
36.01545548
36.28152576
36.58775862
36.87726678
37.15710204
37.46592428
37.73797627
38.08202207
38.37467146
38.70335654
39.00871283
39.3375934
39.66053812
40.02435572
40.39761119
40.73985179
41.05825714
41.36284432
41.68421938
41.99953306
42.33871254
42.64955965
42.95503163
43.23948247
43.58260375
43.90480969
44.27067983
44.60775746
44.9103306
45.242982
45.62166486
45.94619831
46.21256101
46.54898381
46.91575745
47.3061282
47.6579796
48.04970695
48.37211466
48.70958743
49.0329897
49.38045231
49.60866029
49.89462977
50.1946377
50.49762691
50.71884917
50.92739589
51.11071988
51.29357025
51.48178039
51.66612257
51.77356364
51.80598856
51.86512184
51.84310251
51.90228345
51.85233332
51.81531371
51.79220478
51.75168964
51.76444732
51.77376504
51.70665929
51.74713404
51.73326876
51.71010005
51.69159443
51.66036327
51.59221478
51.56458076
51.56911805
51.53343684
51.51500309
51.48741589
51.46557933
51.3932013
51.33468011
51.30830474
51.28194453
51.31281664
51.32194148
51.27272575
51.26821778
51.29457012
51.26831852
51.30389409
51.28214605
51.26381327
51.25009309
51.26381327
51.29016308
51.25930618
51.22376509
51.18375286
51.12559681
51.07649111
51.06741474
51.04926735
51.01857108
50.99695591
51.01966633
51.05953663
51.09944129
51.04587704
51.08576992
51.0812802
51.05046359
51.04707433
50.9537569
50.9355539
50.94460449
51.01508397
51.03321797
51.03780213
51.00711344
51.02992905
50.99466409
50.95942591
51.03451288
51.03790122
50.95823202
51.00263134
51.02544474
51.0390983
51.1052308
51.1132171
51.16685949
51.18855309
51.22856949
51.24228325
51.21486095
51.15316815
51.11201809
51.02773694
50.93793827
50.9151678
50.88455999
50.85843894
50.88565209
50.88565209
50.95265979
51.00153535
51.03680553
50.92988212
50.81973143
50.69183127
50.52374378
50.30794627
50.10318763
49.83813598
49.52275203
49.26525568
49.00040128
48.65225275
48.30112014
47.90318752
47.4828726
46.9965618
46.52292624
46.02151404
45.48883686
44.90139264
44.35888617
43.78670783
43.22674949
42.6154832
42.02458441
41.44397694
40.84200305
40.21630353
39.55266507
38.93768547
38.31800851
37.70350473
37.07339186
36.47972199
35.88081936
35.28902095
34.68406251
34.02993278
33.35424152
32.66335415
31.9844172
31.33313777
30.64137912
29.96777234
29.28562142
28.55981776
27.86166861
27.09875977
26.32185398
25.51678539
24.67610359
23.83241852
22.99963332
22.15415598
21.36446372
20.59735128
19.78997866
19.01014477
18.3365924
17.60396707
16.79271356
16.06916286
15.42695499
14.89714639
14.31028772
13.71902368
13.1380619
12.55558312
12.0006888
11.46304983
10.9388798
10.40027698
9.834995272
9.222101057
8.616038364
7.954492148
7.257238862
6.586994469
5.869452963
5.175111606
4.503786286
3.853181596
3.250406017
2.614298602
2.091023127
1.657519486
1.220537534
0.764258837
0.378162769
0.022230047
-0.344482207
-0.68325404
-0.990518614
-1.295680448
-1.580814926
-1.833004827
-2.143996305
-2.483030144
-2.729659463
-2.959833987
-3.175681564
-3.405261948
-3.659955301
-3.901151984
-4.122309262
-4.361504913
-4.597130309
-4.709185603
-4.747988026
-4.801194894
-4.854405911
-4.891078119
-4.863024085
-4.868811045
-4.868811045
-4.916303242
-4.991795286
-5.056536163
-5.143559903
-5.250043517
-5.331302811
-5.42409352
-5.475153544
-5.545675371
-5.5571986
-5.562991961
-5.55222417
-5.515513407
-5.386005822
-5.175213723
-4.947253701
-4.725849955
-4.500933463
-4.259557339
-4.034780277
-3.821560781
-3.572474518
-3.33136597
-3.185787636
-3.073181018
-2.936173896
-2.933287416
-3.037280737
-3.211587297
-3.357985095
-3.500763341
-3.629935328
-3.711077908
-3.834501256
-3.896187992
-3.862454443
-3.739026391
-3.604124447
-3.454862954
-3.312092233
-3.135634113
-2.947721323
-2.810728899
-2.678835221
-2.611450906
-2.552664478
-2.47161045
-2.393447295
-2.287312856
-2.284490225
-2.334671243
-2.376260147
-2.435038693
-2.490933663
-2.633598868
-2.675887
-2.664404634
-2.673000446
-2.664404634
-2.627826681
-2.579768212
-2.467910719
-2.325263376
-2.275083407
-2.224905183
-2.199816714
-2.230613292
-2.23638378
-2.241401707
-2.323069292
-2.395457267
-2.507308615
-2.695150944
-2.928205796
-3.0623251
-3.197151974
-3.129736727
-3.065212637
-2.992784834
-2.928269621
-2.816380062
-2.64859693
-2.531024772
-2.348914694
-2.156103549
-2.047163976
-1.906689198
-1.797076671
-1.704651228
-1.65166858
-1.534170386
-1.410910786
-1.321385741
-1.329974528
-1.375112545
-1.380880317
-1.332920327
-1.313611513
-1.350160339
-1.375237916
-1.406020546
-1.523511009
-1.618812542
-1.727725278
-1.769987711
-1.781462404
-1.778640657
-1.792247133
-1.814445201
-1.802970302
-1.780772373
-1.757822349
-1.813692817
-1.797201351
-1.810871021
-1.822345971
-1.981377132
-2.029415405
-2.102541562
-2.164193016
-2.222962109
-2.29032687
-2.318302671
-2.304691009
-2.268812468
-2.260219268
-2.25739669
-2.296097595
-2.377141112
-2.455993656
-2.48108671
-2.473181817
-2.428014352
-2.461701274
-2.428014352
-2.491813269
-2.598654277
-2.632345632
-2.620864387
-2.663152084
-2.668924436
-2.663214461
-2.66039103
-2.637490503
-2.567222107
-2.511323886
-2.402357429
-2.304125472
-2.225970972
-2.142113538
-2.033175655
-1.88768523
-1.761582009
-1.663389039
-1.697059774
-1.716435059
-1.948575347
-2.192225894
-2.334859759
-2.453104731
-2.573556082
-2.66603503
-2.702551741
-2.733359245
-2.777784046
-2.792091227
-2.803574098
-2.837271174
-2.870969232
-2.923996947
-3.060940146
-3.192251298
-3.299095263
-3.36865691
-3.500699481
-3.654929535
-3.83720164
-3.982883697
-4.066887396
-4.128654021
-4.17100781
-4.17100781
-4.184644632
-4.106347061
-4.030193854
-3.93758779
-3.808370713
-3.606699976
-3.412984762
-3.225020709
-3.034267764
-2.835641261
-2.572490022
-2.337368535
-2.124489317
-2.012729805
-1.847926617
-1.786286181
-1.730417257
-1.674549978
-1.621505088
-1.562756379
-1.537677432
-1.554104381
-1.579183524
-1.570593791
-1.601379148
-1.573415237
-1.435859337
-1.2452757
-1.061162029
-0.907210579
-0.756085591
-0.557707303
-0.40377243
-0.202520949
0.010197933
0.169892978
0.278760107
0.429872064
0.541625787
0.608941698
0.651250028
0.667735116
0.659148052
0.614708847
0.581050757
0.530908142
0.516554949
0.550212665
0.573152849
0.649056891
0.729975857
0.816662965
0.931245671
1.068775089
1.233517288
1.429114948
1.535885578
1.608929397
1.695644664
1.749380876
1.749380876
1.718530161
1.656893985
1.57018039
1.441213883
1.309433556
1.236336895
1.196904928
1.207624463
1.238467363
1.277836907
1.319401347
1.442656045
1.590934372
1.744991411
1.909784887
2.083186312
2.175694797
2.329806382
2.450183553
2.500370635
2.491775991
2.449431575
2.38281184
2.337648084
2.245191146
2.177828456
2.060295293
1.97362541
1.838925088
1.690566757
1.497829277
1.259971999
1.019315605
0.781497841
0.552280422
0.333852221
0.141188403
-0.018507253
-0.062943724
-0.00703807
0.026618188
0.060274455
0.121883255
0.253626326
0.343127137
0.371080859
0.343127137
0.234259461
0.156229312
0.083212838
-0.101552525
-0.264131614
-0.437493338
-0.616562472
-0.8099286
-1.01690737
-1.215310978
-1.433854072
-1.64376494
-1.652418034
-1.579310339
-1.553541243
-1.466831913
-1.35435914
-1.223272597
-1.133691742
-1.05201177
-0.971086052
-0.971086052
-1.001864177
-1.079969787
-1.110748975
-1.239698077
-1.351413316
-1.555610382
-1.765533709
-1.984072363
-2.176861607
-2.409822488
-2.474373247
-2.530269164
-2.505175171
-2.434913962
-2.305881577
-2.168268225
-2.050673437
-1.91878893
-1.82917838
-1.799079429
-1.804786045
-1.85783609
-1.966763048
-2.11796817
-2.291455066
-2.503669719
-2.756013485
-2.946780428
-3.207131291
-3.372112092
-3.433830356
-3.444629289
-3.405136392
-3.38868652
-3.360685502
-3.343483092
-3.343483092
-3.33268457
-3.36928682
-3.413801243
-3.478347779
-3.563055458
-3.633326887
-3.748134369
-3.835003719
-3.918991727
-3.980747855
-4.092712305
-4.187535755
-4.40946439
-4.583358066
-4.732829426
-4.867236895
-4.957066423
-5.072075998
-5.204413183
-5.333882258
-5.443231797
-5.547563513
-5.668477724
-5.800946089
-5.848447463
-5.932688798
-6.02841247
-6.152268116
-6.270477879
-6.372127711
-6.442764159
-6.46509274
-6.420373859
-6.513347729
-6.660413469
-6.753433053
-6.840725799
-6.95398415
-7.049965689
-7.066574838
-7.106300659
-7.187847379
-7.2448946
-7.289690916
-7.320716316
-7.388587222
-7.408811277
-7.47960316
-7.504888804
-7.572788234
-7.611800598
-7.611800598
-7.526508892
-7.568425087
-7.627672016
-7.717980176
-7.754855489
-7.830766565
-7.901628562
-7.94940406
-8.079597662
-8.152719703
-8.206287587
-8.23161752
-8.23161752
-8.259861972
-8.267842342
-8.276518382
-8.26271193
-8.211352866
-8.191849728
-8.039212058
-7.982818395
-7.951744891
-7.976995911
-8.022565524
-8.013894263
-8.022565524
-8.011678922
-8.02617324
-8.062379471
-8.084788654
-8.132522726
-8.129610758
-8.120874259
-8.104287298
-8.025478166
-7.943710046
-7.845381752
-7.802678448
-7.593843806
-7.46449633
-7.343149122
-7.281034543
-7.226889246
-7.151083291
-7.140281503
-7.117921564
-7.050090535
-7.01036954
-7.016115611
-7.001718456
-7.013274677
-6.982270158
-6.945459648
-6.846595316
-6.793257992
-6.739925861
-6.745668661
-6.612962557
-6.491835863
-6.410343733
-6.373638915
-6.357053388
-6.334036316
-6.292229022
-6.292229022
-6.292229022
-6.342675614
-6.418354413
-6.471714598
-6.511391346
-6.564698671
-6.589934537
-6.581291015
-6.550315002
-6.510635178
-6.484709895
-6.388839843
-6.220227758
-6.063204037
-5.981841871
-5.956698077
-5.881085667
-5.814113636
-5.701860587
-5.704757622
-5.750109464
-5.809136265
-5.902003836
-5.921474074
-5.932942257
-5.896207035
-5.817011243
-5.724158415
-5.583836588
-5.409677263
-5.303229544
-5.117697533
-5.052950543
-4.970971982
-5.021303468
-5.052196321
-5.049302391
-5.027029262
-5.012683956
-5.060816357
-5.147840678
-5.274465642
-5.364352351
-5.42334029
-5.488125904
-5.496751277
-5.524833533
-5.507580658
-5.419750406
-5.334828154
-5.211148891
-5.115495044
-4.955180787
-4.955180787
-4.89913033
-4.809308562
-4.735975672
-4.6942808
-4.685665464
-4.702204214
-4.758238399
-4.837297833
-4.891267167
-4.925047292
-4.986824664
-4.998337527
-5.091079784
-5.102594496
-5.167283939
-5.116941078
-4.993241763
-4.863841344
-4.82503235
-4.827926021
-4.776917711
-4.74886839
-4.70358827
-4.709310643
-4.756791709
-4.809937449
-4.840883004
-4.843713491
-4.894726833
-4.950776918
-4.990284829
-4.993178497
-4.98235732
-5.002489368
-4.974429906
-4.926241306
-4.791822141
-4.763834737
-4.78899187
-4.805533096
-4.833522211
-4.856481019
-4.943414917
-5.061316781
-5.182134656
-5.24903518
-5.259860872
-5.293660369
-5.305178786
-5.353332762
-5.423839566
-5.541832185
-5.63465635
-5.777887963
-5.791558163
-5.878688836
-5.884422816
-5.952096032
-5.921156536
-5.887320787
-5.865016515
-5.859282735
-5.893116776
-5.955057005
-6.07026086
-6.095472579
-6.151635653
-6.173951694
-6.210012038
-6.221549044
-6.210012038
-6.187695196
-6.224450266
-6.224450266
-6.281384319
-6.301561513
-6.352008295
-6.402460021
-6.458656928
-6.478841103
-6.498269215
-6.532144245
-6.656183006
-6.754313641
-6.833653187
-6.932451331
-7.01687257
-7.123667529
-7.202311724
-7.267322163
-7.283939236
-7.229793589
-7.147480742
-7.082550927
-6.936113537
-6.930304958
-6.958463995
-6.967114279
-7.017629531
-7.017629531
-7.04074233
-7.068908033
-7.159101971
-7.2522204
-7.286150079
-7.34826537
-7.426948934
-7.514370216
-7.576517789
-7.604717359
-7.601809096
-7.640824099
-7.700080342
-7.663210523
-7.666119204
-7.734107805
-7.810014401
-7.85480642
-7.868536048
-7.888023646
-7.904665435
-7.937949583
-8.00015978
-7.971996495
-7.982818395
-8.016805396
-8.050795237
-8.064594365
-8.103652857
-8.094979858
-8.066809995
-7.985096498
-8.053073721
-7.959782063
-8.008197181
-8.050858167
-8.079089852
-8.098651157
-8.129735918
-8.141321699
-8.149995699
-8.144171531
-8.169497513
-8.169497513
-8.136193644
-8.164432043
-8.164432043
-8.136193644
-8.094220283
-8.074659193
-8.09200378
-8.136825965
-8.167913687
-8.114413886
-8.125303256
-8.16443132
-8.176018106
-8.16512808
-8.151388448
-8.148476343
-8.120302732
-8.136890355
-8.074659193
-8.049339184
-8.026236165
-8.000919178
-7.981362586
-7.90833502
-7.885935516
-7.846137973
-7.835319659
-7.858411939
-7.836015857
-7.757194501
-7.810646942
-7.807800156
-7.793313511
-7.728288084
-7.677691977
-7.663272671
-7.665422564
-7.642973156
-7.662513888
-7.625710186
-7.665422564
-7.6545453
-7.63215933
-7.572911782
-7.52739097
-7.476818535
-7.473973973
-7.370002678
-7.273953756
-7.211911562
-7.203256683
-7.158468931
-7.138950515
-7.113685576
-7.102885391
-7.074780404
-7.061075675
-7.01055571
-6.948486316
-6.900124729
-6.861173845
-6.804868269
-6.763022241
-6.734874734
-6.698083285
-6.683695726
-6.65769795
-6.651892733
-6.545203103
-6.508425068
-6.455124438
-6.359322652
-6.26921411
-6.184920244
-6.100640536
-6.032886246
-5.950772527
-5.869426324
-5.751366989
-5.630435474
-5.503798878
-5.346217863
-5.149157347
-4.985941114
-4.806223071
-4.601401856
-4.388027772
-4.177605015
-3.899766514
-3.782050039
-3.624846579
-3.490651876
-3.414552435
-3.391635251
-3.346431686
-3.31271852
-3.31271852
-3.273984195
-3.332808682
-3.329920391
-3.338521439
-3.287607108
-3.225961133
-3.177877218
-3.079581587
-3.015061245
-2.903163054
-2.89745266
-2.83287909
-2.866577737
-2.830055975
-2.779856293
-2.76912654
-2.774837016
-2.788453646
-2.771950942
-2.780547521
-2.819264094
-2.811357761
-2.85647607
-2.808471597
-2.786258052
-2.752562441
-2.738256453
-2.730413042
-2.711024497
-2.72533016
-2.81782136
-2.826418275
-2.854342735
-2.870847326
-2.865136378
-2.8680234
-2.870909713
-2.884527471
-2.929711061
-2.960524606
-3.022218108
-3.025105538
-3.089689599
-3.142728666
-3.218807187
-3.316362181
-3.380901483
-3.434708558
-3.488519384
-3.5057244
-3.620578108
-3.648587624
-3.690917165
-3.726779936
-3.763334638
-3.827214858
-3.903287622
-3.965041865
-4.05193364
-4.139525534
-4.22643626
-4.344218331
-4.504391192
-4.655984365
-4.79899346
-4.984434265
-5.164200361
-5.329603087
-5.506635211
-5.748471877
-5.883794264
-6.035724506
-6.156680974
-6.238826211
-6.303643909
-6.349045829
-6.349045829
-6.403092069
-6.428319831
-6.487420865
-6.574666267
-6.603498877
-6.665523674
-6.687861527
-6.741945173
-6.815474784
-6.88617551
-6.970588435
-7.041248921
-7.161819649
-7.259992506
-7.262899229
-7.332973127
-7.38131768
-7.440538403
-7.488199132
-7.496163921
-7.504824512
-7.535865072
-7.569815885
-7.609586667
-7.660174676
-7.657328905
-7.722342685
-7.783824452
-7.831523483
-7.865497994
-7.876317095
-7.887200106
-7.94649196
-7.86189169
-7.881442602
-7.906752937
-7.918269454
-7.934912465
-7.954466838
-7.954466838
-7.963136114
-7.945733386
-7.948644757
-7.965288275
-8.03832601
-8.06073386
-8.10852802
-8.096943185
-8.06364533
-8.021742437
-7.984843375
-7.933456102
-8.001488366
-7.838040839
-7.817795799
-7.812039257
-7.792554494
-7.770161944
-7.753589132
-7.753589132
-7.753589132
-7.753589132
-7.786861911
-7.846139419
-7.880115126
-7.893908498
-7.907639423
-7.953200595
-7.967692837
-8.010350302
-8.044339603
-8.14847779
-8.004527425
-7.953896992
-7.987881587
-7.979211786
-7.979211786
-7.982122672
-7.985034302
-8.01319921
-8.001680025
-8.007439215
-8.026934134
-8.026934134
-8.046492916
-8.041428995
-8.072509347
-8.097830808
-8.060925546
-8.060925546
-8.024086576
-8.029909733
-7.95105139
-7.765230799
-7.793442905
-7.739929052
-7.663339155
-7.604088016
-7.570134505
-7.584549951
-7.584549951
-7.652461944
-7.692241136
-7.717539302
-7.717539302
-7.754413854
-7.74359791
-7.710329272
-7.682185599
-7.625777387
-7.563623436
-7.515890873
-7.368554743
-7.399585648
-7.411152021
-7.411152021
-7.3743689
-7.343276937
-7.346120655
-7.326594113
-7.315030668
-7.382964257
-7.421959614
-7.427710916
-7.390927136
-7.399584926
-7.349027216
-7.332407721
-7.306437346
-7.260944806
-7.22701775
-7.105797605
-6.975895321
-7.001152739
-7.009803812
-6.972990416
-6.98448243
-7.00108924
-6.986629052
-6.975073489
-7.025590324
-7.09632197
-7.127396923
-7.121585953
-7.118680856
-7.115775778
-7.081859535
-7.059503158
-7.050851159
-6.985934916
-6.921027685
-6.78612766
-6.83662432
-6.8784775
-6.8784775
-6.8784775
-6.884222681
-6.915220735
-6.881319062
-6.833721713
-6.853164616
-6.903668369
-6.912317647
-6.900764631
-6.872608311
-6.858152063
-6.819204611
-6.768015964
-6.75652918
-6.703138356
-6.677896691
-6.534421501
-6.427756942
-6.441443028
-6.393825482
-6.362860243
-6.393824762
-6.382283923
-6.357058433
-6.37364468
-6.4104122
-6.387392734
-6.401077736
-6.387392734
-6.406880766
-6.381654064
-6.398177687
-6.389537455
-6.389537455
-6.471025523
-6.460239024
-6.415583993
-6.370932155
-6.347914462
-6.265751369
-6.240530832
-6.218149297
-6.187194522
-6.133926262
-6.173577099
-6.190913206
-6.159897356
-6.152017436
-6.146281354
-6.126803053
-6.098690752
-6.107326183
-6.09005546
-6.061944363
-6.18870663
-6.113061846
-6.048204815
-5.946617696
-5.83931576
-5.729892262
-5.662938811
-5.617656446
-5.573007249
-5.584531734
-5.590325365
-5.58239017
-5.534910054
-5.462185781
-5.420443921
-5.392429141
-5.37876825
-5.365107666
-5.319784626
-5.241359063
-5.238463553
-5.207499115
-5.162187558
-5.176535483
-5.179429989
-5.131981175
-5.146390978
-5.171562716
-5.148530293
-5.204601603
-5.266468434
-5.297435802
-5.288812542
-5.300330868
-5.345651753
-5.35647914
-5.359375204
-5.404008407
-5.460795778
-5.478047298
-5.478047298
-5.61040886
-5.649266648
-5.724847971
-5.730643007
-5.772407019
-5.794707611
-5.803338267
-5.822804343
-5.85090248
-5.85090248
-5.85090248
-5.881837334
-5.904898299
-5.921469753
-5.885428644
-5.890469334
-5.862431843
-5.83143471
-5.797604398
-5.789667063
-5.741414115
-5.752185426
-5.757918115
-5.69096067
-5.719746142
-5.685922479
-5.654998309
-5.669357938
-5.672192193
-5.652038191
-5.612424588
-5.603796803
-5.583645172
-5.567083543
-5.615321895
-5.587297932
-5.587297932
-5.593028263
-5.587990203
-5.450534172
-5.419621631
-5.447700984
-5.47578093
-5.554929051
-5.608204593
-5.655753274
-5.652856486
-5.672318145
-5.669420553
-5.669420553
-5.663689469
-5.660792641
-5.702551556
-5.719117773
-5.727747281
-5.674460759
-5.683089596
-5.683089596
-5.696757523
-5.677358376
-5.657959881
-5.632767927
-5.562235676
-5.475152824
-5.424030212
-5.365042925
-5.285918969
-5.226944934
-5.159354975
-5.14204981
-5.085920017
-5.060751647
-5.026964555
-4.981666444
-4.979464417
-4.926242743
-4.88956861
-4.835662662
-4.79899346
-4.765219634
-4.669630114
-4.582667593
-4.535198251
-4.507158537
-4.45975664
-4.446114876
-4.428890265
-4.44033139
-4.443160271
-4.44605166
-4.431655887
-4.359115926
-4.27721833
-4.243468816
-4.243468816
-4.224049133
-4.198911487
-4.187473997
-4.165164659
-4.103394483
-4.221157874
-4.224049133
-4.218329823
-4.237686165
-4.248495276
-4.251386637
-4.27080629
-4.234228947
-4.209090972
-4.198281692
-4.220528779
-4.237748645
-4.254968894
-4.274326154
-4.234794856
-4.262761869
-4.267789891
-4.282182528
-4.27357205
-4.244850568
-4.261379366
-4.407893418
-4.44454239
-4.438822131
-4.441651007
-4.506277756
-4.568080153
-4.584616151
-4.590400787
-4.576002153
-4.550852657
-4.514198358
-4.47251648
-4.455982322
-4.407829487
-4.399217576
-4.393497668
-4.384885922
-4.365525122
-4.348239884
-4.44089458
-4.511305263
-4.527840676
-4.570216915
-4.609766116
-4.629132691
-4.683023181
-4.697423997
-4.722578712
-4.672332707
-4.672332707
-4.695347933
-4.695347933
-4.692518057
-4.669565441
-4.711258115
-4.691826759
-4.714843346
-4.742892003
-4.793205658
-4.770941081
-4.885981742
-4.880257888
-4.888875674
-4.970089172
-5.017526082
-5.02042059
-4.986635589
-4.941340258
-4.876610691
-4.832077518
-4.851450313
-4.857173921
-4.83201355
-4.773080616
-4.739308064
-4.708366373
-4.697549754
-4.697549754
-4.624291177
-4.475596921
-4.428197065
-4.394440807
-4.341326619
-4.349937864
-4.375080477
-4.408835857
-4.470567505
-4.495714213
-4.492885129
-4.439763891
-4.35571993
-4.260184311
-4.148196283
-4.074991562
-3.960139952
-3.859626207
-3.774890409
-3.735445669
-3.713211639
-3.738334505
-3.67659586
-3.710322167
-3.723951425
-3.609147059
-3.500070919
-3.42183551
-3.388119733
-3.360118731
-3.337894419
-3.270469097
-3.197337041
-3.138521134
-3.043179762
-2.990145631
-2.914145763
-2.779291265
-2.676011754
-2.589240962
-2.468788158
-2.326140724
-2.261659229
-2.189277303
-2.18357007
-2.17209188
-2.138411797
-2.068168545
-2.040197391
-1.981435179
-1.900413279
-1.794375281
-1.665394521
-1.542190388
-1.427519481
-1.335047293
-1.254113528
-1.226216124
-1.189668334
-1.172491707
-1.156005024
-1.195435687
-1.240509002
-1.32720998
-1.393851587
-1.393851587
-1.396735136
-1.430401639
-1.452658067
-1.49779847
-1.523629224
-1.517861088
-1.487077657
-1.453410316
-1.3860148
-1.363131442
-1.315861681
-1.257120846
-1.23994379
-1.226340771
-1.246338788
-1.316551561
-1.372410273
-1.400308593
-1.481247288
-1.464006307
-1.489084402
-1.5141635
-1.539242887
-1.623071323
-1.687528044
-1.919665331
-1.994919263
-2.03932021
-2.047912163
-2.042142385
-2.078704975
-2.089429244
-2.095198478
-2.100906099
-2.112383039
-2.143177835
-2.20483165
-2.282984298
-2.356122848
-2.571923656
-2.770505398
-2.935419466
-3.092448825
-3.235188242
-3.426042083
-3.583148757
-3.746060124
-3.849449658
-3.950652807
-4.031762626
-4.116462162
-4.217761054
-4.279540267
-4.372187209
-4.464907388
-4.532428644
-4.641644759
-4.824212263
-4.916929354
-5.040614924
-5.214669956
-5.413954839
-5.616139418
-5.821985084
-6.074734262
-6.291597111
-6.435003192
-6.59504257
-6.704646235
-6.738598168
-6.744341674
-6.729890007
-6.696001418
-6.605831975
-6.515742398
-6.394639131
-6.318270635
-6.298785958
-6.310325646
-6.327666286
-6.375908972
-6.452286066
-6.559650066
-6.680793315
-6.809856656
-6.953413441
-7.018325157
-7.154049948
-7.247230151
-7.281158731
-7.323052262
-7.362042342
-7.379358404
-7.435734552
-7.438642425
-7.429983145
-7.429983145
-7.492118662
-7.520313451
-7.610662561
-7.633806136
-7.685092965
-7.724874492
-7.739358777
-7.741572662
-7.61224353
-7.567477179
-7.615910563
-7.652713421
-7.630328269
-7.607184882
-7.553758038
-7.500274953
-7.449705664
-7.373104381
-7.31389268
-7.23737688
-7.172371467
-7.15506338
-7.129039685
-7.081417131
-7.042451174
-7.000646913
-6.981135885
-6.87361536
-6.811626695
-6.76908554
-6.783476351
-6.738034928
-6.730083279
-6.715694055
-6.687549289
-6.696194677
-6.650760684
-6.650760684
-6.616877571
-6.549054865
-6.456010981
-6.435827717
-6.391111409
-6.343498549
-6.293052597
-6.276532341
-6.217455518
-6.178557795
-6.124534797
-6.198037996
-6.128127708
-6.00497112
-5.945861621
-5.852986733
-5.760127275
-5.670180576
-5.62559068
-5.599644516
-5.610413178
-5.602477711
-5.605374249
-5.56866017
-5.559970426
-5.554240417
-5.551344132
-5.500277586
-5.449908251
-5.39954314
-5.343453498
-5.352140106
-5.214044994
-5.183081759
-5.180187237
-5.141296203
-5.127640824
-5.054335322
-4.936372173
-4.899697482
-4.837865651
-4.834971938
-4.818429997
-4.790378256
-4.731448186
-4.756541611
-4.71126099
-4.696859888
-4.657305814
-4.609830783
-4.542302288
-4.640012925
-4.563868439
-4.535890116
-4.561039088
-4.553117254
-4.550224721
-4.53079706
-4.527904617
-4.533688796
-4.52004565
-4.511369921
-4.506340258
-4.478300938
-4.428008859
-4.41367665
-4.374200572
-4.340383546
-4.259242057
-4.2032461
-4.208965299
-4.175155562
-4.141409754
-4.1443
-4.085422197
-4.040874486
-3.992747412
-3.928163359
-3.914531576
-3.877907979
-3.885822928
-3.900208715
-3.900208715
-3.864338743
-3.877970431
-3.942613049
-3.964852335
-3.916729703
-3.916729703
-3.978485663
-3.903097388
-3.762391522
-3.722947346
-3.745181622
-3.767478907
-3.781109056
-3.804098484
-3.801208711
-3.834939835
-3.874451582
-3.919682324
-3.939094647
-3.964224877
-3.972832004
-3.944874425
-3.919744779
-3.843671253
-3.835756697
-3.888900346
-3.81282887
-3.692234838
-3.582395277
-3.529270054
-3.445318083
-3.344861971
-3.257348567
-3.178442451
-3.169780364
-3.194888852
-3.25370799
-3.32973243
-3.360620933
-3.368531359
-3.405134957
-3.408023471
-3.371482898
-3.371482898
-3.340656468
-3.264630476
-3.225207933
-3.258918143
-3.208697921
-3.279006501
-3.317741022
-3.360055597
-3.393770396
-3.410973696
-3.466980193
-3.550934104
-3.587544068
-3.651411588
-3.752654659
-3.817287769
-3.87401083
-4.000411455
-4.053502454
-4.134622564
-4.168430556
-4.252453125
-4.156930319
-4.021960903
-3.899201559
-3.781485162
-3.691732457
-3.658006136
-3.646512895
-3.686016102
-3.747692245
-3.82878253
-3.88261631
-3.927846773
-3.924956579
-3.941479491
-3.910571085
-3.835188913
-3.672261117
-3.554575086
-3.44261744
-3.29124709
-3.066713787
-3.077446386
-3.066650671
-3.069475104
-3.072361943
-3.047256383
-3.055855065
-3.047256383
-3.108954837
-3.156282401
-3.192877511
-3.184277708
-3.178565109
-3.167077601
-3.178564392
-3.203673811
-3.189298854
-3.141969788
-3.026481122
-2.860800838
-2.827793616
-2.836390604
-2.808404193
-2.833505095
-2.847875346
-2.852895654
-2.883770208
-2.943325226
-2.994285166
-3.041670039
-3.019452609
-3.038846396
-3.08045948
-3.10054508
-3.091946038
-3.084037047
-3.041670756
-2.977151956
-2.938430017
-2.961399535
-2.942007117
-2.838023387
-2.708950218
-2.574118865
-2.498835079
-2.403482131
-2.361202842
-2.422866011
-2.464457598
-2.458748535
-2.529011011
-2.565586821
-2.531897236
-2.501031598
-2.455863905
-2.360513992
-2.321811332
-2.195674763
-2.113951862
-1.990716941
-2.071680919
-2.119659551
-2.183444644
-2.217125734
-2.259400734
-2.275897649
-2.349035833
-2.452979281
-2.506051919
-2.545512617
-2.56483621
-2.592755354
-2.654429439
-2.665910994
-2.676702922
-2.744153924
-2.713283048
-2.63510519
-2.567723232
-2.534033591
-2.494635609
-2.391442344
-2.346278308
-2.32695858
-2.354935106
-2.469606099
-2.57355895
-2.705441233
-2.772831463
-2.848821896
-2.885407361
-2.92770452
-2.949920812
-2.868903277
-2.924818062
-2.826545197
-2.792848431
-2.823658278
-2.866015535
-2.883210149
-2.89971444
-2.907621383
-2.955693148
-2.997992974
-3.079019993
-3.225336336
-3.34367249
-3.438351959
-3.538817931
-3.614865795
-3.693117593
-3.695943851
-3.629183963
-3.701658834
-3.564563822
-3.519352018
-3.494297645
-3.472007084
-3.446891549
-3.395909133
-3.407399276
-3.469119094
-3.573167712
-3.699523696
-3.797129598
-3.917738317
-4.049862954
-4.116656036
-4.181254434
-4.195645462
-4.192755028
-4.186973472
-4.195582986
-4.119483721
-4.097176299
-4.066261296
-3.984456686
-3.995953738
-4.013168746
-4.026802876
-4.060543845
-4.124446915
-4.206328315
-4.329889882
-4.441967083
-4.590654419
-4.680447737
-4.699816257
-4.758742908
-4.74723343
-4.735787386
-4.763836174
-4.640264418
-4.597884025
-4.628757613
-4.569778641
-4.606435058
-4.668246844
-4.750188577
-4.862331896
-4.980911586
-5.135442115
-5.273582413
-5.408102496
-5.500905718
-5.549138648
-5.624706934
-5.688758975
-5.688758975
-5.671501261
-5.707466093
-5.650591603
-5.645553045
-5.682208641
-5.608836439
-5.636924769
-5.631194006
-5.575082575
-5.634090686
-5.684475807
-5.73776326
-5.855819745
-5.95953306
-6.1172835
-6.204466238
-6.254903615
-6.313984678
-6.337064269
-6.280817989
-6.272179721
-6.232521467
-6.179248641
-6.190029278
-6.05242524
-6.153276602
-6.161912916
-6.167649887
-6.190029278
-6.223127532
-6.296644497
-6.391803258
-6.490512441
-6.586401843
-6.685149462
-6.778173057
-6.887818143
-6.921025521
-6.873424193
-6.85682188
-6.873361433
-6.83655868
-6.814213242
-6.757912455
-6.817052979
-6.796854934
-6.777415036
-6.819956928
-6.845206015
-6.870456438
-6.910102107
-6.961368811
-7.029249651
-7.079771653
-7.116592807
-7.153417637
-7.150575136
-7.099350342
-7.022871286
-6.95215081
-6.884344597
-6.797043905
-6.701113437
-6.768893694
-6.805691248
-6.820145909
-6.817305432
-6.854106701
-6.947163093
-7.045290121
-7.178053871
-7.284886533
-7.369372952
-7.4227772
-7.459563645
-7.510134076
-7.526760295
-7.521007688
-7.547055043
-7.549962937
-7.487819894
-7.448818688
-7.469045515
-7.445911469
-7.45387621
-7.440097091
-7.479792414
-7.536118648
-7.679906984
-7.767316879
-7.832411977
-7.922764215
-7.987883033
-8.06453288
-8.041365344
-8.081118205
-8.081118205
-8.016048138
-8.032694405
-8.016047415
-7.965415554
-7.945923572
-7.968326341
-7.948834221
-7.945986485
-7.923584934
-7.932254281
-7.982881314
-8.073266711
-8.149996423
-8.218001503
-8.269361431
-8.29760931
-8.303372763
-8.314963619
-8.332383118
-8.259291693
-8.285321993
-8.270818286
-8.219458169
-8.176779283
-8.157214168
-8.137650011
-8.123215356
-8.066809995
-8.078393964
-8.097891575
-8.103652857
-8.174500098
-8.248335699
-8.29108599
-8.344608933
-8.369947776
-8.412647645
-8.429247582
-8.423418554
-8.387179332
-8.435710224
-8.396618898
-8.42487526
-8.445150249
-8.504524604
-8.550155197
-8.558838287
-8.524803793
-8.479176222
-8.521191509
-8.592177573
-8.597248617
-8.577663071
-8.532029912
-8.503828687
-8.484310936
-8.49299253
-8.470560108
-8.427853849
-8.427853849
-8.334410593
-8.235226392
-8.214962278
-8.235226392
-8.204069739
-8.1867203
-8.167217646
-8.162152205
-8.173042873
-8.189696359
-8.19837141
-8.215025956
-8.18102222
-8.149870533
-8.115872344
-8.050733031
-7.968263425
-7.835953683
-7.76225566
-7.629315914
-7.513675267
-7.372785905
-7.327349423
-7.259487839
-7.208945971
-7.186582664
-7.198080005
-7.268839081
-7.322231971
-7.386500809
-7.412476594
-7.406725491
-7.372787349
-7.313575691
-7.211789559
-7.149693084
-7.03929256
-6.954173185
-6.782465165
-6.737023115
-6.576243683
-6.559650787
-6.520727125
-6.459477167
-6.445096509
-6.411227316
-6.419867916
-6.462379007
-6.478968685
-6.498460235
-6.526594964
-6.498523667
-6.467489342
-6.45304503
-6.399750226
-6.360838862
-6.191542835
-6.1238397
-5.960353242
-5.926515091
-6.016502986
-6.258561537
-6.466796669
-6.719859408
-6.968002477
-7.092154745
-7.128219747
-7.119503664
-7.043715492
-6.934034243
-6.786885694
-6.637637037
-6.497074804
-6.311149251
-6.111549233
-5.976170969
-5.846559772
-5.65796204
-5.562930796
-5.484473757
-5.495995797
-5.504622003
-5.524770933
-5.501725242
-5.50751806
-5.504621284
-5.498828494
-5.475846403
-5.431207893
-5.344144048
-5.302410289
-5.269302221
-5.238398825
-5.266469154
-5.353521947
-5.452108331
-5.565068691
-5.632011552
-5.657203473
-5.758676096
-5.884675533
-5.974719947
-6.039505514
-6.084129176
-6.159770573
-6.193623352
-6.226785232
-6.175594153
-6.159014199
-6.120120764
-6.089171699
-6.131655814
-6.177042834
-6.25269677
-6.25843473
-6.255534762
-6.308878037
-6.165444128
-6.097744313
-5.988269685
-5.942898536
-5.869493281
-5.818335869
-5.812539936
-5.781608183
-5.784506343
-5.806807413
-5.795279192
-5.849269641
-5.900367247
-5.944978814
-5.978818102
-6.020600015
-6.057343589
-6.02343605
-6.059423583
-6.149433562
-6.099005512
-6.183284961
-6.155168957
-5.926893115
-5.64542782
-5.316636278
-4.968580202
-4.679628541
-4.513632957
-4.46912212
-4.497161087
-4.584113204
-4.713460705
-4.862960113
-5.028976935
-5.188616987
-5.360509607
-5.551215329
-5.68938803
-5.69801709
-5.782235181
-5.798802999
-5.790172411
-5.759242602
-5.654873081
-5.541832905
-5.497252773
-5.513813163
-5.539755537
-5.595926912
-5.694491029
-5.818334429
-5.959470412
-6.080473178
-6.153213931
-6.246140414
-6.229558962
-6.111421741
-6.021355473
-5.81329439
-5.774362128
-5.67931172
-5.600839105
-5.550460498
-5.454753762
-5.392867244
-5.392867244
-5.322363305
-5.30222112
-5.30801203
-5.35622953
-5.426045306
-5.482142611
-5.544038362
-5.544038362
-5.541142127
-5.560600061
-5.667093711
-5.66425948
-5.66425948
-5.81329439
-5.928467859
-6.018456074
-6.075304694
-6.163173546
-6.256164468
-6.309507808
-6.380072932
-6.42762649
-6.473039412
-6.532145687
-6.540094861
-6.56532948
-6.596369874
-6.646846122
-6.661296052
-6.731974182
-6.788271941
-6.687294739
-6.65921362
-6.650568885
-6.622490587
-6.588609413
-6.560471911
-6.574856595
-6.648424489
-6.727052225
-6.808533098
-6.884977264
-6.946975505
-6.986691105
-7.08267939
-7.118743649
-7.112932789
-7.0985319
-7.146914125
-7.048070632
-6.93838836
-6.839526224
-6.791239187
-6.780446405
-6.771799516
-6.704018853
-6.678777142
-6.740811472
-6.831005223
-6.943566458
-6.994079168
-7.030136524
-7.064048968
-7.080659344
-7.122533632
-7.130492625
-7.082175641
-6.963834959
-6.953037537
-6.867933788
-6.882327571
-6.78928314
-6.777733101
-6.698403462
-6.641422461
-6.5873499
-6.542683579
-6.598895439
-6.619085998
-6.661614041
-6.763279715
-6.831068699
-6.864966788
-6.887313882
-6.870710363
-6.819516213
-6.765424617
-6.759618115
-6.683193121
-6.619021108
-6.546214521
-6.557696385
-6.524513099
-6.482690913
-6.476950446
-6.488494156
-6.521675057
-6.498587821
-6.495685773
-6.512275826
-6.557002866
-6.571450171
-6.537572479
-6.518142846
-6.518142846
-6.523946499
-6.41722073
-6.377551347
-6.239205175
-6.078519145
-5.979824103
-5.957516095
-5.915738991
-5.912903513
-5.89923035
-5.902129118
-5.938864015
-5.969803786
-5.980580225
-6.00578849
-6.028161127
-6.030367042
-5.993688666
-5.985055048
-5.931051398
-5.866971226
-5.83024108
-5.782740522
-5.599894228
-5.577538579
-5.537930022
-5.445121054
-5.386130993
-5.309900147
-5.284722847
-5.338666421
-5.42572948
-5.496245465
-5.614252495
-5.687625383
-5.746644985
-5.851031351
-5.915802354
-5.91870049
-5.845991018
-5.773290272
-5.635789839
-5.604868343
-5.32639139
-5.200511022
-5.006389606
-4.891391522
-4.807293972
-4.751255797
-4.748425692
-4.726162564
-4.728300523
-4.716792271
-4.711069117
-4.663653689
-4.604735046
-4.484020067
-4.374827639
-4.257041555
-4.127773679
-4.012914589
-3.951156057
-3.824826029
-3.827652715
-3.832678036
-3.885821493
-3.92533562
-3.978422485
-4.048099572
-4.078950693
-4.055953687
-4.02290431
-4.040119169
-4.009207065
-3.956055764
-3.855543226
-3.754350671
-3.661774573
-3.582834448
-3.41492839
-3.201855411
-3.10362064
-2.930083971
-2.871220216
-2.753626506
-2.641816628
-2.523491645
-2.38297169
-2.251748684
-2.167890519
-2.038880903
-1.974349199
-1.898406824
-1.82892615
-1.74220483
-1.618932911
-1.507142326
-1.423318401
-1.305769969
-1.224774089
-1.145975523
-1.072945518
-0.991956953
-0.994840797
-0.966194442
-0.924635736
-0.871606272
-0.843650678
-0.827165646
-0.71258521
-0.547114254
-0.351562663
-0.113772304
0.196342994
0.470612771
0.817288985
1.184055724
1.525792189
1.800235225
2.058225578
2.271095347
2.352826991
2.439582062
2.341347462
2.210191351
2.036024335
1.88482677
1.77019909
1.666300177
1.618334648
1.674200325
1.794590962
1.934304086
2.069074408
2.218157114
2.35289007
2.367191768
2.344985921
2.31418762
2.411666896
2.507020428
2.745058803
2.999650375
3.299438174
3.638127191
3.997047883
4.370457575
4.704496603
5.080474121
5.417763389
5.628577291
5.89850314
6.16276078
6.412770347
6.618228726
6.793475813
6.968091947
7.157175425
7.374522
7.555114111
7.71914741
7.899885263
8.131347808
8.385307953
8.552530733
8.696683374
8.806831424
8.89740992
8.962629577
9.017010229
8.991626934
9.073556028
9.155503835
9.249090603
9.317297133
9.413849873
9.527143723
9.617970318
9.691336048
9.838815774
9.95804338
10.1682927
10.32185009
10.47841403
10.60585239
10.6969211
10.74571875
10.79675826
10.80843509
10.70055669
10.5693815
10.43023275
10.2882797
10.10347945
9.930428766
9.717470924
9.501725737
9.271573554
9.101105848
8.832140276
8.707527533
8.636519817
8.585808623
8.588724724
8.630751373
8.6821663
8.744495096
8.793007956
8.815459577
8.821230876
8.69662179
8.515520407
8.376504263
8.234624308
8.058801813
7.900455757
7.755897056
7.744322144
7.750077757
7.56434592
7.422745421
7.208281098
6.977311703
6.732066491
6.476096302
6.273595525
6.031592794
5.835056654
5.570890913
5.25869285
5.033597739
4.674184504
4.371713858
4.040651194
3.731957547
3.426260197
3.134971355
2.879658333
2.610787735
2.274607477
2.053145187
1.831712863
1.50999163
1.157537998
0.840981838
0.536610752
0.21501939
-0.062128691
-0.31351834
-0.512578462
-0.666578379
-0.867845087
-1.074827298
-1.270350795
-1.475231378
-1.649344272
-1.837079931
-2.057822816
-2.163940018
-2.203328673
-2.144560347
-2.147445065
-2.12737543
-2.090810992
-2.096518597
-2.048478321
-2.140922386
-2.224779754
-2.286436965
-2.317234663
-2.339439353
-2.348033031
-2.389622335
-2.392508258
-2.323005498
-2.320119719
-2.289321959
-2.216186813
-2.185391251
-2.023455782
-2.02063364
-2.060081011
-2.057196456
-2.079397994
-2.073690451
-2.060018662
-2.057196456
-2.082972744
-2.090874776
-2.108059289
-2.149641037
-2.155411212
-2.155411212
-2.141110878
-2.116023799
-2.09093641
-1.978426787
-1.908190463
-1.905305455
-1.807857909
-1.746218827
-1.696055941
-1.631598942
-1.575733727
-1.506202351
-1.453224761
-1.422441505
-1.436798567
-1.408836767
-1.383759552
-1.358682602
-1.263391954
-1.210356648
-1.162400542
-1.070000716
-0.969705025
-0.88589752
-0.812873182
-0.812873182
-0.661751602
-0.616623353
-0.593682991
-0.543540984
-0.473343008
-0.389544831
-0.300043612
-0.176886676
-0.118160454
-0.034364578
0.035768325
0.072308009
0.156103977
0.239900995
0.360238128
0.483460363
0.534291604
0.620975221
0.819356857
0.878151645
0.853079016
0.746396042
0.631818379
0.514360432
0.40549063
0.338866404
0.218529498
0.2579522
0.288726114
0.347453047
0.41119457
0.486406187
0.59602938
0.735678686
0.853142764
0.93481782
1.119612163
1.253576968
1.384664373
1.608928681
1.762987853
1.939258705
2.101938118
2.216588901
2.325540773
2.40727559
2.521951044
2.594412183
2.648181091
2.709857222
2.788730426
2.914235404
3.042641855
3.127249965
3.208349302
3.318083222
3.432851706
3.485970732
3.511087309
3.628767734
3.67976368
3.722094705
3.755822752
3.825481377
3.898726336
3.971915218
4.025067545
4.086830957
4.204591875
4.291446674
4.412130093
4.544339107
4.68732543
4.810968825
4.987857032
5.130937072
5.308541421
5.485504788
5.651057966
5.890057494
6.053522844
6.222082171
6.427400902
6.754721842
7.010839296
7.253324298
7.456242474
7.698275006
7.944053535
8.169716745
8.401336233
8.630177649
8.783048335
8.941755262
9.032367245
9.199881727
9.378401643
9.523584568
9.654333348
9.742206079
9.852682908
9.929727852
9.96097018
9.997306865
10.04529587
10.02206378
9.990751592
9.950724676
9.916556172
9.876602305
9.859871484
9.83150118
9.797344322
9.763191706
9.791556161
9.80243194
9.768278801
9.768278801
9.723255618
9.580848553
9.421854557
9.262934468
9.154869076
9.092470916
9.072858316
9.069938385
9.121414901
9.21499339
9.384817932
9.600489764
9.753780058
9.907140882
10.03511244
10.13696631
10.19153536
10.1689934
10.1689934
10.16020669
10.15148353
10.09182909
9.955053344
9.758804512
9.503122871
9.140206101
8.85085052
8.647231842
8.525532337
8.485671563
8.445877918
8.485734562
8.50018329
8.508865244
8.500880649
8.489283512
8.426996616
8.382077762
8.305366794
8.206253578
8.107861742
8.03987533
7.924122198
7.814220994
7.630674393
7.345327041
7.07462524
6.72834455
6.395996175
5.954395969
5.493001225
4.968043185
4.490840552
4.062078212
3.68089761
3.3781056
3.134220373
2.871000784
2.646615962
2.49824007
2.338402868
2.254538997
2.114798267
2.010878726
1.957134578
1.924149099
1.80092813
1.775846144
1.778730942
1.739352332
1.767317888
1.828957679
1.896305782
1.975132467
2.070395222
2.182221208
2.202292286
2.213770707
2.188682426
2.183664677
2.172186486
2.161461642
2.19225743
2.19225743
2.164284754
2.147099615
2.110534711
2.104827772
2.068264578
2.02091528
1.909100538
1.72994865
1.618151945
1.459088013
1.322291255
1.241357895
1.210514963
1.257782772
1.302919482
1.373134556
1.348057717
1.328685743
1.409684285
1.541532681
1.840998116
2.241619598
2.600063771
2.879725741
3.126439456
3.305784194
3.524595174
3.670288243
3.852626003
4.062962789
4.368891713
4.73959337
5.127043273
5.480979919
5.88332411
6.392594562
6.851111655
7.268178452
7.708084474
8.108689345
8.521227718
8.971201219
9.410806603
9.952831195
10.53872165
11.21996014
11.95110882
12.79578738
13.6124134
14.44287025
15.25350523
16.04112745
16.784736
17.50202086
18.1338841
18.67049662
19.17622742
19.68657863
20.19548923
20.74205192
21.30909605
21.90461248
22.53668872
23.10467314
23.66884225
24.27862858
24.84479749
25.35806887
25.86085259
26.34654948
26.824671
27.27738493
27.79427982
28.32019446
28.91901494
29.51144623
30.11149509
30.74357342
31.35134719
31.97991929
32.61200911
33.21517418
33.78202316
34.34566507
34.90012935
35.43720477
36.01243707
36.633828
37.22877891
37.89196971
38.57577889
39.25507087
39.92237321
40.51614464
41.06674045
41.68523208
42.3824005
43.14037246
43.94762936
44.72558723
45.45908116
46.08022096
46.63225869
47.14472119
47.58248282
48.02393617
48.41846664
48.79866729
49.19049855
49.55569196
49.82366427
50.05406774
50.32031922
50.60149748
50.80843031
50.84921223
50.94232094
51.0003472
51.07101179
51.10753267
51.27784439
51.381058
51.58354752
51.75908972
51.95392307
52.01671355
52.09468871
52.14950517
52.16697457
52.12969404
52.13316505
52.07367725
52.05970966
52.01437102
52.05512271
52.14613326
52.20571797
52.30164945
52.41658974
52.44485845
52.42131755
52.30164945
52.23252028
52.18230389
52.14031326
52.10295241
52.02954669
51.97955822
51.98301758
52.01905504
51.97833617
51.97833617
51.98759598
51.94690569
51.83326861
51.75686008
51.73833531
51.66663411
51.61230143
51.58465519
51.55349753
51.60301688
51.65269189
51.58929593
51.54432632
51.50866569
51.50403432
51.51783086
51.56277426
51.58576749
51.53626806
51.43280387
51.3260639
51.3168374
51.34773301
51.32135014
51.34311792
51.27554202
51.19546236
51.16926608
50.97774747
50.8233139
50.79613707
50.81309552
50.86182355
50.97316811
50.99128574
51.044788
51.09375969
51.13818873
51.10164364
51.06173708
50.99566661
50.92979007
50.88088995
50.73925268
50.72231984
50.72687351
50.70084154
50.80604915
50.80604915
50.85020368
50.88992879
50.87284252
50.85467112
50.91248812
50.93863838
50.89887172
50.9306821
50.93973175
50.93177528
50.91368084
50.90910778
50.89549237
50.89102215
50.84216381
50.86370601
50.81497488
50.73459596
50.6814494
50.6859991
50.69500146
50.70410506
50.72558486
50.72558486
50.72558486
50.72221916
50.75272072
50.78899243
50.76748466
50.83442244
50.88327266
50.89241301
50.94580031
50.98212366
50.9594316
50.91964603
50.89241301
50.90155516
50.86182014
50.89251293
50.82678213
50.8312462
50.92083893
50.92879352
50.95157067
50.94251871
50.89370627
50.84484512
50.80069566
50.76897264
50.83581275
50.93346738
50.97784189
51.04049703
51.06213137
51.0712067
51.14767403
51.18765493
51.22306751
51.32615903
51.50997176
51.6771421
51.68179231
51.58263697
51.447982
51.28174873
51.03282165
50.60327359
50.1115964
49.53106052
48.96487993
48.29952243
47.58108767
46.79075606
46.07994838
45.23150633
44.30544425
43.38195237
42.40437906
41.45995474
40.49240538
39.54226805
38.58026795
37.58122343
36.60969779
35.60530659
34.6307339
33.62020057
32.64519789
31.67651382
30.70194039
29.76028708
28.8134519
27.88571117
26.9498215
25.99053968
25.07223467
24.17718356
23.26032525
22.33814412
21.40667343
20.46270451
19.55183669
18.64006433
17.72414682
16.82408095
15.86199658
14.92744199
14.01689429
13.07828612
12.1579183
11.24366478
10.34102999
9.477326914
8.582386978
7.652809531
6.767728197
5.880675275
5.009379684
4.145024538
3.264349988
2.357285504
1.447238299
0.579800929
-0.315457116
-1.199382796
-2.069922223
-2.94094001
-3.81552775
-4.676668664
-5.55612355
-6.501736411
-7.400779466
-8.296592409
-9.208166652
-10.11630442
-11.03870383
-11.95817992
-12.91236212
-13.87904632
-14.87571465
-15.92614807
-16.85036709
-17.73851896
-18.66966126
-19.50105857
-20.29551595
-20.95286373
-21.68863652
-22.25011268
-22.80140626
-23.28164012
-23.72759595
-24.10681366
-24.4722139
-24.81416211
-25.04873964
-25.2861241
-25.51209765
-25.70747017
-25.92149042
-26.1303141
-26.30196348
-26.43942359
-26.58587882
-26.68600443
-26.77421248
-26.86888299
-26.97249389
-27.0448807
-27.09471313
-27.22749751
-27.31853127
-27.41288628
-27.44515615
-27.51778095
-27.57433104
-27.63409379
-27.72546346
-27.78941826
-27.84937028
-27.90283062
-27.9530531
-28.01309588
-28.03496351
-28.10151704
-28.12013331
-28.15830081
-28.15830081
-28.18994044
-28.24115177
-28.26633975
-28.32648683
-28.37370366
-28.41516959
-28.38674041
-28.41844721
-28.46242514
-28.46563334
-28.50720623
-28.51369719
-28.4851698
-28.46641789
-28.52025945
-28.51134331
-28.53331429
-28.55614518
-28.60753302
-28.63609359
-28.63609359
-28.68666417
-28.65809064
-28.67437719
-28.75355805
-28.76578326
-28.77801072
-28.76821475
-28.7902388
-28.80904868
-28.82128039
-28.88833189
-28.9047256
-28.92104989
-28.92104989
-28.90794738
-28.96853522
-28.95628533
-28.96287545
-28.89899814
-28.92434419
-28.90222056
-28.90551344
-28.9374496
-28.98902562
-28.98572926
-28.99554577
-28.98651773
-29.00622389
-29.00944883
-29.03159621
-29.02177628
-29.01855095
-29.00299905
-28.9899574
-29.00307029
-28.99984555
-28.98673306
-29.00228252
-28.98673306
-29.00228252
-28.99898656
-28.95399513
-28.94088763
-28.95728966
-28.99167768
-28.9433936
-28.95650142
-28.95979684
-28.90909442
-28.8959926
-28.87960026
-28.85426513
-28.85183245
-28.79460281
-28.78480528
-28.73990565
-28.67952251
-28.66316415
-28.63459703
-28.57748529
-28.50735212
-28.40555312
-28.23717236
-28.0787876
-27.90765675
-27.68660324
-27.33694742
-26.9473935
-26.50559165
-26.05592398
-25.5182123
-24.94024505
-24.33044178
-23.6507384
-22.96209159
-22.23210327
-21.47511572
-20.65002416
-19.78601921
-18.88732474
-17.97616326
-17.07262999
-16.15857421
-15.18559049
-14.26291734
-13.35579407
-12.45495651
-11.53171367
-10.60849884
-9.690287615
-8.737611993
-7.835760656
-6.949623395
-6.034207788
-5.137577797
-4.2033689
-3.269588173
-2.364652116
-1.392971837
-0.430278876
0.518691453
1.475702792
2.472522301
3.475868036
4.45438108
5.439927412
6.396817754
7.391715777
8.36637024
9.326066751
10.29127721
11.24564586
12.18337326
13.12957425
14.12001721
15.12666701
16.11724393
17.11574617
18.10763493
19.06955715
20.04623533
21.05588825
22.0994264
23.13915323
24.13432019
25.15003282
26.17182814
27.23007576
28.26673739
29.32673957
30.40369008
31.50948702
32.64207212
33.73581053
34.80878218
35.9551985
37.10773539
38.26706985
39.41649031
40.6229118
41.80922303
42.94938658
44.10714845
45.23613578
46.41292001
47.50746268
48.46514175
49.34225651
50.15589353
51.03252783
51.76840749
52.39655913
52.96359254
53.5297278
54.03144279
54.45801753
54.83050302
55.1174785
55.35865051
55.47226869
55.66480934
55.79960635
55.87997224
55.92592108
55.97573344
56.07577701
56.05141509
56.08229152
56.14265452
56.19274784
56.24809475
56.39015599
56.50673159
56.5678844
56.64987958
56.72154218
56.71114998
56.73079618
56.68900353
56.68375354
56.63688419
56.56140088
56.51082129
56.42005982
56.31923042
56.26897156
56.15829604
56.05803965
55.96834491
55.93890204
55.87371639
55.84814173
55.80730183
55.75759286
55.72708565
55.6318217
55.54310232
55.48366141
55.43436216
55.48864036
55.45447281
55.40145617
55.31831895
55.28804091
55.32713306
55.29310473
55.29310473
55.21898295
55.22909238
55.21403904
55.18010737
55.10236083
55.0348256
55.01481606
55.0348256
55.04860757
54.97985239
54.98979289
54.94611871
54.85270887
54.84399994
54.85771663
54.77439733
54.71608912
54.61952715
54.52308521
54.47494957
54.48843491
54.46502733
54.41706823
54.38745895
54.392411
54.34453669
54.27213169
54.2440201
54.24884704
54.22439577
54.28694555
54.15701739
54.1802503
54.10941536
54.06667367
54.00456274
54.00818946
54.05578282
54.01789515
54.02269582
54.06539225
54.04702706
53.99464573
53.98494545
53.91795423
53.87062477
53.81347473
53.75650911
53.65729566
53.61976666
53.54491583
53.52203282
53.48472954
53.42936192
53.43777831
53.34886113
53.2876947
53.27448573
53.22295024
53.23603801
53.2216942
53.18339781
53.13562817
53.14524066
53.1034633
53.14168841
53.15130225
53.17524172
53.12037869
53.16698205
53.25070143
53.34056787
53.38257745
53.41022239
53.45714316
53.47640974
53.41632048
53.27595293
53.13959779
52.92999682
52.72254464
52.3915265
52.00826216
51.63744187
51.19306011
50.68165059
50.07184031
49.4476061
48.76385822
48.13970594
47.49336103
46.860192
46.24255803
45.55817428
44.85982951
44.20481617
43.55700674
42.91506064
42.25077057
41.59625245
40.90085838
40.21171545
39.51935349
38.83382572
38.12662828
37.49656935
36.88251629
36.24133992
35.6125504
34.95103558
34.2505994
33.63081097
32.94193241
32.26771911
31.59178207
30.94321859
30.28334903
29.63445
28.97659401
28.36768686
27.69258208
27.0337288
26.40348757
25.74563181
25.11673079
24.46901208
23.84345167
23.235695
22.62831783
21.9989383
21.4146117
20.81196052
20.18419557
19.58555626
18.93996024
18.36393264
17.75750513
17.1299086
16.50220086
15.8965942
15.26389318
14.63302876
14.03575549
13.43926157
12.83910523
12.22280643
11.60211832
10.9572071
10.39888183
9.756580051
9.10751636
8.396650752
7.757922373
7.120162634
6.494074732
5.896865841
5.323274657
4.792607691
4.248085919
3.768515337
3.320033116
2.902567129
2.521829889
2.154876551
1.824505683
1.533632329
1.281477529
1.068714918
0.870258233
0.705533708
0.526524112
0.344573882
0.193463148
0.037339662
-0.091582329
-0.198318278
-0.32153844
-0.427585899
-0.559396177
-0.679738696
-0.791434581
-0.872356217
-0.964750383
-1.037088037
-1.09300334
-1.176815582
-1.252731653
-1.370214499
-1.459804442
-1.507139461
-1.579492323
-1.641126102
-1.691976847
-1.722826417
-1.773679324
-1.812368622
-1.859712081
-1.918470043
-1.965754048
-2.013791865
-2.058945821
-2.089739564
-2.122666059
-2.136276043
-2.161363453
-2.189336075
-2.217309218
-2.21160116
-2.223016581
-2.248105445
-2.281788016
-2.332658492
-2.354864142
-2.410755803
-2.432962713
-2.478067261
-2.483776407
-2.51244653
-2.53252237
-2.569035191
-2.566902362
-2.544630825
-2.564707165
-2.58691668
-2.589739945
-2.589739945
-2.631336879
-2.634160244
-2.667852559
-2.682220809
-2.690816745
-2.634850671
-2.667790182
-2.673562556
-2.704369324
-2.720871094
-2.732290896
-2.76309988
-2.743083414
-2.740259798
-2.782551653
-2.819134306
-2.833504378
-2.86437841
-2.867264714
-2.875861998
-2.855780495
-2.85289422
-2.833504378
-2.847874629
-2.839277555
-2.802693554
-2.802693554
-2.789076759
-2.786253033
-2.797045326
-2.799931461
-2.797045326
-2.76623546
-2.76623546
-2.749732348
-2.733230182
-2.724633945
-2.73893977
-2.750422125
-2.733919949
-2.753308864
-2.739630257
-2.734610433
-2.726704665
-2.710265194
-2.718860612
-2.707377842
-2.724570131
-2.721683462
-2.721683462
-2.71591086
-2.746781803
-2.721683462
-2.735299483
-2.715221103
-2.715221103
-2.698781788
-2.701667687
-2.726703231
-2.737433319
-2.734547336
-2.75675991
-2.737434036
-2.745277494
-2.730908497
-2.691505054
-2.674313232
-2.685042139
-2.652102167
-2.649278762
-2.606991536
-2.55899623
-2.522420608
-2.43572328
-2.30098241
-2.141167497
-1.950576844
-1.757813751
-1.503502072
-1.193300956
-0.807227551
-0.451965255
-0.079547337
0.334421608
0.80143581
1.24624781
1.763495161
2.27593062
2.799968748
3.295551382
3.848102317
4.383788361
4.897589893
5.42834386
5.993343001
6.595708745
7.156989917
7.752168099
8.351103466
8.93135444
9.529243939
10.15148644
10.76613746
11.35653616
11.97884745
12.60850475
13.21099899
13.84745124
14.48493875
15.12127789
15.75432274
16.41476213
17.086434
17.74618974
18.39405168
19.03527634
19.68737352
20.27417238
20.92304007
21.54460657
22.20756391
22.8650967
23.53211704
24.16873266
24.84251424
25.43583942
26.100687
26.78218344
27.48955475
28.20719048
28.88879732
29.61036974
30.29481742
31.00659598
31.70103701
32.42105794
33.15286141
33.89082233
34.6490893
35.40036131
36.16227206
36.90030448
37.62837063
38.4302561
39.19495482
39.8840533
40.71983819
41.51458763
42.30082687
43.14706975
43.91864533
44.68828063
45.47641546
46.22397917
46.95660763
47.59521187
48.28482673
48.93252897
49.45088016
49.87906972
50.24949871
50.68946169
51.01279466
51.29487707
51.48762177
51.78998045
51.94425891
52.1083559
52.27654241
52.44187285
52.56068578
52.70815627
52.8739839
52.96181731
53.06891343
53.15244277
53.27321979
53.35357773
53.35357773
53.36796589
53.36313489
53.34864278
53.31149121
53.34381277
53.34381277
53.31977882
53.33426113
53.32943395
53.3389857
53.29229909
53.26357856
53.19416263
53.115356
53.06411484
53.08195431
53.06286463
53.01637383
53.09969502
53.11274524
53.14021506
53.11274524
53.15453282
53.10794296
53.07579877
53.05191459
53.18673598
53.21896453
53.22377925
53.22377925
53.18673598
53.20943955
53.2273395
53.28842073
53.27049641
53.2608558
53.3076123
53.23823026
53.2346691
53.19165347
53.12120572
53.09854874
53.07590487
53.09500154
53.04378459
53.01522976
53.0951053
53.02127188
53.00699956
53.02606451
53.02127188
53.01647979
53.07246206
53.05931918
53.04503425
53.03554774
53.07371255
53.01772747
52.97607233
53.00824696
52.99397894
53.04993199
52.99387423
52.99866381
53.00699599
52.98440015
52.88696252
52.85965331
52.83588817
52.86910012
52.85487789
52.85487789
52.86910012
52.87377268
52.87855018
52.89288465
52.88935193
52.87148855
52.87979626
52.91304187
52.93560162
52.9261403
52.9261403
52.88935193
52.92146209
52.90846957
52.9370573
52.97867364
52.95494656
52.9371595
52.92759329
52.96920051
52.98346035
52.98346035
53.00251491
52.95140759
52.92405655
52.94787009
52.96691014
52.94911816
52.94433406
52.94433406
52.91698749
52.93954931
52.95733616
52.95733616
52.99543183
52.95379818
52.90742573
52.89433415
52.88010364
52.8018676
52.79834228
52.68705048
52.6362099
52.59966672
52.45245789
52.4618171
52.3737502
52.3197846
52.32439894
52.20028747
52.10457316
51.98107217
51.89049743
51.77345832
51.57012281
51.41711054
51.31842793
51.17085151
50.98390519
50.79770868
50.50294372
50.32197823
50.12497976
49.8731307
49.63477956
49.38882693
49.10579067
48.82540623
48.59318239
48.36522905
48.129745
47.89524184
47.68730009
47.4760111
47.23703793
47.0064891
46.76970203
46.44346679
46.18838794
45.91898812
45.63358888
45.29463646
45.0325893
44.77164778
44.51196832
44.24145408
43.9263882
43.70507238
43.4776594
43.22744048
42.9900682
42.79459326
42.49466855
42.26295914
41.96075276
41.69068428
41.44373139
41.21195955
41.001017
40.75383633
40.49529004
40.27526726
40.03720931
39.81123775
39.58974813
39.3679916
39.14330041
38.88702935
38.62165015
38.37827369
38.15388289
37.93749108
37.72894577
37.50652595
37.2703531
37.0349977
36.79676771
36.56278769
36.38196762
36.20156702
35.98269031
35.80327966
35.64802485
35.49307119
35.29716826
35.11575921
34.97581747
34.80817158
34.66524743
34.52956736
34.3966155
34.28131822
34.12975157
34.05187665
33.9776245
33.87316214
33.74817165
33.62336309
33.54256406
33.4893414
33.49873591
33.42233325
33.33226846
33.29199404
33.2449188
33.22865819
33.19869228
33.20131394
33.19097754
33.12082971
33.08409457
33.0909767
33.08416894
33.08416894
33.0773617
33.07399589
33.10728618
33.09785851
33.12442137
33.09711046
33.08768388
33.11416927
33.14754921
33.12449662
33.14073792
33.12704166
33.17749762
33.09105107
33.06449829
33.10130047
33.09449191
33.08162514
33.13467466
33.10129962
33.13467466
33.13467466
33.12180201
33.0619542
33.04139143
33.02770978
33.02427155
33.04729873
33.01739549
33.03107554
33.04386059
33.0011035
32.96434314
32.9780141
33.00192503
33.03862588
33.04543012
32.99841266
32.97793897
32.96434314
32.96777903
32.99766545
33.02756286
33.01052082
32.96098163
32.96785416
32.9883255
32.99856295
32.96187791
32.91154528
32.94484855
32.9013179
32.88847926
32.8987043
32.88250752
32.88929974
32.89616584
32.87653618
32.91318583
32.88937309
32.91236513
32.93543738
32.95933678
32.9431289
32.90303333
32.90303333
32.89967416
32.92610229
32.96964514
32.9594119
32.95597632
32.9456687
32.9824213
32.98578361
33.00207448
33.03877625
33.05238356
33.02845895
33.0318982
32.9951993
33.02845981
33.03526326
33.0088016
33.03526326
33.04887089
33.10609003
33.14882377
33.19247695
33.20610897
33.27287633
33.29686859
33.38434411
33.47791891
33.63864403
33.76611362
33.86433039
33.99206185
34.11052179
34.21527713
34.36783358
34.48674826
34.64589513
34.83244971
35.02731213
35.18490144
35.33926302
35.55206009
35.70720486
35.89978202
36.1033776
36.31201358
36.54078696
36.79614164
37.00304923
37.24106154
37.42393236
37.58913511
37.77650775
37.97159156
38.16711502
38.34861884
38.50214153
38.71380209
38.97678358
39.21493633
39.42411575
39.59771979
39.80805662
40.0630005
40.28323656
40.47782012
40.74663902
40.93502911
41.16865231
41.42509074
41.66819754
41.89673097
42.11163674
42.33023997
42.57675087
42.78622543
43.02281079
43.25247968
43.52146872
43.79174975
43.99343553
44.19283634
44.40405566
44.59174326
44.82862307
45.06949826
45.28795911
45.51951801
45.74790061
45.97722148
46.17861453
46.42119145
46.69819694
46.90218537
47.17642913
47.36541388
47.6218927
47.82098443
48.05833758
48.26778213
48.47373911
48.6979104
48.94044656
49.16231002
49.35437272
49.56921716
49.71187473
49.84163631
49.95060653
50.06421727
50.13789085
50.22960332
50.28557952
50.37305698
50.44386306
50.53163236
50.57552923
50.64654158
50.7075656
50.79582887
50.90244324
50.90691456
50.88415926
50.88415926
50.87055227
50.84781471
50.83530924
50.81715131
50.79443975
50.7197383
50.67105738
50.70617796
50.76837019
50.80802683
50.84325038
50.86141847
50.92839127
50.91934269
50.86598571
50.86598571
50.8705534
50.82627985
50.80931662
50.78333845
50.79583001
50.82757014
50.84126554
50.8991647
50.8639999
50.82429686
50.77550829
50.70538973
50.65682423
50.63873649
50.60376559
50.59922271
50.50235818
50.46748939
50.41464317
50.39772882
50.3618547
50.33936158
50.34378079
50.36627601
50.29999955
50.29999955
50.29999955
50.24283053
50.20815176
50.17790203
50.17339977
50.13877137
50.11315883
50.09644941
50.04401292
50.06187548
50.03181501
50.05416367
50.01064691
49.99835942
49.94155039
49.88928134
49.84591434
49.81598827
49.79044922
49.70848454
49.69956884
49.69065478
49.66411603
49.65975886
49.69414337
49.71623879
49.7472671
49.73068399
49.7650212
49.76948542
49.73514616
49.70974711
49.7185672
49.70528839
49.62675633
49.5880697
49.57589004
49.62008201
49.59464461
49.57366675
49.56487177
49.48328556
49.46129428
49.47450682
49.48772293
49.47113089
49.41936592
49.43256606
49.44576976
49.47990572
49.45791705
49.44470898
49.36659419
49.36216666
49.2973478
49.2973478
49.21505308
49.13394815
49.04867233
48.89914762
48.70341758
48.55065625
48.38108233
48.1422378
47.89066386
47.63277248
47.41744134
47.07979279
46.66284043
46.20876273
45.7901279
45.30631125
44.81960893
44.29292061
43.75997945
43.22787297
42.65459117
42.09034767
41.57613748
40.88095626
40.2511989
39.69979019
39.08077665
38.49180635
37.84044082
37.15261708
36.45314841
35.75367627
35.06037636
34.35901943
33.67982619
33.00595594
32.3482493
31.6456561
30.99423746
30.31819297
29.61714554
28.93397403
28.24560044
27.5745088
26.88262018
26.14787345
25.47401366
24.81889175
24.1216793
23.51030726
22.89781375
22.27337551
21.5977768
20.93759688
20.30704376
19.65775
19.02015634
18.41221289
17.8296481
17.2078393
16.59929571
15.96952904
15.33582342
14.68109714
14.01424278
13.37734232
12.73402514
12.0491384
11.38645243
10.70202391
10.11659324
9.534389234
8.942264218
8.327980036
7.73198792
7.210428764
6.71761519
6.179908512
5.648479304
5.072294578
4.519571485
3.960861453
3.414708844
2.890391261
2.380617664
1.815160325
1.320093378
0.860916523
0.42185115
0.068800072
-0.320098145
-0.697541064
-0.899562074
-1.075767115
-1.2068465
-1.287778784
-1.366581627
-1.431030657
-1.484070767
-1.576486019
-1.696870615
-1.893201518
-2.131135913
-2.270941244
-2.442250885
-2.64369793
-2.789266777
-2.957070079
-3.058178133
-3.099791971
-3.124898772
-3.086109144
-3.058116453
-3.024412009
-3.01292689
-2.989956298
-2.995667165
-2.970625772
-2.964914317
-2.931213459
-2.934099933
-2.954182111
-2.998678597
-3.052465502
-3.131362055
-3.193064729
-3.266197194
-3.389623512
-3.513003154
-3.709628868
-3.821557192
-3.863204573
-3.815778976
-3.784937594
-3.748318826
-3.69235828
-3.689469594
-3.703852112
-3.74329543
-3.723950708
-3.737580177
-3.802149717
-3.852401326
-3.897630167
-3.962211846
-4.046213419
-4.191995258
-4.318382931
-4.447683055
-4.554056288
-4.751002826
-4.848805236
-4.848805236
-4.829432517
-4.804273893
-4.835155939
-4.86893324
-4.973169667
-5.057288233
-5.216935357
-5.357171864
-5.516897061
-5.711243434
-5.857393567
-5.989906535
-6.094338876
-6.184354738
-6.246265776
-6.293807002
-6.27362939
-6.257047066
-6.110790767
-6.08482134
-6.017887863
-5.967472099
-5.948000236
-5.896835601
-5.86804182
-5.890345494
-5.921283263
-5.901813032
-5.848510819
-5.750613337
-5.646938446
-5.573570695
-5.495174842
-5.492278846
-5.492278846
-5.534025725
-5.607451129
-5.666463241
-5.789607314
-5.868105897
-5.906981314
-5.90408252
-5.927144412
-5.876737684
-5.829170558
-5.823374513
-5.857206378
-5.882409004
-5.963756398
-6.014864615
-6.040073748
-6.022742523
-5.98600201
-5.969491261
-5.916181811
-5.893877099
-5.7390877
-5.631887769
-5.593031141
-5.570046108
-5.516774022
-5.475029074
-5.446948443
-5.393687339
-5.433223731
-5.438952575
-5.50367728
-5.509470117
-5.453370252
-5.441849032
-5.421702897
-5.368444014
-5.247589563
-5.047665977
-4.901773449
-4.676800166
-4.489242107
-4.301039877
-4.222730614
-4.183955963
-4.144429253
-4.104966988
-4.110747944
-4.08850467
-4.082723875
-4.076943122
-3.956311339
-3.855798053
-3.704359523
-3.538567501
-3.403631872
-3.318937645
-3.254401672
-3.170473271
-3.128166631
-3.06935461
-3.156161897
-3.226466854
-3.335511171
-3.405828745
-3.542837024
-3.700026081
-3.85724303
-4.045338193
-4.225558681
-4.351951885
-4.472645071
-4.54305882
-4.621401949
-4.595496422
-4.578268266
-4.48559623
-4.353398479
-4.092715177
-3.832054266
-3.562869604
-3.285163004
-3.080777932
-2.893564475
-2.775967786
-2.742962955
-2.804644662
-2.877060273
-2.912956054
-2.985378588
-2.983245008
-2.887854847
-2.801068708
-2.68059541
-2.570924987
-2.520735913
-2.498527538
-2.548715751
-2.570924987
-2.590311338
-2.550911637
-2.684987648
-2.786071621
-2.850641855
-2.948853697
-3.035651249
-3.075129731
-3.103123587
-3.100299064
-2.979793996
-2.895887919
-2.777601201
-2.671435285
-2.604051372
-2.489368727
-2.386175149
-2.29660077
-2.330347559
-2.364032078
-2.371873255
-2.489431812
-2.576195786
-2.612710574
-2.693710511
-2.799815299
-2.91170324
-2.967620155
-2.948228345
-2.959712788
-2.811298245
-2.629210397
-2.419171433
-2.206279441
-2.032864629
-1.845860747
-1.655992632
-1.504826061
-1.35649114
-1.334298664
-1.306338061
-1.301322666
-1.273363146
-1.295555797
-1.329221602
-1.402320992
-1.444576779
-1.453166014
-1.441693171
-1.433103979
-1.342825886
-1.261891872
-1.231111025
-1.269790591
-1.255434512
-1.35931375
-1.415862648
-1.527586184
-1.678754424
-1.933842593
-2.183261165
-2.443511105
-2.693019334
-2.908816106
-3.141162137
-3.286734059
-3.381470417
-3.367092899
-3.328356441
-3.401498857
-3.337648345
-3.303935479
-3.321199612
-3.268088881
-3.194956996
-3.102435028
-3.012807837
-2.906683389
-2.741711041
-2.624129369
-2.557437664
-2.492882847
-2.436987795
-2.445582084
-2.419737017
-2.422622286
-2.444829392
-2.467036864
-2.522932469
-2.631909007
-2.654182085
-2.68505146
-2.68505146
-2.715921615
-2.72451779
-2.741710324
-2.721631837
-2.715921615
-2.67934141
-2.634919499
-2.573246373
-2.481463784
-2.430587813
-2.430587813
-2.419861029
-2.431341214
-2.422747016
-2.548904297
-2.621304593
-2.680093523
-2.828491325
-2.954691288
-3.072306
-3.178447472
-3.262376529
-3.39653906
-3.539323097
-3.651983559
-3.82571179
-3.926220768
-4.038994093
-4.187665734
-4.297584529
-4.340010053
-4.435555074
-4.494460593
-4.674097555
-4.724406208
-4.735914587
-4.738807881
-4.76182531
-4.78698237
-4.691389847
-4.567830841
-4.47585123
-4.411227157
-4.461518091
-4.495277421
-4.559971439
-4.579399888
-4.646239926
-4.669191778
-4.722393303
-4.724594491
-4.662840979
-4.640580581
-4.576633704
-4.551546692
-4.559468509
-4.481194621
-4.540103104
-4.547962289
-4.564497823
-4.60046276
-4.667996059
-4.757799289
-4.827486866
-4.917311059
-4.992803218
-5.062515357
-5.081895629
-5.062515357
-5.043073833
-5.00356274
-4.936687754
-4.802266505
-4.704533971
-4.66214971
-4.597509682
-4.507663585
-4.532811575
-4.53494895
-4.529919124
-4.577325608
-4.6477489
-4.695162532
-4.790755578
-4.84969076
-4.855415073
-4.899950508
-4.942412811
-5.00928766
-5.00928766
-4.910832878
-4.795787991
-4.705916594
-4.644101499
-4.509045826
-4.453031269
-4.368232328
-4.272695136
-4.23894582
-4.231027408
-4.295698494
-4.366094719
-4.424994705
-4.466673162
-4.511246352
-4.452340202
-4.376907092
-4.295007572
-4.168560532
-4.073047905
-4.02780947
-3.845434919
-3.732749909
-3.483059738
-3.396224097
-3.384734804
-3.365334466
-3.365334466
-3.325844801
-3.376070931
-3.415499497
-3.468618271
-3.493734383
-3.468617553
-3.44639002
-3.409784852
-3.457126674
-3.398294681
-3.347377247
-3.254840692
-3.165137326
-3.056110394
-2.946404643
-2.912704344
-2.868211279
-2.803640067
-2.74409226
-2.670994345
-2.670994345
-2.746978267
-2.834450199
-2.910444689
-2.955629321
-2.955629321
-2.941320812
-2.966423934
-2.966423934
-2.97219779
-2.955692431
-2.823782331
-2.770696129
-2.76498639
-2.834575687
-2.831688748
-2.83457497
-2.84605826
-2.84605826
-2.89117793
-2.942073094
-3.048200951
-3.084793014
-3.123520192
-3.196710826
-3.272730954
-3.368093722
-3.440548195
-3.457814759
-3.401808083
-3.401808083
-3.407521245
-3.500071637
-3.563933064
-3.653673637
-3.668055576
-3.642934698
-3.640045455
-3.654427176
-3.716164278
-3.792226506
-3.898511697
-3.965983053
-4.014046091
-4.044895196
-4.065001917
-4.0541946
-4.079327651
-4.045586616
-4.0541946
-3.995323384
-3.924960168
-3.860318191
-3.902720511
-3.905547456
-3.930675956
-3.930675956
-3.936392501
-3.961521932
-4.051240778
-4.171886764
-4.236490428
-4.329132131
-4.379416808
-4.463463451
-4.508036445
-4.555441491
-4.558334044
-4.449130553
-4.438317848
-4.365777238
-4.324104423
-4.344218331
-4.39161283
-4.420339886
-4.445484875
-4.490056775
-4.482198217
-4.549782867
-4.648185785
-4.727231902
-4.73515641
-4.720754813
-4.686984813
-4.641709428
-4.619449697
-4.554749607
-4.434042952
-4.370114234
-4.193442268
-4.148197002
-4.204188286
-4.207078763
-4.195577959
-4.158941682
-4.197715092
-4.20343425
-4.217071638
-4.267349642
-4.295381043
-4.29827258
-4.267412842
-4.208525083
-4.133116063
-4.043324963
-3.897569867
-3.693052283
-3.589743525
-3.463402693
-3.393081639
-3.253207278
-3.144171109
-2.998556676
-2.883836182
-2.740388861
-2.695212605
-2.731792572
-2.757581623
-2.832880524
-2.816376477
-2.79127666
-2.754694157
-2.67651364
-2.563957272
-2.432779918
-2.312340475
-2.214177811
-2.077262321
-2.071554786
-2.046468821
-2.093818877
-2.15258525
-2.183443211
-2.192035963
-2.220009157
-2.22860212
-2.278781188
-2.303871017
-2.318235293
-2.306819122
-2.265232977
-2.298915949
-2.234435673
-2.175666128
-2.047346006
-1.977796874
-1.785030794
-1.603006268
-1.469022047
-1.320752454
-1.219695811
-1.118706
-0.998349978
-0.908837983
-0.852235958
-0.827163497
-0.749063388
-0.721107908
-0.653728232
-0.530565785
-0.426710682
-0.284185367
-0.138842134
-0.012802742
0.062407292
0.224986064
0.261525345
0.230689188
0.225675051
0.113988596
0.071745794
0.068862382
0.055261788
-0.065073696
-0.227652487
-0.39311659
-0.664572892
-0.953219425
-1.213992879
-1.437488482
-1.613729817
-1.717625913
-1.7706111
-1.860155641
-1.815069322
-1.831560952
-1.859465579
-1.772742806
-1.764152225
-1.755561685
-1.713236522
-1.654485124
-1.663075212
-1.705336216
-1.733991282
-1.812810737
-1.832124887
-1.86510933
-1.842910634
-1.901668747
-1.94613027
-1.979806289
-2.038631508
-2.156163035
-2.166887842
-2.152525763
-2.141048525
-2.14895157
-2.095892221
-2.025650864
-1.964004782
-1.916720826
-1.919542792
-1.991911563
-2.070743521
-2.185391967
-2.261348157
-2.356691273
-2.459882604
-2.532968281
-2.577448966
-2.5186641
-2.661332412
-2.675637491
-2.731605432
-2.770383502
-2.938184037
-3.114608956
-3.285350239
-3.416628081
-3.548677333
-3.716607102
-3.87885194
-4.046845965
-4.195519073
-4.366408608
-4.610649898
-4.818367467
-5.029042361
-5.256276261
-5.425354662
-5.709546938
-5.813169847
-5.869304649
-5.903139299
-6.010453641
-6.050095359
-6.02488576
-5.977368514
-5.949326614
-5.996841421
-6.084004572
-6.137330511
-6.134431207
-6.114953339
-6.064529255
-5.957203577
-5.759937959
-5.509470117
-5.391483875
-5.225372791
-5.104546711
-5.017590787
-4.907622564
-4.921965584
-4.905421502
-4.888877831
-4.914039613
-4.95360859
-5.029859106
-5.165081999
-5.30820192
-5.454250863
-5.557891555
-5.695372722
-5.757228519
-5.847251637
-5.892614935
-5.988332336
-6.081292822
-6.010704255
-5.968923101
-5.912715586
-5.814806901
-5.826336241
-5.840762827
-5.827091433
-5.844353873
-5.922860151
-5.996335884
-6.086335319
-6.198666913
-6.275081223
-6.308941447
-6.328426506
-6.356551831
-6.3277333
-6.262912602
-6.150567382
-6.091504629
-6.046817699
-6.02740638
-5.872579809
-5.892049014
-5.874722461
-5.866783314
-5.813546355
-5.802773157
-5.842337327
-5.896332316
-5.971946815
-5.994948181
-6.037424876
-6.079904901
-6.119488339
-6.071962779
-5.948125529
-5.781793907
-5.652920539
-5.509719072
-5.35792789
-5.119142133
-5.065909774
-5.023502759
-5.00915825
-4.97247952
-4.947315524
-5.05445827
-5.099006462
-5.160800389
-5.19176253
-5.175211565
-5.13059479
-5.161555457
-5.122037097
-5.088246796
-4.956689008
-4.866859531
-4.824465261
-4.653467943
-4.58876476
-4.552109249
-4.538403249
-4.51614745
-4.526960588
-4.534882135
-4.610331593
-4.700127417
-4.733898055
-4.753268785
-4.735974235
-4.733080952
-4.696417224
-4.643217675
-4.513882969
-4.415498331
-4.286895385
-4.17201315
-4.026297426
-3.863332347
-3.841095031
-3.801647273
-3.790152156
-3.812387432
-3.876961865
-3.974588044
-4.11168571
-4.217949208
-4.282556711
-4.360809621
-4.388843765
-4.383123217
-4.301223023
-4.236613952
-4.208584688
-4.090823175
-4.093713237
-4.090823175
-4.06851727
-4.009645017
-3.945059643
-3.877589975
-3.855353004
-3.827336883
-3.836005057
-3.838141249
-3.866094555
-3.885443187
-3.856735529
-3.805792443
-3.774952135
-3.71823558
-3.609147059
-3.5309025
-3.373742834
-3.331427667
-3.291939362
-3.325651819
-3.342163043
-3.378764931
-3.426105222
-3.454108861
-3.543838033
-3.656499053
-3.754790644
-3.881110272
-3.970820388
-3.975846566
-4.037606956
-4.087873527
-4.077065903
-4.074175182
-4.15246958
-4.071284472
-4.074111997
-4.031762626
-4.034652477
-4.05469576
-4.094154825
-4.122116824
-4.133616554
-4.173079529
-4.254274417
-4.34119805
-4.423040108
-4.499169762
-4.546637451
-4.557451764
-4.576816918
-4.591214851
-4.60850583
-4.583355192
-4.599892262
-4.594170777
-4.681134713
-4.689749993
-4.717796917
-4.740059777
-4.756599824
-4.740059777
-4.790310698
-4.849245123
-4.90818541
-5.014630148
-5.082268083
-5.136194277
-5.164260048
-5.195222359
-5.217501349
-5.13915116
-5.085916422
-5.072262941
-5.134117564
-5.193083606
-5.198810936
-5.28579166
-5.29151984
-5.280001678
-5.299451199
-5.341184037
-5.416726
-5.515260133
-5.616707224
-5.681514818
-5.72107054
-5.752061616
-5.794583072
-5.775179878
-5.749982775
-5.724786789
-5.747777974
-5.669358658
-5.736312857
-5.744249446
-5.795400132
-5.745005249
-5.719809482
-5.716911652
-5.672254809
-5.632639826
-5.635536513
-5.674395984
-5.694550768
-5.699589754
-5.713320694
-5.704691404
-5.710486236
-5.721950115
-5.680189791
-5.683086717
-5.624073632
-5.624073632
-5.590255561
-5.545671773
-5.495297877
-5.458591349
-5.421887068
-5.376623108
-5.385247603
-5.379519267
-5.401804905
-5.432779123
-5.457963261
-5.469422195
-5.443545474
-5.415466314
-5.396013107
-5.390976712
-5.39387294
-5.49240332
-5.455696969
-5.455696969
-5.47874088
-5.487366837
-5.445623945
-5.462182184
-5.439138909
-5.461426747
-5.498070852
-5.551277932
-5.63333359
-5.652731978
-5.68655369
-5.681514818
-5.695182708
-5.706016487
-5.695246046
-5.670052466
-5.633397641
-5.670115801
-5.751495837
-5.751495837
-5.66438471
-5.5636216
-5.510412691
-5.448583027
-5.361579271
-5.327775331
-5.336399136
-5.347918353
-5.359375204
-5.370202834
-5.36447464
-5.358683197
-5.324880136
-5.311158176
-5.26867145
-5.308199762
-5.27225901
-5.241355467
-5.156520965
-5.198937507
-5.126316289
-5.073082616
-5.021992947
-5.024886757
-5.050053733
-5.072327652
-5.11115121
-5.153564002
-5.201014432
-5.249223614
-5.305304659
-5.308199762
-5.305996606
-5.342694612
-5.336903376
-5.362082813
-5.367874287
-5.325446945
-5.367181552
-5.333378021
-5.263573527
-5.285854955
-5.252055883
-5.249160323
-5.277231137
-5.336209956
-5.33048208
-5.377946017
-5.436934559
-5.470051734
-5.503862915
-5.529049331
-5.588053529
-5.683781981
-5.683781981
-5.697449925
-5.773038325
-5.75004612
-5.862371366
-5.887573506
-5.850841284
-5.878940831
-5.923614034
-5.923614034
-5.971882725
-6.008622287
-6.039630108
-6.098687871
-6.087153531
-6.118165147
-6.109529541
-6.069883457
-6.019463588
-5.974782597
-6.010766909
-5.985559134
-5.971821516
-5.929286554
-5.83421002
-5.757920275
-5.766550371
-5.768691898
-5.748534502
-5.700978164
-5.74053523
-5.771464739
-5.818964347
-5.832635543
-5.888835659
-5.90320122
-5.922608137
-5.936344524
-5.973082422
-5.899672436
-5.919142592
-5.860104928
-5.870878509
-5.854308563
-5.826209535
-5.798111914
-5.789481337
-5.783749048
-5.840636839
-5.873713772
-5.924120944
-5.97238968
-6.014927989
-6.048834996
-6.054570755
-6.085517107
-6.040137845
-6.040137845
-6.014235194
-5.980393715
-5.980393715
-5.924247672
-5.95739296
-5.937921454
-5.921349507
-5.899043867
-5.907676134
-5.901941915
-5.938677519
-5.992682639
-6.020726765
-6.04303736
-6.068247805
-6.088416866
-6.077639004
-6.072596589
-6.063961716
-6.061125469
-6.010705696
-5.956699517
-5.93149423
-5.968231804
-5.963190404
-5.909881564
-5.831377117
-5.834275533
-5.847947102
-5.853680765
-5.859413768
-5.907676854
-5.927084648
-5.952289733
-5.986129472
-6.008501301
-6.008501301
-6.053877909
-6.031566867
-6.0373651
-6.009256743
-6.056776777
-5.947310406
-5.941513129
-5.997723591
-6.06257528
-6.12384114
-6.210962279
-6.239080535
-6.275839205
-6.337823782
-6.407762181
-6.463959674
-6.515180133
-6.535366576
-6.611767871
-6.625459707
-6.667294628
-6.698341445
-6.763218412
-6.774010808
-6.918250815
-6.952155139
-7.005573865
-7.10156606
-7.205475071
-7.289946516
-7.365775154
-7.393898267
-7.411215577
-7.408307886
-7.422781533
-7.414817357
-7.397499905
-7.391685444
-7.391685444
-7.419873043
-7.368617571
-7.433651527
-7.46184254
-7.523982592
-7.512413236
-7.475621621
-7.478529759
-7.447430443
-7.435863838
-7.396171766
-7.421452596
-7.401227238
-7.409885952
-7.38391032
-7.36659408
-7.360843574
-7.341316386
-7.352881236
-7.338473421
-7.355093143
-7.368806777
-7.391179183
-7.385364805
-7.430870805
-7.340622432
-7.281415048
-7.173824544
-7.080722132
-6.971032177
-6.886619172
-6.787767785
-6.697644844
-6.635615993
-6.545521018
-6.471968316
-6.452540495
-6.410724265
-6.360271003
-6.332145475
-6.28964518
-6.21902967
-6.196711726
-6.193812098
-6.207492719
-6.080725265
-6.038245175
-5.987827527
-5.92878252
-5.841644028
-5.723527883
-5.614126556
-5.549327175
-5.496056955
-5.423337412
-5.370078386
-5.33344132
-5.288120615
-5.267979546
-5.228454511
-5.144313513
-5.124868796
-5.060121084
-5.004061682
-4.928568236
-4.877552318
-4.753897621
-4.694970664
-4.661201911
-4.605175497
-4.58291691
-4.58291691
-4.605175497
-4.577132335
-4.565689057
-4.546260979
-4.498165424
-4.45648518
-4.41480658
-4.41480658
-4.442843476
-4.501749581
-4.52111324
-4.616619407
-4.622341073
-4.681261904
-4.765343966
-4.79622425
-4.855913904
-4.937878194
-5.080947238
-5.201706263
-5.305996606
-5.434731657
-5.592272659
-5.696630847
-5.831940816
-5.96444769
-6.014862454
-6.085388181
-6.166765998
-6.231574789
-6.231574789
-6.214993798
-6.158066933
-6.181076255
-6.217830144
-6.212787121
-6.204149975
-6.226468235
-6.299229815
-6.347532536
-6.395776367
-6.410219052
-6.452729335
-6.506093147
-6.508931821
-6.508931821
-6.508931821
-6.467110931
-6.45916291
-6.44761987
-6.469948665
-6.508868387
-6.562238164
-6.67252893
-6.777100576
-6.816801967
-6.738159691
-6.715818813
-6.71297895
-6.611323739
-6.459226338
-6.323759277
-6.179690957
-6.042152956
-5.876485691
-5.710930334
-5.548319779
-5.362650376
-5.275596293
-5.143307502
-5.062072452
-4.932658534
-4.929827671
-4.857236455
-4.885290248
-4.829183111
-4.739370587
-4.699814102
-4.666045115
-4.626556007
-4.564811079
-4.48867457
-4.379482173
-4.253085119
-4.135316934
-3.997461419
-3.840281753
-3.632825975
-3.375189195
-3.145615706
-2.9103823
-2.686679733
-2.53829986
-2.423622276
-2.292395469
-2.205649437
-2.110316123
-1.978489849
-1.796446108
-1.623073472
-1.438242159
-1.248410522
-1.024930769
-0.800714529
-0.554322396
-0.318658566
-0.128125645
0.081709539
0.335982944
0.5429415
0.713427523
0.820109658
0.883856831
0.926104848
0.982018242
1.002077636
1.055109131
1.057929995
1.133153772
1.125255447
1.153151115
1.17321092
1.206874438
1.257026285
1.321471707
1.383098309
1.439710826
1.515635083
1.582972218
1.666801727
1.773584741
1.910474968
2.047376106
2.126210807
2.210067356
2.224430703
2.190749448
2.129848733
2.056784377
1.958575692
1.790893575
1.656207581
1.499273624
1.387551493
1.30373186
1.244990587
1.19772372
1.138984764
1.136101502
1.079558617
1.05160132
0.995059986
0.97575275
0.970048133
0.939270297
0.875522178
0.839041452
0.811086091
0.783193238
0.76890236
0.746024304
0.636461054
0.541943076
0.455260582
0.382242318
0.292741168
0.192460466
0.125836673
0.061343738
-0.014555277
-0.115524126
-0.14629777
-0.177071456
-0.210727906
-0.272337892
-0.311760766
-0.30029142
-0.35901842
-0.423512057
-0.451465334
-0.529560917
-0.548928465
-0.599071235
-0.652097345
-0.696536881
-0.727375135
-0.733079393
-0.758151284
-0.805412528
-0.821835154
-0.818952165
-0.836126934
-0.830422535
-0.846907581
-0.863392697
-0.902819742
-0.936481052
-0.945068698
-0.981613531
-0.970831765
-0.931403971
-0.937107808
-0.94281237
-0.962119419
-0.967823306
-0.962119419
-0.959988432
-1.007941329
-1.019413023
-1.030884042
-1.05382692
-1.078901031
-1.126166626
-1.13193385
-1.157008621
-1.176379326
-1.181394485
-1.17349531
-1.184967638
-1.215747956
-1.187789344
-1.255117161
-1.257938224
-1.280193067
-1.299564665
-1.333229808
-1.344702839
-1.319626293
-1.316742836
-1.277373412
-1.246530058
-1.237941551
-1.258001981
-1.285961333
-1.294612325
-1.294612325
-1.260947696
-1.283892435
-1.27028847
-1.258878818
-1.320503868
-1.241702467
-1.194434942
-1.169359122
-1.157887574
-1.124224641
-1.099150153
-1.085547095
-1.088367987
-1.093382993
-1.045428815
-1.05332693
-1.044739002
-1.028253025
-1.011077327
-1.018976074
-1.052637832
-1.052637832
-1.058342595
-1.046871476
-0.999544777
-1.089059242
-1.167167103
-1.212302274
-1.165035259
-1.120589959
-1.168608391
-1.137828593
-1.090562812
-1.046180947
-1.079905318
-1.113567743
-1.113567743
-1.099965335
-1.091377276
-1.046243983
-1.046243983
-1.065550926
-1.087741202
-1.093508351
-1.130054898
-1.087804238
-1.01759646
-0.936670869
-0.872233017
-0.794132038
-0.681684025
-0.555638112
-0.476852495
-0.420945136
-0.384404566
-0.334264041
-0.287006503
-0.242569569
-0.169490474
-0.057741264
0.017468767
0.068298018
0.14996328
0.211573025
0.230877549
0.337550727
0.399160723
0.468668946
0.521693875
0.558235166
0.56970562
0.56393995
0.465787589
0.485154946
0.482271433
0.53021913
0.625489679
0.684219543
0.728658664
0.773035908
0.742197339
0.767269283
0.800928693
0.896204845
1.013673948
1.00220299
0.968541038
0.982894996
0.993614483
0.954186425
0.920525663
0.873263028
0.842423699
0.84524439
0.842423699
0.833836292
0.844617649
0.875456996
0.919898909
0.989414789
1.034547986
1.09328414
1.207876621
1.249439942
1.274515793
1.383411379
1.470117473
1.470117473
1.352629758
1.251634893
1.210072254
1.086891639
0.966536833
0.809642809
0.692179934
0.611261592
0.541814155
0.474498989
0.401418231
0.328401153
0.272557767
0.233135022
0.247424715
0.233824009
0.203050938
0.104902185
-0.051973009
-0.12498941
-0.2144894
-0.331942807
-0.446514827
-0.569737851
-0.679299636
-0.788174142
-0.88633302
-1.006684925
-1.132746176
-1.255991848
-1.38494807
-1.553347799
-1.682321188
-1.708091933
-1.873633749
-1.946753004
-1.980429753
-2.016990948
-2.028467282
-2.084346602
-2.148882767
-2.193288793
-2.282856714
-2.366722258
-2.406116476
-2.571043996
-2.69432999
-2.831998524
-3.039285326
-3.167643546
-3.273794092
-3.382843611
-3.472503604
-3.562172112
-3.590179829
-3.688464119
-3.791846806
-3.870114417
-3.931866212
-4.033141855
-4.136567089
-4.178921303
-4.204058304
-4.274446093
-4.392235602
-4.507905693
-4.609258122
-4.685470724
-4.828485925
-4.983043883
-5.134806446
-5.252742735
-5.331862434
-5.461295805
-5.545479649
-5.626778846
-5.755646339
-5.851402844
-5.904642693
-5.893112456
-5.912519739
-5.931990347
-5.952154358
-6.014101244
-6.058785468
-6.097674447
-6.109146347
-6.128624004
-6.230182873
-6.328167094
-6.421124847
-6.443515901
-6.508422906
-6.525014101
-6.607218429
-6.683630827
-6.754312198
-6.76005589
-6.731907834
-6.762958774
-6.754312198
-6.790414069
-6.8387645
-6.892107629
-6.939774327
-6.987445853
-7.040805834
-7.1281519
-7.156322955
-7.175778591
-7.209701805
-7.234972074
-7.183737791
-7.214818697
-7.166492794
-7.222779303
-7.287728434
-7.358438104
-7.442937821
-7.462469509
-7.563617656
-7.702355451
-7.818047374
-7.922887142
-7.995917299
-7.995917299
-8.046552228
-8.094281773
-8.085608975
-8.051616213
-8.063199747
-8.032120833
-7.978576095
-7.972817312
-8.01547459
-8.04661588
-8.021297624
-7.984398602
-7.95908421
-7.950414296
-7.995980943
-8.089280912
-8.219519677
-8.278860395
-8.33238167
-8.371466537
-8.419235262
-8.438749716
-8.364941262
-8.265813039
-8.135559153
-8.07047959
-8.030727774
-7.946110142
-7.912129007
-7.886819065
-7.827536487
-7.779078919
-7.762505756
-7.816717933
-7.802990013
-7.850691235
-7.901308969
-7.912888965
-7.924405654
-7.89909496
-7.902005278
-7.823170717
-7.673579249
-7.510321899
-7.329747504
-7.264728034
-7.123222198
-7.010617046
-6.90018605
-6.761694485
-6.631886854
-6.541792556
-6.456760581
-6.425728818
-6.4682404
-6.448750017
-6.488362247
-6.468933796
-6.468933796
-6.452345169
-6.368021467
-6.224633979
-6.10359872
-5.971121575
-5.816311497
-5.667275798
-5.616892175
-5.521174684
-5.414644031
-5.324749942
-5.2881163
-5.245694443
-5.232037524
-5.254317824
-5.231974954
-5.195346772
-5.086040814
-4.981786502
-4.909189621
-4.85308049
-4.74383129
-4.702135946
-4.595739996
-4.542610504
-4.447050898
-4.385258002
-4.32636186
-4.227938632
-4.112311128
-4.031130809
-3.997391778
-4.005999252
-4.041875354
-4.100750672
-4.128712902
-4.153848299
-4.145239242
-4.15673859
-4.137384251
-4.075616233
-4.078506241
-4.003109503
-3.944241957
-3.885378581
-3.851645463
-3.787009777
-3.742477937
-3.711639869
-3.739589088
-3.770491302
-3.826457581
-3.916225038
-3.972200951
-4.025290833
-4.072665923
-4.064811646
-4.064811646
-4.041815043
-3.991551326
-3.985771221
-3.850830739
-3.811383251
-3.825704612
-3.81709899
-3.839335681
-3.806295607
-3.795554806
-3.832175574
-3.860191853
-3.947072632
-4.064813082
-4.179679624
-4.267285723
-4.345599548
-4.376525679
-4.444038821
-4.441209937
-4.407453087
-4.345663473
-4.339880766
-4.339880766
-4.303237633
-4.266658745
-4.292490235
-4.280988877
-4.255157774
-4.268795356
-4.310465853
-4.344218331
-4.400224653
-4.450514838
-4.481444622
-4.495086325
-4.515204155
-4.509482626
-4.422539428
-4.394504018
-4.394504018
-4.309774199
-4.270303556
-4.236554344
-4.126706643
-4.084355217
-4.047724064
-4.01976465
-4.025481813
-4.095162939
-4.159822777
-4.303489011
-4.432786563
-4.581472019
-4.713712225
-4.764715839
-4.786980214
-4.75320698
-4.618130474
-4.598700971
-4.421220564
-4.308454815
-4.213616667
-4.054196036
-3.997460701
-3.941420624
-3.904795134
-3.879667408
-3.9162918
-3.980183562
-4.089319628
-4.159697829
-4.221409943
-4.286080221
-4.291799315
-4.339944691
-4.314865736
-4.264584622
-4.283942125
-4.174778558
-4.12167881
-4.087935995
-4.026171781
-4.040496827
-4.023972645
-3.981626601
-3.967930763
-3.967930763
-4.012475199
-4.087872809
-4.15749689
-4.236491146
-4.309710995
-4.334852268
-4.349246174
-4.371497653
-4.318321881
-4.236427948
-4.194070623
-4.078448082
-4.036099201
-4.04759698
-3.960768124
-3.906929346
-3.895432808
-3.895432808
-3.847376606
-3.909127453
-3.973710024
-4.018946172
-4.105843715
-4.133869313
-4.167614081
-4.187723183
-4.252328163
-4.283250495
-4.255219538
-4.288969568
-4.314110155
-4.308390175
-4.333531404
-4.420464158
-4.423355458
-4.471509306
-4.508160732
-4.508160732
-4.503131091
-4.544751501
-4.612280227
-4.618002576
-4.618002576
-4.600773876
-4.600773876
-4.544752938
-4.482951813
-4.449193051
-4.345725244
-4.354336539
-4.360056149
-4.230771027
-4.281740834
-4.259491984
-4.267410688
-4.286768262
-4.278911842
-4.30983453
-4.340695988
-4.399593255
-4.427628857
-4.402484474
-4.324164755
-4.281802599
-4.194948166
-4.105150806
-4.037667984
-3.942170825
-3.877528241
-3.835189631
-3.751209857
-3.804285106
-3.8128906
-3.832300472
-3.838079518
-3.851773234
-3.857489244
-3.876900131
-3.960892323
-4.01976106
-4.059218419
-4.092960743
-4.121676656
-4.121676656
-4.087933841
-4.079325497
-4.073544768
-4.095788344
-3.997457111
-4.003237298
-3.952975945
-4.017561941
-4.051301807
-4.034085993
-4.039803975
-4.073607235
-4.129593963
-4.177666772
-4.26740997
-4.337803571
-4.450573026
-4.531735346
-4.590647952
-4.663965551
-4.725782403
-4.759554292
-4.697734437
-4.647426985
-4.655350588
-4.579896366
-4.622275686
-4.641643321
-4.585618454
-4.524505688
-4.499357986
-4.437561425
-4.440390295
-4.51080093
-4.614228867
-4.662395463
-4.68471907
-4.788927187
-4.881640148
-4.943413479
-5.002361397
-5.027527503
-5.117442265
-5.086546291
-5.1282657
-5.108129742
-5.113918864
-5.229019795
-5.242739937
-5.270747888
-5.31033891
-5.338413221
-5.459284909
-5.594538754
-5.703936374
-5.771588553
-5.844289079
-5.931427986
-5.993372527
-6.063958835
-6.128755101
-6.244058248
-6.215939005
-6.20150173
-6.198601355
-6.20150173
-6.170547931
-6.11728206
-6.043789969
-6.015681279
-6.002005556
-6.058159597
-6.128060719
-6.198664751
-6.206608763
-6.249165694
-6.280187532
-6.291726087
-6.305409268
-6.285231205
-6.267954667
-6.136129729
-6.043223172
-5.944597898
-5.964006991
-5.907799978
-5.857395007
-5.804158939
-5.787590964
-5.812727109
-5.899861079
-6.007112127
-6.108711294
-6.178619027
-6.240592071
-6.231954469
-6.211779963
-6.186562737
-6.116653959
-6.034527552
-5.91063615
-5.853741241
-5.878943711
-5.904146601
-5.907044676
-5.904145881
-5.855945737
-5.85090536
-5.873902406
-5.887574226
-5.949451187
-6.04738378
-6.103605922
-6.131719202
-6.171369875
-6.208123808
-6.194443171
-6.064779174
-6.008624448
-5.899167709
-5.716347347
-5.617716177
-5.460105094
-5.414774963
-5.330608679
-5.268797317
-5.252244318
-5.148655416
-5.179554399
-5.235692477
-5.309019025
-5.396077852
-5.396077852
-5.378828677
-5.381724127
-5.40111357
-5.319844327
-5.288938413
-5.215614232
-5.12285396
-5.038035237
-4.889188358
-4.861196937
-4.833206678
-4.796600856
-4.777166379
-4.765657311
-4.790814512
-4.874910014
-4.959016045
-5.028724578
-5.059617785
-5.099133014
-5.115682
-5.158095094
-5.132168854
-5.025012575
-4.988332957
-4.87044414
-4.794966502
-4.713774027
-4.738930052
-4.741822641
-4.736791341
-4.731760079
-4.768425679
-4.81874121
-4.852517691
-4.888435042
-4.888435042
-4.876923368
-4.820879458
-4.759054094
-4.739620679
-4.652649497
-4.58291691
-4.566380951
-4.473709719
-4.425555727
-4.397519485
-4.411160353
-4.372376119
-4.296950344
-4.260309274
-4.274638569
-4.291168726
-4.324920346
-4.363702126
-4.399657184
-4.458559833
-4.455730893
-4.419835616
-4.375267951
-4.38098772
-4.296950344
-4.210031729
-4.182003422
-4.134622564
-4.021835977
-4.002484887
-4.024726511
-4.016810235
-4.000286533
-3.978046291
-3.972329459
-3.978047009
-3.991680555
-4.044833449
-4.067076232
-4.031136553
-4.044770984
-4.000224789
-3.980120385
-3.941357449
-3.893989919
-3.846625054
-3.840846669
-3.709445854
-3.639106058
-3.560858935
-3.476904132
-3.401559124
-3.348444053
-3.292444398
-3.255845706
-3.208513569
-3.186291902
-3.183404749
-3.15038705
-3.066467061
-3.022030203
-2.977595164
-2.949667659
-2.933162635
-2.913833814
-3.02931047
-3.144109423
-3.116115197
-3.225148394
-3.33990605
-3.426736604
-3.460453741
-3.432449915
-3.40375671
-3.372929256
-3.311214859
-3.238079845
-3.204370327
-3.157040572
-3.118312159
-3.085297232
-3.059438287
-3.02573452
-2.972638845
-2.96404082
-2.9920318
-2.92462874
-2.868713963
-2.829995741
-2.810668666
-2.769128691
-2.715355183
-2.675951528
-2.625757561
-2.533281565
-2.477384803
-2.455114791
-2.396335376
-2.362586995
-2.328902511
-2.28944811
-2.28944811
-2.305944653
-2.252190202
-2.187649632
-2.234941693
-2.133899484
-2.080150497
-2.066541001
-2.029977973
-2.007777117
-1.940424626
-1.886682009
-1.880912787
-1.875895995
-1.859403954
-1.850812963
-1.867994987
-1.835010491
-1.851502304
-1.789924086
-1.79280819
-1.784906832
-1.787039271
-1.750482902
-1.741892424
-1.697498279
-1.708283243
-1.728347937
-1.769921073
-1.82579191
-1.868056613
-1.932521889
-1.979806289
-1.982628361
-2.082971311
-2.181125348
-2.206213502
-2.23707257
-2.298730304
-2.312341908
-2.323068575
-2.29509268
-2.250621235
-2.233435102
-2.054248123
-1.925937737
-1.872885639
-1.640754243
-1.3355502
-1.112000407
-0.955162021
-0.94657435
-0.932971934
-1.00248808
-1.125727513
-1.176567009
-1.198758851
-1.181582168
-1.077709784
-0.959548625
-0.881508142
-0.791936684
-0.704561039
-0.614993194
-0.536206799
-0.50543268
-0.606406933
-0.668020182
-0.757526706
-0.84415207
-1.009572363
-1.144221921
-1.314736955
-1.49385231
-1.70665317
-1.877212355
-2.031294454
-2.110128352
-2.118720691
-2.194673501
-2.208284132
-2.205399299
-2.188903175
-2.213991461
-2.14662946
-2.193920225
-2.275647499
-2.348033031
-2.437610734
-2.549403265
-2.697847548
-2.768123409
-2.810478645
-2.838402721
-2.762412247
-2.67563534
-2.529389532
-2.425503261
-2.279975317
-2.115082074
-1.915841561
-1.710917873
-1.543257909
-1.453727693
-1.344828925
-1.31398475
-1.328278117
-1.369842687
-1.381315176
-1.437175405
-1.473036939
-1.49529379
-1.529024103
-1.540497402
-1.484634603
-1.498239798
-1.428020975
-1.371408742
-1.287590376
-1.234554582
-1.195875528
-1.179388707
-1.192991491
-1.187224143
-1.25956725
-1.365578666
-1.455167714
-1.698751458
-2.012603676
-2.309329281
-2.561635904
-2.729407792
-2.936613502
-3.090756136
-3.161056663
-3.281582587
-3.483873409
-3.512569039
-3.661148772
-3.801775755
-3.902973916
-4.026487688
-4.108359013
-4.209656862
-4.277154411
-4.35044065
-4.381366262
-4.456799826
-4.50709316
-4.619197492
-4.697549036
-4.764400338
-4.842705785
-4.876484182
-4.848430757
-4.882208723
-4.752829679
-4.657304377
-4.623536715
-4.50860256
-4.436055045
-4.352011501
-4.296009481
-4.259430939
-4.237183453
-4.282433899
-4.310402649
-4.352829609
-4.391676041
-4.405379296
-4.424740413
-4.520297101
-4.604359981
-4.70497161
-4.83434159
-4.95801104
-5.045713934
-5.208945359
-5.354970689
-5.531947665
-5.695309384
-5.842147983
-5.932184761
-6.013539519
-6.086271216
-6.170548652
-6.241158358
-6.308877317
-6.401831578
-6.466732519
-6.540221738
-6.565456363
-6.621671522
-6.708940576
-6.793322184
-6.635426363
-6.604446967
-6.571261286
-6.546025646
-6.473229702
-6.368721933
-6.30099516
-6.199422622
-6.104361497
-6.034526111
-6.015114511
-6.009316516
-5.963943623
-5.935902408
-5.88265956
-5.887700225
-5.859599517
-5.778267327
-5.702741572
-5.66891891
-5.578923099
-5.345087083
-5.333567919
-5.308389653
-5.235063899
-5.167473068
-5.049551879
-5.010039675
-4.98770534
-4.953922022
-4.922971253
-4.928003935
-4.883467352
-4.846796278
-4.782138321
-4.664285318
-4.642024874
-4.541422182
-4.406384943
-4.412168164
-4.221094678
-4.21317573
-4.218895002
-4.182320108
-4.179429004
-4.17653863
-4.182320108
-4.176601105
-4.179429004
-4.226813289
-4.237560487
-4.287839827
-4.282057561
-4.302107152
-4.307826367
-4.27193816
-4.195768261
-4.142604627
-4.103833923
-4.095225408
-4.039178614
-4.033398173
-4.00537607
-4.021899876
-3.999659048
-3.974528457
-3.98527154
-4.013229772
-4.033334991
-4.08146447
-4.097990549
-4.136760968
-4.167614799
-4.181250844
-4.097235896
-4.019009353
-3.968747754
-3.92998535
-3.882618463
-3.74549527
-3.731866396
-3.67584302
-3.594075718
-3.576869778
-3.593385379
-3.635712324
-3.601988823
-3.604877945
-3.599100427
-3.556775182
-3.467044769
-3.385296566
-3.335069962
-3.259044398
-3.182962172
-3.04311593
-2.981421248
-2.919730027
-2.799244525
-2.71246495
-2.681657977
-2.662332586
-2.609253482
-2.531082124
-2.447206467
-2.36904472
-2.33536008
-2.267930137
-2.186266364
-2.164064008
-2.068733276
-1.931830366
-1.825038088
-1.758381963
-1.637993605
-1.531970157
-1.397990287
-1.286272957
-1.165909916
-0.900125074
-0.710326866
-0.503363506
-0.29922642
-0.120163662
0.0788913
0.27801024
0.448488726
0.599666428
0.759373224
0.94127592
1.139674598
1.33520275
1.466295305
1.639655146
1.810207491
1.922705148
2.012257539
2.129787097
2.261626259
2.382060616
2.477412044
2.547612433
2.791368443
3.017978061
3.18361994
3.290526123
3.439007744
3.604028286
3.780573607
4.005279865
4.251541762
4.487131447
4.753676271
4.961437264
5.073616125
5.1556077
5.220365119
5.324658591
5.409579425
5.412475022
5.34776082
5.297403435
5.176563529
5.122633924
5.088842873
5.080222463
5.009753535
4.961625614
4.930674484
4.947974014
4.975969084
5.045741975
5.15214593
5.239182755
5.35424344
5.452829942
5.612517423
5.747807487
5.857990411
5.965295963
6.022202394
6.061844972
6.070479812
6.087749906
6.03732765
5.99844301
5.979032697
5.945192675
5.950989991
6.02447022
6.095060585
6.154123731
6.221831457
6.295285553
6.329147095
6.306824443
6.208844231
6.065500123
5.809163621
5.545009773
5.250070128
4.902050916
4.534785145
4.212261541
3.912172652
3.698984709
3.519567284
3.379611516
3.213875563
3.090533074
3.03460987
3.046095936
3.06906772
3.105659782
3.124992016
3.124992016
3.099194504
3.012391867
2.799462509
2.639586886
2.42948316
2.21665269
1.855479996
1.567423429
1.323853698
1.144749864
0.976438967
0.83960301
0.719318706
0.624046456
0.500884652
0.439273856
0.36694545
0.352592574
0.316053001
0.270926968
0.195717034
0.100451012
-0.047837684
-0.140220101
-0.148117633
-0.165352984
-0.07008708
0.048117717
0.177039943
0.336737113
0.515803628
0.712049453
0.885424774
0.997126528
1.030788056
1.011419007
0.952684351
0.899716791
0.82449825
0.742825497
0.645421242
0.553033181
0.477068078
0.378916941
0.294367673
0.201921488
0.098068936
0.005686606
-0.12605583
-0.168361026
-0.2077836
-0.185596395
-0.132635551
-0.048839645
0.015590182
0.093682938
0.205432309
0.328651826
0.373089118
0.378793036
0.392393213
0.381675793
0.368075633
0.351592028
0.332224993
0.365881876
0.446859328
0.533541713
0.544259362
0.504835348
0.471929902
0.398912196
0.351654338
0.331597594
0.295058096
0.261401442
0.302892684
0.317183177
0.289292633
0.317246204
0.378793752
0.51850022
0.817855555
1.077865943
1.383037415
1.744116529
2.200597945
2.695994125
3.180795917
3.632038007
4.052655222
4.414649985
4.757324964
5.103128029
5.449054265
5.791652466
6.128659299
6.455093445
6.818473214
7.176379893
7.568519011
8.017469355
8.588532779
9.160457168
9.690447459
10.19293688
10.62185822
11.04039892
11.47929906
11.88224488
12.33492729
12.7648717
13.17565645
13.61518267
14.14858309
14.67138149
15.22439973
15.81899832
16.41018833
16.97998061
17.59509644
18.19192691
18.69927319
19.28860453
19.96306126
20.60753365
21.27619859
21.95643046
22.78275005
23.52507584
24.25353232
24.8684865
25.42785979
25.91177503
26.34172073
26.7451933
27.16221858
27.68182817
28.31855512
29.07135319
29.92965936
30.79535988
31.69499988
32.64013548
33.54113335
34.33017843
35.03128994
35.72433877
36.50007578
37.26657145
38.06180356
38.93019914
39.82429291
40.63480213
41.33880279
41.97913125
42.54628666
43.1529981
43.80442588
44.41984691
45.06213139
45.71171332
46.2838933
46.8914526
47.45941898
47.97888005
48.44538599
48.80504241
49.18493626
49.48058255
49.76143106
50.09625515
50.37168364
50.60465593
50.85248612
51.04338687
51.27984461
51.54039374
51.85243883
52.18874036
52.4946506
52.7163288
52.88696608
52.93321323
52.99387661
53.13447138
53.25163512
53.30792514
53.3126444
53.31746969
53.24199636
53.10574781
53.10105008
53.07360407
53.02241254
53.00334801
52.94745407
52.8928799
52.84190293
52.83235771
52.78611365
52.79554568
52.84657257
52.85010062
52.8086075
52.77067556
52.73753748
52.6489148
52.46870937
52.25881692
52.06622282
51.93947234
51.84898139
51.7678867
51.75401389
51.7678867
51.72739337
51.64651647
51.53010615
51.41740912
51.28323957
51.24667998
51.2558924
51.16665047
51.15865493
51.2477818
51.40816421
51.53806544
51.57496028
51.58766942
51.55540156
51.44384974
51.34521042
51.29596974
51.29596974
51.30980446
51.37281282
51.43932605
51.49788137
51.54280507
51.55671474
51.53827156
51.51983469
51.47845692
51.42444942
51.41530414
51.36588829
51.31662541
51.22276219
51.21365702
51.22276219
51.18625061
51.226265
51.23887759
51.18975179
51.24808959
51.23547447
51.22636679
51.11441271
51.03919626
51.0301272
51.04268632
50.98460713
50.95853106
50.92670163
50.87333509
50.85516349
50.85516349
50.81546797
50.79275722
50.74855731
50.7666886
50.74519108
50.77124886
50.75311693
50.74073636
50.7282595
50.80297456
50.81537162
50.84265946
50.79395142
50.7181614
50.69668613
50.70569054
50.68758284
50.6525767
50.66167208
50.67066978
50.70569054
50.69213426
50.67521956
50.72380525
50.73172634
50.77581068
50.82906457
50.86420302
50.92203186
50.92203186
50.94818749
50.91298565
50.89479859
50.91745912
50.91288683
50.922033
50.91298565
50.8993691
50.8869497
50.87791031
50.88128725
50.86420415
50.83809563
50.81537388
50.81081046
50.79266205
50.81080933
50.83680278
50.8719482
50.83223726
50.88108633
50.96967986
51.05385537
51.09944357
51.10403543
51.01508511
50.89002643
50.77551055
50.51467951
50.22950816
49.87148381
49.49621183
49.11833705
48.6586115
48.18273445
47.64095666
47.18583149
46.59685248
45.98118627
45.3407173
44.70741312
44.03011988
43.32997185
42.53565151
41.76668532
41.00583043
40.19177045
39.35404587
38.5591828
37.76849542
36.99072445
36.14806737
35.32135791
34.45868924
33.57730612
32.65553963
31.75998702
30.85877959
30.00815118
29.0434569
28.10396985
27.17503446
26.29130176
25.40238831
24.49159805
23.56397119
22.62424349
21.71477546
20.76657443
19.83874546
18.88450738
17.99965318
17.10124911
16.17289576
15.26668531
14.32374475
13.38694071
12.44272858
11.51076463
10.57601218
9.646959594
8.734283164
7.798531248
6.856218826
5.893398297
4.976785043
4.039205179
3.080488169
2.155624073
1.223423032
0.303015156
-0.637372113
-1.566456918
-2.47086061
-3.428996669
-4.370870589
-5.334072876
-6.275648268
-7.247801225
-8.173615198
-9.220617258
-10.19424598
-11.19935306
-12.17936543
-13.10862665
-14.02073875
-14.90166125
-15.81004278
-16.61712288
-17.42761048
-18.17085274
-18.8793807
-19.60535407
-20.30481159
-20.9507233
-21.54551902
-22.18140462
-22.77510652
-23.31058126
-23.84431535
-24.34406637
-24.81423786
-25.27116005
-25.64954911
-26.01637885
-26.38435772
-26.68776552
-27.01048295
-27.34379661
-27.67160502
-27.99479094
-28.2864178
-28.56328824
-28.77386883
-29.00372049
-29.19882533
-29.3984025
-29.57199392
-29.74913277
-29.87785621
-29.98112815
-30.1201506
-30.24275389
-30.38883052
-30.48936684
-30.57748576
-30.62911328
-30.67158673
-30.73660722
-30.80823893
-30.86079363
-30.93587968
-31.01022004
-31.08213051
-31.11477538
-31.13820497
-31.16083435
-31.18002516
-31.1708683
-31.18427449
-31.20097986
-31.22105816
-31.22105816
-31.22105816
-31.21094436
-31.188303
-31.17152705
-31.12216908
-31.11550736
-31.12465887
-31.11462898
-31.07195878
-31.02930856
-31.00254259
-30.94406449
-30.93485767
-30.89555454
-30.85385898
-30.81801986
-30.84050001
-30.72625552
-30.70292743
-30.6570891
-30.61549665
-30.57967279
-30.56052778
-30.5381119
-30.49569688
-30.45330034
-30.41092223
-30.40089336
-30.38425421
-30.34851533
-30.25726545
-30.23484693
-30.21489915
-30.17595934
-30.1179763
-30.07907473
-30.03765436
-30.00457421
-29.96897275
-29.98467369
-29.94249678
-29.95906152
-29.99133101
-29.98800271
-29.96238968
-29.9656452
-29.94003793
-29.92015033
-29.90113418
-29.88212165
-29.8755435
-29.85328389
-29.8466358
-29.83341359
-29.82676764
-29.82676764
-29.82351666
-29.80784109
-29.80451891
-29.80126865
-29.75584863
-29.75252735
-29.71708743
-29.71708743
-29.7327488
-29.68158829
-29.70388231
-29.71701486
-29.67826864
-29.63953818
-29.60413805
-29.65273485
-29.65273485
-29.65273485
-29.60824689
-29.64033171
-29.63045298
-29.63045298
-29.64285572
-29.63297757
-29.58438948
-29.51112033
-29.47900494
-29.45352146
-29.39919249
-29.24478412
-29.11026313
-28.93745205
-28.72975797
-28.49073776
-28.18319217
-27.80281499
-27.34146485
-26.82905787
-26.30937918
-25.68626166
-25.01187629
-24.34426997
-23.62152716
-22.87866702
-22.09113946
-21.27186001
-20.4303617
-19.55160261
-18.69877643
-17.82388985
-16.9383399
-16.01076903
-15.12234843
-14.25166745
-13.38137068
-12.52518662
-11.62141001
-10.74607158
-9.861623401
-8.98823562
-8.105426689
-7.20502966
-6.28983468
-5.351067581
-4.461138071
-3.546413393
-2.602477695
-1.689408162
-0.765987175
0.157172547
1.094728257
2.029692031
2.978878891
3.97694571
4.944641313
5.931018276
6.865753802
7.824724287
8.791677382
9.75607281
10.73353774
11.66367726
12.62263409
13.60215749
14.55686875
15.54174905
16.45593038
17.43828436
18.41763498
19.3638567
20.40806033
21.43010178
22.40124246
23.38153808
24.38489782
25.43674273
26.47621733
27.52842266
28.53371048
29.61621214
30.68714421
31.81308064
32.94611761
34.09727423
35.18543599
36.29186979
37.40436072
38.51808095
39.67251052
40.75292682
41.88864919
42.93825553
43.99805393
44.97790122
45.89134058
46.70925575
47.52704185
48.20596069
48.87341462
49.42090729
49.9578186
50.46138792
50.88853799
51.2715306
51.55863849
51.76182051
52.04278874
52.29385811
52.53213887
52.73506177
52.83215855
52.90577274
53.00325161
53.08665234
53.19772162
53.3509548
53.43019736
53.52402782
53.60000388
53.73784811
53.77548259
53.77060482
53.80816196
53.8275896
53.83236721
53.87486913
53.93199614
53.94541121
53.94051359
53.98312697
53.95031185
53.96852846
53.95020597
53.84075878
53.78852995
53.76551557
53.73159935
53.66998362
53.5951488
53.5951488
53.54448915
53.57223861
53.49631354
53.4541915
53.43977415
53.39770691
53.43493259
53.39760001
53.41557785
53.48651454
53.49610044
53.46239988
53.40106908
53.41547331
53.39634002
53.42515015
53.44798094
53.44324546
53.49020274
53.4986312
53.56854446
53.50706012
53.48293378
53.46008419
53.43598453
53.35673121
53.3890871
53.46966412
53.50221208
53.531199
53.58796556
53.63508372
53.61701132
53.67865597
53.72100365
53.75374601
53.70649503
53.70173172
53.7162387
53.66416436
53.56886044
53.49294142
53.37637374
53.25415259
53.22660972
53.20264157
53.04034553
52.88219003
52.78498157
52.74831252
52.84076821
52.89652332
52.98450721
53.08696476
53.06912441
53.12047535
53.1491001
53.25677077
53.29387474
53.31663406
53.34056067
53.40180305
53.35977452
53.36933307
53.31296208
53.24220939
53.08811193
52.93102932
52.71415577
52.4160719
52.20520142
51.94537547
51.66400259
51.43480856
51.09944243
50.68609631
50.32571488
49.92460685
49.51358343
49.00766581
48.4431176
47.89860883
47.42114708
46.86522817
46.31600635
45.79174461
45.20525719
44.62079256
43.99526334
43.29551837
42.6193197
42.03707666
41.52329311
40.91677813
40.30542018
39.6874929
39.09071036
38.49068818
37.8429829
37.18384479
36.49212177
35.85777588
35.22232895
34.56745951
33.98162681
33.4203768
32.80559483
32.19162881
31.53889547
30.90742116
30.28001336
29.69540141
29.09774478
28.50353711
27.91350917
27.33310335
26.78941603
26.25789535
25.70340526
25.14913164
24.62487116
24.12085849
23.6188241
23.14671767
22.60876661
22.06134648
21.58456867
21.09477716
20.60659557
20.04830217
19.46233712
18.89358486
18.29738132
17.70920895
17.16644379
16.59687733
16.0312104
15.42923442
14.86089968
14.26301489
13.71244695
13.15724606
12.61800667
12.08791302
11.56769637
11.03746115
10.56791492
10.10704339
9.675187052
9.309231717
8.884151368
8.468308177
8.064433781
7.646607212
7.283272087
6.950600305
6.63759738
6.339171309
6.082704515
5.851560513
5.657229383
5.443572093
5.232822165
5.058762177
4.864683042
4.659907042
4.51409706
4.373973592
4.256187641
4.160664377
4.068043386
3.963935558
3.82397257
3.728562024
3.652505294
3.568542124
3.484586628
3.403463985
3.36974885
3.29943387
3.2657223
3.218327294
3.184618428
3.153735324
3.103520943
3.058329467
2.996633921
2.906953027
2.865346486
2.76996547
2.677478694
2.571384532
2.518372326
2.445977785
2.367125821
2.308350161
2.22166625
2.146401549
2.068255978
2.034578136
1.978700537
1.903448046
1.833214781
1.771574846
1.715705643
1.684918524
1.649053375
1.601777509
1.507229733
1.459894713
1.421212132
1.376825467
1.315199024
1.281534123
1.237086928
1.13603345
1.077296466
1.009972779
0.956942019
0.88962076
0.858781298
0.802180012
0.729094863
0.670364456
0.650996478
0.645293035
0.597281361
0.569389762
0.527145081
0.487721173
0.451243306
0.417585365
0.408998653
0.403232404
0.388942495
0.360988718
0.344505125
0.327331853
0.29085468
0.274371199
0.255004303
0.237768857
0.212698895
0.165441793
0.146075032
0.118121779
0.087285857
0.06440978
0.022856003
0.017152924
-0.013682948
-0.047339211
-0.047339211
-0.06670591
-0.111142423
-0.164165524
-0.220008456
-0.247898842
-0.306625557
-0.309445983
-0.340282351
-0.362469843
-0.387540148
-0.410416759
-0.451970985
-0.468454796
-0.487759133
-0.448335456
-0.431850973
-0.36453683
-0.277856256
-0.146802691
-0.051536844
0.074502439
0.225612025
0.378916941
0.61094788
0.859473939
1.139547806
1.452563498
1.777097226
2.116050317
2.474462138
2.838680947
3.191527533
3.575391533
3.984546427
4.399562367
4.87091495
5.336870288
5.780816338
6.253229928
6.757122012
7.247765849
7.724523956
8.255395293
8.73624901
9.251822615
9.734003454
10.29038116
10.83970191
11.38715524
11.95610081
12.52630912
13.08008606
13.64613693
14.2054678
14.71356104
15.28747862
15.85104905
16.45422846
17.03011777
17.61304628
18.177545
18.75896643
19.34545466
19.91572486
20.48812555
21.06569337
21.61240896
22.19754485
22.82163928
23.42989017
24.00094905
24.58082483
25.23779085
25.87289998
26.49057226
27.11404579
27.75071408
28.39768145
29.02647276
29.62608948
30.24590922
30.89887557
31.58575119
32.25148937
32.88885112
33.58069401
34.22095801
34.89057392
35.58241401
36.28385976
36.93244728
37.61737421
38.2448001
38.9826689
39.62961095
40.27617032
40.92416077
41.54606815
42.15084839
42.76043907
43.288545
43.82918161
44.35170434
44.79611034
45.18809205
45.53463481
45.8268132
46.17327443
46.46885407
46.74198803
46.98297027
47.23768877
47.47341933
47.63044926
47.76351772
47.85525314
47.92685018
48.06068326
48.13143936
48.23672067
48.29594285
48.27013741
48.33797711
48.40486936
48.50636593
48.60370661
48.64704059
48.59612566
48.59612566
48.60370661
48.55709635
48.51062305
48.48584312
48.53664709
48.62541608
48.62105502
48.60370661
48.50201512
48.48035852
48.43395548
48.42960979
48.40364059
48.37013739
48.3109228
48.27748047
48.22693438
48.31082804
48.26881719
48.21827967
48.23973156
48.28171849
48.32374103
48.29471777
48.26561632
48.23549594
48.21827859
48.20539436
48.1881882
48.20436058
48.18724823
48.20022353
48.19166786
48.16704244
48.11660515
48.07053115
48.06302798
48.05121333
48.04699431
48.02562277
48.02880871
48.0749386
48.09642393
48.15116201
48.09642285
48.09642285
48.12533392
48.12965379
48.08779119
47.9871211
47.92937587
47.97101687
47.96671028
47.93349122
47.93349122
47.94200514
47.99124104
47.94097556
47.91637461
47.88225236
47.89935768
47.89505812
47.89926474
47.87038716
47.87038716
47.91207471
47.93667255
47.94097663
47.91955596
47.92385862
47.87786345
47.85226572
47.96549517
47.97401437
48.01250626
48.02965369
47.94621664
47.93760902
47.97934974
47.94612255
47.95894307
47.97925559
47.98346907
47.95772493
47.86580923
47.8370431
47.84563402
47.84143175
47.8286403
47.8500234
47.87562002
47.88412443
47.88412443
47.82546666
47.83825733
47.89272315
47.94294171
47.85964547
47.88421841
47.82976152
47.79989476
47.79560344
47.80838676
47.78702079
47.77004623
47.77433651
47.78291706
47.72539869
47.70090072
47.65938212
47.66785123
47.62208184
47.63054385
47.59753884
47.61771164
47.60915823
47.53799635
47.4341208
47.32619686
47.20686772
47.06792654
46.90411415
46.74391002
46.56858938
46.3896541
46.24763352
46.01303962
45.78770498
45.57858729
45.39567773
45.20019218
44.91830505
44.64290339
44.44600759
44.21076304
43.94954728
43.67465509
43.52432422
43.30051839
43.07847762
42.79570984
42.55216151
42.34058742
42.10175533
41.8984177
41.67264728
41.46296995
41.269225
41.06466487
40.84656916
40.60276819
40.40025102
40.1580639
39.94199286
39.7153576
39.44310744
39.27636478
39.04179716
38.81532575
38.65374888
38.40746452
38.18298362
38.01191438
37.80315861
37.60131879
37.41075509
37.19281869
36.9647623
36.80444018
36.56684759
36.3335628
36.11160146
35.91154381
35.75252547
35.55945579
35.35370869
35.13445885
34.94637577
34.73523015
34.52462353
34.34490606
34.15254524
33.926095
33.71064246
33.52309044
33.33601884
33.13220808
32.9612821
32.80440446
32.62480626
32.38275886
32.18111502
31.97999106
31.78852272
31.63447015
31.47060531
31.30702683
31.19559192
31.03914472
30.9213747
30.82038831
30.7286942
30.67708594
30.65792249
30.59302729
30.50904149
30.47660165
30.46074887
30.42505425
30.42505425
30.41923958
30.41923958
30.4674385
30.43835596
30.42585327
30.41342525
30.42338232
30.40426887
30.37520598
30.38181669
30.41088154
30.41756775
30.40426804
30.43995505
30.42083835
30.41502393
30.40586657
30.38261535
30.39591128
30.38922656
30.39591128
30.40586657
30.38014467
30.35435651
30.34854604
30.36096663
30.33525655
30.29953555
30.29619684
30.27384158
30.31202211
30.32864898
30.31949971
30.35515494
30.34934443
30.32363822
30.31703062
30.32371041
30.33286008
30.32371124
30.32371124
30.31376431
30.31623332
30.33612868
30.34941912
30.32952106
30.33612868
30.34607788
30.37513293
30.41415192
30.38174363
30.34934609
30.36263832
30.36263832
30.31369297
30.30374706
30.29046281
30.25483026
30.23241313
30.21667279
30.23328352
30.24242393
30.23248524
30.21014531
30.17446977
30.14214053
30.13221195
30.1388792
30.16787219
30.16453794
30.1670032
30.15453505
30.11887963
30.01792505
29.9923043
29.95670724
29.95345201
29.90145556
29.931175
29.9245936
29.88576775
29.90564848
29.86097546
29.84522218
29.81877906
29.80556053
29.79891561
29.76670832
29.75681715
29.74035852
29.70492289
29.70817003
29.68594761
29.64144497
29.63812747
29.62824896
29.6250044
29.64144415
29.60604335
29.6027995
29.5928528
29.53852151
29.50308518
29.47104472
29.45463184
29.42915448
29.43570353
29.46125409
29.44153256
29.40944001
29.4127492
29.37412023
29.31911572
29.23540753
29.24768986
29.20581991
29.21235462
29.26406943
29.3347156
29.45967149
29.5468789
29.68197986
29.79169344
29.92712397
30.06273902
30.22508473
30.35784245
30.50656511
30.64298405
30.78959046
30.92641149
31.10280011
31.29205771
31.49845431
31.76175508
31.98271917
32.23725739
32.49927253
32.73477902
32.97770846
33.22475489
33.49662315
33.73226151
33.96424051
34.17003428
34.47183839
34.71981903
34.94491576
35.19777794
35.4418137
35.63459859
35.8791178
36.1456576
36.42736011
36.68499663
36.93636282
37.17503016
37.43157936
37.66739255
37.89752402
38.14933459
38.39474046
38.68047089
38.94244322
39.20910738
39.4990397
39.74265049
39.99366916
40.25407232
40.48910461
40.78354139
41.02427029
41.25821167
41.52262062
41.77374337
42.02585223
42.27896578
42.53607723
42.80979858
43.06611733
43.34324348
43.61263713
43.86846186
44.17220801
44.41835383
44.6816685
44.98870626
45.25464719
45.52183838
45.80567652
46.06314185
46.38192418
46.70367541
47.0515438
47.36041368
47.67538462
47.94630539
48.14655587
48.28953359
48.41562863
48.57129735
48.68622849
48.81331724
48.90257736
49.01712418
49.08042858
49.20085335
49.27438242
49.30513272
49.38209148
49.51541789
49.58381321
49.6191114
49.6323667
49.53733751
49.53289453
49.44249274
49.39952173
49.40395262
49.34792891
49.34792891
49.30503936
49.29619686
49.29619686
49.31378676
49.27429021
49.19308815
49.1547414
49.10771176
49.0858873
49.08148594
49.09019499
49.04752934
49.10321329
49.09890556
49.11211762
49.1253332
49.15167858
49.09689732
49.08378553
49.07507761
49.10129894
49.06302309
49.0160791
48.97347585
48.9516153
48.91679129
48.91249966
48.90372683
48.87865686
48.81551314
48.79372151
48.87856212
48.90039071
48.91240485
48.87751341
48.90248693
48.88180095
48.87417686
48.81427433
48.77945117
48.78820225
48.88504217
48.85016981
48.89257206
48.87074688
48.85874274
48.86741187
48.87608359
48.89791109
48.87722701
48.83483775
48.82179467
48.79238866
48.75434878
48.76309549
48.71966158
48.71538679
48.71538679
48.69810138
48.72412672
48.7067428
48.66013164
48.66886199
48.61034087
48.59735586
48.52916811
48.52046187
48.55396925
48.55832452
48.54213454
48.47080727
48.41572466
48.41572466
48.44491201
48.38985853
48.48262533
48.43622022
48.35645817
48.34023866
48.32298598
48.31007426
48.32194874
48.33052732
48.26702791
48.1959901
48.22928456
48.21639648
48.14120207
48.1368823
48.12505066
48.14120314
48.17023287
48.12411077
48.13265517
48.17446094
48.17446094
48.09932792
48.0232744
47.86075882
47.644489
47.34977411
47.06929979
46.82270894
46.57833803
46.28216679
45.95151957
45.59828404
45.1953817
44.85487175
44.47726171
44.06316698
43.59359417
43.13160712
42.66234423
42.18889927
41.69211047
41.1657344
40.6511529
40.18454969
39.69978925
39.14531725
38.48163734
37.82774353
37.14719163
36.46647458
35.78024809
35.07967416
34.38855859
33.67643698
32.97950392
32.33126263
31.63549809
30.91231281
30.22029889
29.47464468
28.78019082
28.04892061
27.3346537
26.57211014
25.77722806
25.12047065
24.44911608
23.79309957
23.17384864
22.61256894
22.13156003
21.57985046
21.0540065
20.53302554
20.0168809
19.55868462
19.04873384
18.46632293
17.89793523
17.30208244
16.6319349
16.05201382
15.42396829
14.83269456
14.20831215
13.60034924
13.01156801
12.41763569
11.89966563
11.38562103
10.79012349
10.23216644
9.726055356
9.170615055
8.626946117
8.052913865
7.473942913
6.901483169
6.301654464
5.643502658
5.011200051
4.446330384
3.896969738
3.358766376
2.879658333
2.400751737
1.955689165
1.561654458
1.189133219
0.825249619
0.657642506
0.537299764
0.414829365
0.294553887
0.199287298
0.132726508
0.048929885
-0.057805006
-0.203210651
-0.398758926
-0.644392001
-0.84854069
-1.092130136
-1.321382875
-1.548524592
-1.730481744
-1.828614446
-1.890256342
-1.954722452
-1.898785184
-1.847928766
-1.73324108
-1.640818727
-1.565579248
-1.526142534
-1.511784896
-1.461628473
-1.369154941
-1.313296303
-1.237378489
-1.190111039
-1.1428444
-1.109118605
-1.069689116
-0.997288413
-1.036654666
-1.056024586
-1.134821406
-1.143409592
-1.199264597
-1.328154898
-1.336743709
-1.395486434
-1.470719276
-1.566018441
-1.649847251
-1.702829849
-1.736501272
-1.70859851
-1.69781426
-1.677749884
-1.720011207
-1.747977192
-1.88555482
-1.975167582
-2.092693697
-2.190848355
-2.283364185
-2.378708785
-2.488362953
-2.426759881
-2.395959761
-2.412457562
-2.435354105
-2.449719749
-2.474812685
-2.480584185
-2.444701075
-2.408882006
-2.36446933
-2.302808754
-2.325013934
-2.33072244
-2.34508699
-2.358761404
-2.358761404
-2.414653222
-2.502164986
-2.574562639
-2.64765484
-2.824034739
-3.034144405
-3.236385484
-3.410035966
-3.570028252
-3.69060569
-3.796815214
-3.891542039
-3.961903144
-3.982007104
-4.005002018
-4.066702151
-4.086808698
-4.131987984
-4.162842346
-4.218835396
-4.24114627
-4.190869967
-4.131297207
-4.235426117
-4.302925925
-4.473902246
-4.631210715
-4.731826194
-4.796541922
-4.833210991
-4.830380548
-4.872837724
-4.934610241
-5.002176631
-5.069749996
-5.100645163
-5.148154923
-5.111531591
-5.108699951
-5.128143457
-5.128143457
-5.023944919
-5.068554283
-4.981603899
-4.883153233
-4.877428685
-4.840820472
-4.80987492
-4.776100557
-4.725788152
-4.689125527
-4.641019617
-4.65177213
-4.648879196
-4.63523385
-4.61586639
-4.523188795
-4.374514464
-4.245226888
-4.093716827
-4.006883051
-3.980998412
-3.90202921
-3.79511553
-3.764212441
-3.710385325
-3.612035486
-3.491531566
-3.42403386
-3.342226176
-3.297024172
-3.313534917
-3.341534586
-3.344359778
-3.408964787
-3.422651999
-3.425539848
-3.372423461
-3.344422193
-3.324332512
-3.234686104
-3.175114898
-3.194511546
-3.165825209
-3.124208764
-3.045312025
-2.949915792
-2.877495553
-2.818696179
-2.88038189
-2.891865639
-2.914834203
-2.923431848
-2.867454744
-2.72689539
-2.519725814
-2.314659263
-2.096075691
-1.855323783
-1.552971657
-1.3072099
-1.150361679
-1.016401655
-0.825908589
-0.730634096
-0.64683224
-0.540091624
-0.462058228
-0.431221418
-0.422634691
-0.414047973
-0.352437157
-0.304490543
-0.248646559
-0.14767717
-0.035928037
0.072938263
0.153914554
0.280017048
0.397471172
0.509223661
0.528590428
0.63746236
0.575850184
0.483463227
0.393961006
0.304459746
0.217779634
0.142569951
0.019350934
-0.075914781
-0.15181394
-0.202643419
-0.213423691
-0.143227423
0.013647139
0.141879535
0.248615046
0.326708751
0.407623519
0.472117552
0.62824792
0.703462309
0.725713424
0.697758088
0.624674598
0.48427614
0.34751679
0.246484339
0.123265519
0.002929247
-0.0866334
-0.201203138
-0.346610784
-0.421821785
-0.51420716
-0.536395167
-0.463376074
-0.32373362
-0.147553268
0.000672509
0.190452238
0.388883049
0.547894228
0.637398614
0.66529057
0.679581121
0.629438311
0.554224272
0.526332879
0.470487432
0.423229867
0.443286112
0.432505596
0.378791603
0.339430778
0.244163839
0.201920772
0.090233728
-0.116781055
-0.385344954
-0.615244593
-0.816508967
-0.961931749
-1.015652395
-1.029944239
-1.072256415
-1.117327774
-1.189732089
-1.307212049
-1.477675138
-1.69906529
-1.819457521
-1.928382068
-2.043020284
-2.160614495
-2.210790538
-2.188587102
-2.236631773
-2.220135302
-2.195046197
-2.186453428
-2.167072753
-2.159170331
-2.111880643
-2.056001069
-2.047409072
-2.061708548
-2.120474425
-2.162056509
-2.220825519
-2.265233694
-2.349098194
-2.410760821
-2.455927705
-2.548398162
-2.665972654
-2.797927299
-2.929144525
-3.046757204
-3.139274271
-3.267707961
-3.385358267
-3.457814042
-3.508737355
-3.564687246
-3.614925358
-3.679549094
-3.7383991
-3.800142097
-3.873321706
-3.901276174
-3.876148553
-3.749829654
-3.71101475
-3.528706053
-3.494986475
-3.565252704
-3.713777907
-3.90184113
-4.041816479
-4.218454062
-4.344845373
-4.496404603
-4.655918976
-4.807544807
-4.948446316
-5.080694861
-5.201516405
-5.322361147
-5.485665955
-5.592209332
-5.727493915
-5.94705406
-5.966525889
-6.0507846
-6.124277647
-6.217198323
-6.239579817
-6.211461534
-6.126483955
-6.075365194
-6.05588947
-6.09837095
-6.196394027
-6.314550325
-6.421191874
-6.519276034
-6.550250842
-6.555992147
-6.52287241
-6.44648468
-6.398866663
-6.305850249
-6.230187917
-6.148044024
-6.11129497
-6.170360635
-6.170360635
-6.189840534
-6.25755285
-6.30868925
-6.404544267
-6.499660416
-6.586907954
-6.696509084
-6.755642098
-6.772240908
-6.770094534
-6.753495798
-6.739800376
-6.646783391
-6.534353738
-6.461496056
-6.438410853
-6.421129171
-6.429075876
-6.367081028
-6.285672169
-6.248912806
-6.251813459
-6.260451389
-6.300112487
-6.345514818
-6.387325711
-6.406813741
-6.401074853
-6.381587042
-6.344820869
-6.294374788
-6.181267157
-6.133736097
-6.015620786
-5.959471133
-5.841392771
-5.839250966
-5.772283925
-5.744252325
-5.682335314
-5.667975362
-5.682335314
-5.710427215
-5.755087035
-5.73493012
-5.746457833
-5.740662636
-5.695310823
-5.608208191
-5.627605022
-5.431208612
-5.217568233
-5.015451908
-4.852268995
-4.596438385
-4.559781762
-4.50087168
-4.40242629
-4.382374033
-4.438383218
-4.55330621
-4.657494798
-4.744404061
-4.822769747
-4.873090021
-4.901081939
-4.86157861
-4.830694641
-4.791887544
-4.669002073
-4.52891187
-4.416129743
-4.295445682
-4.222227193
-4.149707122
-4.093028238
-4.09013746
-4.129598271
-4.197088889
-4.272504096
-4.353647
-4.392430263
-4.434106884
-4.431215542
-4.411854256
-4.3249225
-4.302673111
-4.128907497
-4.005440686
-3.917800054
-3.751967068
-3.56971323
-3.499384238
-3.420458674
-3.414745435
-3.414745435
-3.439860122
-3.470689729
-3.541016554
-3.627865666
-3.70392101
-3.73764836
-3.746253194
-3.687402665
-3.656565795
-3.592006855
-3.530969233
-3.449842612
-3.348695868
-3.270472684
-3.208764632
-3.149947357
-3.085422031
-3.141347194
-3.18867623
-3.236069854
-3.297026324
-3.369538641
-3.391764392
-3.444881847
-3.434082193
-3.436970794
-3.403253769
-3.291313806
-3.198783147
-3.103373189
-3.005147573
-2.926950096
-2.834450916
-2.619358082
-2.602104888
-2.584914302
-2.584914302
-2.646588
-2.713974237
-2.828740866
-2.899024575
-3.013809749
-3.072619428
-3.084105185
-3.033893384
-2.924879736
-2.807279846
-2.742711999
-2.698225402
-2.622934216
-2.539053322
-2.424313308
-2.280917863
-2.247235312
-2.250120227
-2.261535947
-2.348285344
-2.427136222
-2.561199303
-2.676641262
-2.755512283
-2.77490155
-2.760595294
-2.772078574
-2.749865715
-2.842358124
-2.769944676
-2.693959307
-2.592819878
-2.56195278
-2.463709197
-2.463709197
-2.413523493
-2.332540938
-2.36622551
-2.483782858
-2.627200066
-2.778476707
-2.876744748
-3.014435139
-3.146431251
-3.247557419
-3.303492133
-3.337204984
-3.340092578
-3.359492415
-3.306379629
-3.294891389
-3.252579594
-3.238894747
-3.185097588
-3.165764239
-3.179384984
-3.198781712
-3.266201499
-3.392453866
-3.462022209
-3.492915681
-3.476401869
-3.504344571
-3.468490554
-3.393145492
-3.350829484
-3.314918776
-3.322828833
-3.283403282
-3.218807187
-3.252517184
-3.294891389
-3.28629072
-3.272667825
-3.303492133
-3.418321317
-3.549617355
-3.698893562
-3.861826344
-4.055703106
-4.154041463
-4.26898424
-4.324984988
-4.369549662
-4.400412851
-4.392492037
-4.409024776
-4.375269387
-4.369486453
-4.389601575
-4.373132476
-4.305626443
-4.255346655
-4.238126397
-4.283377617
-4.378916157
-4.443537408
-4.474404398
-4.465791711
-4.393185204
-4.294753324
-4.216507179
-4.092963615
-4.013983628
-3.916353537
-3.807239489
-3.680930623
-3.588299704
-3.358739113
-3.291313089
-3.246804203
-3.208072416
-3.193759803
-3.224644109
-3.32860323
-3.457751619
-3.569711077
-3.668056294
-3.698893562
-3.670882473
-3.64004689
-3.519476155
-3.373807403
-3.264758166
-3.124901641
-2.976465629
-2.810792718
-2.715416128
-2.566969752
-2.488110614
-2.440810021
-2.427197154
-2.424374239
-2.45806107
-2.51395701
-2.56483621
-2.587045727
-2.536856023
-2.444385662
-2.383474179
-2.268747243
-2.265861573
-2.12611907
-2.022198788
-1.95484571
-1.873887418
-1.786474633
-1.646772776
-1.540686546
-1.490529461
-1.445389205
-1.436737671
-1.478994096
-1.579998867
-1.638748069
-1.627274226
-1.616552039
-1.57429291
-1.468272658
-1.325707712
-1.185345155
-1.023425798
-0.886587301
-0.791311384
-0.685319701
-0.609415847
-0.539906121
-0.500545162
-0.466887705
-0.413173474
-0.360149318
-0.373749466
-0.426773709
-0.455416718
-0.435359724
-0.38810166
-0.354444696
-0.317904399
-0.298600455
-0.256357213
-0.2535368
-0.225584094
-0.239184791
-0.231287934
-0.222701378
-0.219817946
-0.231224908
-0.253474491
-0.312201234
-0.356575424
-0.423199786
-0.523483011
-0.607283608
-0.635175401
-0.648839153
-0.634486377
-0.623705526
-0.525551475
-0.461119263
-0.335076939
-0.259865899
-0.211856641
-0.191800845
-0.127308462
-0.070713037
-0.042759844
-0.03987715
-0.020573482
-0.029159972
-0.079299533
-0.143729478
-0.183089691
-0.22244999
-0.247520686
-0.196691068
-0.143730911
-0.065700369
-0.006284631
0.068924691
0.147707251
0.232193214
0.355350703
0.386124194
0.386124194
0.408374113
0.402670891
0.394084195
0.349020116
0.245856228
0.189950181
0.136238033
0.09681559
0.085346392
0.177728928
0.23645534
0.2865954
0.39333217
0.507905089
0.544446298
0.639717088
0.664788482
0.684845544
0.749280414
0.808012582
0.911876475
0.925541127
0.956318841
0.950614972
0.891881352
0.838162583
0.824560566
0.815973197
0.874706334
0.908366666
0.927672809
1.000761781
1.043011964
1.138231892
1.17189499
1.166127685
1.194086794
1.224867216
1.269251162
1.370246737
1.40109163
1.393191774
1.362346984
1.30862046
1.244174645
1.129517646
1.05930891
1.019880058
0.991922571
0.977567858
0.98333409
0.971863238
1.03630224
1.044200332
1.086512702
1.064321719
1.112339233
1.103751138
1.095100747
1.11516015
1.064259399
0.98044954
0.870817648
0.809264619
0.711107581
0.671682349
0.663785022
0.672372094
0.670241261
0.683842797
0.748339967
0.729034698
0.717626915
0.672498154
0.605871188
0.535671776
0.423229151
0.336548034
0.244164555
0.210508032
0.107345138
0.009258998
-0.072406128
-0.161968222
-0.242881834
-0.332382559
-0.413360406
-0.463501412
-0.497158853
-0.538713599
-0.591739128
-0.563784528
-0.603208934
-0.672656444
-0.711329619
-0.825909305
-0.921185366
-0.99709501
-1.086609406
-1.151051516
-1.282823601
-1.355231713
-1.386014083
-1.419680432
-1.436169548
-1.489209063
-1.520055571
-1.517234195
-1.573097842
-1.5867036
-1.544382747
-1.586641267
-1.580873676
-1.656050668
-1.667462341
-1.676052486
-1.698249183
-1.711855793
-1.795690865
-1.933272175
-2.070174489
-2.129630142
-2.179805157
-2.232805086
-2.244283028
-2.224901599
-2.258583634
-2.244219954
-2.25852056
-2.249927421
-2.22483781
-2.17177581
-2.202571092
-2.2413329
-2.283670961
-2.364650682
-2.440616472
-2.471480697
-2.505168719
-2.597642683
-2.6506582
-2.689370582
-2.723065133
-2.817752522
-2.865067537
-2.938177583
-3.022087579
-3.097404259
-3.131173414
-3.184276991
-3.240961414
-3.198651878
-3.229536332
-3.210139739
-3.190805919
-3.151323102
-3.097530494
-3.078135646
-3.086734575
-3.167769072
-3.204364589
-3.243159361
-3.268269657
-3.265382271
-3.254647724
-3.26036075
-3.263185711
-3.207253236
-3.167769789
-3.117554734
-3.055855782
-3.103243367
-3.131174849
-3.129040978
-3.106821729
-3.064517648
-3.005709128
-2.999998207
-3.020082304
-3.05667341
-3.087553661
-3.076758561
-3.11259777
-3.14919206
-3.146304293
-3.131930849
-3.1627509
-3.187796811
-3.229415819
-3.179197051
-3.19357115
-3.1878585
-3.224454733
-3.216607859
-3.252515032
-3.269025041
-3.28911432
-3.334315245
-3.345741528
-3.393080204
-3.367966736
-3.412481098
-3.398103837
-3.383788489
-3.41461629
-3.386613804
-3.299786824
-3.274675738
-3.139839482
-3.060942298
-3.027238483
-3.024414161
-2.996485465
-3.002197084
-2.98782486
-2.921175758
-2.873168572
-2.8817659
-2.962784362
-2.988641002
-3.000126583
-2.986507415
-2.972135397
-2.89682662
-2.849510297
-2.785002507
-2.687494228
-2.653801376
-2.530456274
-2.39852886
-2.361957639
-2.308953689
-2.249428564
-2.201383477
-2.164817986
-2.179180897
-2.218632309
-2.260217835
-2.28530734
-2.31616809
-2.341259296
-2.34408204
-2.372058909
-2.400036344
-2.385671226
-2.357756444
-2.374253787
-2.374253787
-2.365659948
-2.43303153
-2.449529784
-2.469541581
-2.410762254
-2.38491785
-2.396397023
-2.458061786
-2.503167185
-2.553355578
-2.566969035
-2.589177872
-2.617097553
-2.667290451
-2.709642839
-2.714662559
-2.773519101
-2.787887897
-2.768498418
-2.701861992
-2.522613452
-2.550594047
-2.550594047
-2.503291923
-2.430207887
-2.382156669
-2.340567588
-2.349161273
-2.374252354
-2.39645867
-2.390750611
-2.340567588
-2.368544387
-2.374252354
-2.397210619
-2.392192139
-2.380713001
-2.341320223
-2.262474897
-2.215181953
-2.301865477
-2.366348801
-2.439491739
-2.470293571
-2.501096117
-2.470293571
-2.450972091
-2.523366905
-2.593632161
-2.646647508
-2.63805188
-2.66603503
-2.696904704
-2.758584028
-2.798052783
-2.853964113
-2.769314403
-2.830935105
-2.828048893
-2.828048893
-2.906930079
-2.963599769
-2.980105246
-3.013807598
-3.050397774
-3.078390263
-3.129294173
-3.207443326
-3.283464259
-3.356603328
-3.409656426
-3.421083595
-3.444000765
-3.427487088
-3.424598516
-3.418822114
-3.351391227
-3.292566353
-3.167017349
-3.125401574
-3.114668489
-3.058681621
-3.005585055
-2.932470598
-2.915275235
-2.915275235
-2.962594316
-2.940377771
-2.965480871
-2.965480871
-2.981987094
-3.004267589
-3.020773679
-3.03728002
-3.009287881
-2.961966805
-2.85578408
-2.769000342
-2.729595649
-2.726708967
-2.827859586
-2.816376477
-2.824973381
-2.877998959
-2.959707768
-3.083097469
-3.197839878
-3.287483001
-3.324082855
-3.377196599
-3.415935002
-3.454738109
-3.446826257
-3.376505701
-3.322701853
-3.212905739
-3.106070767
-3.078076833
-3.111782251
-3.078076115
-3.014245801
-2.933222874
-2.871535022
-2.823466821
-2.803386229
-2.870781353
-2.96328422
-2.996986055
-3.016317046
-3.007718679
-2.996923661
-2.966045992
-2.945963599
-2.862059333
-2.755195358
-2.640498857
-2.705061225
-2.612578656
-2.626193467
-2.58459742
-2.562387946
-2.570292665
-2.590369409
-2.640561233
-2.696465188
-2.786130418
-2.839216603
-2.88157515
-2.898080135
-2.906740042
-2.918224058
-2.923997664
-2.893184406
-2.887474063
-2.789267494
-2.668857757
-2.655243196
-2.646647508
-2.623747235
-2.600784291
-2.541246325
-2.521171066
-2.543442198
-2.590746514
-2.661016228
-2.73128923
-2.734175206
-2.804453208
-2.812360212
-2.826667816
-2.835264796
-2.86318947
-2.804391541
-2.765675458
-2.684670741
-2.656687168
-2.617286109
-2.600096033
-2.541310129
-2.541310129
-2.513329734
-2.513329734
-2.532715216
-2.552100988
-2.596582338
-2.593696685
-2.574372655
-2.526316204
-2.557120073
-2.51552556
-2.47970387
-2.38435228
-2.327709057
-2.327709057
-2.311212262
-2.362146159
-2.379333848
-2.382219749
-2.387990852
-2.413083357
-2.429581367
-2.451788587
-2.473995459
-2.527758596
-2.558562499
-2.555676931
-2.544195664
-2.504735006
-2.46314216
-2.446643739
-2.398655021
-2.344896321
-2.238765519
-2.162748132
-2.118343713
-2.131952943
-2.081779487
-2.023015762
-1.936284785
-1.852442446
-1.815884048
-1.751360653
-1.731294999
-1.703329976
-1.672543054
-1.608023767
-1.543507236
-1.473286975
-1.442440401
-1.372223292
-1.349340782
-1.284830889
-1.298434932
-1.284078693
-1.292667353
-1.359997911
-1.440935194
-1.541938912
-1.617866785
-1.679501738
-1.764087737
-1.840086643
-1.857268563
-1.840776696
-1.812809304
-1.768414192
-1.715367446
-1.577739839
-1.455230043
-1.329153545
-1.192363966
-1.033328104
-0.893668481
-0.685944986
-0.562718775
-0.464628744
-0.445261444
-0.439495168
-0.42589491
-0.361464282
-0.294150662
-0.232540573
-0.160151223
-0.151564702
-0.129377561
-0.149433292
-0.135080655
-0.118659644
-0.073533424
-0.076353811
-0.073471114
-0.165853608
-0.278293141
-0.385030536
-0.527556912
-0.630662367
-0.74812294
-0.834810423
-0.94155814
-1.0002926
-1.050440885
-1.064795923
-1.061975053
-1.059154185
-1.084980481
-1.079275669
-1.0656727
-1.105102137
-1.149547199
-1.188288641
-1.292165171
-1.41541847
-1.569462491
-1.745777444
-1.919161561
-2.048160843
-2.196488245
-2.33912253
-2.563515653
-2.762096037
-2.837395945
-2.882578379
-2.879692037
-2.876804985
-2.843797303
-2.849570532
-2.902660354
-2.939184448
-2.992278508
-3.065396964
-3.113412573
-3.183714624
-3.203111434
-3.307131455
-3.438412228
-3.544592198
-3.662276937
-3.721125078
-3.869739708
-4.038423299
-4.164094699
-4.276085016
-4.304116019
-4.326428656
-4.348741951
-4.365273005
-4.328627923
-4.32001692
-4.33365638
-4.345158535
-4.395444285
-4.498918318
-4.667048252
-4.91718023
-5.166714397
-5.405518418
-5.641519208
-5.855312178
-6.091499587
-6.342168306
-6.567723678
-6.776149987
-6.84324614
-6.848990175
-6.854735
-6.80928684
-6.775392691
-6.747244464
-6.673725206
-6.617504841
-6.656436098
-6.673725927
-6.679531403
-6.679531403
-6.679531403
-6.704773153
-6.727113524
-6.758100691
-6.758100691
-6.786250272
-6.834600284
-6.896591215
-7.006958588
-7.085582816
-7.10794118
-7.133206524
-7.107941902
-7.054511406
-7.009738147
-6.973619594
-6.923108364
-6.875444067
-6.821346155
-6.790291455
-6.759302225
-6.750656436
-6.759365692
-6.778868331
-6.696698016
-6.634732736
-6.609494587
-6.702503765
-6.798434509
-6.872036257
-6.944954604
-6.968001034
-6.92614066
-6.886493648
-6.788399603
-6.734311498
-6.669438385
-6.646407006
-6.641359009
-6.567854887
-6.567854887
-6.514485232
-6.410726427
-6.342994844
-6.204594472
-6.004340991
-5.889089097
-5.818588556
-5.855255301
-5.908496239
-5.914230527
-5.911332414
-5.967539788
-6.071967101
-6.139663651
-6.260707885
-6.362293103
-6.435767175
-6.4948698
-6.517200687
-6.556817592
-6.574103935
-6.534485659
-6.450149009
-6.427821087
-6.227483346
-6.03301948
-5.895455349
-5.861621165
-5.79465218
-5.682340352
-5.601033406
-5.522634623
-5.534157403
-5.579495905
-5.613313353
-5.599647394
-5.551410333
-5.48372117
-5.429764004
-5.354220422
-5.278685454
-5.200327637
-5.085295182
-4.910582723
-4.848749172
-4.795537879
-4.736608085
-4.632407809
-4.548341636
-4.464285992
-4.385959781
-4.349314409
-4.299031737
-4.307642501
-4.309779227
-4.278856541
-4.264526449
-4.273136825
-4.228640266
-4.169755446
-4.091458629
-3.937088138
-3.794240567
-3.654242738
-3.553010768
-3.46905667
-3.278194437
-3.123961308
-2.950358989
-2.798997141
-2.669928201
-2.59106268
-2.551600586
-2.522930318
-2.447649481
-2.352300142
-2.268435452
-2.145125107
-2.044778234
-1.885678073
-1.731671891
-1.563257188
-1.417801987
-1.320377783
-1.256621536
-1.139143075
-0.987944934
-0.881258875
-0.753075869
-0.654919345
-0.590423404
-0.540281425
-0.475849784
-0.433605707
-0.335454382
-0.251656764
-0.170743108
-0.067579671
0.032700136
0.153035777
0.32420202
0.53623688
0.625741079
0.738187733
0.704466494
0.639969922
0.634265774
0.606310957
0.542567628
0.470175876
0.425801086
0.356356263
0.359239013
0.319878269
0.317747549
0.339934989
0.339934989
0.348521633
0.390075545
0.426616141
0.373591899
0.483212549
0.52263643
0.488978145
0.572778259
0.665166659
0.721014079
0.804818025
0.894327463
0.922284155
0.964532628
0.976004172
0.948047053
0.940148473
0.931498522
0.887056466
0.909246267
0.945790723
0.96804321
1.035428336
1.152901827
1.214524416
1.161553106
1.066269396
1.004649895
0.926546083
0.794725823
0.705155528
0.554037336
0.416523932
0.273999489
0.125709906
0.005374344
-0.079111173
-0.1965643
-0.319722136
-0.395622623
-0.49590546
-0.574001585
-0.677170949
-0.772381244
-0.859069242
-0.931404687
-0.987318168
-1.048247521
-1.115572042
-1.174310513
-1.202206666
-1.246590233
-1.33617561
-1.419995655
-1.526013572
-1.596234849
-1.682949564
-1.786849386
-1.831244947
-1.839145791
-1.875704667
-1.827670734
-1.892197578
-1.887180753
-1.971024073
-1.945938935
-1.867802944
-1.823343422
-1.78678633
-1.750292304
-1.714425941
-1.695113013
-1.681444184
-1.687212781
-1.679312581
-1.692918341
-1.681443468
-1.684328122
-1.681444184
-1.6621323
-1.589087304
-1.521749258
-1.463003304
-1.306083029
-1.334732797
-1.362693722
-1.404948792
-1.475166898
-1.505950879
-1.5783037
-1.63705357
-1.745967325
-1.796130826
-1.88279167
-1.95014186
-2.006017774
-2.020378515
-2.01172436
-1.955847537
-1.905679517
-1.811116083
-1.791112838
-1.755308032
-1.780389738
-1.777505655
-1.660000001
-1.548207201
-1.436482624
-1.352661996
-1.296803732
-1.296803732
-1.313291289
-1.313291289
-1.288215058
-1.235179251
-1.151364557
-1.120584944
-1.016714682
-0.890657939
-0.834056187
-0.719413968
-0.616244462
-0.515959765
-0.432161096
-0.368419414
-0.324045171
-0.273152934
-0.237302608
-0.223012926
-0.253849065
-0.312575811
-0.394242478
-0.475909947
-0.540404616
-0.597002745
-0.692274478
-0.773946278
-0.751068195
-0.714588569
-0.801275366
-0.806289956
-0.879376487
-0.775513461
-0.778334105
-0.755455999
-0.741102898
-0.7518217
-0.76830643
-0.793378527
-0.854931307
-0.916548108
-0.97239903
-1.025430038
-1.061912733
-1.100589975
-1.112062012
-1.064797356
-1.031134752
-1.000356352
-0.997472503
-1.064795923
-1.173682993
-1.268970344
-1.392221757
-1.47033885
-1.515479614
-1.509773831
-1.53767385
-1.590716564
-1.649466793
-1.719692356
-1.731166741
-1.756248124
-1.764901007
-1.748409977
-1.754178775
-1.711916697
-1.611657754
-1.505573312
-1.580810627
-1.588711156
-1.535668492
-1.764965495
-1.980682005
-2.246603856
-2.45667897
-2.145623213
-1.722765513
-1.051443014
-0.279294397
0.240657306
0.073063598
-0.320849448
-0.72624775
-0.852298274
-0.552940787
-0.552940787
-0.832992522
-1.330845659
-1.863226167
-2.126243775
-2.57135944
-2.730535651
-2.486790851
-2.366347367
-1.666145413
-1.328023798
-1.302947421
-1.38175075
-1.527202882
-1.773680041
-2.019437563
-2.260214251
-2.349786322
-2.279533074
-2.035806473
-1.805723297
-1.635170636
-1.548457961
-1.347145029
-1.244018478
-1.173806921
-1.216058856
-1.26621016
-1.317052315
-1.437422571
-1.748409977
-1.804280159
-1.807101945
-1.720444702
-1.546325781
-1.342129551
-1.201703068
-1.089994765
-1.017655914
-1.056332603
-1.145911052
-1.20251828
-1.274861801
-1.28062934
-1.292101414
-1.281318494
-1.294922517
-1.171675788
-1.107233221
-1.098645141
-1.028437117
-0.933220488
-0.832239003
-0.681116756
-0.557891375
-0.48192693
-0.465443087
-0.493334933
-0.549243606
-0.646646017
-0.792000431
-1.018347153
-1.275553103
-1.342883198
-1.519117023
-1.653794422
-1.634419756
-1.463882364
-1.223145085
-1.058340446
-1.346331921
-1.738254613
-2.409820338
-3.156976016
-3.658447497
-3.456809537
-3.073054786
-2.737438339
-2.7008582
-3.062259833
-3.143291728
-2.983367644
-2.647777441
-2.188274612
-2.048539237
-1.69812451
-1.650785142
-1.935970195
-2.131639032
-2.896574913
-3.311151011
-3.400866774
-3.319751895
-3.140405412
-2.840662232
-2.518788122
-2.201948257
-2.08441397
-2.12881813
-2.341697975
-2.546768635
-2.776218032
-2.966926662
-3.191375463
-3.331241141
-3.37933243
-3.401558406
-3.30619239
-3.269592477
-3.197150539
-2.925317903
-2.908813237
-2.934668623
-3.027176087
-3.223702969
-3.450405847
-3.638414249
-3.820682203
-3.969314192
-4.042571797
-4.098556359
-4.157435852
-4.188291212
-4.269425209
-4.272253447
-4.395825708
-4.345539214
-4.421723399
-4.466922439
-4.517908319
-4.638566481
-4.731258464
-4.838304094
-4.948260127
-5.063330706
-5.176282349
-5.229524666
-5.305808155
-5.344646137
-5.302912344
-5.286358434
-5.249664492
-5.241041894
-5.187798601
-5.176974152
-5.22732107
-5.083527815
-5.181316279
-5.327335116
-5.428058249
-5.574829276
-5.723840989
-5.856258917
-6.006038382
-6.118415811
-6.233717424
-6.360521784
-6.442005932
-6.518456419
-6.639589591
-6.746300424
-6.85379147
-6.901390827
-6.948994971
-7.019715691
-7.07389994
-7.096320527
-7.206798312
-7.314395965
-7.390228772
-7.458111081
-7.53972218
-7.672001666
-7.816531421
-7.983577761
-8.130369677
-8.269298467
-8.388002453
-8.464793452
-8.509721936
-8.569107026
-8.577790548
-8.696653669
-8.582925139
-8.489507993
-8.474996669
-8.432986431
-8.489444269
-8.461246175
-8.424306189
-8.413408557
-8.461245451
-8.528608026
-8.641560306
-8.7459226
-8.856847074
-8.964885939
-9.066420139
-9.151286156
-9.185377954
-9.295675589
-9.326859316
-9.290594081
-9.262271215
-9.28481597
-9.165824083
-9.162967232
-9.117261457
-9.071624631
-9.014316999
-9.042620848
-9.102091571
-9.189886967
-9.285706411
-9.37640615
-9.418461292
-9.503413336
-9.525909888
-9.514979134
-9.452515973
-9.290660122
-9.174586301
-9.061407188
-8.973643253
-8.843210184
-8.667871476
-8.631609064
-8.555545078
-8.476581737
-8.434571326
-8.479433282
-8.556179527
-8.638012108
-8.685814172
-8.728549446
-8.790822223
-8.750996445
-8.71688157
-8.742245157
-8.603843755
-8.428615515
-8.238964834
-8.060988477
-7.922827125
-7.747834917
-7.651702458
-7.550533681
-7.49123449
-7.442815032
-7.442815032
-7.493383524
-7.543957887
-7.572092469
-7.580059523
-7.540291466
-7.411022742
-7.30921512
-7.097710573
-6.939650954
-6.776595711
-6.567474958
-6.424031513
-6.198476725
-6.156680254
-6.196269396
-6.244562578
-6.356990693
-6.489565288
-6.661106411
-6.844322375
-7.05286891
-7.151713434
-7.191383113
-7.202943381
-7.130046566
-7.031143188
-6.920770847
-6.731782351
-6.579647977
-6.43330009
-6.216378469
-6.106186693
-6.08021821
-6.0917524
-6.066540135
-6.0917524
-6.173131187
-6.316504511
-6.437526502
-6.539146894
-6.556432625
-6.559271585
-6.539084177
-6.404289141
-6.286113132
-6.108898568
-5.869805029
-5.641583979
-5.444426791
-5.345904237
-5.312101879
-5.267475362
-5.186224399
-5.253125359
-5.357424352
-5.503422573
-5.643788373
-5.733794277
-5.801512637
-5.900175724
-5.891543573
-5.851913288
-5.759054007
-5.626658662
-5.480567653
-5.303605726
-5.18276462
-5.033947877
-4.820440308
-4.738490236
-4.696795932
-4.68025731
-4.775848295
-4.899507713
-5.022497656
-5.137518832
-5.241043333
-5.347543583
-5.38997246
-5.404326379
-5.392806096
-5.356105804
-5.249667368
-5.103665876
-5.010922538
-5.030300551
-4.965624817
-4.954867354
-4.946248714
-4.929011769
-4.940523623
-4.951280853
-5.002302445
-5.058424248
-5.061318938
-5.108762509
-5.092213701
-5.117383302
-5.114551637
-5.10303671
-5.049113297
-4.972923083
-4.871580553
-4.840696845
-4.885231305
-4.901775606
-4.901775606
-4.930524243
-4.911086627
-4.927630849
-4.942036123
-4.947760508
-5.018222747
-5.065663155
-5.161309521
-5.172070419
-5.189313838
-5.200830328
-5.212347029
-5.187173666
-5.172824781
-5.237583971
-5.170684666
-5.21524098
-5.256968153
-5.349747608
-5.5130591
-5.583584724
-5.673581257
-5.766426558
-5.898917865
-6.027848569
-6.16828237
-6.230254198
-6.277793966
-6.345580394
-6.379445237
-6.435639604
-6.471655493
-6.465852444
-6.522119108
-6.499788003
-6.522182544
-6.58129462
-6.648364642
-6.662814617
-6.668556509
-6.6908945
-6.699539947
-6.747881277
-6.792629053
-6.890723966
-6.901582726
-6.901582726
-6.935485852
-6.960741092
-6.966550047
-6.954995701
-6.940600426
-6.909600708
-6.94924966
-6.870648324
-6.876392689
-6.944197761
-6.941293052
-6.918943408
-6.938389082
-6.963644478
-6.97804046
-7.088426358
-7.178624137
-7.280402777
-7.339610027
-7.390167385
-7.440729807
-7.466013201
-7.4942063
-7.440793368
-7.353386731
-7.381571888
-7.294176931
-7.209705414
-7.195996645
-7.111542697
-7.001845454
-6.886429443
-6.762331317
-6.685905896
-6.652020359
-6.598640935
-6.612332408
-6.640473578
-6.606591172
-6.57561286
-6.533029483
-6.547476093
-6.553280086
-6.471778027
-6.477581145
-6.443709062
-6.348540677
-6.202258885
-6.171305762
-6.089927253
-5.974657298
-5.87314643
-5.777386225
-5.743559147
-5.74929103
-5.76296054
-5.777322878
-5.732661315
-5.682271978
-5.657078245
-5.58150505
-5.446190148
-5.310969004
-5.215299952
-5.094475071
-4.967948291
-4.844968455
-4.814085243
-4.772385644
-4.73930519
-4.731380633
-4.722764839
-4.745027858
-4.798235215
-4.859309416
-4.909631704
-4.949137876
-4.876544561
-4.809682301
-4.688932223
-4.5602811
-4.37495334
-4.285134344
-4.072540271
-3.90454101
-3.769613494
-3.584466989
-3.522738863
-3.44669926
-3.379267142
-3.337642606
-3.340530202
-3.324019006
-3.343355392
-3.321131458
-3.270218019
-3.247995002
-3.189175477
-3.130360032
-3.049266012
-2.971065392
-2.816876987
-2.718613246
-2.611762059
-2.547204513
-2.362959734
-2.315663475
-2.312777711
-2.290510363
-2.230985997
-2.211667816
-2.25105702
-2.307697176
-2.366472809
-2.410884833
-2.489049001
-2.491935137
-2.511320302
-2.556489908
-2.587294501
-2.54500935
-2.547832523
-2.421612262
-2.368606033
-2.211605461
-2.133519636
-2.147192069
-2.127121721
-2.107051634
-2.11282165
-2.118590971
-2.169455815
-2.163748656
-2.200314838
-2.222518449
-2.172341296
-2.130068758
-2.09068199
-2.026210564
-1.880720743
-1.785406264
-1.698750025
-1.685081171
-1.60413472
-1.559744368
-1.551154714
-1.511781313
-1.450151288
-1.365577949
-1.245211227
-1.110557715
-1.020980311
-0.903510958
-0.778147876
-0.649967953
-0.532508911
-0.372808363
-0.238180674
-0.125741419
-0.044828222
0.089797563
0.213016888
0.417089027
0.532352057
0.697823267
0.876902451
1.061694255
1.262984338
1.442095801
1.654891377
1.826135142
2.022480429
2.198778896
2.366504348
2.526345597
2.761500902
3.01107511
3.257818435
3.532565804
3.788047666
4.037824504
4.183604807
4.354491686
4.455068557
4.552767362
4.639726222
4.75185229
4.84959157
4.937280098
4.970307718
5.009880069
5.026426772
5.049454816
5.077517509
5.183926747
5.312698887
5.444394416
5.612770019
5.801352823
6.012308046
6.147001693
6.293205352
6.347245731
6.389750774
6.392651496
6.387606052
6.387606052
6.390506762
6.427275496
6.455406257
6.48063662
6.55702954
6.638482085
6.737303653
6.810138679
6.851988815
6.911140978
6.930649098
6.948011571
6.961712974
7.01513207
7.068558017
7.142139407
7.226599029
7.313980773
7.420845908
7.570349808
7.694606542
7.835538711
7.943230607
8.024935706
8.10159256
8.171741939
8.194916996
8.206505393
8.231835339
8.212330472
8.119001247
8.05968429
7.983731804
7.862236557
7.689483319
7.514650508
7.297299045
7.060538031
6.846243302
6.657284062
6.47420061
6.319244132
6.180913448
6.098777185
6.031085784
6.005877068
6.002977752
5.980668799
5.930257182
5.879849451
5.817917603
5.702766764
5.536506742
5.362424502
5.176812348
4.986284038
4.848959052
4.692293134
4.569425867
4.443687545
4.384786797
4.325889974
4.340283709
4.37403752
4.42790901
4.506176459
4.629724769
4.756188024
4.907836057
4.863237564
4.840970693
4.787760009
4.692167378
4.552009382
4.392517896
4.215086698
4.060754937
3.937235306
3.82164907
3.740559453
3.60848326
3.445596471
3.29133748
3.126369164
2.921952409
2.72905574
2.526841687
2.341847068
2.12106426
2.02002951
1.902508593
1.754144382
1.583596264
1.354319739
1.150138897
0.959637446
0.752661872
0.517742453
0.29931523
0.126017871
-0.06445132
-0.302240936
-0.512081401
-0.688269929
-0.80861568
-0.945450483
-1.024244542
-1.080097293
-1.12165873
-1.152500676
-1.149616684
-1.136013392
-1.127362907
-1.121595692
-1.155258594
-1.264148442
-1.387400331
-1.535737272
-1.787921339
-2.028662926
-2.331162549
-2.636550573
-2.955631473
-3.319314998
-3.635715913
-3.958008476
-4.227256388
-4.449196643
-4.656804253
-4.873153275
-5.070128914
-5.185158633
-5.336906973
-5.303797773
-5.185851884
-5.076547553
-4.97015603
-4.89183575
-4.832897615
-4.794090392
-4.822142285
-4.85881202
-4.96807913
-5.103225819
-5.226947092
-5.330485677
-5.451355785
-5.614695079
-5.763717807
-5.651411336
-5.564315282
-5.41823892
-5.224742785
-4.963673738
-4.610019754
-4.273133234
-3.950781312
-3.59765731
-3.264004937
-2.961340728
-2.639371799
-2.342576767
-2.076637387
-1.850185246
-1.601566148
-1.372287051
-1.142340097
-0.847912516
-0.481177045
-0.153194773
0.174093494
0.520754902
0.868124436
1.215525885
1.512124491
1.805879505
2.080302431
2.315380346
2.545478206
2.679553636
2.820107363
2.96569817
3.099822095
3.226053669
3.312874195
3.402590116
3.495140027
3.548200147
3.576207438
3.56471595
3.592723027
3.651566602
3.721154504
3.852493925
4.006786127
4.180524836
4.427596531
4.654627709
4.952187361
5.227537545
5.531155443
5.798137829
6.017725826
6.214390797
6.357775458
6.470229051
6.521386713
6.524288189
6.552424369
6.597155011
6.63103677
6.599994204
6.777380416
6.766525199
6.718939219
6.693696736
6.665615971
6.665615971
6.648326427
6.634633955
6.631794563
6.628891739
6.592107518
6.563969097
6.524350904
6.442159451
6.321136366
6.205878257
6.053900235
5.792529271
5.592425219
5.365067383
5.188138756
4.96306843
4.733044301
4.531136165
4.416216661
4.220177607
4.071562342
3.89998259
3.757141239
3.627951064
3.454260971
3.308601393
3.157251454
2.980819545
2.832402236
2.638830496
2.395040793
2.131287852
1.954996916
1.901943919
1.904138842
1.942830998
1.993690241
2.024482733
2.043861635
2.10839613
2.096919219
2.099804564
2.057470936
1.967853743
1.833843924
1.729941485
1.640403162
1.556574739
1.481338992
1.444850453
1.447734066
1.495068827
1.581716961
1.609680984
1.696396284
1.785937224
1.872660633
2.029626816
2.071206487
2.172307611
2.276238111
2.357218124
2.415995853
2.502754979
2.623210958
2.793877396
2.984588267
3.17533224
3.404912544
3.617968811
3.788738156
3.909345684
3.948798465
4.080235942
4.144832093
4.24324403
4.324384537
4.430677502
4.517559162
4.621741815
4.753926368
4.857390274
4.970243736
5.079530046
5.228420709
5.363623652
5.470774806
5.572214972
5.670775064
5.769351995
5.932782405
6.154567466
6.31811355
6.461527049
6.548767946
6.706635833
6.782369239
6.75428335
6.61078588
6.464428901
6.306575129
6.17764075
6.076091919
6.014137972
5.974561523
5.949355417
5.873743291
5.764313112
5.688033476
5.654210958
5.670775784
5.775148204
5.907640853
5.972481133
6.043064728
6.155449894
6.315402758
6.492687872
6.693067926
6.842334372
6.963548516
7.121552752
7.358346392
7.660333658
8.024686174
8.361174837
8.742846589
9.133606399
9.487746722
9.768854374
9.967273251
10.06980622
10.098198
10.12073498
10.09526996
10.01016763
9.919297199
9.800083631
9.789207929
9.789207929
9.777569491
9.755056148
9.806635098
9.889521567
9.977456008
10.05745735
10.06840598
10.05096487
9.985473436
9.937493255
9.894609879
9.860447217
9.854657952
9.76376727
9.488509159
9.275828954
9.14528617
9.009651392
8.868294653
8.737835896
8.604570278
8.579215247
8.5509468
8.553862633
8.587899
8.629925558
8.640829366
8.598104059
8.541630188
8.433713353
8.19339964
7.964812427
7.721931439
7.492844639
7.281190499
7.08990876
6.99391898
6.979459014
7.013367763
7.097802954
7.131720374
7.190908841
7.199563484
7.180044029
7.185792941
7.160525412
7.138164483
7.157682866
7.174991052
7.1864881
7.276768152
7.324411232
7.318597728
7.270197165
7.123637215
6.879010607
6.532870169
6.161752997
5.765004876
5.42752156
5.182982518
4.930611225
4.692044496
4.447776442
4.156206489
3.836727888
3.477873499
3.082624811
2.709734615
2.401444191
2.135557198
1.969989272
1.818797571
1.679092614
1.545103503
1.393944721
1.273575909
1.15033016
1.002015318
0.794285319
0.63526708
0.522822649
0.365942754
0.197596346
0.012830674
-0.180583704
-0.345357416
-0.462813124
-0.555199062
-0.675479173
-0.862455088
-1.013646728
-1.167666396
-1.313105745
-1.310284621
-1.336113284
-1.400623813
-1.453600886
-1.492973238
-1.49008885
-1.439932917
-1.459242761
-1.532346295
-1.607584565
-1.641254354
-1.657744467
-1.565324903
-1.408396889
-1.187787195
-0.972147609
-0.616872604
-0.289511792
0.062847037
0.502642267
0.939583318
1.339339916
1.75345866
2.176261718
2.531803322
2.876648657
3.24959541
3.636307967
4.017406143
4.418860838
4.764493766
5.149126426
5.649109755
6.152361041
6.658992254
7.143849349
7.527299222
7.804100375
8.021774261
8.174405313
8.346667599
8.513176241
8.807341643
9.121291588
9.461631721
9.782656079
10.10984786
10.41921118
10.69533
11.00304856
11.34177022
11.67871754
11.95898668
12.29958152
12.6267449
12.93079029
13.24106533
13.50609641
13.693225
13.91814446
14.14030942
14.35091776
14.61424681
14.88016089
15.11446082
15.32373877
15.45075802
15.55261158
15.60173506
15.59652922
15.58462193
15.5906082
15.61663726
15.63154053
15.66056934
15.69474502
15.79600397
15.87789478
15.98589543
16.05892767
16.10289062
16.07979883
16.12676715
16.25501011
16.40123667
16.55881945
16.69631177
16.88629467
17.14696446
17.37792011
17.5686006
17.7948923
17.97099281
18.16230726
18.31540411
18.49507033
18.64846424
18.74897273
18.85258718
18.89040708
18.92598381
18.94944055
18.91988828
18.91081164
18.95547053
19.03501193
19.15930519
19.31330882
19.56321004
19.83328643
20.1426709
20.47026265
20.74191407
21.01479297
21.22441908
21.43117893
21.63283793
21.87110868
22.10896615
22.41154807
22.71479043
23.09111202
23.42941403
23.76235161
24.0985463
24.41752199
24.73413123
24.99303352
25.19068538
25.34197777
25.47839289
25.64909546
25.85980598
26.05261316
26.25524162
26.48945197
26.79875611
27.16278206
27.63873419
28.05915102
28.46574658
28.93197401
29.32882532
29.72802044
30.17353114
30.67606835
31.22138729
31.75638109
32.33089732
32.99535044
33.71214917
34.45496994
35.22555441
35.92996281
36.61399393
37.31139826
37.96165489
38.6957333
39.47728158
40.32309623
41.22821097
42.13149593
42.97833655
43.70516452
44.40177706
45.00741408
45.50797996
45.9728932
46.38456438
46.81612051
47.27545836
47.70146048
48.17399806
48.56969437
49.02850455
49.4188859
49.84679287
50.31786613
50.73133031
51.16676469
51.5475521
51.8954842
52.26958057
52.57729084
52.9002656
53.15631242
53.34790972
53.40916387
53.36114144
53.24011626
53.19343342
53.13844328
53.05494109
53.00856358
52.99898155
52.98117636
52.92063413
52.87429598
52.86962336
52.8744004
52.83288406
52.75939319
52.62465312
52.5104046
52.45627045
52.43272345
52.40097021
52.42439689
52.59977756
52.72967911
52.84097571
52.99294136
53.12883112
53.23634554
53.38141516
53.49441375
53.50884968
53.52339654
53.4054839
53.36828278
53.39591843
53.34434061
53.31673837
53.2880014
53.2880014
53.26043554
53.27479234
53.30708611
53.4054815
53.38624703
53.36344934
53.30823919
53.23749551
53.28904853
53.32618055
53.44745061
53.59799564
53.65474693
53.74547598
53.78428341
53.74674763
53.72258927
53.67537325
53.62334936
53.59556513
53.53045677
53.55946424
53.57392237
53.58838544
53.59810064
53.58479485
53.55228827
53.50526221
53.51970184
53.44513213
53.44997366
53.4259855
53.43071906
53.40789753
53.4030608
53.38866077
53.39833032
53.39833032
53.41757025
53.44639477
53.44639477
53.46081437
53.50294299
53.50779111
53.52096549
53.54511351
53.54996526
53.59218389
53.61985964
53.67187922
53.61996589
53.66341615
53.57771952
53.50778991
53.41399409
53.39948466
53.35756402
53.39959157
53.42240743
53.39832912
53.34674838
53.29523116
53.24377601
53.12182749
53.04669735
53.04190243
52.96815996
52.99074849
53.01814059
53.01814059
52.99439303
53.01824536
52.98012958
53.00876593
53.01824655
52.90649354
52.8601705
52.87792597
52.87314973
52.81742343
52.76653488
52.71570573
52.7110513
52.60947605
52.62836738
52.59069543
52.55769466
52.4930014
52.37899082
52.34265947
52.26998434
52.24776461
52.1799468
52.09712989
52.05053041
51.99583525
52.00041613
51.9737529
51.85994708
51.80548355
51.79615928
51.82271844
51.81349255
51.85406213
51.83549739
51.75331395
51.73944561
51.69432808
51.61704304
51.63430663
51.67461391
51.69311259
51.80538162
51.87720284
51.87253361
51.81805486
51.65147636
51.37643497
50.89022511
50.32934861
49.72399318
49.02764055
48.2902903
47.4606234
46.55008249
45.64228539
44.75196658
43.78280613
42.79502076
41.76693882
40.83173494
39.86943493
38.96460818
38.04938447
37.13107572
36.19270896
35.26545585
34.3287327
33.39890175
32.4722302
31.56838716
30.70149976
29.87543117
29.02747368
28.19609591
27.3397338
26.47075428
25.56457953
24.69362823
23.85215686
23.05350433
22.1984228
21.38236971
20.52184787
19.67532281
18.86351266
18.02845604
17.18015356
16.38869159
15.57369004
14.77888851
13.93828967
13.11541264
12.29534468
11.45442172
10.63926696
9.797980996
8.981284867
8.174402418
7.346778511
6.504102192
5.629017008
4.7890199
3.93064078
3.092539914
2.255100931
1.390245186
0.56431454
-0.182652809
-1.036401807
-1.856707486
-2.718930878
-3.543088173
-4.381619821
-5.192332096
-5.990412786
-6.823556955
-7.644368531
-8.466127219
-9.318604251
-10.15858704
-11.0351349
-11.95459932
-12.84261279
-13.71900083
-14.55288859
-15.33787609
-16.05276802
-16.62968205
-17.2023654
-17.74221031
-18.21281062
-18.59929289
-18.90031306
-19.13134233
-19.37491927
-19.64774033
-19.8463808
-20.03079321
-20.19478641
-20.33756116
-20.47511559
-20.62504757
-20.78122794
-20.87705323
-20.99354689
-21.07412602
-21.17007177
-21.23918064
-21.29917331
-21.39223655
-21.47303389
-21.60860423
-21.71421038
-21.819827
-21.92862911
-22.00127803
-22.05847719
-22.14350745
-22.23705205
-22.34001021
-22.43063518
-22.49418252
-22.53604358
-22.59963941
-22.66326542
-22.67800483
-22.72610563
-22.79910352
-22.847247
-22.8830257
-22.8830257
-22.91330166
-22.91636369
-22.92180754
-22.9396375
-22.91860932
-22.92092264
-22.95978301
-22.96604536
-23.0087998
-22.99402528
-22.96053205
-22.96672598
-22.97217186
-22.94494541
-22.92085499
-22.91772444
-22.91772444
-22.87186925
-22.90840241
-22.89908102
-22.90765366
-22.94106614
-22.97217186
-22.9783671
-22.96359514
-22.95740058
-22.94882401
-22.92391641
-22.9604636
-23.00015228
-22.99701989
-22.98142905
-22.96590768
-22.94718996
-22.92622904
-22.90445499
-22.87105152
-22.80114289
-22.72501778
-22.6435028
-22.6435028
-22.61328659
-22.6008628
-22.60934925
-22.59068038
-22.5635299
-22.53950583
-22.52165973
-22.51005821
-22.49459103
-22.46664566
-22.41477168
-22.43877333
-22.41165265
-22.406229
-22.38223219
-22.40934713
-22.45504798
-22.40080478
-22.41937985
-22.3705734
-22.33106639
-22.31019922
-22.28621971
-22.26759427
-22.27064197
-22.31555178
-22.30938714
-22.26678089
-22.17937513
-22.13992204
-22.06185961
-21.94984755
-21.79937378
-21.66753535
-21.49889837
-21.31276305
-21.02785635
-20.75877409
-20.45732224
-20.0901114
-19.73900722
-19.34761722
-18.91250368
-18.44607676
-17.95152762
-17.39076303
-16.84592208
-16.16621507
-15.48877229
-14.81950646
-14.08806339
-13.37950667
-12.66718203
-11.94511839
-11.25130217
-10.58172353
-9.85691869
-9.076386053
-8.335172799
-7.606933433
-6.867681307
-6.061817604
-5.288877995
-4.511119191
-3.737081359
-2.912767451
-2.12919511
-1.303766963
-0.439248789
0.386561084
1.217404178
2.054272489
2.874322384
3.732332196
4.559554726
5.373378074
6.205564155
7.05851736
7.905136153
8.773788294
9.632145738
10.52469061
11.40812508
12.2650042
13.12841155
13.99189286
14.85564618
15.74891432
16.62297147
17.5445378
18.45654271
19.40830132
20.3305037
21.25514555
22.11376526
23.06787668
23.99593872
24.88409695
25.79142653
26.70498263
27.65825917
28.64848544
29.62918741
30.65777513
31.67805727
32.73612341
33.73625836
34.71768601
35.68358384
36.67827821
37.64079681
38.58291205
39.49392483
40.39917514
41.29765922
42.20878176
43.01063605
43.78445487
44.55733886
45.29579508
46.03271111
46.69801106
47.28811018
47.81127568
48.27512485
48.77792633
49.21677995
49.55675184
49.87683138
50.19013722
50.46611106
50.69955134
50.92053672
51.11980589
51.37040816
51.60392092
51.78886196
51.88745596
52.041969
52.19712086
52.36102606
52.42901865
52.50782522
52.56789994
52.65046835
52.67764781
52.72491557
52.7663301
52.73920065
52.72967793
52.72491675
52.68705757
52.65522377
52.62217318
52.60328452
52.64096732
52.60916704
52.58677571
52.52317314
52.47262563
52.41268082
52.34337809
52.30123485
52.31999433
52.31056205
52.33865979
52.33517268
52.26722119
52.30820635
52.262511
52.14327043
52.03484118
51.96622676
51.91630768
51.93378837
51.90706141
51.9291121
51.9291121
51.9605301
51.95585104
51.89202926
51.80629667
51.71030695
51.62835062
51.55228695
51.48893069
51.47172218
51.40847766
51.34080539
51.31783548
51.27663881
51.25029676
51.25490367
51.2503986
51.24589282
51.20586022
51.13958475
51.13159389
51.12700044
51.07340428
51.01528661
50.95266548
50.91745912
50.94361217
50.94361217
50.87661749
50.92083893
50.86748023
50.83233818
50.77115146
50.73499315
50.75648712
50.71242095
50.71687412
50.67729571
50.69985099
50.69985099
50.78919182
50.74965189
50.76778248
50.74172777
50.68412151
50.6920359
50.68748449
50.62994475
50.62204082
50.64348196
50.61749505
50.60840821
50.56892101
50.57800022
50.58254105
50.63103093
50.61868253
50.62322728
50.58264144
50.61305242
50.52059638
50.4676908
50.46316101
50.48118148
50.45873065
50.43737219
50.45085535
50.45085535
50.40255012
50.45420172
50.52404569
50.5014754
50.5014754
50.54544338
50.49250997
50.46207757
50.43619152
50.29137032
50.12919257
50.04655236
49.89074429
49.67002507
49.43276099
49.21841478
48.97013397
48.73277479
48.34014816
48.05862155
47.80428134
47.44292316
47.0756555
46.69938636
46.27292374
45.8898105
45.43683644
44.93680377
44.4060727
43.87611575
43.29664115
42.74516296
42.19457161
41.57027566
40.94531706
40.33649512
39.77045457
39.18307065
38.54379833
37.92835259
37.2928012
36.59299016
35.97556225
35.28388291
34.60758086
33.90048949
33.23262673
32.58254437
31.92119231
31.27372734
30.5949193
29.91172378
29.16511775
28.5069601
27.79618888
27.12791596
26.47313533
25.76637137
25.07257941
24.42901477
23.76995027
23.08075426
22.44076862
21.79757884
21.13576018
20.45621309
19.80710243
19.15379548
18.50908067
17.87883627
17.25383968
16.58085518
15.99815117
15.40225433
14.76138866
14.11723674
13.4955247
12.8628915
12.22088355
11.53731209
10.92394904
10.25802523
9.587651411
8.90775178
8.282692614
7.670133578
7.108286174
6.524793516
5.941979731
5.438852573
4.91670795
4.338274746
3.799730094
3.328945433
2.824687271
2.356528559
1.936499767
1.496575503
1.101809884
0.684971604
0.270989278
-0.120729459
-0.495280197
-0.83688117
-1.167102632
-1.491594807
-1.793936753
-2.056880409
-2.306318811
-2.555800957
-2.782365939
-2.998241835
-3.227720038
-3.40130586
-3.592192715
-3.740722377
-3.906552466
-4.060163305
-4.200920085
-4.307949902
-4.391988504
-4.490432499
-4.594611222
-4.656421974
-4.703836911
-4.740500313
-4.836099665
-4.928818397
-4.993553058
-5.066159269
-5.113602478
-5.163945075
-5.189117511
-5.23373842
-5.248087976
-5.276159461
-5.292713098
-5.273263789
-5.267536497
-5.273263789
-5.304231497
-5.323681781
-5.340928679
-5.34955195
-5.33230409
-5.33230409
-5.363274769
-5.407908258
-5.438883509
-5.458338099
-5.491456458
-5.474204551
-5.49435245
-5.491519054
-5.482893037
-5.477163773
-5.502349059
-5.507386388
-5.518908871
-5.476470193
-5.48219945
-5.495862688
-5.475714738
-5.425347468
-5.448389495
-5.457014295
-5.482198731
-5.535467707
-5.560655469
-5.616765516
-5.6563168
-5.644791616
-5.647689083
-5.644792335
-5.630369984
-5.641139935
-5.672064083
-5.672064083
-5.654744255
-5.660538585
-5.680692884
-5.65549922
-5.627409992
-5.621679323
-5.633204049
-5.655562554
-5.649768274
-5.672127418
-5.700218821
-5.700218821
-5.697321089
-5.7023601
-5.685794366
-5.680063119
-5.640446881
-5.628921292
-5.639691215
-5.654113798
-5.636857119
-5.650523952
-5.664946085
-5.706705301
-5.706705301
-5.746325387
-5.757852611
-5.768624953
-5.759994826
-5.742734964
-5.756404317
-5.73410523
-5.73990036
-5.757160136
-5.779460127
-5.759994826
-5.776562713
-5.771523047
-5.760688024
-5.746262763
-5.743364798
-5.768562327
-5.762766904
-5.777192584
-5.785130464
-5.816125762
-5.855690873
-5.877994773
-5.870056299
-5.867157698
-5.858526059
-5.858526059
-5.884484015
-5.881586058
-5.887382707
-5.9240547
-5.949259647
-6.000366508
-6.009000368
-5.980894196
-5.969362363
-6.031248546
-6.084569251
-6.093204455
-6.107638067
-6.135750839
-6.135750839
-6.099065294
-6.037108712
-5.952852115
-5.803842908
-5.609528016
-5.404449396
-5.157024341
-4.862203952
-4.567575062
-4.180432919
-3.796370913
-3.361499069
-2.923934557
-2.498083073
-2.027842366
-1.526263614
-1.022671522
-0.494086968
0.096065014
0.737059629
1.44479099
2.102568079
2.788608528
3.492254118
4.170598494
4.871796191
5.548537808
6.234694365
6.893593015
7.575790227
8.251153008
8.921138057
9.621468716
10.28904472
10.9660159
11.62259234
12.3262011
13.01182529
13.69935079
14.36818915
15.05902363
15.74917625
16.43867513
17.1104316
17.7702735
18.42357584
19.13309575
19.8753974
20.56689315
21.30074839
22.0297681
22.76799779
23.49144746
24.22521159
25.00035961
25.71522998
26.48167663
27.18398552
27.92883021
28.70735227
29.48515898
30.26651589
31.04411835
31.83070887
32.58150487
33.40896511
34.1733722
34.99631755
35.82051289
36.63913854
37.48456433
38.31042777
39.12091962
39.96610996
40.91089177
41.83571469
42.70190856
43.52207418
44.44380962
45.33242889
46.20622827
47.09931097
48.00341874
48.740852
49.40665141
50.14747921
50.74014333
51.30941492
51.83600737
52.31374497
52.75535654
53.10345853
53.48209249
53.88359001
54.17007221
54.4771017
54.70458331
54.9033589
55.01065673
55.05440126
54.99197129
54.99197129
54.91840546
54.84998067
54.80645902
54.75798815
54.74810587
54.6860403
54.65764302
54.60447875
54.55624706
54.55624706
54.5315046
54.46858137
54.46362133
54.44885078
54.4586619
54.34291858
54.34786526
54.35281131
54.329481
54.30122225
54.28285882
54.29263036
54.30251101
54.331951
54.30745038
54.27308959
54.24980441
54.18238462
54.15786622
54.08696206
54.0345304
53.96383752
53.92614162
53.92614162
53.87869599
53.92124505
53.90666695
53.88847732
53.8314097
53.75989145
53.73085238
53.68362709
53.67389218
53.64618098
53.59788944
53.5509188
53.53646853
53.48946122
53.51717464
53.47987683
53.41852202
53.37647578
53.33447222
53.32009535
53.29135613
53.31054902
53.17533851
53.22671141
53.14784503
53.0822679
53.01668575
52.97503281
53.03096128
53.00356105
53.00835171
53.07391998
53.10136619
53.05014168
53.05483385
53.06912202
53.01314409
53.02147906
52.99762493
52.93695511
52.93217117
52.87761624
52.831324
52.76622476
52.73785213
52.72481033
52.7023597
52.69760269
52.69760269
52.77212808
52.82302318
52.85508427
52.84076228
52.78155589
52.71653216
52.54666263
52.37744802
52.20417535
51.97690254
51.75421983
51.47402984
51.25499636
51.00960053
50.66937702
50.30352927
49.97174487
49.59898823
49.25430691
48.85759321
48.47156128
48.07230823
47.68041068
47.25762596
46.84762877
46.40754976
45.97920023
45.58690788
45.18008599
44.76096613
44.36791828
43.97452961
43.57083934
43.23174092
42.794848
42.44929303
42.06796879
41.69563626
41.35599894
41.01438671
40.63669912
40.3391241
39.93626497
39.55063737
39.23184173
38.86110365
38.5701643
38.27401111
37.92183448
37.57489396
37.19808377
36.90375353
36.58916348
36.35223141
36.00267162
35.67841523
35.34847873
35.05050214
34.76756931
34.45777807
34.15950805
33.90282966
33.56264026
33.28464289
33.02030985
32.75676617
32.53049297
32.34209392
32.14061473
31.95309686
31.77849395
31.61349244
31.50169326
31.36066417
31.24667367
31.09014307
30.95893539
30.854624
30.7212592
30.57555666
30.27326605
30.07607039
29.87268902
29.73076357
29.61779967
29.51151618
29.45060738
29.38642585
29.34119202
29.35765808
29.37412681
29.41599354
29.44477864
29.50568476
29.59538303
29.69266419
29.78252928
29.89567912
29.99325279
30.13142278
30.27392285
30.44577843
30.58546129
30.76115113
30.95309265
31.12279487
31.31209336
31.44967027
31.63366598
31.82141895
31.99610417
32.17786143
32.3565679
32.51949804
32.77898449
32.94530087
33.09143062
33.25571465
33.442688
33.61711988
33.7987682
33.90313944
34.09228487
34.26456087
34.45459472
34.62068654
34.75392169
34.93108844
35.07792297
35.25579439
35.44105681
35.61263673
35.77485163
35.89939919
36.07902843
36.27601489
36.4182592
36.52963787
36.68219506
36.85385204
36.99724708
37.09595389
37.18762948
37.3073057
37.3848032
37.48678376
37.53648321
37.57530151
37.60330033
37.6276698
37.65212597
37.65940921
37.61326758
37.59973956
37.57806767
37.60242888
37.55632258
37.56620584
37.55537398
37.52288785
37.61500803
37.57253185
37.56889394
37.56169907
37.5580626
37.54367474
37.54999794
37.5148279
37.52565387
37.49673545
37.42993427
37.42993427
37.42993427
37.37044775
37.35246854
37.3416676
37.3597226
37.37320723
37.36240329
37.34892061
37.32818863
37.32456259
37.32818863
37.31739117
37.29934634
37.29934634
37.2920981
37.23177607
37.21469602
37.17960454
37.17598564
37.15443583
37.16520997
37.15081903
37.10860471
37.11214135
37.15073996
37.14358416
37.10491018
37.08338059
37.07623116
37.07623116
37.07984439
37.12204268
37.11842654
37.11213956
37.11842743
37.05463164
37.08251605
37.05463164
37.06813993
37.04748491
37.03319437
37.0538455
37.02966141
37.07544569
37.17425446
37.28666171
37.32535065
37.37131469
37.41004728
37.45156228
37.55719078
37.5996582
37.6955166
37.73806322
37.80871076
37.96483706
38.15675646
38.3491823
38.5604733
38.77970267
39.08910201
39.377563
39.63189391
39.90121409
40.1284673
40.27946068
40.45994623
40.60037601
40.78081829
40.99213605
41.20030192
41.43863723
41.64823647
41.88444321
42.07709616
42.30710486
42.49620617
42.69074207
42.91523471
43.09547059
43.29096055
43.53348824
43.73135501
44.00650817
44.21697131
44.3660849
44.5898978
44.83375126
45.07464701
45.26159739
45.49197431
45.72437467
45.95774587
46.15590074
46.36721389
46.65654281
46.89705035
47.14287952
47.34968848
47.59019719
47.81902824
48.02000314
48.23352503
48.45663549
48.69364289
48.92308991
49.1416187
49.36871792
49.58478644
49.82726347
50.0922551
50.34192351
50.49931242
50.71034552
50.88824395
51.15127619
51.37553658
51.60907452
51.807821
52.08897683
52.39070499
52.62961577
52.75836239
52.95287687
53.10168707
53.24263425
53.43577775
53.48746665
53.65750353
53.82334517
53.97524377
54.14235397
54.30530713
54.51692789
54.69504244
54.68506647
54.68008003
54.69005477
54.64172159
54.62190711
54.51066787
54.41954596
54.38014021
54.2462717
54.16911302
54.21196184
54.22536114
54.24369775
54.2301859
54.21056814
54.23383119
54.17628792
54.17136177
54.15787356
54.16643744
54.20435341
54.23254581
54.18849813
54.25099349
54.31723635
54.37497815
54.38972211
54.36518703
54.27921778
54.29392744
54.33196083
54.3799287
54.32218118
54.24981544
54.25957793
54.28909521
54.25603703
54.24134088
54.25603703
54.23640698
54.24992209
54.24509502
54.25002874
54.25485639
54.2928537
54.24498716
54.25839718
54.2203238
54.2203238
54.21056937
54.22525456
54.23501123
54.23501123
54.22514675
54.21539118
54.18721048
54.13454562
54.1737171
54.19813838
54.27417018
54.30241036
54.30735095
54.35034251
54.40328523
54.37992624
54.37497569
54.37497569
54.38982789
54.35658054
54.3651858
54.34550365
54.34550365
54.45995931
54.48832641
54.48832641
54.49329067
54.52168091
54.50192346
54.47850816
54.46491766
54.52286679
54.54760402
54.51304148
54.47850816
54.3923003
54.3591591
54.33453539
54.28662164
54.2719146
54.2719146
54.26214797
54.26708372
54.26708372
54.24262164
54.25731824
54.2094929
54.21935364
54.15690609
54.07019352
54.07510643
54.07029971
53.99965207
54.05203971
54.02397105
53.93380873
53.93870557
53.89975481
53.99954606
54.03730969
54.01778301
54.03730847
53.89358517
53.84617645
53.83279318
53.74187682
53.60887914
53.47629903
53.34528714
53.21834015
53.06912679
52.90733192
52.71767665
52.56068814
52.44074376
52.26722236
52.12591182
51.99431034
51.89446638
51.740357
51.57870223
51.63178198
51.6133083
51.45673154
51.29958696
51.16116388
50.91169186
50.61956977
50.31570478
49.99602195
49.58884193
49.16748749
48.67265887
48.1161342
47.54959935
46.98811354
46.4293727
45.88035311
45.44379986
44.90033401
44.30789326
43.74418588
43.12774355
42.52136432
41.95451574
41.41940398
40.89521503
40.36108077
39.88895354
39.50269673
39.11211236
38.73741917
38.26882312
37.84671229
37.33511607
36.77422521
36.17213099
35.47521015
34.76421103
34.06533671
33.36272446
32.62576973
31.89151222
31.2417606
30.54731331
29.87022859
29.18543236
28.53363793
27.87620775
27.25488755
26.56496258
25.94125094
25.35730088
24.69652441
24.07300301
23.43760697
22.76561872
22.08461057
21.3645337
20.65414191
19.94398847
19.26357014
18.62524588
17.96822355
17.33392268
16.74591451
16.1917586
15.61605126
15.07914601
14.66788268
14.315016
13.89625613
13.5475459
13.18833857
12.76352271
12.35918079
11.91010896
11.39016305
10.871166
10.33924488
9.765357345
9.051029036
8.377202122
7.766651876
7.199564206
6.605108108
6.070418591
5.561447731
5.078084096
4.584330909
4.095883124
3.695342427
3.336542811
3.025948962
2.711867689
2.44591972
2.137689367
1.882570962
1.605232365
1.333698328
1.047839221
0.753418957
0.470488865
0.146016304
-0.206404911
-0.570240646
-0.947701798
-1.328777441
-1.728534949
-2.178614692
-2.585036896
-2.979413897
-3.351706894
-3.724832059
-3.980370942
-4.154857925
-4.261881376
-4.337303666
-4.368166246
-4.437815721
-4.530482382
-4.623160921
-4.724529814
-4.892714143
-5.035773346
-5.206931694
-5.386761884
-5.628486613
-5.819216314
-6.044610998
-6.137517795
-6.267199579
-6.385434675
-6.441629701
-6.520918153
-6.535301697
-6.549748372
-6.532462873
-6.509437133
-6.481303364
-6.456072968
-6.458974788
-6.451027616
-6.417157307
-6.439548187
-6.481367515
-6.520288121
-6.517386668
-6.505905729
-6.711403259
-6.829680885
-6.869323155
-6.925573591
-6.976085086
-7.001342514
-7.012898726
-6.979747631
-6.96819296
-7.06127197
-7.11249252
-7.13561007
-7.13561007
-7.126956641
-7.11325036
-7.110344594
-7.087986835
-7.051862198
-6.986883039
-6.890914418
-6.787075383
-6.682501589
-6.648616288
-6.586593617
-6.493605477
-6.391994959
-6.324265846
-6.239963825
-6.24500783
-6.270228583
-6.292612348
-6.283973885
-6.294755954
-6.269534735
-6.221995718
-6.190977322
-6.143445391
-6.093017906
-6.059171506
-5.756032886
-5.545110512
-5.376061286
-5.230030977
-5.075414382
-4.929453147
-4.853275997
-4.822329877
-4.861138715
-4.909322605
-4.979780738
-5.041626527
-5.055971752
-5.104169929
-5.086866259
-5.020046014
-4.986261033
-4.899258281
-4.846105542
-4.638442171
-4.476102666
-4.259873338
-4.15360415
-4.049485291
-3.928857553
-3.811136333
-3.735072453
-3.704233926
-3.689851403
-3.735071736
-3.81402542
-3.88368877
-3.96479203
-4.040185941
-4.096170337
-4.183013802
-4.264838142
-4.284949766
-4.402803406
-4.453784835
-4.518412656
-4.434360461
-4.437189319
-4.468056043
-4.540606739
-4.535576873
-4.535576873
-4.591597094
-4.664160285
-4.647621715
-4.532683692
-4.445737738
-4.299153834
-4.150523579
-3.945880919
-3.760634486
-3.626419631
-3.511564476
-3.438413663
-3.483622276
-3.592695758
-3.679549812
-3.732621437
-3.769238828
-3.850331138
-4.03553487
-4.15900631
-4.276778075
-4.355092879
-4.355092879
-4.324167628
-4.329887009
-4.329887009
-4.324167628
-4.340698143
-4.334915474
-4.292552719
-4.258802531
-4.202807324
-4.092901146
-4.255220256
-4.378789019
-4.471448243
-4.505208032
-4.463526668
-4.410344336
-4.309774199
-4.194197012
-4.014675022
-3.866034975
-3.708816431
-3.532285238
-3.434017619
-3.352209091
-3.352209091
-3.402373443
-3.441803804
-3.528643626
-3.539381938
-3.69581682
-3.827153127
-3.98439279
-4.087749309
-4.19979119
-4.087057852
-3.994445342
-3.876715646
-3.725273453
-3.529336069
-3.326973281
-3.133251342
-2.923122765
-2.746728027
-2.581840124
-2.452855982
-2.341071495
-2.242906874
-2.200632348
-2.167641821
-2.187022503
-2.226474122
-2.31892914
-2.452981432
-2.559128859
-2.576319096
-2.635105907
-2.702491513
-2.716797792
-2.675197983
-2.622119046
-2.602042514
-2.596332845
-2.675197983
-2.792784613
-3.002889164
-3.167900337
-3.304938391
-3.431258174
-3.526637337
-3.523811605
-3.479292034
-3.41757084
-3.361629641
-3.28629359
-3.126348363
-2.938437188
-2.803642218
-2.638746612
-2.503922779
-2.420048841
-2.349792773
-2.246547233
-2.215687967
-2.165511043
-2.137538145
-2.128945701
-2.134653446
-2.190536582
-2.277218643
-2.412019578
-2.510196225
-2.546771502
-2.611329026
-2.628519973
-2.759718367
-2.880199746
-2.989208286
-3.084607967
-3.235946471
-3.32848127
-3.443313407
-3.516463882
-3.566700076
-3.626295481
-3.66001989
-3.64356551
-3.587610805
-3.540262391
-3.484313969
-3.436970794
-3.305690216
-3.23820538
-3.148566592
-3.123459224
-3.325717821
-3.533040829
-3.70454756
-3.892546315
-4.08064952
-4.232219545
-4.358613134
-4.54393749
-4.709248123
-4.891770338
-5.031935482
-5.18654226
-5.310217351
-5.48214405
-5.557703745
-5.579995313
-5.695121529
-5.585033304
-5.498009694
-5.424597114
-5.396582141
-5.424660422
-5.405270226
-5.455635815
-5.559276749
-5.727685379
-5.871633761
-6.000558066
-6.104299553
-6.197216731
-6.262091956
-6.304589997
-6.363676725
-6.29878884
-6.355037074
-6.284411965
-6.256353956
-6.264235437
-6.208059691
-6.196522259
-6.224577064
-6.258496693
-6.244814743
-6.337757487
-6.470389787
-6.569177072
-6.687482947
-6.84255438
-6.947163093
-7.034491536
-7.090761829
-7.096509619
-7.059752855
-7.015042592
-6.911176329
-6.795718941
-6.739484498
-6.688997988
-6.621165376
-6.66299921
-6.629808874
-6.593024584
-6.615359868
-6.688871074
-6.753810241
-6.801399654
-6.8410403
-6.950699872
-7.01270606
-7.020599659
-7.017757977
-7.043017663
-7.09063625
-7.073268461
-7.062405716
-7.034239687
-7.053690157
-7.011127212
-7.011127212
-6.977155129
-6.943249003
-6.954108971
-6.984416769
-7.029187591
-7.12739548
-7.254433975
-7.336070961
-7.381571888
-7.395981104
-7.347635675
-7.255192773
-7.06891092
-6.927465266
-6.738474847
-6.532966766
-6.361406722
-6.116464521
-6.119363727
-6.088352042
-6.105622711
-6.212220864
-6.330380745
-6.493225604
-6.580472019
-6.622997456
-6.6908296
-6.664894179
-6.673539167
-6.583373839
-6.499028969
-6.406057008
-6.267703211
-6.124343195
-6.081859659
-5.913344891
-5.871570404
-5.851409323
-5.815436095
-5.880202964
-5.947875663
-6.052299923
-6.142308705
-6.27993607
-6.364244588
-6.423338178
-6.530002524
-6.538645157
-6.453613713
-6.380137071
-6.248221148
-6.135879056
-6.037236906
-5.9982889
-5.911139447
-5.87440639
-5.860041572
-5.854245208
-5.882283006
-5.913282968
-6.003268691
-6.093332662
-6.199991747
-6.310203151
-6.366389933
-6.382975761
-6.380137792
-6.416906499
-6.341227914
-6.27640553
-6.251185199
-6.18631132
-6.1012751
-6.000433482
-5.932754323
-5.853553334
-5.819721689
-5.875920506
-5.963064388
-6.061693005
-6.185619024
-6.326094688
-6.416150472
-6.517765838
-6.57687739
-6.579716467
-6.551578747
-6.554417679
-6.554417679
-6.506158743
-6.495308782
-6.497453238
-6.528489412
-6.506158023
-6.514800244
-6.565268202
-6.697266978
-6.852278797
-6.982083277
-7.111986573
-7.199346196
-7.278066332
-7.325708828
-7.319958851
-7.31705248
-7.382015308
-7.285963796
-7.343023473
-7.332154263
-7.400090474
-7.41671251
-7.425371529
-7.496166088
-7.558247471
-7.617492275
-7.761308043
-7.93339536
-8.0520003
-8.161964812
-8.274873335
-8.387814952
-8.495021571
-8.591356187
-8.616711306
-8.673260135
-8.69862149
-8.573989446
-8.531968354
-8.51530098
-8.447180485
-8.441414902
-8.413157333
-8.441414902
-8.466760072
-8.497176623
-8.547876001
-8.610182585
-8.635538966
-8.672498705
-8.740595935
-8.746429837
-8.768877913
-8.749282692
-8.760189975
-8.692089174
-8.655824428
-8.636235124
-8.581910383
-8.567459287
-8.519672158
-8.403841888
-8.324972534
-8.265624873
-8.256948348
-8.262774169
-8.364816028
-8.415497994
-8.415497994
-8.415497994
-8.43507525
-8.412646198
-8.333775785
-8.300521787
-8.193431477
-8.063201194
-7.953262786
-7.817352652
-7.687241523
-7.55141653
-7.481307894
-7.41917391
-7.408366386
-7.442307268
-7.518921367
-7.61717362
-7.724872324
-7.761684632
-7.795716351
-7.804445918
-7.795779241
-7.719875217
-7.666370688
-7.479980223
-7.291457013
-7.164408135
-6.932766615
-6.802912887
-6.613971228
-6.444590541
-6.314865213
-6.286742155
-6.275203711
-6.314802524
-6.36525132
-6.444528556
-6.458215816
-6.455313999
-6.525962042
-6.565643083
-6.469757656
-6.427245946
-6.247083516
-6.097930143
-5.974024322
-5.796848525
-5.644983053
-5.616957663
-5.552157969
-5.444929682
-5.414017428
-5.433470495
-5.4759054
-5.501091352
-5.511921531
-5.514817623
-5.523444103
-5.514817623
-5.486798437
-5.419179911
-5.413451255
-5.230718524
-4.980468017
-4.755468634
-4.483139314
-4.334473031
-4.168554787
-4.00556202
-3.849072087
-3.776585028
-3.75428751
-3.798757509
-3.854725628
-3.922194177
-3.989667457
-4.039931058
-4.031323226
-4.042821656
-4.042821656
-4.051428892
-4.032014635
-4.018380417
-4.080143318
-4.136130504
-4.225931401
-4.330073753
-4.428510262
-4.538401812
-4.636865673
-4.701510031
-4.692894607
-4.684279288
-4.659125954
-4.610959581
-4.518220117
-4.386770743
-4.201422773
-4.002547349
-3.842414366
-3.617750652
-3.401744229
-3.250380192
-3.02083464
-2.93692474
-2.852331308
-2.782804052
-2.835890803
-2.92550364
-3.018010335
-3.21164827
-3.3859846
-3.439101735
-3.461329098
-3.469931318
-3.436213845
-3.351516776
-3.251070285
-3.189364129
-2.95123391
-2.738253585
-2.598462856
-2.383410382
-2.285933078
-2.134712215
-2.053745029
-2.017245356
-1.995044674
-1.992159517
-2.058824706
-2.171339333
-2.232994306
-2.213613743
-2.190657708
-2.12900447
-2.036561105
-1.961306
-1.905430859
-1.743459472
-1.589401836
-1.471907123
-1.270600809
-1.239819859
-1.257059955
-1.305080809
-1.383884923
-1.512848103
-1.669783804
-1.891195072
-2.106175132
-2.223711816
-2.316229733
-2.349976991
-2.386547895
-2.288380124
-2.201634331
-2.058950838
-1.916342463
-1.742895564
-1.575232916
-1.382506558
-1.19769435
-1.032201342
-0.841644392
-0.631791878
-0.497097257
-0.410415327
-0.334513999
-0.180520679
-0.085254719
0.004244901
0.065854351
0.130283553
0.222667
0.314360601
0.443223085
0.572150839
0.617279427
0.656704226
0.715434464
0.645233586
0.597221913
0.555666761
0.452499555
0.365880443
0.194713636
0.077261233
0.026431976
-0.065951038
-0.104621435
-0.056675562
0.022106145
0.108785413
0.158925805
0.282082586
0.418841608
0.539118985
0.631506814
0.771157152
0.776923066
0.74903044
0.684595573
0.625865705
0.547831916
0.458266557
0.396655404
0.374467827
0.405304414
0.458328152
0.561432423
0.698949212
0.857969756
0.910999023
1.053542542
1.168196492
1.25777919
1.350186129
1.4626587
1.487736781
1.48203107
1.462720313
1.417642942
1.33093879
1.236402084
1.158292308
1.102438105
1.130395875
1.172647154
1.276523075
1.427674228
1.626862963
1.770200523
1.940765731
2.103446012
2.15073544
2.268274898
2.290479542
2.304780607
2.276805787
2.248893869
2.190123034
2.09479069
2.041733176
2.013762482
1.982970192
2.019531443
2.086887205
2.13423848
2.137060825
2.069702923
2.122761379
2.134239197
2.156441833
2.134239197
2.106267584
2.047502237
1.980147403
1.937816891
1.864698015
1.79735111
1.702793307
1.58027614
1.442719806
1.330248189
1.19264406
1.097359331
1.016432456
0.851701616
0.926920703
0.926920703
0.996436725
1.040880208
1.060187118
1.077363084
1.038686135
0.966348446
0.890438756
0.789458405
0.666292597
0.551654437
0.406244088
0.308093783
0.190639883
0.078890584
-0.022078929
-0.125931211
-0.215431206
-0.29634512
-0.34147126
-0.436676133
-0.582087864
-0.741104331
-0.776957447
-0.903072591
-0.995530599
-1.11877047
-1.26132379
-1.418179538
-1.588714022
-1.75136137
-1.899724635
-2.022325634
-2.13195366
-2.219385597
-2.283865204
-2.300361683
-2.275271915
-2.323256373
-2.312530422
-2.332602582
-2.433658768
-2.461637473
-2.559817812
-2.602103454
-2.647213908
-2.706004075
-2.7533146
-2.840034072
-2.887350003
-2.926823164
-2.931843104
-2.911760609
-2.917471792
-2.979099778
-2.995605488
-2.987760314
-3.094645738
-3.114040889
-3.200788761
-3.144860413
-3.200789478
-3.256784725
-3.327033543
-3.383035169
-3.458379435
-3.553760635
-3.632007149
-3.738209621
-3.861700007
-3.957187905
-4.01894689
-4.078573734
-4.148197002
-4.1589424
-4.116526069
-4.021019651
-3.995888405
-3.883937863
-3.916981677
-3.922698846
-4.000978633
-4.051242214
-4.110117501
-4.197716528
-4.265213035
-4.391612112
-4.478551656
-4.542489804
-4.589960346
-4.640954947
-4.6553549
-4.666107631
-4.676860527
-4.579145543
-4.629447412
-4.52809213
-4.49433128
-4.472076111
-4.469247118
-4.421156632
-4.348617692
-4.286832901
-4.289723688
-4.320584328
-4.379480018
-4.47213861
-4.556195881
-4.607250577
-4.657554439
-4.710755078
-4.7754063
-4.781129268
-4.691259779
-4.620831434
-4.579144106
-4.596372282
-4.632275597
-4.623661021
-4.659566438
-4.704089146
-4.74647596
-4.791758176
-4.830565266
-4.880886122
-4.934104162
-4.98732647
-5.057792249
-5.111779665
-5.204538317
-5.302345555
-5.398028108
-5.561353465
-5.598066367
-5.508144761
-5.421069812
-5.459915157
-5.346975314
-5.305241363
-5.234748171
-5.189434654
-5.248405149
-5.308073888
-5.367055666
-5.443293669
-5.488625234
-5.564186476
-5.645488273
-5.699465236
-5.710235757
-5.715274881
-5.620233531
-5.569098402
-5.465518348
-5.527412369
-5.580685416
-5.664886349
-5.687182742
-5.734675311
-5.765667128
-5.765667128
-5.787966734
-5.833325951
-5.895196867
-5.942706999
-6.004652815
-6.052929388
-6.117723603
-6.16020999
-6.188262866
-6.15441043
-6.058601091
-5.962808755
-5.853361107
-5.827404597
-5.644544043
-5.597058886
-5.512866987
-5.448142005
-5.422958998
-5.428687745
-5.499203358
-5.572625142
-5.648890249
-5.719433037
-5.761889426
-5.795717597
-5.793575247
-5.79861511
-5.739590124
-5.714394596
-5.624455053
-5.568344269
-5.579175681
-5.579175681
-5.561921218
-5.502920352
-5.477797638
-5.469172538
-5.458405728
-5.4504723
-5.4504723
-5.472760559
-5.464890253
-5.479245239
-5.541140688
-5.574955925
-5.577853046
-5.492908409
-5.4504723
-5.307319362
-5.14192325
-4.936999022
-4.826982306
-4.835599411
-4.855035559
-4.81622707
-4.864344494
-4.945555
-5.036150087
-5.182827904
-5.264141719
-5.320286694
-5.379270367
-5.449025487
-5.527415247
-5.575650341
-5.547628274
-5.502291498
-5.488628832
-5.426738828
-5.415280707
-5.328281721
-5.263513111
-5.049930067
-4.92913685
-4.783207746
-4.668247562
-4.559027368
-4.517342915
-4.506591704
-4.46491098
-4.360750004
-4.281742988
-4.19199813
-4.090701828
-3.936330763
-3.767668393
-3.585410635
-3.495739884
-3.445508219
-3.487138146
-3.51294575
-3.529460207
-3.546728407
-3.574735653
-3.624975035
-3.675216491
-3.779288101
-3.894114826
-3.998213824
-4.051305397
-4.087874245
-4.118726176
-4.10433655
-4.132298905
-4.087811059
-4.076312706
-4.082030269
-4.074112715
-4.006631767
-3.967113772
-3.947701513
-3.928288989
-3.916855331
-3.903223014
-3.925461249
-3.964914794
-3.97352121
-4.020893289
-4.059723172
-4.092774055
-4.123626894
-4.145871867
-4.162398566
-4.092020126
-4.105655588
-4.122181448
-4.153035429
-4.127900058
-4.21191899
-4.29016395
-4.34905727
-4.38570263
-4.422350506
-4.498480088
-4.571033829
-4.646487828
-4.714088786
-4.786664703
-4.808929793
-4.84553628
-4.895794998
-4.906614761
-4.862079602
-4.791697086
-4.808238378
-4.791696367
-4.760815569
-4.676734056
-4.632213802
-4.58474117
-4.615614187
-4.646551061
-4.694719869
-4.725660234
-4.767356277
-4.786789758
-4.806161261
-4.769494364
-4.704781176
-4.653781956
-4.6623969
-4.645921604
-4.606432903
-4.617939345
-4.587003718
-4.551039457
-4.601340064
-4.587695633
-4.548210157
-4.413863415
-4.337742519
-4.275959331
-4.242209872
-4.236427948
-4.230708548
-4.236490428
-4.177605733
-4.15246958
-4.146751511
-4.093653641
-4.087935277
-4.045585898
-4.031951453
-3.983887365
-3.935763629
-3.89624901
-3.708187008
-3.626354327
-3.567512385
-3.511562323
-3.455615614
-3.379581383
-3.348692281
-3.312090798
-3.264065913
-3.193758368
-3.168649908
-3.129167934
-3.112659454
-3.090439833
-3.084727746
-3.109834189
-3.132117339
-3.17442414
-3.163689833
-3.205997925
-3.228973223
-3.249060984
-3.299973344
-3.36457542
-3.437092767
-3.473698984
-3.478722324
-3.484435948
-3.476524565
-3.482301317
-3.467922285
-3.428490844
-3.406264246
-3.341722549
-3.341722549
-3.325210615
-3.291497455
-3.260611108
-3.154398812
-3.117805057
-3.058993611
-3.033135301
-3.008029937
-2.996607385
-2.954307612
-3.004515017
-3.041042482
-3.055353013
-3.081149459
-3.132053502
-3.180135282
-3.219556079
-3.233240664
-3.26406376
-3.398226522
-3.568954738
-3.779222068
-4.031950017
-4.348678026
-4.705030536
-4.977447158
-5.095355174
-5.111904062
-5.060810605
-5.038537082
-5.055839457
-5.044325579
-5.036460684
-5.078868547
-5.112658354
-5.193899841
-5.258661205
-5.278046762
-5.328402565
-5.306120322
-5.331298495
-5.314051148
-5.33419444
-5.376622389
-5.382414002
-5.506191268
-5.542901453
-5.680316464
-5.67238076
-5.675215031
-5.726296904
-5.706896758
-5.683844598
-5.616895773
-5.572309958
-5.476663014
-5.404009126
-5.339232524
-5.302534724
-5.269427368
-5.247146528
-5.221971051
-5.191069992
-5.185280167
-5.160107884
-5.160107884
-5.14286526
-5.198999354
-5.035769751
-4.861762619
-4.819368668
-4.783392452
-4.743896688
-4.664847964
-4.572164003
-4.496718548
-4.483076095
-4.421280186
-4.407639132
-4.343020991
-4.317879447
-4.337239023
-4.340130002
-4.32869041
-4.381866915
-4.409839355
-4.427126018
-4.480309561
-4.460883767
-4.481000654
-4.452963024
-4.419205638
-4.373946297
-4.32297032
-4.249686722
-4.151336447
-4.089630533
-4.12337342
-4.15139892
-4.109736937
-4.028619342
-3.900079501
-3.709127195
-3.538309895
-3.353209899
-3.145861732
-3.025351536
-3.126466712
-3.244854451
-3.362502756
-3.474388517
-3.564057207
-3.636526848
-3.636526848
-3.62572568
-3.589114185
-3.546726972
-3.482175751
-3.434079323
-3.403187762
-3.361562203
-3.358674545
-3.364387453
-3.358674545
-3.336386415
-3.302610462
-3.274611175
-3.075940201
-3.09244739
-3.120441704
-3.111842501
-3.128287849
-3.179256587
-3.279695896
-3.382970599
-3.484120955
-3.598972692
-3.731048197
-3.840843797
-3.919115919
-3.99161594
-4.064813082
-4.1990982
-4.268795356
-4.32479609
-4.366468944
-4.52953835
-4.408835857
-4.482072498
-4.577636714
-4.594864854
-4.614294253
-4.597065643
-4.650261709
-4.684029935
-4.737231875
-4.71207663
-4.734401828
-4.692015752
-4.675477243
-4.641709428
-4.628064221
-4.586376469
-4.536077631
-4.379418245
-4.283879641
-4.297518453
-4.300346795
-4.40952832
-4.502191405
-4.57549993
-4.687615026
-4.746541358
-4.808365592
-4.873088584
-4.937755268
-5.033382767
-5.0951711
-5.1490991
-5.185095348
-5.218890801
-5.282899539
-5.33898364
-5.3727882
-5.428880551
-5.564190793
-5.61456986
-5.555562999
-5.616710822
-5.610979539
-5.554870046
-5.523952097
-5.476476668
-5.473580763
-5.470684152
-5.465647133
-5.446254898
-5.435425908
-5.416034647
-5.421826637
-5.426863288
-5.444176425
-5.424030212
-5.362146834
-5.350689932
-5.280946053
-5.303290683
-5.384557006
-5.381724127
-5.358683917
-5.381031376
-5.381031376
-5.406212636
-5.43712449
-5.46230809
-5.496118832
-5.493222112
-5.493222112
-5.501910876
-5.499014127
-5.476724889
-5.468099086
-5.37813449
-5.373098243
-5.260928923
-5.173889089
-5.004878396
-5.007709581
-5.058043898
-5.063769298
-5.100452459
-5.139969482
-5.241354029
-5.328403284
-5.378763215
-5.406778083
-5.473703074
-5.470807182
-5.482266363
-5.470743868
-5.484406844
-5.411059235
-5.467154421
-5.35704526
-5.345588453
-5.382288831
-5.317514533
-5.238397387
-5.13984508
-5.019034445
-4.909003443
-4.804776999
-4.794021395
-4.794021395
-4.791128587
-4.810563462
-4.810563462
-4.78257529
-4.748802272
-4.676167807
-4.61724812
-4.524571065
-4.347862795
-4.199223153
-4.00826511
-3.853909465
-3.828783248
-3.834499821
-3.787138257
-3.781360271
-3.753346557
-3.764840468
-3.823695501
-3.873948378
-3.89624901
-3.9321828
-3.957312822
-3.960203128
-3.993941347
-4.001858119
-3.948769749
-3.928666596
-3.828156609
-3.752781698
-3.657317183
-3.642936133
-3.573291856
-3.505850687
-3.438351242
-3.40752268
-3.360120884
-3.374498299
-3.343609358
-3.29627307
-3.223829219
-3.147812731
-3.091886507
-2.987887971
-2.872415618
-2.81361722
-2.69602854
-2.594952033
-2.502477546
-2.364844937
-2.280227618
-2.209978482
-2.106805095
-2.0115409
-1.888312959
-1.773685056
-1.703456799
-1.652605756
-1.574482058
-1.521439752
-1.440436563
-1.350910406
-1.250604756
-1.214056635
-1.174688745
-1.115950982
-1.007066001
-1.04931555
-0.942627567
-1.009950574
-1.093760498
-1.169674315
-1.231296563
-1.273611728
-1.270790648
-1.253614219
-1.253614219
-1.245715549
-1.242832176
-1.206284161
-1.225655213
-1.203400113
-1.186161078
-1.161085333
-1.102347131
-1.040789236
-0.961994783
-0.956979983
-0.934789884
-0.85599856
-0.86746904
-0.766427676
-0.679741561
-0.562281874
-0.494966491
-0.442004081
-0.489262485
-0.505684075
-0.50850457
-0.492020662
-0.486254348
-0.469769779
-0.424642247
-0.407468816
-0.370928306
-0.385218184
-0.337898089
-0.214677761
-0.211857357
-0.256294187
-0.279170493
-0.301420162
-0.309317782
-0.315021661
-0.360148602
-0.444636184
-0.522731688
-0.592930228
-0.668144809
-0.751947045
-0.880882111
-0.998350694
-1.07137892
-1.197442193
-1.251166388
-1.251166388
-1.309907086
-1.304891684
-1.358618843
-1.397989571
-1.465385437
-1.527015172
-1.574289328
-1.630154503
-1.75624884
-1.89025276
-2.002066962
-2.103101289
-2.17554142
-2.187018919
-2.288127822
-2.433656618
-2.548334357
-2.610006269
-2.708260466
-2.705436931
-2.747727554
-2.741954827
-2.837332842
-2.927008184
-2.980039267
-2.943513835
-2.932782552
-2.954998946
-3.058993611
-3.173732665
-3.249751076
-3.311461643
-3.361686318
-3.451407475
-3.465723115
-3.510933037
-3.547541416
-3.564057207
-3.661648265
-3.661648265
-3.681745905
-3.633701495
-3.670315514
-3.693238882
-3.687460797
-3.693238164
-3.706867159
-3.754224349
-3.836005775
-3.878344426
-3.901336474
-3.946568666
-3.999719355
-4.069398265
-4.139774705
-4.190047723
-4.254652896
-4.29990509
-4.29198605
-4.252516324
-4.320017638
-4.404748611
-4.429893071
-4.416189364
-4.39035364
-4.373821315
-4.393935836
-4.464341307
-4.548396957
-4.59008321
-4.595804661
-4.623848559
-4.683523324
-4.695031745
-4.66918603
-4.66340075
-4.640449086
-4.497472877
-4.460821987
-4.432784408
-4.391107861
-4.404748611
-4.353770542
-4.314298332
-4.311407452
-4.33441198
-4.399091872
-4.514008693
-4.54777046
-4.584426469
-4.604546795
-4.638312832
-4.705849762
-4.74754533
-4.736036757
-4.62963567
-4.590148593
-4.53984949
-4.466544572
-4.497412531
-4.503196467
-4.457932695
-4.424175081
-4.356664458
-4.300661375
-4.297770547
-4.311409607
-4.367413485
-4.404060462
-4.449320919
-4.493893052
-4.549910754
-4.586566871
-4.584366115
-4.592980214
-4.534067417
-4.480879964
-4.436308622
-4.315620599
-4.296199808
-4.262449459
-4.254530806
-4.251640152
-4.262450177
-4.313422089
-4.383820685
-4.476543038
-4.56060082
-4.624609489
-4.711514664
-4.739563187
-4.784153556
-4.738871841
-4.672022997
-4.570724882
-4.501000276
-4.439265355
-4.357358309
-4.343026737
-4.298464345
-4.272632653
-4.275524104
-4.275524104
-4.280552211
-4.339444785
-4.423486914
-4.529794115
-4.569341086
-4.608890957
-4.654164234
-4.710257789
-4.701579737
-4.636872858
-4.59449195
-4.519043438
-4.465919582
-4.337307257
-4.280551492
-4.168498057
-4.045025151
-3.957442763
-3.859064868
-3.839654388
-3.833875331
-3.842481122
-3.873324578
-3.881930768
-3.85397694
-3.825960865
-3.820181902
-3.764153586
-3.705301859
-3.604064167
-3.545160514
-3.477720667
-3.385172448
-3.33205827
-3.295457405
-3.27894696
-3.239460731
-3.225085269
-3.242348042
-3.194954127
-3.2006661
-3.234375495
-3.245863042
-3.282461369
-3.265950422
-3.257287591
-3.235065577
-3.237953593
-3.243728934
-3.151201882
-3.106008366
-3.077324457
-3.004205194
-2.976277015
-2.95117367
-2.949040155
-2.928957353
-2.948348826
-2.961967522
-2.992781965
-3.057300975
-3.076695445
-3.17712477
-3.225145525
-3.309077742
-3.376504984
-3.404506459
-3.446133874
-3.365076907
-3.370852987
-3.390191017
-3.404505742
-3.381588796
-3.34787442
-3.345740093
-3.362189238
-3.370099677
-3.409591136
-3.409591136
-3.477025392
-3.578248997
-3.67370579
-3.78851852
-3.872502655
-3.973017946
-4.065628016
-4.096542277
-4.077126216
-4.059909852
-4.12456683
-4.096542277
-4.152530617
-4.143859102
-4.199850795
-4.264519267
-4.3399411
-4.444099163
-4.56763757
-4.691259779
-4.817796789
-4.916300367
-5.039922549
-5.12694404
-5.19163596
-5.247711109
-5.323997553
-5.344140452
-5.450595326
-5.447762137
-5.450658637
-5.448518276
-5.465769443
-5.569412145
-5.547120259
-5.524829215
-5.498950091
-5.591830092
-5.681827902
-5.771776433
-5.89563679
-6.01372676
-6.115263786
-6.24134568
-6.320603859
-6.456134233
-6.506596293
-6.509497684
-6.444591262
-6.399180162
-6.427245946
-6.433048553
-6.402774964
-6.506532859
-6.478399973
-6.492087429
-6.545391978
-6.629745424
-6.700356258
-6.804933905
-6.895140448
-6.957202795
-7.025019527
-7.005506758
-6.996855764
-6.943501524
-6.853286524
-6.763151339
-6.690259925
-6.698905361
-6.651262535
-6.611637371
-6.583561286
-6.60084856
-6.597946638
-6.602994191
-6.611700818
-6.670823576
-6.696065597
-6.740809309
-6.776847422
-6.779687659
-6.754442015
-6.695309147
-6.613847217
-6.481870637
-6.42277025
-6.312472208
-6.244753503
-6.21159049
-6.070389062
-6.036544082
-5.943654607
-5.899043147
-5.890411014
-5.887512306
-5.935021778
-5.960227226
-5.999865289
-6.011397767
-6.008499141
-6.030809234
-5.988333056
-5.889654296
-5.788158939
-5.717608397
-5.624708374
-5.520363048
-5.368569182
-5.281514261
-5.236952513
-5.180122515
-5.121158396
-5.053579661
-5.078747751
-5.148469169
-5.21895265
-5.205232309
-5.196610323
-5.182261943
-5.165018716
-5.131226141
-5.07516057
-4.974493889
-4.861639707
-4.751634534
-4.589269148
-4.479306685
-4.440518881
-4.375897892
-4.342143997
-4.314111591
-4.280360451
-4.255220974
-4.277468981
-4.314111591
-4.314111591
-4.306191686
-4.272440177
-4.207770325
-4.168242415
-4.173961358
-4.12871721
-4.041817197
-4.072668077
-3.977166831
-3.932686757
-3.89034538
-3.828659069
-3.761198632
-3.738964667
-3.694434551
-3.685830223
-3.668621816
-3.722445666
-3.742543968
-3.75114885
-3.748259972
-3.717358542
-3.692235555
-3.625475943
-3.555204402
-3.44324668
-3.286853861
-3.194322893
-3.129794826
-2.930398076
-2.796294573
-2.700919145
-2.599842238
-2.586227712
-2.577632498
-2.589113349
-2.647900759
-2.706690958
-2.788450778
-2.878123017
-2.975647344
-3.048763963
-3.098976461
-3.112596336
-3.081777756
-3.194385299
-3.177876501
-3.220185177
-3.161367249
-3.161367249
-3.220184459
-3.253894502
-3.29049384
-3.312717802
-3.385921465
-3.494984323
-3.593258362
-3.694432398
-3.761950827
-3.868860362
-3.955742038
-4.034715659
-4.121551715
-4.146686884
-4.189041642
-4.283814285
-4.311783086
-4.418766018
-4.374260908
-4.438881755
-4.503570761
-4.550974796
-4.56531042
-4.593353118
-4.635041279
-4.70477902
-4.778108587
-4.904661699
-4.98877078
-5.058545758
-5.136948597
-5.221088615
-5.311030862
-5.339104485
-5.392360799
-5.375803755
-5.448517557
-5.408980164
-5.473701635
-5.543467749
-5.627664034
-5.678048595
-5.717604078
-5.784563932
-5.896896081
-6.009188328
-6.141674813
-6.231698707
-6.357808607
-6.476001877
-6.594979846
-6.764474772
-6.868308902
-6.92752659
-7.12234092
-7.254495343
-7.440095646
-7.552745141
-7.645946735
-7.804258689
-7.945290101
-8.055922205
-8.199890957
-8.326555541
-8.459724165
-8.592242038
-8.632113973
-8.688665115
-8.730702932
-8.719796512
-8.708890411
-8.722649888
-8.745097256
-8.770463489
-8.731337676
-8.578488049
-8.654556645
-8.631354075
-8.645871361
-8.643018568
-8.598138103
-8.595285671
-8.637313049
-8.668440187
-8.713392798
-8.759047927
-8.79893762
-8.83007825
-8.872830147
-8.869975613
-8.88957724
-8.883741078
-8.804772438
-8.850375758
-8.779340812
-8.685875031
-8.717070681
-8.629388779
-8.651830564
-8.628691184
-8.619943474
-8.594588139
-8.63661544
-8.676429034
-8.685115024
-8.687968136
-8.659691554
-8.645173736
-8.639405159
-8.631417098
-8.597376824
-8.543818818
-8.52645352
-8.43013523
-8.305653415
-8.294125802
-8.257898566
-8.181908582
-8.125494972
-8.012691483
-7.902766664
-7.883215468
-7.883215468
-7.875243414
-7.824629583
-7.790658403
-7.745115045
-7.69957661
-7.648983926
-7.561535464
-7.496481764
-7.391746831
-7.332532645
-7.208315027
-6.940535493
-6.850320336
-6.703891213
-6.585644119
-6.492656156
-6.383098995
-6.3268477
-6.331892547
-6.287247967
-6.273502579
-6.236807474
-6.214488775
-6.180571266
-6.152455406
-6.059482641
-5.957955347
-5.85361165
-5.713258074
-5.567144709
-5.441214487
-5.46060584
-5.423900716
-5.294412721
-5.252745612
-5.224675901
-5.165707631
-5.14557049
-5.139781081
-5.148402293
-5.176469323
-5.176469323
-5.1282657
-5.164952558
-5.105989844
-5.091580231
-5.043382994
-4.934102724
-4.87805476
-4.768801552
-4.622969072
-4.592095736
-4.531044923
-4.441207064
-4.393118401
-4.319828024
-4.291796443
-4.235798123
-4.247299523
-4.222161124
-4.213551316
-4.230771027
-4.227942941
-4.19991399
-4.129532928
-4.064875548
-3.997396086
-3.977983114
-3.893988483
-3.781988312
-3.773383125
-3.764715581
-3.702975805
-3.649152416
-3.601047312
-3.558721977
-3.524938883
-3.536367448
-3.524875738
-3.533478541
-3.524875738
-3.476839555
-3.438098686
-3.393645559
-3.351329528
-3.345553564
-3.29532971
-3.169090327
-3.121699063
-3.018450691
-3.096654738
-3.19419808
-3.135382351
-3.104563824
-3.079457505
-3.065084971
-3.047825132
-3.03131863
-2.978285795
-2.916594747
-2.826982609
-2.712216151
-2.585979655
-2.49927811
-2.390312634
-2.26993993
-2.183258298
-2.08792638
-1.956038873
-1.844290745
-1.731797283
-1.564135573
-1.410154252
-1.289847685
-1.144409603
-0.973904694
-0.839199748
-0.671592818
-0.48970153
-0.28268205
-0.056362584
0.139183044
0.253753094
0.438584138
0.530969737
0.657015792
0.749405043
0.774477028
0.856151127
0.806006314
0.780934141
0.760875938
0.760875938
0.794535296
0.828194929
0.891942236
0.98151683
1.06244281
1.138356535
1.225054186
1.342536463
1.496575503
1.661410069
1.801803039
1.969486204
2.15079636
2.332818336
2.520635548
2.641093216
2.783775645
2.875580177
3.02400249
3.091411694
3.183241921
3.297994793
3.454389404
3.521827571
3.622992935
3.737799082
3.850484751
3.968211469
4.01275592
4.046495587
4.086017437
4.116178533
4.172168259
4.136223853
4.032798663
4.019101252
3.932275408
3.859089991
3.856200034
3.774353528
3.684663991
3.577714388
3.555421828
3.555421828
3.56113664
3.580541002
3.580541002
3.617152869
3.602771741
3.607795781
3.585564919
3.485093917
3.316514987
3.125745143
2.892649441
2.660291371
2.394354076
2.128406032
1.882569529
1.636140763
1.3925642
1.146818655
0.819419889
0.625990331
0.399662789
0.156168435
-0.011424062
-0.170430128
-0.293587008
-0.340844576
-0.377384961
-0.413172758
-0.471901253
-0.578578317
-0.668083212
-0.7604734
-0.855686263
-0.961683193
-1.067682698
-1.182274162
-1.313420954
-1.461690086
-1.598557663
-1.682388539
-1.786288331
-1.836453653
-1.858652267
-1.858652267
-1.883735411
-1.945378545
-1.99912303
-2.110943938
-2.312342625
-2.52518853
-2.724515639
-2.943204746
-3.159112096
-3.335636718
-3.532224245
-3.678608938
-3.824326443
-3.975785542
-4.183263705
-4.303929999
-4.408083055
-4.520172094
-4.599204647
-4.6610158
-4.699815539
-4.699815539
-4.699815539
-4.696922407
-4.70843033
-4.694720588
-4.672396661
-4.669503643
-4.691827477
-4.663844111
-4.714906585
-4.742892003
-4.798992023
-4.76804837
-4.78238771
-4.855725584
-4.8866107
-4.914666441
-4.920391309
-4.906740557
-4.883717496
-4.90026104
-4.919698341
-4.857863949
-4.798928776
-4.709120208
-4.60775354
-4.566066258
-4.521552921
-4.423795799
-4.362004834
-4.282997688
-4.159444344
-4.04740815
-3.872944124
-3.833432447
-3.830543294
-3.752279283
-3.763773898
-3.744365564
-3.727156018
-3.738649586
-3.777403271
-3.794676254
-3.809060502
-3.747379314
-3.727280901
-3.705047077
-3.718738694
-3.696505085
-3.652040253
-3.598220635
-3.519977005
-3.433200404
-3.393770396
-3.458378
-3.458378
-3.453354768
-3.45624271
-3.495737731
-3.52085457
-3.543083868
-3.573916879
-3.610527762
-3.573916161
-3.531592075
-3.502895861
-3.463462963
-3.43257117
-3.378701079
-3.344986802
-3.322009559
-3.240210355
-3.212275928
-3.181454401
-3.15345917
-3.206563173
-3.271096075
-3.304807826
-3.346368553
-3.338458306
-3.343480222
-3.337767436
-3.345678395
-3.354279581
-3.382281132
-3.382281132
-3.413108884
-3.385106442
-3.387931761
-3.339840048
-3.300414537
-3.255905247
-3.207883043
-3.165574874
-3.106760045
-3.050835991
-2.989140872
-2.930336402
-2.916028217
-2.905297198
-2.860114582
-2.787637648
-2.796234341
-2.765424496
-2.725956825
-2.6980354
-2.596958728
-2.450659543
-2.338123319
-2.220577528
-2.133898767
-2.075132385
-2.005582059
-1.921736304
-1.815697026
-1.645205806
-1.510529681
-1.384450168
-1.272733454
-1.178198851
-1.082914599
-0.987633342
-0.914544649
-0.805666087
-0.72969795
-0.604339873
-0.529126883
-0.383717001
-0.24689544
-0.084315783
0.094746493
0.251622387
0.436453389
0.671431663
0.917830266
1.181422422
1.458643826
1.651376967
1.87855523
2.097108422
2.329303913
2.590209534
2.861961091
3.130890093
3.407799622
3.684788867
3.956838284
4.23180517
4.467388667
4.725310256
4.997735063
5.205510625
5.45799132
5.714169307
5.975503426
6.375307226
6.77832668
7.108727882
7.449479586
7.754377714
8.095705434
8.451769554
8.850214846
9.233153199
9.673152044
10.12168584
10.57671307
11.00981212
11.4610709
11.85233462
12.24704593
12.64825782
13.01844984
13.39145072
13.73696192
14.14353776
14.56489366
15.03377655
15.50375699
15.91666644
16.33859026
16.7120796
17.1912404
17.66940803
18.17219977
18.69688844
19.16706472
19.60890915
20.02148339
20.43821938
20.82396567
21.2044497
21.57749218
21.93838823
22.27696898
22.64903279
23.01345991
23.38747764
23.74769474
24.17958665
24.68066088
25.2605193
25.95226549
26.56083008
27.22894812
27.89216367
28.56275087
29.23031248
29.79653623
30.3236432
30.77522429
31.21215274
31.61827785
31.98989317
32.43598754
32.80417951
33.16454425
33.56670403
33.950041
34.3082479
34.64444566
34.96809117
35.34125868
35.69145909
36.06087847
36.45697282
36.82651557
37.24011603
37.62069982
38.06419412
38.46275153
38.96114764
39.42695847
40.00144843
40.5628263
41.0767193
41.60513752
42.13800437
42.614982
43.0387614
43.39937815
43.7503525
44.06142977
44.42029013
44.74605809
45.09399979
45.49921839
45.86307634
46.22933144
46.56576627
46.91274102
47.3073418
47.69643559
48.02197444
48.3960032
48.6501778
48.87942572
48.9862781
49.1349158
49.38739659
49.64553712
49.98852233
50.29471218
50.4925156
50.66850127
50.87235336
51.1216144
51.35847507
51.65997188
51.90422661
52.18128768
52.42851827
52.70423546
53.00555104
53.33647642
53.57699576
53.82749131
54.15156156
54.41039397
54.61758148
54.75766917
54.83964805
54.87318305
55.02400184
55.14532857
55.33120971
55.58256078
55.69671664
55.86991997
55.93890204
55.96319309
55.92357415
55.83430091
55.52693195
55.06031335
54.47440971
53.86265227
53.15213823
52.44846235
51.77904567
51.1011475
50.4768541
49.77861472
49.0990051
48.3704274
47.7170171
47.10529987
46.48806146
45.94152331
45.33715828
44.79064036
44.17431196
43.52276953
42.76010253
41.98360361
41.21262979
40.47329142
39.79696392
39.16690398
38.60569049
38.05336901
37.49428283
36.89733203
36.29428229
35.66854447
35.03022025
34.30916004
33.6820166
33.00558871
32.34105973
31.62166478
30.91779659
30.23234432
29.50309011
28.75617062
27.9796349
27.16278206
26.38543942
25.62045377
24.86268381
24.08213556
23.29068555
22.51320891
21.7577597
21.01009224
20.21204662
19.45369614
18.77524972
18.13803514
17.57372787
17.05234092
16.54659216
16.03101517
15.44093883
14.83853059
14.22816155
13.59357907
12.9181199
12.29874441
11.62380758
10.93071371
10.23636935
9.506554733
8.781147464
8.049243706
7.281821545
6.498363644
5.817607324
5.213946467
4.692045933
4.203527607
3.782772106
3.449053365
3.17997891
2.978439268
2.83215628
2.667256753
2.507398226
2.322468625
2.179083424
2.067320731
1.927595955
1.857361718
1.835163836
1.840180513
1.798606505
1.779293428
1.720539283
1.645359136
1.561529794
1.432563797
1.287117567
1.175405093
1.034987803
0.9647819
0.892445784
0.830829378
0.738438423
0.651815861
0.540060826
0.405430468
0.248615046
0.111105897
-0.034236379
-0.145923198
-0.244072165
-0.241189445
-0.269080591
-0.229657856
-0.151564702
-0.075665545
0.038904553
0.128467272
0.273811127
0.464284242
0.67989627
0.950678722
1.250068913
1.549493245
1.79308836
2.067509214
2.288973609
2.400816251
2.487574393
2.52634488
2.615934668
2.64391732
2.590901371
2.515617322
2.39303799
2.230326596
2.126399297
2.039662769
2.034645501
2.028876487
2.051767055
2.091215196
2.13060126
2.153556383
2.226625354
2.341348179
2.439582062
2.608026797
2.778690385
2.977306864
3.178847008
3.422805539
3.627323851
3.786600652
3.895712054
4.030723
4.123402861
4.16789342
4.254807304
4.321554669
4.442180434
4.632556548
4.838079841
5.091107107
5.363685516
5.652885994
5.950927344
6.277251417
6.595072851
6.885699385
7.218387127
7.528180579
7.833197815
8.169463506
8.482882246
8.782794692
9.106117179
9.466075328
9.894733471
10.24464725
10.5658094
10.9273919
11.26896483
11.63135578
12.05727473
12.53002954
13.05222295
13.63368709
14.26831489
14.90395726
15.55124073
16.14163889
16.75396224
17.31875433
17.8943099
18.47180487
19.01863063
19.56340386
20.08719906
20.54700948
21.03499773
21.50074194
21.91629142
22.31754143
22.77193815
23.19750518
23.6697251
24.27325931
24.95942574
25.6406782
26.31947845
26.97977323
27.66009793
28.37972487
29.11983572
29.93638076
30.71469282
31.51529034
32.23636919
32.87026423
33.51556594
34.17609475
34.89599636
35.61517042
36.40672282
37.15780837
37.87386123
38.48884535
39.0602733
39.56291222
40.02525545
40.4869632
40.96705777
41.43252801
41.93412448
42.47070374
43.00018136
43.53426078
44.10103549
44.70459257
45.27887025
45.81476054
46.47631345
47.05246673
47.62207866
48.16901402
48.68272021
49.06168084
49.44798835
49.86283138
50.21520794
50.58372652
50.96420747
51.26201519
51.58596806
52.00754894
52.41320097
52.68055144
52.92583617
53.19992267
53.57941797
53.85414824
54.19299296
54.51012507
54.76124761
54.96532551
55.14663943
55.30741167
55.37541125
55.37541125
55.32624551
55.27208017
55.23315269
55.20304864
55.14916102
55.12405247
55.03154018
54.93422181
54.88570563
54.91426357
54.919279
54.88559606
54.83702893
54.80352395
54.84214421
54.90063599
54.9929563
55.01667104
55.03165015
55.09414204
55.09918126
55.20700464
55.29497143
55.31379937
55.41712972
55.34398878
55.25085564
55.05024657
54.89431647
54.92789826
54.96161664
54.99033842
55.0103345
55.0103345
54.85456011
54.75267254
54.71912821
54.69558772
54.72900342
54.77733153
54.92779107
55.04007609
55.07881425
55.15651365
55.2794568
55.37254756
55.40145491
55.45071431
55.44563155
55.39637849
55.37111327
55.36603948
55.3031198
55.38622507
55.35732759
55.25415414
55.2404103
55.22029749
55.20019485
55.16506752
55.18515118
55.10246473
55.10246473
55.17636976
55.23403187
55.24777351
55.13479434
55.23765808
55.26272902
55.29287831
55.24381472
55.18482001
55.1697834
55.13468409
55.05713462
54.9933895
54.98333952
54.92102115
54.89235007
54.92102239
54.88112764
54.89605629
54.83757239
54.83256588
54.76417712
54.70089336
54.71944441
54.64756483
54.62774751
54.63770941
54.55981275
54.55981275
54.56478447
54.61291744
54.59430617
54.55473171
54.52135144
54.50774669
54.46955003
54.49425498
54.56575666
54.58424736
54.68083322
54.827233
54.8857019
55.03667651
55.07541137
55.03044177
54.93301761
54.73908945
54.43990159
54.12341452
53.71475377
53.26337022
52.78466895
52.28309793
51.71425082
51.04189124
50.40048267
49.75105018
49.01617083
48.25864932
47.55777159
46.79286076
45.99435756
45.1705755
44.40966884
43.58926994
42.74089351
41.88570055
41.00192993
40.09986013
39.20223546
38.27664675
37.37714295
36.48830097
35.56723253
34.59311305
33.69052485
32.76414497
31.81101325
30.8868239
29.9624244
29.01701122
28.05588199
27.08074331
26.21373617
25.2596181
24.35620577
23.43501306
22.52637148
21.60822984
20.67524522
19.74795954
18.83205729
17.95050299
17.02087707
16.11000229
15.22927189
14.2805426
13.39319408
12.4915154
11.6017352
10.68123346
9.783164815
8.924502646
8.016458952
7.141513609
6.229274384
5.301370938
4.453876786
3.539223355
2.66198844
1.757473397
0.878468958
-0.038999092
-0.947889468
-1.83268739
-2.706440726
-3.622460452
-4.514196921
-5.395510257
-6.351693383
-7.341377766
-8.321678423
-9.28703736
-10.217933
-11.10557296
-11.96221959
-12.75262897
-13.52849499
-14.24636415
-14.95465283
-15.59018438
-16.17469292
-16.78489459
-17.33178967
-17.80736545
-18.31886918
-18.8061989
-19.26154601
-19.6892691
-20.12421166
-20.49765837
-20.86591379
-21.21967637
-21.56505601
-21.89349488
-22.1979146
-22.45809358
-22.73425349
-22.98918457
-23.22045283
-23.43647823
-23.64745225
-23.868088
-24.03576723
-24.13380144
-24.28058181
-24.4063999
-24.5448829
-24.6433121
-24.75762322
-24.84364994
-24.88074402
-24.92973651
-25.01899563
-25.08063695
-25.13282453
-25.17319122
-25.2658166
-25.30858512
-25.35213114
-25.37356364
-25.39576262
-25.42351729
-25.42664013
-25.44565647
-25.47342263
-25.44246334
-25.43927109
-25.45197238
-25.46786873
-25.4496127
-25.4376746
-25.49716825
-25.52175188
-25.50668241
-25.50112697
-25.51064065
-25.57017047
-25.58524871
-25.60352539
-25.60984963
-25.63765385
-25.59713082
-25.58205108
-25.5661396
-25.57246186
-25.57246186
-25.61297652
-25.60665133
-25.57246186
-25.55655166
-25.56850158
-25.63994732
-25.6772855
-25.6526699
-25.61214257
-25.60262083
-25.5589841
-25.58677729
-25.57802219
-25.60581981
-25.67415851
-25.70510783
-25.73293428
-25.73606521
-25.72729915
-25.77336436
-25.79877021
-25.80510483
-25.81380742
-25.82578318
-25.85043469
-25.82571396
-25.82251145
-25.83441806
-25.83762169
-25.83762169
-25.82487931
-25.82487931
-25.80977148
-25.83441966
-25.83755326
-25.80336661
-25.81290443
-25.77552366
-25.7787249
-25.79382956
-25.76919062
-25.75332413
-25.75019275
-25.76529378
-25.77489774
-25.75659475
-25.72243222
-25.71290167
-25.6882795
-25.67318824
-25.62945584
-25.59289655
-25.55878007
-25.48418847
-25.45003387
-25.39687732
-25.29153499
-25.15539889
-25.01305149
-24.82514535
-24.56659187
-24.25906493
-23.92800457
-23.5766586
-23.22863835
-22.81772779
-22.41117156
-22.06300256
-21.67400356
-21.28302376
-20.76433095
-20.20620066
-19.66144542
-19.13074043
-18.57521914
-17.98011706
-17.30743252
-16.6492366
-15.96421764
-15.25255799
-14.482639
-13.78177848
-13.03154362
-12.2461826
-11.45726801
-10.61379253
-9.800940533
-9.027071223
-8.249095567
-7.461017658
-6.70824396
-5.928590987
-5.110457321
-4.274009431
-3.429871279
-2.572110772
-1.70991045
-0.867466175
-0.010856834
0.903730858
1.819301312
2.68156477
3.550150512
4.447591105
5.349021804
6.195545389
7.080247975
7.999876994
8.924567169
9.854469679
10.79574262
11.75098384
12.66695667
13.59725887
14.52307187
15.48776305
16.4248262
17.38370092
18.31217147
19.25481072
20.19368372
21.12057823
22.08968788
23.0467647
24.02016194
25.0349461
26.00560373
26.96824609
27.95785066
28.95088241
29.97248313
30.97881809
31.98996748
32.9484339
34.00544158
35.02065227
36.01677569
37.00234165
37.96809295
38.87591902
39.71812477
40.50856031
41.25221367
41.99759888
42.72843789
43.46799168
44.2126845
45.02168783
45.80316663
46.56658402
47.20160946
47.78562336
48.40543899
49.0416979
49.56999683
50.06842363
50.44928405
50.83670865
51.18846053
51.53253996
51.78998508
52.11652766
52.3457474
52.56203356
52.76985994
52.92760517
53.12768884
53.33353552
53.4837811
53.64291287
53.82207241
53.95574861
54.0934877
54.18035677
54.33367801
54.49609613
54.56273642
54.64930398
54.71738855
54.70751617
54.72607024
54.80918054
54.88625224
54.90990409
54.90990409
54.90990409
54.90990409
54.88625224
54.89115584
54.819079
54.75071303
54.70729799
54.68376436
54.65526097
54.58727908
54.52059873
54.49598637
54.48120412
54.50095156
54.53420776
54.56392349
54.59236417
54.52437849
54.57754699
54.56392349
54.51077396
54.57246374
54.64540368
54.60707917
54.54036645
54.5021393
54.46394788
54.52567551
54.54414681
54.48605903
54.48605903
54.38508892
54.29413728
54.26107383
54.28436538
54.27942755
54.26472307
54.32238994
54.297895
54.35076892
54.36421345
54.38272025
54.36421345
54.3592648
54.44173906
54.49469152
54.57614081
54.56132952
54.45521345
54.40231198
54.41211074
54.37766239
54.31991805
54.34818965
54.33958795
54.39251556
54.3777706
54.40597378
54.3677649
54.37637251
54.39606823
54.36776367
54.38250504
54.42062056
54.44033755
54.46987785
54.56122083
54.55257425
54.55743765
54.56727365
54.51044951
54.53517921
54.55495277
54.56857327
54.63652266
54.63154217
54.64518708
54.69851249
54.6936322
54.71218117
54.73203976
54.76059718
54.75570941
54.66902283
54.60091039
54.56262772
54.43312018
54.30283872
54.09231291
53.94477966
53.68882376
53.40675378
53.02878434
52.61155188
52.20296232
51.73095366
51.31774266
50.85487646
50.32130632
49.83251177
49.23329409
48.64562273
48.01438305
47.42031932
46.87687665
46.3026739
45.75086578
45.07748779
44.40791836
43.77673437
43.12465934
42.52604829
41.92545365
41.28181844
40.58972728
39.92253944
39.28672776
38.59975556
37.96563012
37.30091833
36.62242721
35.95597267
35.3083038
34.63880904
33.96772232
33.29506663
32.58507561
31.89070244
31.25099972
30.64058499
29.96951509
29.30618171
28.67977394
27.99297733
27.33232778
26.69158597
26.04891501
25.38435544
24.74475645
24.0903744
23.44478246
22.82714772
22.19449874
21.54622357
20.90391762
20.27884888
19.64790384
19.03083369
18.39867464
17.80344935
17.19891815
16.55823067
15.93752499
15.30164393
14.67293546
14.04085972
13.37296287
12.71571416
12.11143848
11.47712416
10.88648138
10.26063597
9.663616515
9.096661063
8.553101443
7.990062807
7.430707574
6.914551234
6.44436855
5.909844123
5.467940083
5.046432918
4.619477719
4.268948331
3.904947321
3.571183572
3.221030909
2.935574368
2.65019074
2.361987028
2.172058911
1.911918909
1.712701283
1.494194053
1.306489935
1.11879984
0.925354891
0.768462575
0.651000776
0.497001283
0.365881876
0.23482741
0.108725253
-0.000140375
-0.106875312
-0.190671396
-0.265881303
-0.363968874
-0.43986975
-0.487190452
-0.535201214
-0.607531426
-0.688449708
-0.772253033
-0.870349201
-0.929083186
-0.996405924
-1.027184287
-1.035772167
-1.068744287
-1.118892963
-1.116009721
-1.146788569
-1.132433137
-1.126665912
-1.166033844
-1.188977771
-1.211169713
-1.202581319
-1.191171956
-1.199070465
-1.232734303
-1.263514453
-1.246337356
-1.25492589
-1.240569894
-1.257746953
-1.272103045
-1.286396174
-1.322255436
-1.339433047
-1.350153175
-1.364447469
-1.347959571
-1.345075364
-1.336486524
-1.305704778
-1.292101414
-1.292101414
-1.264141278
-1.236181444
-1.244769946
-1.241885857
-1.253358475
-1.259125966
-1.264140562
-1.22477194
-1.207595093
-1.199696559
-1.135191036
-1.140958278
-1.140958278
-1.121588529
-1.118704568
-1.107985368
-1.097203887
-1.089305659
-1.084291376
-1.047746099
-1.014084393
-1.034143269
-1.003365556
-0.994777762
-0.955349691
-0.952466597
-0.949645824
-0.938175085
-0.926704383
-0.926704383
-0.89586461
-0.887966862
-0.880069131
-0.857817189
-0.827041015
-0.829861694
-0.871420039
-0.91868265
-0.895803726
-0.875745657
-0.869978884
-0.814067203
-0.719482728
-0.593435174
-0.439436438
-0.223893855
-0.049845186
0.188633087
0.462965679
0.734425238
1.041693943
1.397015253
1.794654018
2.225370346
2.628920032
3.074212394
3.522579566
3.969027024
4.4767564
4.976219263
5.465295313
5.979221367
6.496532742
7.037425689
7.536399676
8.121218622
8.680831775
9.244900833
9.823741186
10.42029111
11.01511218
11.62355093
12.25820567
12.84591766
13.43797147
14.05726875
14.68939091
15.33822811
15.94808319
16.59491409
17.24169772
17.83735138
18.43804388
19.04382637
19.65488971
20.26521602
20.88640432
21.50478479
22.06783565
22.71227098
23.32309773
23.97439677
24.59432924
25.26404975
25.93748541
26.59881053
27.23895311
27.88287035
28.47679357
29.08633844
29.74411245
30.43610234
31.11964003
31.81152904
32.48226081
33.14186013
33.85300632
34.5466083
35.28726173
35.98253277
36.67054423
37.41801028
38.18664743
38.9524404
39.68659852
40.43984589
41.27214086
42.08046957
42.91095251
43.67942021
44.48499805
45.2509135
45.96342679
46.68421922
47.36180828
47.97335965
48.56079178
49.10809576
49.5586884
49.96999886
50.42084428
50.81358859
51.10234052
51.36649857
51.64036844
51.86248799
52.08101755
52.26783794
52.42851123
52.56615373
52.74086033
52.87118242
52.98763131
53.0900951
53.234565
53.28129275
53.31485018
53.35683441
53.37122247
53.46976639
53.47450483
53.46966171
53.39034567
53.49378051
53.52149675
53.49388524
53.46629171
53.40979225
53.37258736
53.33058762
53.27898449
53.29334752
53.32082793
53.32554981
53.36271363
53.33877459
53.32439747
53.32796611
53.3663923
53.34843402
53.35326335
53.33405244
53.30656352
53.22755007
53.15223497
53.11525338
53.13436752
53.1117036
53.20012712
53.23246865
53.23728609
53.20504376
53.20985692
53.23382911
53.20996096
53.24702314
53.22911615
53.22911615
53.20043798
53.210065
53.21969418
53.17669476
53.15275448
53.10136381
53.07746544
53.09656279
53.0727708
53.10616535
53.12057441
53.15756058
53.14919922
53.13968972
53.16236841
53.15285719
53.13854118
53.1517083
53.17554284
53.27845746
53.39118394
53.47050155
53.39002742
53.4092636
53.41410104
53.39486147
53.39002742
53.38519392
53.35641201
53.40810899
53.39843722
53.35158112
53.31925368
53.35158232
53.42241224
53.41757506
53.46450275
53.45492398
53.42609368
53.41652237
53.35525883
53.17805704
53.0945841
52.91730819
52.82002234
52.59420638
52.39193256
52.14960322
51.91325982
51.68745383
51.48460265
51.25630437
51.0200671
50.7544052
50.57365831
50.35429407
50.13926305
49.93960517
49.7840441
49.54284378
49.34898761
49.17343233
49.01158674
48.83283793
48.66658573
48.50523198
48.31535422
48.11435238
47.90132331
47.78067773
47.59763124
47.39512774
47.20188459
47.06608542
46.82482222
46.64503888
46.45338742
46.27074895
46.06079988
45.87531641
45.69556435
45.50413651
45.36426873
45.24512727
45.01973738
44.82659434
44.69251887
44.55470651
44.37003125
44.16697293
43.96461124
43.69762461
43.53833111
43.35385163
43.1424386
42.97379839
42.82817647
42.66039249
42.45915532
42.24789311
42.02864441
41.85245916
41.72855361
41.53309332
41.34298001
41.18672492
41.03848505
40.8422615
40.68718725
40.49570537
40.33016738
40.20162313
40.05825339
39.84992559
39.64589085
39.47866226
39.2655963
39.07803742
38.94527021
38.78701698
38.67959474
38.58331792
38.5082304
38.51183473
38.46515258
38.4395428
38.43314155
38.4898912
38.49261342
38.47155667
38.46515349
38.41850245
38.39658729
38.39930599
38.42402205
38.43778357
38.41314323
38.44882613
38.43050203
38.43690305
38.49357514
38.47523967
38.46419307
38.44594554
38.43866318
38.40306481
38.41034358
38.44962632
38.48164466
38.49173406
38.52377113
38.5485299
38.49814052
38.46971707
38.50534835
38.48428788
38.52369148
38.54195872
38.56664315
38.55293758
38.53098152
38.55566218
38.55197598
38.54099726
38.55846749
38.61523543
38.58315759
38.58676568
38.61242791
38.64082716
38.62614391
38.67927272
38.63986346
38.63617294
38.63617294
38.64716622
38.63705589
38.64074738
38.66185377
38.64347532
38.6718878
38.62879245
38.62141181
38.63970483
38.66811581
38.64700758
38.66803601
38.6350516
38.62494298
38.67076499
38.6780709
38.64596494
38.60015878
38.622136
38.61483579
38.57546192
38.55438092
38.59743158
38.61122629
38.61491553
38.60392719
38.64331577
38.63593363
38.61491462
38.59293961
38.5865247
38.59654819
38.53602905
38.55438001
38.59013296
38.61852338
38.67911217
38.74336828
38.78653276
38.79015112
38.84806893
38.91980835
38.89129786
38.90974029
38.93181309
38.91062664
38.91433232
38.90329778
38.91062664
38.93269972
39.00823448
39.02670738
39.05164146
39.09499393
39.15316167
39.21509902
39.29830744
39.39556333
39.46421012
39.59796517
39.72448166
39.86331469
40.02305104
40.2319909
40.48103465
40.7168654
40.95353359
41.15400129
41.36644096
41.61309939
41.77425331
41.96564572
42.16928296
42.32405267
42.49475791
42.7117183
42.93731539
43.12543062
43.29448909
43.47187792
43.60727395
43.77369425
43.9565092
44.19476122
44.41791965
44.58259297
44.83861226
45.06834626
45.24717395
45.44996885
45.66990602
45.87018451
46.11239699
46.34224111
46.52512047
46.74107461
46.93788207
47.1470252
47.32000019
47.55610117
47.80931985
48.02196801
48.18066998
48.37004575
48.57746079
48.81941575
49.02764383
49.24106672
49.44220856
49.66295976
49.86147482
50.06188218
50.29343415
50.46414884
50.6444747
50.83919005
50.99935255
51.23548362
51.45563043
51.6364333
51.85731586
52.06185188
52.26620304
52.45853768
52.67062695
52.930099
53.15401567
53.40674897
53.64650478
53.84511665
53.98248998
54.22063984
54.40231075
54.56997671
54.66642092
54.8115729
54.90859347
55.05090044
55.21249498
55.25272161
55.30179622
55.33076274
55.31192549
55.26657908
55.178675
55.09096313
55.04225723
54.98345061
54.89616465
54.80906745
54.79417094
54.7891698
54.73572509
54.71597381
54.67638983
54.63305419
54.57992202
54.56510935
54.57008296
54.5997173
54.5997173
54.61324394
54.57484095
54.51681684
54.48228034
54.45887629
54.44400029
54.40586303
54.40586303
54.43052958
54.46879703
54.35431552
54.3973575
54.38745403
54.37271089
54.30508864
54.35786488
54.38616261
54.41081731
54.310032
54.25720912
54.2952086
54.27191092
54.22406867
54.23264628
54.19963328
54.14213633
54.14213633
54.07125905
54.03709261
54.01393971
53.88135434
53.88135434
53.94817969
53.93838315
53.93838315
53.96266638
53.90666817
53.86413394
53.83502262
53.77314967
53.75862304
53.83013791
53.82525377
53.83863464
53.72471118
53.76222727
53.81442333
53.82408531
53.79500179
53.72471239
53.5784662
53.44713915
53.26955513
53.110557
52.85477944
52.61939021
52.35702941
52.04625532
51.69240896
51.31502922
50.8657928
50.43314214
49.99670602
49.53762997
49.07411988
48.54336992
48.04718393
47.49725764
46.94467745
46.31374378
45.69403963
45.12374925
44.5752026
44.09056743
43.49727493
42.93996952
42.41490849
41.93556091
41.41874021
40.86521274
40.27592625
39.67682809
39.06907685
38.43450203
37.81545186
37.19887501
36.58276736
35.95473488
35.29739992
34.69931714
34.16269409
33.57956871
33.06786545
32.61520695
32.23763503
31.76891359
31.37799054
31.03051629
30.69764164
30.3434687
29.93602538
29.54918982
29.1031267
28.61492922
28.08024793
27.55549716
26.97056685
26.43183638
25.85263359
25.26592747
24.74669091
24.21786244
23.62710545
23.16049084
22.68068666
22.17784995
21.66756618
21.132202
20.59950124
20.0450361
19.49558064
18.94718855
18.43309298
17.92125519
17.44242301
16.86828437
16.26976692
15.67306869
15.11595494
14.58322441
14.06954786
13.55702293
13.0279099
12.46031888
11.91958866
11.42232308
11.03752683
10.64156391
10.31458931
10.01334726
9.734895066
9.445809463
9.145349281
8.867660398
8.550313807
8.185485166
7.863568314
7.544873232
7.201142258
6.949971879
6.654258508
6.288097474
5.956032719
5.609746788
5.311880339
4.980373121
4.735941177
4.36517891
4.05636079
3.787169121
3.513036878
3.325116635
3.109175033
2.949256017
2.719774076
2.492467776
2.274546552
2.061675581
1.815159608
1.507797874
1.172521077
0.825814041
0.467729981
0.081710971
-0.413172758
-0.746181881
-1.120776922
-1.548461544
-1.928947468
-2.275772932
-2.603358093
-2.905925394
-3.174865278
-3.466856781
-3.690729132
-3.934760737
-4.175973482
-4.45108019
-4.712580387
-4.961974276
-5.222980064
-5.507138873
-5.703623998
-6.029800258
-6.283340543
-6.497389084
-6.697077324
-6.846344289
-6.956699903
-7.064175983
-7.160180378
-7.278571742
-7.438898111
-7.622426038
-7.819759968
-8.009213348
-8.203820097
-8.404287854
-8.610691086
-8.754865279
-8.904932496
-8.947756206
-9.047127334
-9.010827577
-9.042050108
-9.101520011
-9.248809784
-9.353346662
-9.464459069
-9.580629202
-9.683042399
-9.757121449
-9.83414337
-9.939561152
-10.00211541
-9.988305216
-10.01955316
-10.03699258
-10.02903643
-10.069073
-10.00943309
-9.858887217
-9.708474001
-9.696838379
-9.659771867
-9.582726843
-9.536965905
-9.440378715
-9.35544219
-9.282148288
-9.177631872
-9.183472795
-9.180552684
-9.216869696
-9.179854763
-9.213949309
-9.208869708
-9.192171604
-9.155159251
-9.039130428
-8.854944373
-8.64549176
-8.473159621
-8.28057349
-8.057696551
-7.902261965
-7.777944047
-7.634122635
-7.501159867
-7.41380406
-7.402995945
-7.36905809
-7.352437845
-7.275915456
-7.244893156
-7.200164818
-7.107057766
-6.923740361
-6.666975192
-6.514861516
-6.272746763
-6.064526374
-5.878690276
-5.61160707
-5.431773363
-5.287869594
-5.183582279
-5.118891899
-5.093029807
-5.081577821
-5.103852829
-5.165710507
-5.157780843
-5.141230046
-5.062826685
-4.924794257
-4.801193456
-4.593543522
-4.343588417
-4.203559923
-4.074991562
-4.058466675
-3.942863595
-3.869677256
-3.735445669
-3.648586189
-3.497120417
-3.261806228
-3.006463605
-2.765549977
-2.501723387
-2.269500557
-2.045216826
-1.784406684
-1.537928191
-1.310849848
-1.137514837
-0.994278497
-0.887529213
-0.74135717
-0.579457853
-0.512141564
-0.497788414
-0.310134975
-0.13395479
0.002801764
0.030754944
0.083777919
0.128903437
0.17691246
0.171146329
0.154662266
0.157482662
0.100950202
0.047238227
0.016464659
-0.061565043
-0.114588054
-0.142540587
-0.165416726
-0.129629663
-0.118912462
-0.073786958
-0.023647401
0.043665118
0.046548529
0.06014912
0.105274608
0.127461729
0.13604824
0.214830312
0.220533432
0.240589266
0.232002704
0.234885422
0.324449112
0.38819047
0.39101092
0.360174385
0.393832088
0.391011637
0.39959833
0.424669463
0.464030699
0.461210223
0.489102051
0.550651714
0.57572341
0.670305007
0.734801989
0.770592021
0.821489195
0.827192864
0.824372187
0.774227053
0.631693753
0.522132923
0.410442543
0.301637173
0.276567086
0.212074366
0.198473693
0.273684358
0.257200186
0.246482907
0.302326881
0.285091368
0.15334804
0.008004937
-0.154573458
-0.393054279
-0.63943847
-0.888655927
-1.154376777
-1.428774649
-1.70891091
-1.907375695
-2.075758752
-2.176797103
-2.361769836
-2.479326798
-2.52662877
-2.579704406
-2.697281841
-2.848568049
-2.954686985
-2.96046078
-2.988451669
-3.019266856
-3.114669206
-3.17348448
-3.204305051
-3.199283115
-3.165574874
-3.17348448
-3.117556886
-3.055921049
-3.030815156
-2.918915369
-2.787009516
-2.77841289
-2.789142728
-2.837146403
-2.887348569
-2.904543506
-2.916028217
-2.96334733
-3.053723498
-3.162750183
-3.294702
-3.409467732
-3.544341049
-3.667803675
-3.829977667
-3.916855331
-4.090637924
-4.202680215
-4.393686583
-4.486347674
-4.568269114
-4.686105966
-4.803962687
-4.998087339
-5.194346433
-5.306566275
-5.447515367
-5.605060486
-5.73392384
-5.921853534
-6.119176449
-6.307239484
-6.442765601
-6.532842055
-6.602808178
-6.633850922
-6.546595155
-6.585520836
-6.486793037
-6.523569486
-6.557446228
-6.534357343
-6.553787605
-6.657576812
-6.722448348
-6.80973548
-6.928037387
-7.043463639
-7.197958006
-7.353199698
-7.530875229
-7.629130208
-7.679721256
-7.716592509
-7.733922775
-7.804009291
-7.744738471
-7.67459749
-7.634884259
-7.578545143
-7.468733471
-7.502679033
-7.548197247
-7.545289365
-7.610286829
-7.613195149
-7.689776011
-7.808311246
-7.916058969
-8.083146569
-8.176467432
-8.277789263
-8.371155979
-8.427604788
-8.557259397
-8.43850282
-8.398651052
-8.358803376
-8.321873854
-8.344297673
-8.400742581
-8.417404995
-8.417404995
-8.445663599
-8.564422395
-8.708579579
-8.886855957
-9.020286511
-9.11891601
-9.240812699
-9.282915354
-9.303237752
-9.245956615
-9.232177271
-9.124819077
-9.039958611
-8.955118861
-8.892754512
-8.756516014
-8.744911028
-8.688351402
-8.634779785
-8.620325947
-8.574686939
-8.631926352
-8.722462223
-8.781880852
-8.855833749
-8.966727582
-9.029104631
-9.000865653
-8.916035047
-8.944267424
-8.805853749
-8.723983838
-8.639216086
-8.636299596
-8.542869348
-8.588503807
-8.543629069
-8.526200774
-8.546481113
-8.600863796
-8.691455946
-8.768244554
-8.850884587
-8.944392852
-9.043763782
-9.064072486
-9.072767657
-9.169253351
-9.132306495
-9.086603923
-9.080828412
-9.001054911
-8.845176607
-8.819805256
-8.788665491
-8.723412869
-8.692217414
-8.705976278
-8.737173606
-8.771226569
-8.879240243
-8.922060941
-9.032277321
-9.083050699
-9.12583243
-9.111296135
-9.145384101
-9.011906597
-8.901697124
-8.76837282
-8.706040038
-8.505351596
-8.519800339
-8.482917728
-8.435141137
-8.390284323
-8.43013523
-8.517771167
-8.653922031
-8.790185928
-8.903280372
-8.943185706
-8.965709602
-8.954098014
-8.899727498
-8.820754702
-8.713518872
-8.648342398
-8.591861042
-8.541155093
-8.425255366
-8.349232983
-8.289882376
-8.241369584
-8.216039029
-8.196471986
-8.196471986
-8.258722139
-8.334727636
-8.394085779
-8.428107979
-8.422278968
-8.444771572
-8.39921719
-8.359369456
-8.189254254
-8.098779924
-8.016300557
-7.951177218
-7.758904677
-7.735754283
-7.701790286
-7.718361063
-7.727089024
-7.727089024
-7.786358076
-7.890430648
-8.011934232
-8.082131662
-8.177604857
-8.208695034
-8.231175368
-8.200019757
-8.207998197
-8.100172495
-8.001046468
-7.969971578
-7.783382786
-7.701661643
-7.63443769
-7.504382412
-7.462535239
-7.443067109
-7.409126168
-7.406218491
-7.437314884
-7.482130647
-7.499451443
-7.505203764
-7.502359018
-7.40052958
-7.301567798
-7.290763137
-7.087918994
-6.983278883
-6.878662176
-6.675997345
-6.642869582
-6.583749454
-6.485652714
-6.386944477
-6.384106485
-6.412234862
-6.460485529
-6.536181894
-6.603245813
-6.639967412
-6.65145145
-6.63706526
-6.58873486
-6.513031276
-6.493539161
-6.409208627
-6.367395949
-6.367395949
-6.409209348
-6.412047479
-6.355793011
-6.313290772
-6.3190294
-6.352198539
-6.371684512
-6.436518906
-6.507164316
-6.59151056
-6.659276353
-6.713356829
-6.72995419
-6.738600332
-6.781138798
-6.702502323
-6.671517975
-6.564760671
-6.511390625
-6.421318
-6.379567029
-6.2981562
-6.23617635
-6.200176892
-6.273627948
-6.3608367
-6.456638771
-6.555423349
-6.645520124
-6.738536147
-6.80922481
-6.829423376
-6.8323274
-6.801271989
-6.654858426
-6.53952536
-6.452286066
-6.344944814
-6.170609883
-6.061120427
-5.974024322
-5.861676603
-5.802645017
-5.783242265
-5.870371647
-5.980515415
-6.070512222
-6.157687307
-6.22539549
-6.298219609
-6.332081342
-6.334982459
-6.337883592
-6.221866038
-6.128881156
-6.078455763
-5.994192039
-5.7579829
-5.737825883
-5.65651112
-5.628422563
-5.639191757
-5.647127005
-5.680948389
-5.7788972
-5.896962322
-5.922166752
-5.9416377
-5.9495772
-5.913596901
-5.851661306
-5.848826154
-5.775432545
-5.663124497
-5.598319676
-5.516268192
-5.403317069
-5.357991911
-5.259483279
-5.150166244
-5.071761789
-4.993429402
-4.976882815
-5.013498523
-5.05810717
-5.066727285
-5.111277045
-5.091895888
-5.061001859
-5.004942381
-4.940269144
-4.751947154
-4.62259256
-4.44296847
-4.170755039
-4.030757463
-3.859877446
-3.73645048
-3.696945029
-3.666107829
-3.676847046
-3.727091424
-3.788833619
-3.808179783
-3.796747743
-3.760819664
-3.688339959
-3.548421877
-3.355409528
-3.08931018
-2.873416688
-2.640372673
-2.441811457
-2.299166819
-2.195987255
-2.075568119
-1.938665354
-1.891319758
-1.854761274
-1.879845078
-1.919226772
-2.019565842
-2.106301268
-2.175793703
-2.139228114
-2.068984825
-2.035306968
-1.934966947
-1.879029607
-1.812371488
-1.747848217
-1.627459796
-1.459053624
-1.378115711
-1.296490674
-1.209790726
-1.161771591
-1.209100874
-1.257120846
-1.293606527
-1.280002511
-1.204775516
-1.081532808
-0.893856864
-0.692588196
-0.451905093
-0.206215834
0.04517343
0.240718899
0.431253648
0.565194789
0.760753458
0.841674476
0.886115987
0.972743571
1.011419723
1.019317754
1.010729918
0.985656344
0.954878368
0.946290697
0.932688283
0.957761463
0.98853875
1.019379357
1.086703245
1.195591136
1.280158681
1.363977511
1.434193656
1.442782852
1.344667736
1.305234831
1.227123037
1.109646541
0.969984382
0.824561282
0.709980916
0.608942414
0.533039637
0.468544324
0.37327605
0.339619141
0.292298552
0.32025213
0.340245824
0.315175646
0.273684358
0.184184046
0.061027895
0.002301142
-0.101551093
-0.14592463
-0.204650933
-0.297034111
-0.442442407
-0.598634331
-0.721861407
-0.837193465
-0.966131407
-1.06642627
-1.114443817
-1.133814235
-1.148169674
-1.170361291
-1.251355509
-1.204087814
-1.254238893
-1.23994594
-1.217001584
-1.194809595
-1.222768995
-1.292981844
-1.410466609
-1.558742753
-1.723520009
-1.874766663
-1.995108454
-2.062463192
-2.154971156
-2.316983789
-2.504108451
-2.686240221
-2.949416658
-3.137267341
-3.297214278
-3.459384658
-3.641617099
-3.7535992
-3.843295838
-3.905046386
-3.952414543
-4.017000495
-4.089570937
-4.179304054
-4.269047441
-4.381115577
-4.437124668
-4.498859408
-4.557769327
-4.574305087
-4.585811012
-4.582981575
-4.650513206
-4.549909317
-4.558523002
-4.577951412
-4.614608249
-4.617437812
-4.626052312
-4.581472019
-4.564244201
-4.583610258
-4.645357536
-4.69566484
-4.763270573
-4.827989271
-4.870383762
-4.90988689
-4.937943611
-4.968831817
-4.845159646
-4.84226662
-4.741635071
-4.702833003
-4.711448551
-4.666170866
-4.624543383
-4.573549959
-4.559906776
-4.542679476
-4.548463774
-4.593733926
-4.639006952
-4.689313801
-4.689313801
-4.712267066
-4.717989511
-4.723020673
-4.70358827
-4.689942578
-4.638944438
-4.57135068
-4.506654925
-4.436998956
-4.344344027
-4.349372588
-4.304118174
-4.32347668
-4.32347668
-4.329196055
-4.410345055
-4.463527386
-4.50017913
-4.464281681
-4.439135333
-4.422601923
-4.372313628
-4.360811057
-4.290414605
-4.200605545
-4.026799286
-3.909001826
-3.788394346
-3.7066174
-3.687273482
-3.67358235
-3.619760728
-3.569521633
-3.558030229
-3.566633341
-3.586037819
-3.594641194
-3.547229989
-3.496994849
-3.429559175
-3.294702
-3.154840659
-2.978409147
-2.804892763
-2.600533364
-2.452100418
-2.340253632
-2.101596978
-2.017746288
-1.883732545
-1.760451316
-1.642947423
-1.56413414
-1.496796884
-1.451656501
-1.451656501
-1.435167273
-1.39861643
-1.379306376
-1.339872912
-1.263891265
-1.238814799
-1.202267556
-1.165720085
-1.093379412
-1.074072294
-1.012514959
-1.071250698
-1.093441732
-1.056896346
-1.01753056
-1.0002926
-1.045425949
-1.033954162
-1.095511203
-1.142777064
-1.190043702
-1.223707428
-1.235179251
-1.283137374
-1.313981168
-1.352661996
-1.37842878
-1.347646506
-1.364134402
-1.38131231
-1.440119187
-1.529711897
-1.596360232
-1.630029834
-1.675174052
-1.714550616
-1.689532118
-1.728972029
-1.773429251
-1.801396038
-1.849429264
-1.893889443
-2.011410472
-2.101030802
-2.165505309
-2.190593919
-2.199186712
-2.27445409
-2.30242958
-2.44513692
-2.562764326
-2.647337226
-2.706817867
-2.72331967
-2.787133565
-2.832314036
-2.91910254
-3.017382792
-3.114918811
-3.252639851
-3.395402608
-3.585597211
-3.714781259
-3.869110885
-4.048600728
-4.208711798
-4.371055189
-4.477354818
-4.730312007
-4.912903129
-5.064586805
-5.264515719
-5.458025134
-5.62640462
-5.750233273
-5.893494777
-6.042591557
-6.169349956
-6.315622532
-6.423021061
-6.544131132
-6.634289305
-6.702060994
-6.7554517
-6.786504874
-6.823303776
-6.800958956
-6.721625511
-6.673286788
-6.639402122
-6.588926635
-6.532652464
-6.490135453
-6.49587535
-6.513159587
-6.547098342
-6.575235088
-6.628611984
-6.665398928
-6.705028433
-6.73102873
-6.725286103
-6.730334966
-6.705154631
-6.622934007
-6.479474687
-6.355478818
-6.394389775
-6.436898736
-6.467867754
-6.496694207
-6.499532829
-6.480041237
-6.49442361
-6.511014343
-6.519656648
-6.575866631
-6.601103786
-6.601103786
-6.612586919
-6.6154262
-6.60457386
-6.539655119
-6.44667568
-6.347974994
-6.345137217
-6.302635855
-6.252193153
-6.2298738
-6.190911765
-6.180068438
-6.123145323
-6.092196083
-6.126044566
-6.131843817
-6.173637611
-6.190218022
-6.204654987
-6.19097516
-6.154222418
-6.074989228
-5.984929027
-5.964763811
-5.846685042
-5.714899158
-5.663818297
-5.585347775
-5.611230695
-5.568722775
-5.520488247
-5.511861811
-5.475154263
-5.371590471
-5.318335966
-5.346347342
-5.341311357
-5.296682728
-5.296682728
-5.265777971
-5.23487475
-5.175905525
-5.142804137
-5.061505879
-4.965874274
-4.980217836
-4.92341047
-4.869501085
-4.906173399
-4.957191509
-4.982355882
-4.976567933
-4.996008194
-5.004627486
-5.02406858
-5.083023778
-5.111025375
-5.136196434
-5.175716394
-5.218133506
-5.234685601
-5.172821186
-5.175715675
-5.17068107
-5.128203859
-5.159101848
-5.116688687
-5.099447236
-4.990158298
-4.818364592
-4.643722101
-4.446868435
-4.295318558
-4.239319982
-4.160325439
-4.098555641
-4.081339535
-4.107164909
-4.177481501
-4.250695754
-4.284445586
-4.317505965
-4.345539214
-4.314677559
-4.317505965
-4.348367735
-4.275080978
-4.255660498
-4.216130155
-4.165856183
-4.079015314
-3.969189274
-3.896691928
-3.893802559
-3.845684
-3.834879539
-3.815469609
-3.796060117
-3.790281354
-3.793170372
-3.714909728
-3.636718458
-3.496807573
-3.32031649
-3.25289236
-3.087240228
-2.953117861
-2.877811078
-2.754506296
-2.597522955
-2.494321617
-2.396146135
-2.362460837
-2.370302005
-2.373187888
-2.373187888
-2.39539347
-2.43485088
-2.43485088
-2.373187171
-2.302932756
-2.157417269
-2.022701872
-1.968957338
-1.910197645
-1.764027548
-1.700258284
-1.652981199
-1.577741988
-1.445953748
-1.403635608
-1.415108262
-1.412223974
-1.440185098
-1.437300779
-1.390029547
-1.373540757
-1.320503151
-1.253172936
-1.132873684
-0.962432441
-0.830611631
-0.7410413
-0.600640509
-0.525427568
-0.478168911
-0.548367656
-0.582025552
-0.562657895
-0.537586971
-0.543353332
-0.565541445
-0.577011198
-0.556954545
-0.571307833
-0.554823757
-0.526931645
-0.42595937
-0.294214405
-0.162470995
-0.019948242
0.184184046
0.315990691
0.374717785
0.327397028
0.296623008
0.254379773
0.212825662
0.204239117
0.201356405
0.184873032
0.15980315
0.134733298
0.157672455
0.176976201
0.23350888
0.269985874
0.297939396
0.393206833
0.508531787
0.553596854
0.631693753
0.615208781
0.55071331
0.503454466
0.338051358
0.18982413
0.036521765
-0.106000117
-0.240626509
-0.333009959
-0.422511502
-0.467638304
-0.498475273
-0.512075671
-0.495654066
-0.459176157
-0.475660701
-0.512201727
-0.649717268
-0.708448137
-0.850983907
-0.965568396
-0.960553591
-0.885333806
-0.807294881
-0.689143037
-0.627530247
-0.563033917
-0.55444702
-0.585284418
-0.61894325
-0.638311106
-0.613239842
-0.605342605
-0.616060389
-0.598886446
-0.618253512
-0.654795435
-0.735714499
-0.83669279
-0.940557477
-0.965630714
-1.069498574
-1.125414474
-1.108238233
-1.203523326
-1.217879124
-1.156319498
-1.061035957
-1.019475342
-1.011576595
-0.991517859
-0.927768792
-0.866151803
-0.838195532
-0.790871597
-0.785167262
-0.771565422
-0.757963624
-0.780215013
-0.859005493
-0.907020046
-0.932093044
-0.851107107
-0.798140981
-0.745176255
-0.711516561
-0.672154355
-0.669271464
-0.708634362
-0.745176255
-0.75094285
-0.765296699
-0.813247791
-0.861198736
-0.86690318
-0.855495018
-0.883451415
-0.912097092
-0.906330262
-0.956477142
-0.96218102
-0.956414108
-0.956414108
-0.959297921
-0.950710239
-0.94782715
-0.995090787
-1.09037227
-1.196376259
-1.300253108
-1.369715883
-1.445637805
-1.501562659
-1.557425896
-1.644076614
-1.652666658
-1.610406062
-1.495794582
-1.411971079
-1.288780281
-1.227218313
-1.235116928
-1.321817723
-1.408459217
-1.528834243
-1.593350321
-1.682949564
-1.758882821
-1.761704537
-1.750229249
-1.758819766
-1.741576435
-1.755245693
-1.780328116
-1.788918771
-1.772427528
-1.763836949
-1.722264664
-1.682824891
-1.730102703
-1.785972335
-1.799579581
-1.833252759
-1.909192262
-1.856140676
-1.875454581
-2.009466949
-2.242401568
-2.401538096
-2.532713065
-2.661767613
-2.829552591
-2.960773459
-3.06696625
-3.173169587
-3.257098209
-3.324521907
-3.377572539
-3.427801345
-3.486634443
-3.52826619
-3.550495665
-3.595709714
-3.645950257
-3.69619289
-3.7722541
-3.864841941
-3.909317688
-3.90360061
-3.940162873
-4.001857401
-4.046340502
-4.043449892
-4.065755103
-4.074363301
-4.102325326
-4.119542601
-4.14178746
-4.19564259
-4.235108691
-4.296889295
-4.347863514
-4.378726528
-4.381617666
-4.390229373
-4.365086252
-4.303300836
-4.213490275
-4.132362095
-4.053378241
-3.977983114
-3.916227192
-3.877404055
-3.827150974
-3.728851263
-3.661397801
-3.616872277
-3.588864459
-3.608206259
-3.675655707
-3.712208289
-3.768170817
-3.821247106
-3.888712269
-3.961899554
-4.085359729
-4.203120428
-4.287147476
-4.391298212
-4.458811981
-4.486849835
-4.582414683
-4.644161857
-4.667176159
-4.709560724
-4.782136165
-4.7964758
-4.835283159
-4.863336756
-4.872016861
-4.877803899
-4.886421653
-4.880634541
-4.874910733
-4.913722605
-4.969837557
-4.995003133
-4.986383967
-5.003622412
-5.006516139
-4.992863608
-5.00940988
-5.02092314
-5.01802863
-5.007207041
-5.018657714
-5.032310784
-5.074781648
-5.068992879
-5.113605354
-5.119331248
-5.15601759
-5.150290648
-5.135880037
-5.16388395
-5.138711797
-5.127888185
-5.186916213
-5.24299166
-5.293344612
-5.304171078
-5.346660249
-5.379772484
-5.399162584
-5.438006517
-5.477608414
-5.533773163
-5.578419375
-5.589250253
-5.600082052
-5.659092696
-5.731841467
-5.802394497
-5.844163809
-5.888834219
-5.925568232
-5.956570622
-5.989717862
-6.02355992
-6.068938509
-6.153213931
-6.223821318
-6.274261279
-6.341983831
-6.429204165
-6.454433223
-6.496253062
-6.571954104
-6.645522287
-6.726989484
-6.741441786
-6.78114024
-6.829489737
-6.86054698
-6.877150145
-6.854802807
-6.86054698
-6.894447168
-6.88792682
-6.907139967
-6.938791556
-6.941701754
-6.944689576
-6.959430939
-6.980942827
-6.953310987
-6.975342369
-6.979024438
-7.008730358
-6.992582811
-6.979421536
-6.979868326
-7.004343399
-7.001562234
-6.973996843
-6.938048869
-6.945388705
-6.941439994
-6.929567507
-6.929216362
-6.948082265
-6.920178637
-6.919637641
-6.931890828
-6.956614669
-6.94790307
-6.94786324
-6.924688359
-6.943036296
-6.89596214
-6.894813862
-6.893615661
-6.932096688
-6.952698365
-6.958165558
-6.99552567
-7.034711439
-6.997805352
